# Supplementary material for: Generation of novel patient-derived CIC-DUX4 sarcoma xenografts and cell lines
Source: Sci Rep. 2017 Jul 5;7:4712. doi: 10.1038/s41598-017-04967-0 (PMC5498486; doi:10.1038/s41598-017-04967-0)
Supplement: Supplementary file 2 — Dataset 1 [file 41598_2017_4967_MOESM2_ESM.xls]

## Sheet: no1 5sets pep
Supplementary Dataset 1. Peptides used for the identification of 1377 proteins in the original tumour tissue.
Accession number*	Gene Symbol†	description	m/z‡	Charge	Measured mass§	Mass error¶	Mascot ion score||	Identified peptide sequence
P68871	HBB_HUMAN	Hemoglobin subunit beta OS=Homo sapiens GN=HBB PE=1 SV=2	466.761	2	931.507	-0.0058	27502	SAVTALWGK
P68871	HBB_HUMAN	Hemoglobin subunit beta OS=Homo sapiens GN=HBB PE=1 SV=2	466.762	2	931.51	-0.003	27502	SAVTALWGK
P68871	HBB_HUMAN	Hemoglobin subunit beta OS=Homo sapiens GN=HBB PE=1 SV=2	466.762	2	931.51	-0.0026	27502	SAVTALWGK
P68871	HBB_HUMAN	Hemoglobin subunit beta OS=Homo sapiens GN=HBB PE=1 SV=2	466.762	2	931.51	-0.0025	27502	SAVTALWGK
P68871	HBB_HUMAN	Hemoglobin subunit beta OS=Homo sapiens GN=HBB PE=1 SV=2	466.762	2	931.51	-0.0024	27502	SAVTALWGK
P68871	HBB_HUMAN	Hemoglobin subunit beta OS=Homo sapiens GN=HBB PE=1 SV=2	466.763	2	931.511	-0.0021	27502	SAVTALWGK
P68871	HBB_HUMAN	Hemoglobin subunit beta OS=Homo sapiens GN=HBB PE=1 SV=2	466.763	2	931.511	-0.002	27502	SAVTALWGK
P68871	HBB_HUMAN	Hemoglobin subunit beta OS=Homo sapiens GN=HBB PE=1 SV=2	466.763	2	931.511	-0.0017	27502	SAVTALWGK
P68871	HBB_HUMAN	Hemoglobin subunit beta OS=Homo sapiens GN=HBB PE=1 SV=2	466.763	2	931.511	-0.0017	27502	SAVTALWGK
P68871	HBB_HUMAN	Hemoglobin subunit beta OS=Homo sapiens GN=HBB PE=1 SV=2	466.763	2	931.511	-0.0016	27502	SAVTALWGK
P68871	HBB_HUMAN	Hemoglobin subunit beta OS=Homo sapiens GN=HBB PE=1 SV=2	466.763	2	931.511	-0.0016	27502	SAVTALWGK
P68871	HBB_HUMAN	Hemoglobin subunit beta OS=Homo sapiens GN=HBB PE=1 SV=2	466.763	2	931.511	-0.0016	27502	SAVTALWGK
P68871	HBB_HUMAN	Hemoglobin subunit beta OS=Homo sapiens GN=HBB PE=1 SV=2	466.763	2	931.511	-0.0015	27502	SAVTALWGK
P68871	HBB_HUMAN	Hemoglobin subunit beta OS=Homo sapiens GN=HBB PE=1 SV=2	466.763	2	931.511	-0.0015	27502	SAVTALWGK
P68871	HBB_HUMAN	Hemoglobin subunit beta OS=Homo sapiens GN=HBB PE=1 SV=2	466.763	2	931.511	-0.0015	27502	SAVTALWGK
P68871	HBB_HUMAN	Hemoglobin subunit beta OS=Homo sapiens GN=HBB PE=1 SV=2	466.763	2	931.511	-0.0014	27502	SAVTALWGK
P68871	HBB_HUMAN	Hemoglobin subunit beta OS=Homo sapiens GN=HBB PE=1 SV=2	466.763	2	931.511	-0.0014	27502	SAVTALWGK
P68871	HBB_HUMAN	Hemoglobin subunit beta OS=Homo sapiens GN=HBB PE=1 SV=2	466.763	2	931.511	-0.0014	27502	SAVTALWGK
P68871	HBB_HUMAN	Hemoglobin subunit beta OS=Homo sapiens GN=HBB PE=1 SV=2	466.763	2	931.511	-0.0013	27502	SAVTALWGK
P68871	HBB_HUMAN	Hemoglobin subunit beta OS=Homo sapiens GN=HBB PE=1 SV=2	466.763	2	931.511	-0.0013	27502	SAVTALWGK
P68871	HBB_HUMAN	Hemoglobin subunit beta OS=Homo sapiens GN=HBB PE=1 SV=2	466.763	2	931.511	-0.0013	27502	SAVTALWGK
P68871	HBB_HUMAN	Hemoglobin subunit beta OS=Homo sapiens GN=HBB PE=1 SV=2	466.763	2	931.511	-0.0013	27502	SAVTALWGK
P68871	HBB_HUMAN	Hemoglobin subunit beta OS=Homo sapiens GN=HBB PE=1 SV=2	466.763	2	931.511	-0.0012	27502	SAVTALWGK
P68871	HBB_HUMAN	Hemoglobin subunit beta OS=Homo sapiens GN=HBB PE=1 SV=2	466.763	2	931.511	-0.0012	27502	SAVTALWGK
P68871	HBB_HUMAN	Hemoglobin subunit beta OS=Homo sapiens GN=HBB PE=1 SV=2	466.763	2	931.511	-0.0012	27502	SAVTALWGK
P68871	HBB_HUMAN	Hemoglobin subunit beta OS=Homo sapiens GN=HBB PE=1 SV=2	466.763	2	931.512	-0.0011	27502	SAVTALWGK
P68871	HBB_HUMAN	Hemoglobin subunit beta OS=Homo sapiens GN=HBB PE=1 SV=2	466.763	2	931.512	-0.0011	27502	SAVTALWGK
P68871	HBB_HUMAN	Hemoglobin subunit beta OS=Homo sapiens GN=HBB PE=1 SV=2	466.763	2	931.512	-0.0011	27502	SAVTALWGK
P68871	HBB_HUMAN	Hemoglobin subunit beta OS=Homo sapiens GN=HBB PE=1 SV=2	466.763	2	931.512	-0.0011	27502	SAVTALWGK
P68871	HBB_HUMAN	Hemoglobin subunit beta OS=Homo sapiens GN=HBB PE=1 SV=2	466.763	2	931.512	-0.0011	27502	SAVTALWGK
P68871	HBB_HUMAN	Hemoglobin subunit beta OS=Homo sapiens GN=HBB PE=1 SV=2	466.763	2	931.512	-0.0011	27502	SAVTALWGK
P68871	HBB_HUMAN	Hemoglobin subunit beta OS=Homo sapiens GN=HBB PE=1 SV=2	466.763	2	931.512	-0.0011	27502	SAVTALWGK
P68871	HBB_HUMAN	Hemoglobin subunit beta OS=Homo sapiens GN=HBB PE=1 SV=2	466.763	2	931.512	-0.0011	27502	SAVTALWGK
P68871	HBB_HUMAN	Hemoglobin subunit beta OS=Homo sapiens GN=HBB PE=1 SV=2	466.763	2	931.512	-0.0011	27502	SAVTALWGK
P68871	HBB_HUMAN	Hemoglobin subunit beta OS=Homo sapiens GN=HBB PE=1 SV=2	466.763	2	931.512	-0.001	27502	SAVTALWGK
P68871	HBB_HUMAN	Hemoglobin subunit beta OS=Homo sapiens GN=HBB PE=1 SV=2	466.763	2	931.512	-0.001	27502	SAVTALWGK
P68871	HBB_HUMAN	Hemoglobin subunit beta OS=Homo sapiens GN=HBB PE=1 SV=2	466.763	2	931.512	-0.001	27502	SAVTALWGK
P68871	HBB_HUMAN	Hemoglobin subunit beta OS=Homo sapiens GN=HBB PE=1 SV=2	466.763	2	931.512	-0.001	27502	SAVTALWGK
P68871	HBB_HUMAN	Hemoglobin subunit beta OS=Homo sapiens GN=HBB PE=1 SV=2	466.763	2	931.512	-0.001	27502	SAVTALWGK
P68871	HBB_HUMAN	Hemoglobin subunit beta OS=Homo sapiens GN=HBB PE=1 SV=2	466.763	2	931.512	-0.001	27502	SAVTALWGK
P68871	HBB_HUMAN	Hemoglobin subunit beta OS=Homo sapiens GN=HBB PE=1 SV=2	466.763	2	931.512	-0.0009	27502	SAVTALWGK
P68871	HBB_HUMAN	Hemoglobin subunit beta OS=Homo sapiens GN=HBB PE=1 SV=2	466.763	2	931.512	-0.0009	27502	SAVTALWGK
P68871	HBB_HUMAN	Hemoglobin subunit beta OS=Homo sapiens GN=HBB PE=1 SV=2	466.763	2	931.512	-0.0009	27502	SAVTALWGK
P68871	HBB_HUMAN	Hemoglobin subunit beta OS=Homo sapiens GN=HBB PE=1 SV=2	466.763	2	931.512	-0.0009	27502	SAVTALWGK
P68871	HBB_HUMAN	Hemoglobin subunit beta OS=Homo sapiens GN=HBB PE=1 SV=2	466.763	2	931.512	-0.0009	27502	SAVTALWGK
P68871	HBB_HUMAN	Hemoglobin subunit beta OS=Homo sapiens GN=HBB PE=1 SV=2	466.763	2	931.512	-0.0008	27502	SAVTALWGK
P68871	HBB_HUMAN	Hemoglobin subunit beta OS=Homo sapiens GN=HBB PE=1 SV=2	466.763	2	931.512	-0.0008	27502	SAVTALWGK
P68871	HBB_HUMAN	Hemoglobin subunit beta OS=Homo sapiens GN=HBB PE=1 SV=2	466.763	2	931.512	-0.0008	27502	SAVTALWGK
P68871	HBB_HUMAN	Hemoglobin subunit beta OS=Homo sapiens GN=HBB PE=1 SV=2	466.763	2	931.512	-0.0008	27502	SAVTALWGK
P68871	HBB_HUMAN	Hemoglobin subunit beta OS=Homo sapiens GN=HBB PE=1 SV=2	466.763	2	931.512	-0.0008	27502	SAVTALWGK
P68871	HBB_HUMAN	Hemoglobin subunit beta OS=Homo sapiens GN=HBB PE=1 SV=2	466.763	2	931.512	-0.0008	27502	SAVTALWGK
P68871	HBB_HUMAN	Hemoglobin subunit beta OS=Homo sapiens GN=HBB PE=1 SV=2	466.763	2	931.512	-0.0008	27502	SAVTALWGK
P68871	HBB_HUMAN	Hemoglobin subunit beta OS=Homo sapiens GN=HBB PE=1 SV=2	466.763	2	931.512	-0.0008	27502	SAVTALWGK
P68871	HBB_HUMAN	Hemoglobin subunit beta OS=Homo sapiens GN=HBB PE=1 SV=2	466.763	2	931.512	-0.0008	27502	SAVTALWGK
P68871	HBB_HUMAN	Hemoglobin subunit beta OS=Homo sapiens GN=HBB PE=1 SV=2	466.763	2	931.512	-0.0007	27502	SAVTALWGK
P68871	HBB_HUMAN	Hemoglobin subunit beta OS=Homo sapiens GN=HBB PE=1 SV=2	466.763	2	931.512	-0.0007	27502	SAVTALWGK
P68871	HBB_HUMAN	Hemoglobin subunit beta OS=Homo sapiens GN=HBB PE=1 SV=2	466.763	2	931.512	-0.0007	27502	SAVTALWGK
P68871	HBB_HUMAN	Hemoglobin subunit beta OS=Homo sapiens GN=HBB PE=1 SV=2	466.763	2	931.512	-0.0006	27502	SAVTALWGK
P68871	HBB_HUMAN	Hemoglobin subunit beta OS=Homo sapiens GN=HBB PE=1 SV=2	466.763	2	931.512	-0.0006	27502	SAVTALWGK
P68871	HBB_HUMAN	Hemoglobin subunit beta OS=Homo sapiens GN=HBB PE=1 SV=2	466.763	2	931.512	-0.0006	27502	SAVTALWGK
P68871	HBB_HUMAN	Hemoglobin subunit beta OS=Homo sapiens GN=HBB PE=1 SV=2	466.763	2	931.512	-0.0006	27502	SAVTALWGK
P68871	HBB_HUMAN	Hemoglobin subunit beta OS=Homo sapiens GN=HBB PE=1 SV=2	466.763	2	931.512	-0.0006	27502	SAVTALWGK
P68871	HBB_HUMAN	Hemoglobin subunit beta OS=Homo sapiens GN=HBB PE=1 SV=2	466.763	2	931.512	-0.0006	27502	SAVTALWGK
P68871	HBB_HUMAN	Hemoglobin subunit beta OS=Homo sapiens GN=HBB PE=1 SV=2	466.763	2	931.512	-0.0005	27502	SAVTALWGK
P68871	HBB_HUMAN	Hemoglobin subunit beta OS=Homo sapiens GN=HBB PE=1 SV=2	466.763	2	931.512	-0.0005	27502	SAVTALWGK
P68871	HBB_HUMAN	Hemoglobin subunit beta OS=Homo sapiens GN=HBB PE=1 SV=2	466.763	2	931.512	-0.0005	27502	SAVTALWGK
P68871	HBB_HUMAN	Hemoglobin subunit beta OS=Homo sapiens GN=HBB PE=1 SV=2	466.763	2	931.512	-0.0005	27502	SAVTALWGK
P68871	HBB_HUMAN	Hemoglobin subunit beta OS=Homo sapiens GN=HBB PE=1 SV=2	466.763	2	931.512	-0.0005	27502	SAVTALWGK
P68871	HBB_HUMAN	Hemoglobin subunit beta OS=Homo sapiens GN=HBB PE=1 SV=2	466.763	2	931.512	-0.0005	27502	SAVTALWGK
P68871	HBB_HUMAN	Hemoglobin subunit beta OS=Homo sapiens GN=HBB PE=1 SV=2	466.763	2	931.512	-0.0005	27502	SAVTALWGK
P68871	HBB_HUMAN	Hemoglobin subunit beta OS=Homo sapiens GN=HBB PE=1 SV=2	466.763	2	931.512	-0.0005	27502	SAVTALWGK
P68871	HBB_HUMAN	Hemoglobin subunit beta OS=Homo sapiens GN=HBB PE=1 SV=2	466.763	2	931.512	-0.0005	27502	SAVTALWGK
P68871	HBB_HUMAN	Hemoglobin subunit beta OS=Homo sapiens GN=HBB PE=1 SV=2	466.763	2	931.512	-0.0005	27502	SAVTALWGK
P68871	HBB_HUMAN	Hemoglobin subunit beta OS=Homo sapiens GN=HBB PE=1 SV=2	466.763	2	931.512	-0.0005	27502	SAVTALWGK
P68871	HBB_HUMAN	Hemoglobin subunit beta OS=Homo sapiens GN=HBB PE=1 SV=2	466.763	2	931.512	-0.0005	27502	SAVTALWGK
P68871	HBB_HUMAN	Hemoglobin subunit beta OS=Homo sapiens GN=HBB PE=1 SV=2	466.763	2	931.512	-0.0005	27502	SAVTALWGK
P68871	HBB_HUMAN	Hemoglobin subunit beta OS=Homo sapiens GN=HBB PE=1 SV=2	466.763	2	931.512	-0.0005	27502	SAVTALWGK
P68871	HBB_HUMAN	Hemoglobin subunit beta OS=Homo sapiens GN=HBB PE=1 SV=2	466.763	2	931.512	-0.0005	27502	SAVTALWGK
P68871	HBB_HUMAN	Hemoglobin subunit beta OS=Homo sapiens GN=HBB PE=1 SV=2	466.763	2	931.512	-0.0005	27502	SAVTALWGK
P68871	HBB_HUMAN	Hemoglobin subunit beta OS=Homo sapiens GN=HBB PE=1 SV=2	466.763	2	931.512	-0.0004	27502	SAVTALWGK
P68871	HBB_HUMAN	Hemoglobin subunit beta OS=Homo sapiens GN=HBB PE=1 SV=2	466.763	2	931.512	-0.0004	27502	SAVTALWGK
P68871	HBB_HUMAN	Hemoglobin subunit beta OS=Homo sapiens GN=HBB PE=1 SV=2	466.763	2	931.512	-0.0004	27502	SAVTALWGK
P68871	HBB_HUMAN	Hemoglobin subunit beta OS=Homo sapiens GN=HBB PE=1 SV=2	466.763	2	931.512	-0.0004	27502	SAVTALWGK
P68871	HBB_HUMAN	Hemoglobin subunit beta OS=Homo sapiens GN=HBB PE=1 SV=2	466.763	2	931.512	-0.0004	27502	SAVTALWGK
P68871	HBB_HUMAN	Hemoglobin subunit beta OS=Homo sapiens GN=HBB PE=1 SV=2	466.763	2	931.512	-0.0004	27502	SAVTALWGK
P68871	HBB_HUMAN	Hemoglobin subunit beta OS=Homo sapiens GN=HBB PE=1 SV=2	466.764	2	931.512	-0.0003	27502	SAVTALWGK
P68871	HBB_HUMAN	Hemoglobin subunit beta OS=Homo sapiens GN=HBB PE=1 SV=2	466.764	2	931.512	-0.0003	27502	SAVTALWGK
P68871	HBB_HUMAN	Hemoglobin subunit beta OS=Homo sapiens GN=HBB PE=1 SV=2	466.764	2	931.512	-0.0003	27502	SAVTALWGK
P68871	HBB_HUMAN	Hemoglobin subunit beta OS=Homo sapiens GN=HBB PE=1 SV=2	466.764	2	931.512	-0.0003	27502	SAVTALWGK
P68871	HBB_HUMAN	Hemoglobin subunit beta OS=Homo sapiens GN=HBB PE=1 SV=2	466.764	2	931.512	-0.0003	27502	SAVTALWGK
P68871	HBB_HUMAN	Hemoglobin subunit beta OS=Homo sapiens GN=HBB PE=1 SV=2	466.764	2	931.512	-0.0003	27502	SAVTALWGK
P68871	HBB_HUMAN	Hemoglobin subunit beta OS=Homo sapiens GN=HBB PE=1 SV=2	466.764	2	931.512	-0.0003	27502	SAVTALWGK
P68871	HBB_HUMAN	Hemoglobin subunit beta OS=Homo sapiens GN=HBB PE=1 SV=2	466.764	2	931.512	-0.0003	27502	SAVTALWGK
P68871	HBB_HUMAN	Hemoglobin subunit beta OS=Homo sapiens GN=HBB PE=1 SV=2	466.764	2	931.512	-0.0003	27502	SAVTALWGK
P68871	HBB_HUMAN	Hemoglobin subunit beta OS=Homo sapiens GN=HBB PE=1 SV=2	466.764	2	931.512	-0.0003	27502	SAVTALWGK
P68871	HBB_HUMAN	Hemoglobin subunit beta OS=Homo sapiens GN=HBB PE=1 SV=2	466.764	2	931.512	-0.0003	27502	SAVTALWGK
P68871	HBB_HUMAN	Hemoglobin subunit beta OS=Homo sapiens GN=HBB PE=1 SV=2	466.764	2	931.512	-0.0003	27502	SAVTALWGK
P68871	HBB_HUMAN	Hemoglobin subunit beta OS=Homo sapiens GN=HBB PE=1 SV=2	466.764	2	931.512	-0.0003	27502	SAVTALWGK
P68871	HBB_HUMAN	Hemoglobin subunit beta OS=Homo sapiens GN=HBB PE=1 SV=2	466.764	2	931.512	-0.0003	27502	SAVTALWGK
P68871	HBB_HUMAN	Hemoglobin subunit beta OS=Homo sapiens GN=HBB PE=1 SV=2	466.764	2	931.512	-0.0003	27502	SAVTALWGK
P68871	HBB_HUMAN	Hemoglobin subunit beta OS=Homo sapiens GN=HBB PE=1 SV=2	466.764	2	931.512	-0.0003	27502	SAVTALWGK
P68871	HBB_HUMAN	Hemoglobin subunit beta OS=Homo sapiens GN=HBB PE=1 SV=2	466.764	2	931.513	-0.0002	27502	SAVTALWGK
P68871	HBB_HUMAN	Hemoglobin subunit beta OS=Homo sapiens GN=HBB PE=1 SV=2	466.764	2	931.513	-0.0002	27502	SAVTALWGK
P68871	HBB_HUMAN	Hemoglobin subunit beta OS=Homo sapiens GN=HBB PE=1 SV=2	466.764	2	931.513	-0.0002	27502	SAVTALWGK
P68871	HBB_HUMAN	Hemoglobin subunit beta OS=Homo sapiens GN=HBB PE=1 SV=2	466.764	2	931.513	-0.0002	27502	SAVTALWGK
P68871	HBB_HUMAN	Hemoglobin subunit beta OS=Homo sapiens GN=HBB PE=1 SV=2	466.764	2	931.513	-0.0002	27502	SAVTALWGK
P68871	HBB_HUMAN	Hemoglobin subunit beta OS=Homo sapiens GN=HBB PE=1 SV=2	466.764	2	931.513	-0.0002	27502	SAVTALWGK
P68871	HBB_HUMAN	Hemoglobin subunit beta OS=Homo sapiens GN=HBB PE=1 SV=2	466.764	2	931.513	-0.0002	27502	SAVTALWGK
P68871	HBB_HUMAN	Hemoglobin subunit beta OS=Homo sapiens GN=HBB PE=1 SV=2	466.764	2	931.513	-0.0002	27502	SAVTALWGK
P68871	HBB_HUMAN	Hemoglobin subunit beta OS=Homo sapiens GN=HBB PE=1 SV=2	466.764	2	931.513	-0.0002	27502	SAVTALWGK
P68871	HBB_HUMAN	Hemoglobin subunit beta OS=Homo sapiens GN=HBB PE=1 SV=2	466.764	2	931.513	-0.0002	27502	SAVTALWGK
P68871	HBB_HUMAN	Hemoglobin subunit beta OS=Homo sapiens GN=HBB PE=1 SV=2	466.764	2	931.513	-0.0002	27502	SAVTALWGK
P68871	HBB_HUMAN	Hemoglobin subunit beta OS=Homo sapiens GN=HBB PE=1 SV=2	466.764	2	931.513	-0.0002	27502	SAVTALWGK
P68871	HBB_HUMAN	Hemoglobin subunit beta OS=Homo sapiens GN=HBB PE=1 SV=2	466.764	2	931.513	-0.0002	27502	SAVTALWGK
P68871	HBB_HUMAN	Hemoglobin subunit beta OS=Homo sapiens GN=HBB PE=1 SV=2	466.764	2	931.513	-0.0002	27502	SAVTALWGK
P68871	HBB_HUMAN	Hemoglobin subunit beta OS=Homo sapiens GN=HBB PE=1 SV=2	466.764	2	931.513	-0.0002	27502	SAVTALWGK
P68871	HBB_HUMAN	Hemoglobin subunit beta OS=Homo sapiens GN=HBB PE=1 SV=2	466.764	2	931.513	-0.0002	27502	SAVTALWGK
P68871	HBB_HUMAN	Hemoglobin subunit beta OS=Homo sapiens GN=HBB PE=1 SV=2	466.764	2	931.513	-0.0002	27502	SAVTALWGK
P68871	HBB_HUMAN	Hemoglobin subunit beta OS=Homo sapiens GN=HBB PE=1 SV=2	466.764	2	931.513	-0.0002	27502	SAVTALWGK
P68871	HBB_HUMAN	Hemoglobin subunit beta OS=Homo sapiens GN=HBB PE=1 SV=2	466.764	2	931.513	-0.0001	27502	SAVTALWGK
P68871	HBB_HUMAN	Hemoglobin subunit beta OS=Homo sapiens GN=HBB PE=1 SV=2	466.764	2	931.513	-0.0001	27502	SAVTALWGK
P68871	HBB_HUMAN	Hemoglobin subunit beta OS=Homo sapiens GN=HBB PE=1 SV=2	466.764	2	931.513	-0.0001	27502	SAVTALWGK
P68871	HBB_HUMAN	Hemoglobin subunit beta OS=Homo sapiens GN=HBB PE=1 SV=2	466.764	2	931.513	-0.0001	27502	SAVTALWGK
P68871	HBB_HUMAN	Hemoglobin subunit beta OS=Homo sapiens GN=HBB PE=1 SV=2	466.764	2	931.513	-0.0001	27502	SAVTALWGK
P68871	HBB_HUMAN	Hemoglobin subunit beta OS=Homo sapiens GN=HBB PE=1 SV=2	466.764	2	931.513	-0.0001	27502	SAVTALWGK
P68871	HBB_HUMAN	Hemoglobin subunit beta OS=Homo sapiens GN=HBB PE=1 SV=2	466.764	2	931.513	-0.0001	27502	SAVTALWGK
P68871	HBB_HUMAN	Hemoglobin subunit beta OS=Homo sapiens GN=HBB PE=1 SV=2	466.764	2	931.513	-0.0001	27502	SAVTALWGK
P68871	HBB_HUMAN	Hemoglobin subunit beta OS=Homo sapiens GN=HBB PE=1 SV=2	466.764	2	931.513	-0.0001	27502	SAVTALWGK
P68871	HBB_HUMAN	Hemoglobin subunit beta OS=Homo sapiens GN=HBB PE=1 SV=2	466.764	2	931.513	-0.0001	27502	SAVTALWGK
P68871	HBB_HUMAN	Hemoglobin subunit beta OS=Homo sapiens GN=HBB PE=1 SV=2	466.764	2	931.513	-0.0001	27502	SAVTALWGK
P68871	HBB_HUMAN	Hemoglobin subunit beta OS=Homo sapiens GN=HBB PE=1 SV=2	466.764	2	931.513	0	27502	SAVTALWGK
P68871	HBB_HUMAN	Hemoglobin subunit beta OS=Homo sapiens GN=HBB PE=1 SV=2	466.764	2	931.513	0	27502	SAVTALWGK
P68871	HBB_HUMAN	Hemoglobin subunit beta OS=Homo sapiens GN=HBB PE=1 SV=2	466.764	2	931.513	0	27502	SAVTALWGK
P68871	HBB_HUMAN	Hemoglobin subunit beta OS=Homo sapiens GN=HBB PE=1 SV=2	466.764	2	931.513	0	27502	SAVTALWGK
P68871	HBB_HUMAN	Hemoglobin subunit beta OS=Homo sapiens GN=HBB PE=1 SV=2	466.764	2	931.513	0	27502	SAVTALWGK
P68871	HBB_HUMAN	Hemoglobin subunit beta OS=Homo sapiens GN=HBB PE=1 SV=2	466.764	2	931.513	0	27502	SAVTALWGK
P68871	HBB_HUMAN	Hemoglobin subunit beta OS=Homo sapiens GN=HBB PE=1 SV=2	466.764	2	931.513	0	27502	SAVTALWGK
P68871	HBB_HUMAN	Hemoglobin subunit beta OS=Homo sapiens GN=HBB PE=1 SV=2	466.764	2	931.513	0	27502	SAVTALWGK
P68871	HBB_HUMAN	Hemoglobin subunit beta OS=Homo sapiens GN=HBB PE=1 SV=2	466.764	2	931.513	0	27502	SAVTALWGK
P68871	HBB_HUMAN	Hemoglobin subunit beta OS=Homo sapiens GN=HBB PE=1 SV=2	466.764	2	931.513	0	27502	SAVTALWGK
P68871	HBB_HUMAN	Hemoglobin subunit beta OS=Homo sapiens GN=HBB PE=1 SV=2	466.764	2	931.513	0.0001	27502	SAVTALWGK
P68871	HBB_HUMAN	Hemoglobin subunit beta OS=Homo sapiens GN=HBB PE=1 SV=2	466.764	2	931.513	0.0001	27502	SAVTALWGK
P68871	HBB_HUMAN	Hemoglobin subunit beta OS=Homo sapiens GN=HBB PE=1 SV=2	466.764	2	931.513	0.0001	27502	SAVTALWGK
P68871	HBB_HUMAN	Hemoglobin subunit beta OS=Homo sapiens GN=HBB PE=1 SV=2	466.764	2	931.513	0.0001	27502	SAVTALWGK
P68871	HBB_HUMAN	Hemoglobin subunit beta OS=Homo sapiens GN=HBB PE=1 SV=2	466.764	2	931.513	0.0001	27502	SAVTALWGK
P68871	HBB_HUMAN	Hemoglobin subunit beta OS=Homo sapiens GN=HBB PE=1 SV=2	466.764	2	931.513	0.0001	27502	SAVTALWGK
P68871	HBB_HUMAN	Hemoglobin subunit beta OS=Homo sapiens GN=HBB PE=1 SV=2	466.764	2	931.513	0.0001	27502	SAVTALWGK
P68871	HBB_HUMAN	Hemoglobin subunit beta OS=Homo sapiens GN=HBB PE=1 SV=2	466.764	2	931.513	0.0001	27502	SAVTALWGK
P68871	HBB_HUMAN	Hemoglobin subunit beta OS=Homo sapiens GN=HBB PE=1 SV=2	466.764	2	931.513	0.0001	27502	SAVTALWGK
P68871	HBB_HUMAN	Hemoglobin subunit beta OS=Homo sapiens GN=HBB PE=1 SV=2	466.764	2	931.513	0.0001	27502	SAVTALWGK
P68871	HBB_HUMAN	Hemoglobin subunit beta OS=Homo sapiens GN=HBB PE=1 SV=2	466.764	2	931.513	0.0001	27502	SAVTALWGK
P68871	HBB_HUMAN	Hemoglobin subunit beta OS=Homo sapiens GN=HBB PE=1 SV=2	466.764	2	931.513	0.0001	27502	SAVTALWGK
P68871	HBB_HUMAN	Hemoglobin subunit beta OS=Homo sapiens GN=HBB PE=1 SV=2	466.764	2	931.513	0.0001	27502	SAVTALWGK
P68871	HBB_HUMAN	Hemoglobin subunit beta OS=Homo sapiens GN=HBB PE=1 SV=2	466.764	2	931.513	0.0002	27502	SAVTALWGK
P68871	HBB_HUMAN	Hemoglobin subunit beta OS=Homo sapiens GN=HBB PE=1 SV=2	466.764	2	931.513	0.0002	27502	SAVTALWGK
P68871	HBB_HUMAN	Hemoglobin subunit beta OS=Homo sapiens GN=HBB PE=1 SV=2	466.764	2	931.513	0.0002	27502	SAVTALWGK
P68871	HBB_HUMAN	Hemoglobin subunit beta OS=Homo sapiens GN=HBB PE=1 SV=2	466.764	2	931.513	0.0002	27502	SAVTALWGK
P68871	HBB_HUMAN	Hemoglobin subunit beta OS=Homo sapiens GN=HBB PE=1 SV=2	466.764	2	931.513	0.0002	27502	SAVTALWGK
P68871	HBB_HUMAN	Hemoglobin subunit beta OS=Homo sapiens GN=HBB PE=1 SV=2	466.764	2	931.513	0.0002	27502	SAVTALWGK
P68871	HBB_HUMAN	Hemoglobin subunit beta OS=Homo sapiens GN=HBB PE=1 SV=2	466.764	2	931.513	0.0002	27502	SAVTALWGK
P68871	HBB_HUMAN	Hemoglobin subunit beta OS=Homo sapiens GN=HBB PE=1 SV=2	466.764	2	931.513	0.0002	27502	SAVTALWGK
P68871	HBB_HUMAN	Hemoglobin subunit beta OS=Homo sapiens GN=HBB PE=1 SV=2	466.764	2	931.513	0.0002	27502	SAVTALWGK
P68871	HBB_HUMAN	Hemoglobin subunit beta OS=Homo sapiens GN=HBB PE=1 SV=2	466.764	2	931.513	0.0002	27502	SAVTALWGK
P68871	HBB_HUMAN	Hemoglobin subunit beta OS=Homo sapiens GN=HBB PE=1 SV=2	466.764	2	931.513	0.0003	27502	SAVTALWGK
P68871	HBB_HUMAN	Hemoglobin subunit beta OS=Homo sapiens GN=HBB PE=1 SV=2	466.764	2	931.513	0.0003	27502	SAVTALWGK
P68871	HBB_HUMAN	Hemoglobin subunit beta OS=Homo sapiens GN=HBB PE=1 SV=2	466.764	2	931.513	0.0003	27502	SAVTALWGK
P68871	HBB_HUMAN	Hemoglobin subunit beta OS=Homo sapiens GN=HBB PE=1 SV=2	466.764	2	931.513	0.0003	27502	SAVTALWGK
P68871	HBB_HUMAN	Hemoglobin subunit beta OS=Homo sapiens GN=HBB PE=1 SV=2	466.764	2	931.513	0.0003	27502	SAVTALWGK
P68871	HBB_HUMAN	Hemoglobin subunit beta OS=Homo sapiens GN=HBB PE=1 SV=2	466.764	2	931.513	0.0003	27502	SAVTALWGK
P68871	HBB_HUMAN	Hemoglobin subunit beta OS=Homo sapiens GN=HBB PE=1 SV=2	466.764	2	931.513	0.0003	27502	SAVTALWGK
P68871	HBB_HUMAN	Hemoglobin subunit beta OS=Homo sapiens GN=HBB PE=1 SV=2	466.764	2	931.513	0.0003	27502	SAVTALWGK
P68871	HBB_HUMAN	Hemoglobin subunit beta OS=Homo sapiens GN=HBB PE=1 SV=2	466.764	2	931.513	0.0003	27502	SAVTALWGK
P68871	HBB_HUMAN	Hemoglobin subunit beta OS=Homo sapiens GN=HBB PE=1 SV=2	466.764	2	931.513	0.0003	27502	SAVTALWGK
P68871	HBB_HUMAN	Hemoglobin subunit beta OS=Homo sapiens GN=HBB PE=1 SV=2	466.764	2	931.513	0.0003	27502	SAVTALWGK
P68871	HBB_HUMAN	Hemoglobin subunit beta OS=Homo sapiens GN=HBB PE=1 SV=2	466.764	2	931.513	0.0003	27502	SAVTALWGK
P68871	HBB_HUMAN	Hemoglobin subunit beta OS=Homo sapiens GN=HBB PE=1 SV=2	466.764	2	931.513	0.0003	27502	SAVTALWGK
P68871	HBB_HUMAN	Hemoglobin subunit beta OS=Homo sapiens GN=HBB PE=1 SV=2	466.764	2	931.513	0.0004	27502	SAVTALWGK
P68871	HBB_HUMAN	Hemoglobin subunit beta OS=Homo sapiens GN=HBB PE=1 SV=2	466.764	2	931.513	0.0004	27502	SAVTALWGK
P68871	HBB_HUMAN	Hemoglobin subunit beta OS=Homo sapiens GN=HBB PE=1 SV=2	466.764	2	931.513	0.0004	27502	SAVTALWGK
P68871	HBB_HUMAN	Hemoglobin subunit beta OS=Homo sapiens GN=HBB PE=1 SV=2	466.764	2	931.513	0.0004	27502	SAVTALWGK
P68871	HBB_HUMAN	Hemoglobin subunit beta OS=Homo sapiens GN=HBB PE=1 SV=2	466.764	2	931.513	0.0004	27502	SAVTALWGK
P68871	HBB_HUMAN	Hemoglobin subunit beta OS=Homo sapiens GN=HBB PE=1 SV=2	466.764	2	931.513	0.0004	27502	SAVTALWGK
P68871	HBB_HUMAN	Hemoglobin subunit beta OS=Homo sapiens GN=HBB PE=1 SV=2	466.764	2	931.513	0.0004	27502	SAVTALWGK
P68871	HBB_HUMAN	Hemoglobin subunit beta OS=Homo sapiens GN=HBB PE=1 SV=2	466.764	2	931.513	0.0005	27502	SAVTALWGK
P68871	HBB_HUMAN	Hemoglobin subunit beta OS=Homo sapiens GN=HBB PE=1 SV=2	466.764	2	931.513	0.0005	27502	SAVTALWGK
P68871	HBB_HUMAN	Hemoglobin subunit beta OS=Homo sapiens GN=HBB PE=1 SV=2	466.764	2	931.513	0.0005	27502	SAVTALWGK
P68871	HBB_HUMAN	Hemoglobin subunit beta OS=Homo sapiens GN=HBB PE=1 SV=2	466.764	2	931.513	0.0005	27502	SAVTALWGK
P68871	HBB_HUMAN	Hemoglobin subunit beta OS=Homo sapiens GN=HBB PE=1 SV=2	466.764	2	931.513	0.0006	27502	SAVTALWGK
P68871	HBB_HUMAN	Hemoglobin subunit beta OS=Homo sapiens GN=HBB PE=1 SV=2	466.764	2	931.513	0.0006	27502	SAVTALWGK
P68871	HBB_HUMAN	Hemoglobin subunit beta OS=Homo sapiens GN=HBB PE=1 SV=2	466.764	2	931.513	0.0006	27502	SAVTALWGK
P68871	HBB_HUMAN	Hemoglobin subunit beta OS=Homo sapiens GN=HBB PE=1 SV=2	466.764	2	931.513	0.0006	27502	SAVTALWGK
P68871	HBB_HUMAN	Hemoglobin subunit beta OS=Homo sapiens GN=HBB PE=1 SV=2	466.764	2	931.513	0.0006	27502	SAVTALWGK
P68871	HBB_HUMAN	Hemoglobin subunit beta OS=Homo sapiens GN=HBB PE=1 SV=2	466.764	2	931.513	0.0007	27502	SAVTALWGK
P68871	HBB_HUMAN	Hemoglobin subunit beta OS=Homo sapiens GN=HBB PE=1 SV=2	466.764	2	931.513	0.0007	27502	SAVTALWGK
P68871	HBB_HUMAN	Hemoglobin subunit beta OS=Homo sapiens GN=HBB PE=1 SV=2	466.764	2	931.513	0.0007	27502	SAVTALWGK
P68871	HBB_HUMAN	Hemoglobin subunit beta OS=Homo sapiens GN=HBB PE=1 SV=2	466.764	2	931.513	0.0007	27502	SAVTALWGK
P68871	HBB_HUMAN	Hemoglobin subunit beta OS=Homo sapiens GN=HBB PE=1 SV=2	466.764	2	931.513	0.0007	27502	SAVTALWGK
P68871	HBB_HUMAN	Hemoglobin subunit beta OS=Homo sapiens GN=HBB PE=1 SV=2	466.764	2	931.514	0.0008	27502	SAVTALWGK
P68871	HBB_HUMAN	Hemoglobin subunit beta OS=Homo sapiens GN=HBB PE=1 SV=2	466.764	2	931.514	0.0008	27502	SAVTALWGK
P68871	HBB_HUMAN	Hemoglobin subunit beta OS=Homo sapiens GN=HBB PE=1 SV=2	466.764	2	931.514	0.0008	27502	SAVTALWGK
P68871	HBB_HUMAN	Hemoglobin subunit beta OS=Homo sapiens GN=HBB PE=1 SV=2	466.764	2	931.514	0.0008	27502	SAVTALWGK
P68871	HBB_HUMAN	Hemoglobin subunit beta OS=Homo sapiens GN=HBB PE=1 SV=2	466.764	2	931.514	0.0008	27502	SAVTALWGK
P68871	HBB_HUMAN	Hemoglobin subunit beta OS=Homo sapiens GN=HBB PE=1 SV=2	466.764	2	931.514	0.0008	27502	SAVTALWGK
P68871	HBB_HUMAN	Hemoglobin subunit beta OS=Homo sapiens GN=HBB PE=1 SV=2	466.764	2	931.514	0.0008	27502	SAVTALWGK
P68871	HBB_HUMAN	Hemoglobin subunit beta OS=Homo sapiens GN=HBB PE=1 SV=2	466.764	2	931.514	0.0008	27502	SAVTALWGK
P68871	HBB_HUMAN	Hemoglobin subunit beta OS=Homo sapiens GN=HBB PE=1 SV=2	466.764	2	931.514	0.0009	27502	SAVTALWGK
P68871	HBB_HUMAN	Hemoglobin subunit beta OS=Homo sapiens GN=HBB PE=1 SV=2	466.764	2	931.514	0.0009	27502	SAVTALWGK
P68871	HBB_HUMAN	Hemoglobin subunit beta OS=Homo sapiens GN=HBB PE=1 SV=2	466.764	2	931.514	0.0009	27502	SAVTALWGK
P68871	HBB_HUMAN	Hemoglobin subunit beta OS=Homo sapiens GN=HBB PE=1 SV=2	466.764	2	931.514	0.0009	27502	SAVTALWGK
P68871	HBB_HUMAN	Hemoglobin subunit beta OS=Homo sapiens GN=HBB PE=1 SV=2	466.764	2	931.514	0.0009	27502	SAVTALWGK
P68871	HBB_HUMAN	Hemoglobin subunit beta OS=Homo sapiens GN=HBB PE=1 SV=2	466.764	2	931.514	0.0009	27502	SAVTALWGK
P68871	HBB_HUMAN	Hemoglobin subunit beta OS=Homo sapiens GN=HBB PE=1 SV=2	466.764	2	931.514	0.0009	27502	SAVTALWGK
P68871	HBB_HUMAN	Hemoglobin subunit beta OS=Homo sapiens GN=HBB PE=1 SV=2	466.764	2	931.514	0.0009	27502	SAVTALWGK
P68871	HBB_HUMAN	Hemoglobin subunit beta OS=Homo sapiens GN=HBB PE=1 SV=2	466.764	2	931.514	0.0009	27502	SAVTALWGK
P68871	HBB_HUMAN	Hemoglobin subunit beta OS=Homo sapiens GN=HBB PE=1 SV=2	466.764	2	931.514	0.0009	27502	SAVTALWGK
P68871	HBB_HUMAN	Hemoglobin subunit beta OS=Homo sapiens GN=HBB PE=1 SV=2	466.764	2	931.514	0.001	27502	SAVTALWGK
P68871	HBB_HUMAN	Hemoglobin subunit beta OS=Homo sapiens GN=HBB PE=1 SV=2	466.764	2	931.514	0.001	27502	SAVTALWGK
P68871	HBB_HUMAN	Hemoglobin subunit beta OS=Homo sapiens GN=HBB PE=1 SV=2	466.764	2	931.514	0.0011	27502	SAVTALWGK
P68871	HBB_HUMAN	Hemoglobin subunit beta OS=Homo sapiens GN=HBB PE=1 SV=2	466.764	2	931.514	0.0011	27502	SAVTALWGK
P68871	HBB_HUMAN	Hemoglobin subunit beta OS=Homo sapiens GN=HBB PE=1 SV=2	466.764	2	931.514	0.0011	27502	SAVTALWGK
P68871	HBB_HUMAN	Hemoglobin subunit beta OS=Homo sapiens GN=HBB PE=1 SV=2	466.764	2	931.514	0.0011	27502	SAVTALWGK
P68871	HBB_HUMAN	Hemoglobin subunit beta OS=Homo sapiens GN=HBB PE=1 SV=2	466.764	2	931.514	0.0011	27502	SAVTALWGK
P68871	HBB_HUMAN	Hemoglobin subunit beta OS=Homo sapiens GN=HBB PE=1 SV=2	466.764	2	931.514	0.0012	27502	SAVTALWGK
P68871	HBB_HUMAN	Hemoglobin subunit beta OS=Homo sapiens GN=HBB PE=1 SV=2	466.764	2	931.514	0.0012	27502	SAVTALWGK
P68871	HBB_HUMAN	Hemoglobin subunit beta OS=Homo sapiens GN=HBB PE=1 SV=2	466.764	2	931.514	0.0013	27502	SAVTALWGK
P68871	HBB_HUMAN	Hemoglobin subunit beta OS=Homo sapiens GN=HBB PE=1 SV=2	466.764	2	931.514	0.0013	27502	SAVTALWGK
P68871	HBB_HUMAN	Hemoglobin subunit beta OS=Homo sapiens GN=HBB PE=1 SV=2	466.764	2	931.514	0.0014	27502	SAVTALWGK
P68871	HBB_HUMAN	Hemoglobin subunit beta OS=Homo sapiens GN=HBB PE=1 SV=2	466.764	2	931.514	0.0014	27502	SAVTALWGK
P68871	HBB_HUMAN	Hemoglobin subunit beta OS=Homo sapiens GN=HBB PE=1 SV=2	466.764	2	931.514	0.0014	27502	SAVTALWGK
P68871	HBB_HUMAN	Hemoglobin subunit beta OS=Homo sapiens GN=HBB PE=1 SV=2	466.764	2	931.514	0.0015	27502	SAVTALWGK
P68871	HBB_HUMAN	Hemoglobin subunit beta OS=Homo sapiens GN=HBB PE=1 SV=2	466.764	2	931.514	0.0016	27502	SAVTALWGK
P68871	HBB_HUMAN	Hemoglobin subunit beta OS=Homo sapiens GN=HBB PE=1 SV=2	466.765	2	931.515	0.002	27502	SAVTALWGK
P68871	HBB_HUMAN	Hemoglobin subunit beta OS=Homo sapiens GN=HBB PE=1 SV=2	466.765	2	931.515	0.002	27502	SAVTALWGK
P68871	HBB_HUMAN	Hemoglobin subunit beta OS=Homo sapiens GN=HBB PE=1 SV=2	466.765	2	931.515	0.0023	27502	SAVTALWGK
P68871	HBB_HUMAN	Hemoglobin subunit beta OS=Homo sapiens GN=HBB PE=1 SV=2	466.765	2	931.516	0.0029	27502	SAVTALWGK
P68871	HBB_HUMAN	Hemoglobin subunit beta OS=Homo sapiens GN=HBB PE=1 SV=2	466.765	2	931.516	0.0034	27502	SAVTALWGK
P68871	HBB_HUMAN	Hemoglobin subunit beta OS=Homo sapiens GN=HBB PE=1 SV=2	466.767	2	931.519	0.0061	27502	SAVTALWGK
P68871	HBB_HUMAN	Hemoglobin subunit beta OS=Homo sapiens GN=HBB PE=1 SV=2	466.768	2	931.521	0.0086	27502	SAVTALWGK
P68871	HBB_HUMAN	Hemoglobin subunit beta OS=Homo sapiens GN=HBB PE=1 SV=2	466.768	2	931.521	0.0088	27502	SAVTALWGK
P68871	HBB_HUMAN	Hemoglobin subunit beta OS=Homo sapiens GN=HBB PE=1 SV=2	466.768	2	931.522	0.0091	27502	SAVTALWGK
P68871	HBB_HUMAN	Hemoglobin subunit beta OS=Homo sapiens GN=HBB PE=1 SV=2	476.754	2	951.494	-0.0085	27502	VHLTPEEK
P68871	HBB_HUMAN	Hemoglobin subunit beta OS=Homo sapiens GN=HBB PE=1 SV=2	476.755	2	951.496	-0.0062	27502	VHLTPEEK
P68871	HBB_HUMAN	Hemoglobin subunit beta OS=Homo sapiens GN=HBB PE=1 SV=2	476.756	2	951.498	-0.0043	27502	VHLTPEEK
P68871	HBB_HUMAN	Hemoglobin subunit beta OS=Homo sapiens GN=HBB PE=1 SV=2	476.756	2	951.498	-0.0042	27502	VHLTPEEK
P68871	HBB_HUMAN	Hemoglobin subunit beta OS=Homo sapiens GN=HBB PE=1 SV=2	476.757	2	951.498	-0.0041	27502	VHLTPEEK
P68871	HBB_HUMAN	Hemoglobin subunit beta OS=Homo sapiens GN=HBB PE=1 SV=2	476.757	2	951.499	-0.0035	27502	VHLTPEEK
P68871	HBB_HUMAN	Hemoglobin subunit beta OS=Homo sapiens GN=HBB PE=1 SV=2	476.757	2	951.499	-0.0031	27502	VHLTPEEK
P68871	HBB_HUMAN	Hemoglobin subunit beta OS=Homo sapiens GN=HBB PE=1 SV=2	476.757	2	951.5	-0.003	27502	VHLTPEEK
P68871	HBB_HUMAN	Hemoglobin subunit beta OS=Homo sapiens GN=HBB PE=1 SV=2	476.757	2	951.5	-0.0029	27502	VHLTPEEK
P68871	HBB_HUMAN	Hemoglobin subunit beta OS=Homo sapiens GN=HBB PE=1 SV=2	476.757	2	951.5	-0.0029	27502	VHLTPEEK
P68871	HBB_HUMAN	Hemoglobin subunit beta OS=Homo sapiens GN=HBB PE=1 SV=2	476.757	2	951.5	-0.0027	27502	VHLTPEEK
P68871	HBB_HUMAN	Hemoglobin subunit beta OS=Homo sapiens GN=HBB PE=1 SV=2	476.757	2	951.5	-0.0026	27502	VHLTPEEK
P68871	HBB_HUMAN	Hemoglobin subunit beta OS=Homo sapiens GN=HBB PE=1 SV=2	476.757	2	951.5	-0.0026	27502	VHLTPEEK
P68871	HBB_HUMAN	Hemoglobin subunit beta OS=Homo sapiens GN=HBB PE=1 SV=2	476.757	2	951.5	-0.0024	27502	VHLTPEEK
P68871	HBB_HUMAN	Hemoglobin subunit beta OS=Homo sapiens GN=HBB PE=1 SV=2	476.757	2	951.5	-0.0024	27502	VHLTPEEK
P68871	HBB_HUMAN	Hemoglobin subunit beta OS=Homo sapiens GN=HBB PE=1 SV=2	476.757	2	951.5	-0.0024	27502	VHLTPEEK
P68871	HBB_HUMAN	Hemoglobin subunit beta OS=Homo sapiens GN=HBB PE=1 SV=2	476.757	2	951.5	-0.0022	27502	VHLTPEEK
P68871	HBB_HUMAN	Hemoglobin subunit beta OS=Homo sapiens GN=HBB PE=1 SV=2	476.757	2	951.5	-0.0022	27502	VHLTPEEK
P68871	HBB_HUMAN	Hemoglobin subunit beta OS=Homo sapiens GN=HBB PE=1 SV=2	476.757	2	951.5	-0.0022	27502	VHLTPEEK
P68871	HBB_HUMAN	Hemoglobin subunit beta OS=Homo sapiens GN=HBB PE=1 SV=2	476.757	2	951.5	-0.0022	27502	VHLTPEEK
P68871	HBB_HUMAN	Hemoglobin subunit beta OS=Homo sapiens GN=HBB PE=1 SV=2	476.757	2	951.5	-0.0021	27502	VHLTPEEK
P68871	HBB_HUMAN	Hemoglobin subunit beta OS=Homo sapiens GN=HBB PE=1 SV=2	476.757	2	951.5	-0.0021	27502	VHLTPEEK
P68871	HBB_HUMAN	Hemoglobin subunit beta OS=Homo sapiens GN=HBB PE=1 SV=2	476.757	2	951.5	-0.0021	27502	VHLTPEEK
P68871	HBB_HUMAN	Hemoglobin subunit beta OS=Homo sapiens GN=HBB PE=1 SV=2	476.757	2	951.5	-0.0021	27502	VHLTPEEK
P68871	HBB_HUMAN	Hemoglobin subunit beta OS=Homo sapiens GN=HBB PE=1 SV=2	476.757	2	951.5	-0.0021	27502	VHLTPEEK
P68871	HBB_HUMAN	Hemoglobin subunit beta OS=Homo sapiens GN=HBB PE=1 SV=2	476.757	2	951.5	-0.0021	27502	VHLTPEEK
P68871	HBB_HUMAN	Hemoglobin subunit beta OS=Homo sapiens GN=HBB PE=1 SV=2	476.758	2	951.501	-0.0019	27502	VHLTPEEK
P68871	HBB_HUMAN	Hemoglobin subunit beta OS=Homo sapiens GN=HBB PE=1 SV=2	476.758	2	951.501	-0.0019	27502	VHLTPEEK
P68871	HBB_HUMAN	Hemoglobin subunit beta OS=Homo sapiens GN=HBB PE=1 SV=2	476.758	2	951.501	-0.0018	27502	VHLTPEEK
P68871	HBB_HUMAN	Hemoglobin subunit beta OS=Homo sapiens GN=HBB PE=1 SV=2	476.758	2	951.501	-0.0018	27502	VHLTPEEK
P68871	HBB_HUMAN	Hemoglobin subunit beta OS=Homo sapiens GN=HBB PE=1 SV=2	476.758	2	951.501	-0.0017	27502	VHLTPEEK
P68871	HBB_HUMAN	Hemoglobin subunit beta OS=Homo sapiens GN=HBB PE=1 SV=2	476.758	2	951.501	-0.0016	27502	VHLTPEEK
P68871	HBB_HUMAN	Hemoglobin subunit beta OS=Homo sapiens GN=HBB PE=1 SV=2	476.758	2	951.501	-0.0016	27502	VHLTPEEK
P68871	HBB_HUMAN	Hemoglobin subunit beta OS=Homo sapiens GN=HBB PE=1 SV=2	476.758	2	951.501	-0.0016	27502	VHLTPEEK
P68871	HBB_HUMAN	Hemoglobin subunit beta OS=Homo sapiens GN=HBB PE=1 SV=2	476.758	2	951.501	-0.0016	27502	VHLTPEEK
P68871	HBB_HUMAN	Hemoglobin subunit beta OS=Homo sapiens GN=HBB PE=1 SV=2	476.758	2	951.501	-0.0015	27502	VHLTPEEK
P68871	HBB_HUMAN	Hemoglobin subunit beta OS=Homo sapiens GN=HBB PE=1 SV=2	476.758	2	951.501	-0.0015	27502	VHLTPEEK
P68871	HBB_HUMAN	Hemoglobin subunit beta OS=Homo sapiens GN=HBB PE=1 SV=2	476.758	2	951.501	-0.0015	27502	VHLTPEEK
P68871	HBB_HUMAN	Hemoglobin subunit beta OS=Homo sapiens GN=HBB PE=1 SV=2	476.758	2	951.501	-0.0015	27502	VHLTPEEK
P68871	HBB_HUMAN	Hemoglobin subunit beta OS=Homo sapiens GN=HBB PE=1 SV=2	476.758	2	951.501	-0.0013	27502	VHLTPEEK
P68871	HBB_HUMAN	Hemoglobin subunit beta OS=Homo sapiens GN=HBB PE=1 SV=2	476.758	2	951.501	-0.0013	27502	VHLTPEEK
P68871	HBB_HUMAN	Hemoglobin subunit beta OS=Homo sapiens GN=HBB PE=1 SV=2	476.758	2	951.501	-0.0013	27502	VHLTPEEK
P68871	HBB_HUMAN	Hemoglobin subunit beta OS=Homo sapiens GN=HBB PE=1 SV=2	476.758	2	951.501	-0.0013	27502	VHLTPEEK
P68871	HBB_HUMAN	Hemoglobin subunit beta OS=Homo sapiens GN=HBB PE=1 SV=2	476.758	2	951.501	-0.0013	27502	VHLTPEEK
P68871	HBB_HUMAN	Hemoglobin subunit beta OS=Homo sapiens GN=HBB PE=1 SV=2	476.758	2	951.501	-0.0013	27502	VHLTPEEK
P68871	HBB_HUMAN	Hemoglobin subunit beta OS=Homo sapiens GN=HBB PE=1 SV=2	476.758	2	951.501	-0.0013	27502	VHLTPEEK
P68871	HBB_HUMAN	Hemoglobin subunit beta OS=Homo sapiens GN=HBB PE=1 SV=2	476.758	2	951.501	-0.0013	27502	VHLTPEEK
P68871	HBB_HUMAN	Hemoglobin subunit beta OS=Homo sapiens GN=HBB PE=1 SV=2	476.758	2	951.501	-0.0013	27502	VHLTPEEK
P68871	HBB_HUMAN	Hemoglobin subunit beta OS=Homo sapiens GN=HBB PE=1 SV=2	476.758	2	951.501	-0.0013	27502	VHLTPEEK
P68871	HBB_HUMAN	Hemoglobin subunit beta OS=Homo sapiens GN=HBB PE=1 SV=2	476.758	2	951.501	-0.0012	27502	VHLTPEEK
P68871	HBB_HUMAN	Hemoglobin subunit beta OS=Homo sapiens GN=HBB PE=1 SV=2	476.758	2	951.501	-0.0012	27502	VHLTPEEK
P68871	HBB_HUMAN	Hemoglobin subunit beta OS=Homo sapiens GN=HBB PE=1 SV=2	476.758	2	951.501	-0.0011	27502	VHLTPEEK
P68871	HBB_HUMAN	Hemoglobin subunit beta OS=Homo sapiens GN=HBB PE=1 SV=2	476.758	2	951.501	-0.0011	27502	VHLTPEEK
P68871	HBB_HUMAN	Hemoglobin subunit beta OS=Homo sapiens GN=HBB PE=1 SV=2	476.758	2	951.501	-0.0011	27502	VHLTPEEK
P68871	HBB_HUMAN	Hemoglobin subunit beta OS=Homo sapiens GN=HBB PE=1 SV=2	476.758	2	951.501	-0.0011	27502	VHLTPEEK
P68871	HBB_HUMAN	Hemoglobin subunit beta OS=Homo sapiens GN=HBB PE=1 SV=2	476.758	2	951.501	-0.0011	27502	VHLTPEEK
P68871	HBB_HUMAN	Hemoglobin subunit beta OS=Homo sapiens GN=HBB PE=1 SV=2	476.758	2	951.501	-0.0011	27502	VHLTPEEK
P68871	HBB_HUMAN	Hemoglobin subunit beta OS=Homo sapiens GN=HBB PE=1 SV=2	476.758	2	951.501	-0.001	27502	VHLTPEEK
P68871	HBB_HUMAN	Hemoglobin subunit beta OS=Homo sapiens GN=HBB PE=1 SV=2	476.758	2	951.501	-0.001	27502	VHLTPEEK
P68871	HBB_HUMAN	Hemoglobin subunit beta OS=Homo sapiens GN=HBB PE=1 SV=2	476.758	2	951.502	-0.001	27502	VHLTPEEK
P68871	HBB_HUMAN	Hemoglobin subunit beta OS=Homo sapiens GN=HBB PE=1 SV=2	476.758	2	951.502	-0.001	27502	VHLTPEEK
P68871	HBB_HUMAN	Hemoglobin subunit beta OS=Homo sapiens GN=HBB PE=1 SV=2	476.758	2	951.502	-0.001	27502	VHLTPEEK
P68871	HBB_HUMAN	Hemoglobin subunit beta OS=Homo sapiens GN=HBB PE=1 SV=2	476.758	2	951.502	-0.0009	27502	VHLTPEEK
P68871	HBB_HUMAN	Hemoglobin subunit beta OS=Homo sapiens GN=HBB PE=1 SV=2	476.758	2	951.502	-0.0009	27502	VHLTPEEK
P68871	HBB_HUMAN	Hemoglobin subunit beta OS=Homo sapiens GN=HBB PE=1 SV=2	476.758	2	951.502	-0.0008	27502	VHLTPEEK
P68871	HBB_HUMAN	Hemoglobin subunit beta OS=Homo sapiens GN=HBB PE=1 SV=2	476.758	2	951.502	-0.0008	27502	VHLTPEEK
P68871	HBB_HUMAN	Hemoglobin subunit beta OS=Homo sapiens GN=HBB PE=1 SV=2	476.758	2	951.502	-0.0008	27502	VHLTPEEK
P68871	HBB_HUMAN	Hemoglobin subunit beta OS=Homo sapiens GN=HBB PE=1 SV=2	476.758	2	951.502	-0.0008	27502	VHLTPEEK
P68871	HBB_HUMAN	Hemoglobin subunit beta OS=Homo sapiens GN=HBB PE=1 SV=2	476.758	2	951.502	-0.0008	27502	VHLTPEEK
P68871	HBB_HUMAN	Hemoglobin subunit beta OS=Homo sapiens GN=HBB PE=1 SV=2	476.758	2	951.502	-0.0007	27502	VHLTPEEK
P68871	HBB_HUMAN	Hemoglobin subunit beta OS=Homo sapiens GN=HBB PE=1 SV=2	476.758	2	951.502	-0.0007	27502	VHLTPEEK
P68871	HBB_HUMAN	Hemoglobin subunit beta OS=Homo sapiens GN=HBB PE=1 SV=2	476.758	2	951.502	-0.0007	27502	VHLTPEEK
P68871	HBB_HUMAN	Hemoglobin subunit beta OS=Homo sapiens GN=HBB PE=1 SV=2	476.758	2	951.502	-0.0007	27502	VHLTPEEK
P68871	HBB_HUMAN	Hemoglobin subunit beta OS=Homo sapiens GN=HBB PE=1 SV=2	476.758	2	951.502	-0.0007	27502	VHLTPEEK
P68871	HBB_HUMAN	Hemoglobin subunit beta OS=Homo sapiens GN=HBB PE=1 SV=2	476.758	2	951.502	-0.0006	27502	VHLTPEEK
P68871	HBB_HUMAN	Hemoglobin subunit beta OS=Homo sapiens GN=HBB PE=1 SV=2	476.758	2	951.502	-0.0005	27502	VHLTPEEK
P68871	HBB_HUMAN	Hemoglobin subunit beta OS=Homo sapiens GN=HBB PE=1 SV=2	476.758	2	951.502	-0.0005	27502	VHLTPEEK
P68871	HBB_HUMAN	Hemoglobin subunit beta OS=Homo sapiens GN=HBB PE=1 SV=2	476.758	2	951.502	-0.0005	27502	VHLTPEEK
P68871	HBB_HUMAN	Hemoglobin subunit beta OS=Homo sapiens GN=HBB PE=1 SV=2	476.758	2	951.502	-0.0005	27502	VHLTPEEK
P68871	HBB_HUMAN	Hemoglobin subunit beta OS=Homo sapiens GN=HBB PE=1 SV=2	476.758	2	951.502	-0.0005	27502	VHLTPEEK
P68871	HBB_HUMAN	Hemoglobin subunit beta OS=Homo sapiens GN=HBB PE=1 SV=2	476.758	2	951.502	-0.0005	27502	VHLTPEEK
P68871	HBB_HUMAN	Hemoglobin subunit beta OS=Homo sapiens GN=HBB PE=1 SV=2	476.758	2	951.502	-0.0005	27502	VHLTPEEK
P68871	HBB_HUMAN	Hemoglobin subunit beta OS=Homo sapiens GN=HBB PE=1 SV=2	476.758	2	951.502	-0.0004	27502	VHLTPEEK
P68871	HBB_HUMAN	Hemoglobin subunit beta OS=Homo sapiens GN=HBB PE=1 SV=2	476.758	2	951.502	-0.0004	27502	VHLTPEEK
P68871	HBB_HUMAN	Hemoglobin subunit beta OS=Homo sapiens GN=HBB PE=1 SV=2	476.758	2	951.502	-0.0004	27502	VHLTPEEK
P68871	HBB_HUMAN	Hemoglobin subunit beta OS=Homo sapiens GN=HBB PE=1 SV=2	476.758	2	951.502	-0.0004	27502	VHLTPEEK
P68871	HBB_HUMAN	Hemoglobin subunit beta OS=Homo sapiens GN=HBB PE=1 SV=2	476.758	2	951.502	-0.0004	27502	VHLTPEEK
P68871	HBB_HUMAN	Hemoglobin subunit beta OS=Homo sapiens GN=HBB PE=1 SV=2	476.758	2	951.502	-0.0004	27502	VHLTPEEK
P68871	HBB_HUMAN	Hemoglobin subunit beta OS=Homo sapiens GN=HBB PE=1 SV=2	476.758	2	951.502	-0.0003	27502	VHLTPEEK
P68871	HBB_HUMAN	Hemoglobin subunit beta OS=Homo sapiens GN=HBB PE=1 SV=2	476.758	2	951.502	-0.0003	27502	VHLTPEEK
P68871	HBB_HUMAN	Hemoglobin subunit beta OS=Homo sapiens GN=HBB PE=1 SV=2	476.758	2	951.502	-0.0003	27502	VHLTPEEK
P68871	HBB_HUMAN	Hemoglobin subunit beta OS=Homo sapiens GN=HBB PE=1 SV=2	476.758	2	951.502	-0.0003	27502	VHLTPEEK
P68871	HBB_HUMAN	Hemoglobin subunit beta OS=Homo sapiens GN=HBB PE=1 SV=2	476.758	2	951.502	-0.0003	27502	VHLTPEEK
P68871	HBB_HUMAN	Hemoglobin subunit beta OS=Homo sapiens GN=HBB PE=1 SV=2	476.758	2	951.502	-0.0003	27502	VHLTPEEK
P68871	HBB_HUMAN	Hemoglobin subunit beta OS=Homo sapiens GN=HBB PE=1 SV=2	476.758	2	951.502	-0.0002	27502	VHLTPEEK
P68871	HBB_HUMAN	Hemoglobin subunit beta OS=Homo sapiens GN=HBB PE=1 SV=2	476.758	2	951.502	-0.0002	27502	VHLTPEEK
P68871	HBB_HUMAN	Hemoglobin subunit beta OS=Homo sapiens GN=HBB PE=1 SV=2	476.758	2	951.502	-0.0002	27502	VHLTPEEK
P68871	HBB_HUMAN	Hemoglobin subunit beta OS=Homo sapiens GN=HBB PE=1 SV=2	476.758	2	951.502	-0.0002	27502	VHLTPEEK
P68871	HBB_HUMAN	Hemoglobin subunit beta OS=Homo sapiens GN=HBB PE=1 SV=2	476.758	2	951.502	-0.0002	27502	VHLTPEEK
P68871	HBB_HUMAN	Hemoglobin subunit beta OS=Homo sapiens GN=HBB PE=1 SV=2	476.758	2	951.502	-0.0002	27502	VHLTPEEK
P68871	HBB_HUMAN	Hemoglobin subunit beta OS=Homo sapiens GN=HBB PE=1 SV=2	476.758	2	951.502	-0.0002	27502	VHLTPEEK
P68871	HBB_HUMAN	Hemoglobin subunit beta OS=Homo sapiens GN=HBB PE=1 SV=2	476.758	2	951.502	-0.0002	27502	VHLTPEEK
P68871	HBB_HUMAN	Hemoglobin subunit beta OS=Homo sapiens GN=HBB PE=1 SV=2	476.759	2	951.502	-0.0001	27502	VHLTPEEK
P68871	HBB_HUMAN	Hemoglobin subunit beta OS=Homo sapiens GN=HBB PE=1 SV=2	476.759	2	951.503	-0.0001	27502	VHLTPEEK
P68871	HBB_HUMAN	Hemoglobin subunit beta OS=Homo sapiens GN=HBB PE=1 SV=2	476.759	2	951.503	0	27502	VHLTPEEK
P68871	HBB_HUMAN	Hemoglobin subunit beta OS=Homo sapiens GN=HBB PE=1 SV=2	476.759	2	951.503	0	27502	VHLTPEEK
P68871	HBB_HUMAN	Hemoglobin subunit beta OS=Homo sapiens GN=HBB PE=1 SV=2	476.759	2	951.503	0.0001	27502	VHLTPEEK
P68871	HBB_HUMAN	Hemoglobin subunit beta OS=Homo sapiens GN=HBB PE=1 SV=2	476.759	2	951.503	0.0001	27502	VHLTPEEK
P68871	HBB_HUMAN	Hemoglobin subunit beta OS=Homo sapiens GN=HBB PE=1 SV=2	476.759	2	951.503	0.0001	27502	VHLTPEEK
P68871	HBB_HUMAN	Hemoglobin subunit beta OS=Homo sapiens GN=HBB PE=1 SV=2	476.759	2	951.503	0.0001	27502	VHLTPEEK
P68871	HBB_HUMAN	Hemoglobin subunit beta OS=Homo sapiens GN=HBB PE=1 SV=2	476.759	2	951.503	0.0001	27502	VHLTPEEK
P68871	HBB_HUMAN	Hemoglobin subunit beta OS=Homo sapiens GN=HBB PE=1 SV=2	476.759	2	951.503	0.0001	27502	VHLTPEEK
P68871	HBB_HUMAN	Hemoglobin subunit beta OS=Homo sapiens GN=HBB PE=1 SV=2	476.759	2	951.503	0.0001	27502	VHLTPEEK
P68871	HBB_HUMAN	Hemoglobin subunit beta OS=Homo sapiens GN=HBB PE=1 SV=2	476.759	2	951.503	0.0001	27502	VHLTPEEK
P68871	HBB_HUMAN	Hemoglobin subunit beta OS=Homo sapiens GN=HBB PE=1 SV=2	476.759	2	951.503	0.0002	27502	VHLTPEEK
P68871	HBB_HUMAN	Hemoglobin subunit beta OS=Homo sapiens GN=HBB PE=1 SV=2	476.759	2	951.503	0.0002	27502	VHLTPEEK
P68871	HBB_HUMAN	Hemoglobin subunit beta OS=Homo sapiens GN=HBB PE=1 SV=2	476.759	2	951.503	0.0003	27502	VHLTPEEK
P68871	HBB_HUMAN	Hemoglobin subunit beta OS=Homo sapiens GN=HBB PE=1 SV=2	476.759	2	951.503	0.0003	27502	VHLTPEEK
P68871	HBB_HUMAN	Hemoglobin subunit beta OS=Homo sapiens GN=HBB PE=1 SV=2	476.759	2	951.503	0.0003	27502	VHLTPEEK
P68871	HBB_HUMAN	Hemoglobin subunit beta OS=Homo sapiens GN=HBB PE=1 SV=2	476.759	2	951.503	0.0003	27502	VHLTPEEK
P68871	HBB_HUMAN	Hemoglobin subunit beta OS=Homo sapiens GN=HBB PE=1 SV=2	476.759	2	951.503	0.0003	27502	VHLTPEEK
P68871	HBB_HUMAN	Hemoglobin subunit beta OS=Homo sapiens GN=HBB PE=1 SV=2	476.759	2	951.503	0.0003	27502	VHLTPEEK
P68871	HBB_HUMAN	Hemoglobin subunit beta OS=Homo sapiens GN=HBB PE=1 SV=2	476.759	2	951.503	0.0003	27502	VHLTPEEK
P68871	HBB_HUMAN	Hemoglobin subunit beta OS=Homo sapiens GN=HBB PE=1 SV=2	476.759	2	951.503	0.0004	27502	VHLTPEEK
P68871	HBB_HUMAN	Hemoglobin subunit beta OS=Homo sapiens GN=HBB PE=1 SV=2	476.759	2	951.503	0.0004	27502	VHLTPEEK
P68871	HBB_HUMAN	Hemoglobin subunit beta OS=Homo sapiens GN=HBB PE=1 SV=2	476.759	2	951.503	0.0004	27502	VHLTPEEK
P68871	HBB_HUMAN	Hemoglobin subunit beta OS=Homo sapiens GN=HBB PE=1 SV=2	476.759	2	951.503	0.0004	27502	VHLTPEEK
P68871	HBB_HUMAN	Hemoglobin subunit beta OS=Homo sapiens GN=HBB PE=1 SV=2	476.759	2	951.503	0.0005	27502	VHLTPEEK
P68871	HBB_HUMAN	Hemoglobin subunit beta OS=Homo sapiens GN=HBB PE=1 SV=2	476.759	2	951.503	0.0005	27502	VHLTPEEK
P68871	HBB_HUMAN	Hemoglobin subunit beta OS=Homo sapiens GN=HBB PE=1 SV=2	476.759	2	951.503	0.0005	27502	VHLTPEEK
P68871	HBB_HUMAN	Hemoglobin subunit beta OS=Homo sapiens GN=HBB PE=1 SV=2	476.759	2	951.503	0.0005	27502	VHLTPEEK
P68871	HBB_HUMAN	Hemoglobin subunit beta OS=Homo sapiens GN=HBB PE=1 SV=2	476.759	2	951.503	0.0005	27502	VHLTPEEK
P68871	HBB_HUMAN	Hemoglobin subunit beta OS=Homo sapiens GN=HBB PE=1 SV=2	476.759	2	951.503	0.0006	27502	VHLTPEEK
P68871	HBB_HUMAN	Hemoglobin subunit beta OS=Homo sapiens GN=HBB PE=1 SV=2	476.759	2	951.503	0.0006	27502	VHLTPEEK
P68871	HBB_HUMAN	Hemoglobin subunit beta OS=Homo sapiens GN=HBB PE=1 SV=2	476.759	2	951.503	0.0006	27502	VHLTPEEK
P68871	HBB_HUMAN	Hemoglobin subunit beta OS=Homo sapiens GN=HBB PE=1 SV=2	476.759	2	951.503	0.0006	27502	VHLTPEEK
P68871	HBB_HUMAN	Hemoglobin subunit beta OS=Homo sapiens GN=HBB PE=1 SV=2	476.759	2	951.503	0.0006	27502	VHLTPEEK
P68871	HBB_HUMAN	Hemoglobin subunit beta OS=Homo sapiens GN=HBB PE=1 SV=2	476.759	2	951.503	0.0007	27502	VHLTPEEK
P68871	HBB_HUMAN	Hemoglobin subunit beta OS=Homo sapiens GN=HBB PE=1 SV=2	476.759	2	951.503	0.0007	27502	VHLTPEEK
P68871	HBB_HUMAN	Hemoglobin subunit beta OS=Homo sapiens GN=HBB PE=1 SV=2	476.759	2	951.503	0.0007	27502	VHLTPEEK
P68871	HBB_HUMAN	Hemoglobin subunit beta OS=Homo sapiens GN=HBB PE=1 SV=2	476.759	2	951.503	0.0007	27502	VHLTPEEK
P68871	HBB_HUMAN	Hemoglobin subunit beta OS=Homo sapiens GN=HBB PE=1 SV=2	476.759	2	951.503	0.0007	27502	VHLTPEEK
P68871	HBB_HUMAN	Hemoglobin subunit beta OS=Homo sapiens GN=HBB PE=1 SV=2	476.759	2	951.503	0.0007	27502	VHLTPEEK
P68871	HBB_HUMAN	Hemoglobin subunit beta OS=Homo sapiens GN=HBB PE=1 SV=2	476.759	2	951.503	0.0009	27502	VHLTPEEK
P68871	HBB_HUMAN	Hemoglobin subunit beta OS=Homo sapiens GN=HBB PE=1 SV=2	476.759	2	951.503	0.0009	27502	VHLTPEEK
P68871	HBB_HUMAN	Hemoglobin subunit beta OS=Homo sapiens GN=HBB PE=1 SV=2	476.759	2	951.503	0.0009	27502	VHLTPEEK
P68871	HBB_HUMAN	Hemoglobin subunit beta OS=Homo sapiens GN=HBB PE=1 SV=2	476.759	2	951.503	0.0009	27502	VHLTPEEK
P68871	HBB_HUMAN	Hemoglobin subunit beta OS=Homo sapiens GN=HBB PE=1 SV=2	476.759	2	951.503	0.0009	27502	VHLTPEEK
P68871	HBB_HUMAN	Hemoglobin subunit beta OS=Homo sapiens GN=HBB PE=1 SV=2	476.759	2	951.504	0.001	27502	VHLTPEEK
P68871	HBB_HUMAN	Hemoglobin subunit beta OS=Homo sapiens GN=HBB PE=1 SV=2	476.759	2	951.504	0.001	27502	VHLTPEEK
P68871	HBB_HUMAN	Hemoglobin subunit beta OS=Homo sapiens GN=HBB PE=1 SV=2	476.759	2	951.504	0.0011	27502	VHLTPEEK
P68871	HBB_HUMAN	Hemoglobin subunit beta OS=Homo sapiens GN=HBB PE=1 SV=2	476.759	2	951.504	0.0012	27502	VHLTPEEK
P68871	HBB_HUMAN	Hemoglobin subunit beta OS=Homo sapiens GN=HBB PE=1 SV=2	476.759	2	951.504	0.0012	27502	VHLTPEEK
P68871	HBB_HUMAN	Hemoglobin subunit beta OS=Homo sapiens GN=HBB PE=1 SV=2	476.759	2	951.504	0.0013	27502	VHLTPEEK
P68871	HBB_HUMAN	Hemoglobin subunit beta OS=Homo sapiens GN=HBB PE=1 SV=2	476.759	2	951.504	0.0014	27502	VHLTPEEK
P68871	HBB_HUMAN	Hemoglobin subunit beta OS=Homo sapiens GN=HBB PE=1 SV=2	476.759	2	951.504	0.0015	27502	VHLTPEEK
P68871	HBB_HUMAN	Hemoglobin subunit beta OS=Homo sapiens GN=HBB PE=1 SV=2	476.759	2	951.504	0.0015	27502	VHLTPEEK
P68871	HBB_HUMAN	Hemoglobin subunit beta OS=Homo sapiens GN=HBB PE=1 SV=2	476.759	2	951.504	0.0016	27502	VHLTPEEK
P68871	HBB_HUMAN	Hemoglobin subunit beta OS=Homo sapiens GN=HBB PE=1 SV=2	476.759	2	951.504	0.0016	27502	VHLTPEEK
P68871	HBB_HUMAN	Hemoglobin subunit beta OS=Homo sapiens GN=HBB PE=1 SV=2	476.759	2	951.504	0.0017	27502	VHLTPEEK
P68871	HBB_HUMAN	Hemoglobin subunit beta OS=Homo sapiens GN=HBB PE=1 SV=2	476.759	2	951.504	0.0017	27502	VHLTPEEK
P68871	HBB_HUMAN	Hemoglobin subunit beta OS=Homo sapiens GN=HBB PE=1 SV=2	476.759	2	951.504	0.0017	27502	VHLTPEEK
P68871	HBB_HUMAN	Hemoglobin subunit beta OS=Homo sapiens GN=HBB PE=1 SV=2	476.759	2	951.504	0.0017	27502	VHLTPEEK
P68871	HBB_HUMAN	Hemoglobin subunit beta OS=Homo sapiens GN=HBB PE=1 SV=2	476.759	2	951.504	0.0017	27502	VHLTPEEK
P68871	HBB_HUMAN	Hemoglobin subunit beta OS=Homo sapiens GN=HBB PE=1 SV=2	476.76	2	951.504	0.0019	27502	VHLTPEEK
P68871	HBB_HUMAN	Hemoglobin subunit beta OS=Homo sapiens GN=HBB PE=1 SV=2	476.76	2	951.504	0.0019	27502	VHLTPEEK
P68871	HBB_HUMAN	Hemoglobin subunit beta OS=Homo sapiens GN=HBB PE=1 SV=2	476.76	2	951.505	0.0021	27502	VHLTPEEK
P68871	HBB_HUMAN	Hemoglobin subunit beta OS=Homo sapiens GN=HBB PE=1 SV=2	476.76	2	951.505	0.0021	27502	VHLTPEEK
P68871	HBB_HUMAN	Hemoglobin subunit beta OS=Homo sapiens GN=HBB PE=1 SV=2	476.76	2	951.505	0.0021	27502	VHLTPEEK
P68871	HBB_HUMAN	Hemoglobin subunit beta OS=Homo sapiens GN=HBB PE=1 SV=2	476.76	2	951.505	0.0021	27502	VHLTPEEK
P68871	HBB_HUMAN	Hemoglobin subunit beta OS=Homo sapiens GN=HBB PE=1 SV=2	476.76	2	951.505	0.0023	27502	VHLTPEEK
P68871	HBB_HUMAN	Hemoglobin subunit beta OS=Homo sapiens GN=HBB PE=1 SV=2	476.76	2	951.505	0.003	27502	VHLTPEEK
P68871	HBB_HUMAN	Hemoglobin subunit beta OS=Homo sapiens GN=HBB PE=1 SV=2	476.76	2	951.506	0.0031	27502	VHLTPEEK
P68871	HBB_HUMAN	Hemoglobin subunit beta OS=Homo sapiens GN=HBB PE=1 SV=2	476.76	2	951.506	0.0034	27502	VHLTPEEK
P68871	HBB_HUMAN	Hemoglobin subunit beta OS=Homo sapiens GN=HBB PE=1 SV=2	476.761	2	951.507	0.004	27502	VHLTPEEK
P68871	HBB_HUMAN	Hemoglobin subunit beta OS=Homo sapiens GN=HBB PE=1 SV=2	476.761	2	951.508	0.005	27502	VHLTPEEK
P68871	HBB_HUMAN	Hemoglobin subunit beta OS=Homo sapiens GN=HBB PE=1 SV=2	476.761	2	951.508	0.005	27502	VHLTPEEK
P68871	HBB_HUMAN	Hemoglobin subunit beta OS=Homo sapiens GN=HBB PE=1 SV=2	476.761	2	951.508	0.0051	27502	VHLTPEEK
P68871	HBB_HUMAN	Hemoglobin subunit beta OS=Homo sapiens GN=HBB PE=1 SV=2	476.762	2	951.509	0.0067	27502	VHLTPEEK
P68871	HBB_HUMAN	Hemoglobin subunit beta OS=Homo sapiens GN=HBB PE=1 SV=2	476.762	2	951.51	0.008	27502	VHLTPEEK
P68871	HBB_HUMAN	Hemoglobin subunit beta OS=Homo sapiens GN=HBB PE=1 SV=2	542.279	2	1082.54	-0.0001	27502	MVHLTPEEK
P68871	HBB_HUMAN	Hemoglobin subunit beta OS=Homo sapiens GN=HBB PE=1 SV=2	563.782	2	1125.55	-0.0081	27502	LHVDPENFR
P68871	HBB_HUMAN	Hemoglobin subunit beta OS=Homo sapiens GN=HBB PE=1 SV=2	563.782	2	1125.55	-0.0071	27502	LHVDPENFR
P68871	HBB_HUMAN	Hemoglobin subunit beta OS=Homo sapiens GN=HBB PE=1 SV=2	563.782	2	1125.55	-0.0066	27502	LHVDPENFR
P68871	HBB_HUMAN	Hemoglobin subunit beta OS=Homo sapiens GN=HBB PE=1 SV=2	563.782	2	1125.55	-0.0066	27502	LHVDPENFR
P68871	HBB_HUMAN	Hemoglobin subunit beta OS=Homo sapiens GN=HBB PE=1 SV=2	563.782	2	1125.55	-0.0066	27502	LHVDPENFR
P68871	HBB_HUMAN	Hemoglobin subunit beta OS=Homo sapiens GN=HBB PE=1 SV=2	563.782	2	1125.55	-0.0064	27502	LHVDPENFR
P68871	HBB_HUMAN	Hemoglobin subunit beta OS=Homo sapiens GN=HBB PE=1 SV=2	563.783	2	1125.55	-0.0063	27502	LHVDPENFR
P68871	HBB_HUMAN	Hemoglobin subunit beta OS=Homo sapiens GN=HBB PE=1 SV=2	563.783	2	1125.55	-0.006	27502	LHVDPENFR
P68871	HBB_HUMAN	Hemoglobin subunit beta OS=Homo sapiens GN=HBB PE=1 SV=2	563.783	2	1125.55	-0.0057	27502	LHVDPENFR
P68871	HBB_HUMAN	Hemoglobin subunit beta OS=Homo sapiens GN=HBB PE=1 SV=2	563.783	2	1125.55	-0.0056	27502	LHVDPENFR
P68871	HBB_HUMAN	Hemoglobin subunit beta OS=Homo sapiens GN=HBB PE=1 SV=2	563.783	2	1125.55	-0.0055	27502	LHVDPENFR
P68871	HBB_HUMAN	Hemoglobin subunit beta OS=Homo sapiens GN=HBB PE=1 SV=2	563.783	2	1125.55	-0.0055	27502	LHVDPENFR
P68871	HBB_HUMAN	Hemoglobin subunit beta OS=Homo sapiens GN=HBB PE=1 SV=2	563.783	2	1125.55	-0.0055	27502	LHVDPENFR
P68871	HBB_HUMAN	Hemoglobin subunit beta OS=Homo sapiens GN=HBB PE=1 SV=2	563.783	2	1125.55	-0.0053	27502	LHVDPENFR
P68871	HBB_HUMAN	Hemoglobin subunit beta OS=Homo sapiens GN=HBB PE=1 SV=2	563.783	2	1125.55	-0.0053	27502	LHVDPENFR
P68871	HBB_HUMAN	Hemoglobin subunit beta OS=Homo sapiens GN=HBB PE=1 SV=2	563.783	2	1125.55	-0.0052	27502	LHVDPENFR
P68871	HBB_HUMAN	Hemoglobin subunit beta OS=Homo sapiens GN=HBB PE=1 SV=2	563.783	2	1125.55	-0.0052	27502	LHVDPENFR
P68871	HBB_HUMAN	Hemoglobin subunit beta OS=Homo sapiens GN=HBB PE=1 SV=2	563.783	2	1125.55	-0.0052	27502	LHVDPENFR
P68871	HBB_HUMAN	Hemoglobin subunit beta OS=Homo sapiens GN=HBB PE=1 SV=2	563.783	2	1125.55	-0.0052	27502	LHVDPENFR
P68871	HBB_HUMAN	Hemoglobin subunit beta OS=Homo sapiens GN=HBB PE=1 SV=2	563.783	2	1125.55	-0.0052	27502	LHVDPENFR
P68871	HBB_HUMAN	Hemoglobin subunit beta OS=Homo sapiens GN=HBB PE=1 SV=2	563.783	2	1125.55	-0.0051	27502	LHVDPENFR
P68871	HBB_HUMAN	Hemoglobin subunit beta OS=Homo sapiens GN=HBB PE=1 SV=2	563.783	2	1125.55	-0.0051	27502	LHVDPENFR
P68871	HBB_HUMAN	Hemoglobin subunit beta OS=Homo sapiens GN=HBB PE=1 SV=2	563.783	2	1125.55	-0.0049	27502	LHVDPENFR
P68871	HBB_HUMAN	Hemoglobin subunit beta OS=Homo sapiens GN=HBB PE=1 SV=2	563.783	2	1125.55	-0.0047	27502	LHVDPENFR
P68871	HBB_HUMAN	Hemoglobin subunit beta OS=Homo sapiens GN=HBB PE=1 SV=2	563.783	2	1125.55	-0.0047	27502	LHVDPENFR
P68871	HBB_HUMAN	Hemoglobin subunit beta OS=Homo sapiens GN=HBB PE=1 SV=2	563.783	2	1125.55	-0.0046	27502	LHVDPENFR
P68871	HBB_HUMAN	Hemoglobin subunit beta OS=Homo sapiens GN=HBB PE=1 SV=2	563.783	2	1125.55	-0.0046	27502	LHVDPENFR
P68871	HBB_HUMAN	Hemoglobin subunit beta OS=Homo sapiens GN=HBB PE=1 SV=2	563.784	2	1125.55	-0.0044	27502	LHVDPENFR
P68871	HBB_HUMAN	Hemoglobin subunit beta OS=Homo sapiens GN=HBB PE=1 SV=2	563.784	2	1125.55	-0.0044	27502	LHVDPENFR
P68871	HBB_HUMAN	Hemoglobin subunit beta OS=Homo sapiens GN=HBB PE=1 SV=2	563.784	2	1125.55	-0.0044	27502	LHVDPENFR
P68871	HBB_HUMAN	Hemoglobin subunit beta OS=Homo sapiens GN=HBB PE=1 SV=2	563.784	2	1125.55	-0.0042	27502	LHVDPENFR
P68871	HBB_HUMAN	Hemoglobin subunit beta OS=Homo sapiens GN=HBB PE=1 SV=2	563.784	2	1125.55	-0.0042	27502	LHVDPENFR
P68871	HBB_HUMAN	Hemoglobin subunit beta OS=Homo sapiens GN=HBB PE=1 SV=2	563.784	2	1125.55	-0.0042	27502	LHVDPENFR
P68871	HBB_HUMAN	Hemoglobin subunit beta OS=Homo sapiens GN=HBB PE=1 SV=2	563.784	2	1125.55	-0.0042	27502	LHVDPENFR
P68871	HBB_HUMAN	Hemoglobin subunit beta OS=Homo sapiens GN=HBB PE=1 SV=2	563.784	2	1125.55	-0.0041	27502	LHVDPENFR
P68871	HBB_HUMAN	Hemoglobin subunit beta OS=Homo sapiens GN=HBB PE=1 SV=2	563.784	2	1125.55	-0.0041	27502	LHVDPENFR
P68871	HBB_HUMAN	Hemoglobin subunit beta OS=Homo sapiens GN=HBB PE=1 SV=2	563.784	2	1125.55	-0.004	27502	LHVDPENFR
P68871	HBB_HUMAN	Hemoglobin subunit beta OS=Homo sapiens GN=HBB PE=1 SV=2	563.784	2	1125.55	-0.004	27502	LHVDPENFR
P68871	HBB_HUMAN	Hemoglobin subunit beta OS=Homo sapiens GN=HBB PE=1 SV=2	563.784	2	1125.55	-0.004	27502	LHVDPENFR
P68871	HBB_HUMAN	Hemoglobin subunit beta OS=Homo sapiens GN=HBB PE=1 SV=2	563.784	2	1125.55	-0.004	27502	LHVDPENFR
P68871	HBB_HUMAN	Hemoglobin subunit beta OS=Homo sapiens GN=HBB PE=1 SV=2	563.784	2	1125.55	-0.0039	27502	LHVDPENFR
P68871	HBB_HUMAN	Hemoglobin subunit beta OS=Homo sapiens GN=HBB PE=1 SV=2	563.784	2	1125.55	-0.0039	27502	LHVDPENFR
P68871	HBB_HUMAN	Hemoglobin subunit beta OS=Homo sapiens GN=HBB PE=1 SV=2	563.784	2	1125.55	-0.0038	27502	LHVDPENFR
P68871	HBB_HUMAN	Hemoglobin subunit beta OS=Homo sapiens GN=HBB PE=1 SV=2	563.784	2	1125.55	-0.0038	27502	LHVDPENFR
P68871	HBB_HUMAN	Hemoglobin subunit beta OS=Homo sapiens GN=HBB PE=1 SV=2	563.784	2	1125.55	-0.0035	27502	LHVDPENFR
P68871	HBB_HUMAN	Hemoglobin subunit beta OS=Homo sapiens GN=HBB PE=1 SV=2	563.784	2	1125.55	-0.0035	27502	LHVDPENFR
P68871	HBB_HUMAN	Hemoglobin subunit beta OS=Homo sapiens GN=HBB PE=1 SV=2	563.784	2	1125.55	-0.0035	27502	LHVDPENFR
P68871	HBB_HUMAN	Hemoglobin subunit beta OS=Homo sapiens GN=HBB PE=1 SV=2	563.784	2	1125.55	-0.0035	27502	LHVDPENFR
P68871	HBB_HUMAN	Hemoglobin subunit beta OS=Homo sapiens GN=HBB PE=1 SV=2	563.784	2	1125.55	-0.0035	27502	LHVDPENFR
P68871	HBB_HUMAN	Hemoglobin subunit beta OS=Homo sapiens GN=HBB PE=1 SV=2	563.784	2	1125.55	-0.0034	27502	LHVDPENFR
P68871	HBB_HUMAN	Hemoglobin subunit beta OS=Homo sapiens GN=HBB PE=1 SV=2	563.784	2	1125.55	-0.0034	27502	LHVDPENFR
P68871	HBB_HUMAN	Hemoglobin subunit beta OS=Homo sapiens GN=HBB PE=1 SV=2	563.784	2	1125.55	-0.0034	27502	LHVDPENFR
P68871	HBB_HUMAN	Hemoglobin subunit beta OS=Homo sapiens GN=HBB PE=1 SV=2	563.784	2	1125.55	-0.0033	27502	LHVDPENFR
P68871	HBB_HUMAN	Hemoglobin subunit beta OS=Homo sapiens GN=HBB PE=1 SV=2	563.784	2	1125.55	-0.0033	27502	LHVDPENFR
P68871	HBB_HUMAN	Hemoglobin subunit beta OS=Homo sapiens GN=HBB PE=1 SV=2	563.784	2	1125.55	-0.0031	27502	LHVDPENFR
P68871	HBB_HUMAN	Hemoglobin subunit beta OS=Homo sapiens GN=HBB PE=1 SV=2	563.784	2	1125.55	-0.0031	27502	LHVDPENFR
P68871	HBB_HUMAN	Hemoglobin subunit beta OS=Homo sapiens GN=HBB PE=1 SV=2	563.784	2	1125.55	-0.0031	27502	LHVDPENFR
P68871	HBB_HUMAN	Hemoglobin subunit beta OS=Homo sapiens GN=HBB PE=1 SV=2	563.784	2	1125.55	-0.0031	27502	LHVDPENFR
P68871	HBB_HUMAN	Hemoglobin subunit beta OS=Homo sapiens GN=HBB PE=1 SV=2	563.784	2	1125.55	-0.003	27502	LHVDPENFR
P68871	HBB_HUMAN	Hemoglobin subunit beta OS=Homo sapiens GN=HBB PE=1 SV=2	563.784	2	1125.55	-0.003	27502	LHVDPENFR
P68871	HBB_HUMAN	Hemoglobin subunit beta OS=Homo sapiens GN=HBB PE=1 SV=2	563.784	2	1125.55	-0.0029	27502	LHVDPENFR
P68871	HBB_HUMAN	Hemoglobin subunit beta OS=Homo sapiens GN=HBB PE=1 SV=2	563.784	2	1125.55	-0.0029	27502	LHVDPENFR
P68871	HBB_HUMAN	Hemoglobin subunit beta OS=Homo sapiens GN=HBB PE=1 SV=2	563.784	2	1125.55	-0.0029	27502	LHVDPENFR
P68871	HBB_HUMAN	Hemoglobin subunit beta OS=Homo sapiens GN=HBB PE=1 SV=2	563.784	2	1125.55	-0.0029	27502	LHVDPENFR
P68871	HBB_HUMAN	Hemoglobin subunit beta OS=Homo sapiens GN=HBB PE=1 SV=2	563.784	2	1125.55	-0.0029	27502	LHVDPENFR
P68871	HBB_HUMAN	Hemoglobin subunit beta OS=Homo sapiens GN=HBB PE=1 SV=2	563.784	2	1125.55	-0.0029	27502	LHVDPENFR
P68871	HBB_HUMAN	Hemoglobin subunit beta OS=Homo sapiens GN=HBB PE=1 SV=2	563.784	2	1125.55	-0.0029	27502	LHVDPENFR
P68871	HBB_HUMAN	Hemoglobin subunit beta OS=Homo sapiens GN=HBB PE=1 SV=2	563.784	2	1125.55	-0.0029	27502	LHVDPENFR
P68871	HBB_HUMAN	Hemoglobin subunit beta OS=Homo sapiens GN=HBB PE=1 SV=2	563.784	2	1125.55	-0.0028	27502	LHVDPENFR
P68871	HBB_HUMAN	Hemoglobin subunit beta OS=Homo sapiens GN=HBB PE=1 SV=2	563.784	2	1125.55	-0.0028	27502	LHVDPENFR
P68871	HBB_HUMAN	Hemoglobin subunit beta OS=Homo sapiens GN=HBB PE=1 SV=2	563.784	2	1125.55	-0.0028	27502	LHVDPENFR
P68871	HBB_HUMAN	Hemoglobin subunit beta OS=Homo sapiens GN=HBB PE=1 SV=2	563.784	2	1125.55	-0.0028	27502	LHVDPENFR
P68871	HBB_HUMAN	Hemoglobin subunit beta OS=Homo sapiens GN=HBB PE=1 SV=2	563.784	2	1125.55	-0.0027	27502	LHVDPENFR
P68871	HBB_HUMAN	Hemoglobin subunit beta OS=Homo sapiens GN=HBB PE=1 SV=2	563.784	2	1125.55	-0.0027	27502	LHVDPENFR
P68871	HBB_HUMAN	Hemoglobin subunit beta OS=Homo sapiens GN=HBB PE=1 SV=2	563.784	2	1125.55	-0.0027	27502	LHVDPENFR
P68871	HBB_HUMAN	Hemoglobin subunit beta OS=Homo sapiens GN=HBB PE=1 SV=2	563.784	2	1125.55	-0.0027	27502	LHVDPENFR
P68871	HBB_HUMAN	Hemoglobin subunit beta OS=Homo sapiens GN=HBB PE=1 SV=2	563.784	2	1125.55	-0.0027	27502	LHVDPENFR
P68871	HBB_HUMAN	Hemoglobin subunit beta OS=Homo sapiens GN=HBB PE=1 SV=2	563.784	2	1125.55	-0.0025	27502	LHVDPENFR
P68871	HBB_HUMAN	Hemoglobin subunit beta OS=Homo sapiens GN=HBB PE=1 SV=2	563.784	2	1125.55	-0.0025	27502	LHVDPENFR
P68871	HBB_HUMAN	Hemoglobin subunit beta OS=Homo sapiens GN=HBB PE=1 SV=2	563.784	2	1125.55	-0.0025	27502	LHVDPENFR
P68871	HBB_HUMAN	Hemoglobin subunit beta OS=Homo sapiens GN=HBB PE=1 SV=2	563.784	2	1125.55	-0.0025	27502	LHVDPENFR
P68871	HBB_HUMAN	Hemoglobin subunit beta OS=Homo sapiens GN=HBB PE=1 SV=2	563.784	2	1125.55	-0.0024	27502	LHVDPENFR
P68871	HBB_HUMAN	Hemoglobin subunit beta OS=Homo sapiens GN=HBB PE=1 SV=2	563.784	2	1125.55	-0.0024	27502	LHVDPENFR
P68871	HBB_HUMAN	Hemoglobin subunit beta OS=Homo sapiens GN=HBB PE=1 SV=2	563.784	2	1125.55	-0.0024	27502	LHVDPENFR
P68871	HBB_HUMAN	Hemoglobin subunit beta OS=Homo sapiens GN=HBB PE=1 SV=2	563.784	2	1125.55	-0.0023	27502	LHVDPENFR
P68871	HBB_HUMAN	Hemoglobin subunit beta OS=Homo sapiens GN=HBB PE=1 SV=2	563.784	2	1125.55	-0.0023	27502	LHVDPENFR
P68871	HBB_HUMAN	Hemoglobin subunit beta OS=Homo sapiens GN=HBB PE=1 SV=2	563.784	2	1125.55	-0.0023	27502	LHVDPENFR
P68871	HBB_HUMAN	Hemoglobin subunit beta OS=Homo sapiens GN=HBB PE=1 SV=2	563.784	2	1125.55	-0.0022	27502	LHVDPENFR
P68871	HBB_HUMAN	Hemoglobin subunit beta OS=Homo sapiens GN=HBB PE=1 SV=2	563.784	2	1125.55	-0.0022	27502	LHVDPENFR
P68871	HBB_HUMAN	Hemoglobin subunit beta OS=Homo sapiens GN=HBB PE=1 SV=2	563.784	2	1125.55	-0.0022	27502	LHVDPENFR
P68871	HBB_HUMAN	Hemoglobin subunit beta OS=Homo sapiens GN=HBB PE=1 SV=2	563.784	2	1125.55	-0.0022	27502	LHVDPENFR
P68871	HBB_HUMAN	Hemoglobin subunit beta OS=Homo sapiens GN=HBB PE=1 SV=2	563.784	2	1125.55	-0.0022	27502	LHVDPENFR
P68871	HBB_HUMAN	Hemoglobin subunit beta OS=Homo sapiens GN=HBB PE=1 SV=2	563.784	2	1125.55	-0.0022	27502	LHVDPENFR
P68871	HBB_HUMAN	Hemoglobin subunit beta OS=Homo sapiens GN=HBB PE=1 SV=2	563.784	2	1125.55	-0.0022	27502	LHVDPENFR
P68871	HBB_HUMAN	Hemoglobin subunit beta OS=Homo sapiens GN=HBB PE=1 SV=2	563.785	2	1125.55	-0.002	27502	LHVDPENFR
P68871	HBB_HUMAN	Hemoglobin subunit beta OS=Homo sapiens GN=HBB PE=1 SV=2	563.785	2	1125.55	-0.002	27502	LHVDPENFR
P68871	HBB_HUMAN	Hemoglobin subunit beta OS=Homo sapiens GN=HBB PE=1 SV=2	563.785	2	1125.55	-0.002	27502	LHVDPENFR
P68871	HBB_HUMAN	Hemoglobin subunit beta OS=Homo sapiens GN=HBB PE=1 SV=2	563.785	2	1125.55	-0.002	27502	LHVDPENFR
P68871	HBB_HUMAN	Hemoglobin subunit beta OS=Homo sapiens GN=HBB PE=1 SV=2	563.785	2	1125.55	-0.002	27502	LHVDPENFR
P68871	HBB_HUMAN	Hemoglobin subunit beta OS=Homo sapiens GN=HBB PE=1 SV=2	563.785	2	1125.55	-0.002	27502	LHVDPENFR
P68871	HBB_HUMAN	Hemoglobin subunit beta OS=Homo sapiens GN=HBB PE=1 SV=2	376.192	3	1125.55	-0.002	27502	LHVDPENFR
P68871	HBB_HUMAN	Hemoglobin subunit beta OS=Homo sapiens GN=HBB PE=1 SV=2	563.785	2	1125.55	-0.0019	27502	LHVDPENFR
P68871	HBB_HUMAN	Hemoglobin subunit beta OS=Homo sapiens GN=HBB PE=1 SV=2	563.785	2	1125.55	-0.0019	27502	LHVDPENFR
P68871	HBB_HUMAN	Hemoglobin subunit beta OS=Homo sapiens GN=HBB PE=1 SV=2	563.785	2	1125.55	-0.0018	27502	LHVDPENFR
P68871	HBB_HUMAN	Hemoglobin subunit beta OS=Homo sapiens GN=HBB PE=1 SV=2	563.785	2	1125.55	-0.0018	27502	LHVDPENFR
P68871	HBB_HUMAN	Hemoglobin subunit beta OS=Homo sapiens GN=HBB PE=1 SV=2	563.785	2	1125.55	-0.0018	27502	LHVDPENFR
P68871	HBB_HUMAN	Hemoglobin subunit beta OS=Homo sapiens GN=HBB PE=1 SV=2	563.785	2	1125.55	-0.0018	27502	LHVDPENFR
P68871	HBB_HUMAN	Hemoglobin subunit beta OS=Homo sapiens GN=HBB PE=1 SV=2	563.785	2	1125.55	-0.0018	27502	LHVDPENFR
P68871	HBB_HUMAN	Hemoglobin subunit beta OS=Homo sapiens GN=HBB PE=1 SV=2	376.192	3	1125.56	-0.0018	27502	LHVDPENFR
P68871	HBB_HUMAN	Hemoglobin subunit beta OS=Homo sapiens GN=HBB PE=1 SV=2	563.785	2	1125.56	-0.0017	27502	LHVDPENFR
P68871	HBB_HUMAN	Hemoglobin subunit beta OS=Homo sapiens GN=HBB PE=1 SV=2	563.785	2	1125.56	-0.0017	27502	LHVDPENFR
P68871	HBB_HUMAN	Hemoglobin subunit beta OS=Homo sapiens GN=HBB PE=1 SV=2	563.785	2	1125.56	-0.0017	27502	LHVDPENFR
P68871	HBB_HUMAN	Hemoglobin subunit beta OS=Homo sapiens GN=HBB PE=1 SV=2	563.785	2	1125.56	-0.0017	27502	LHVDPENFR
P68871	HBB_HUMAN	Hemoglobin subunit beta OS=Homo sapiens GN=HBB PE=1 SV=2	563.785	2	1125.56	-0.0017	27502	LHVDPENFR
P68871	HBB_HUMAN	Hemoglobin subunit beta OS=Homo sapiens GN=HBB PE=1 SV=2	563.785	2	1125.56	-0.0017	27502	LHVDPENFR
P68871	HBB_HUMAN	Hemoglobin subunit beta OS=Homo sapiens GN=HBB PE=1 SV=2	563.785	2	1125.56	-0.0017	27502	LHVDPENFR
P68871	HBB_HUMAN	Hemoglobin subunit beta OS=Homo sapiens GN=HBB PE=1 SV=2	563.785	2	1125.56	-0.0017	27502	LHVDPENFR
P68871	HBB_HUMAN	Hemoglobin subunit beta OS=Homo sapiens GN=HBB PE=1 SV=2	376.192	3	1125.56	-0.0016	27502	LHVDPENFR
P68871	HBB_HUMAN	Hemoglobin subunit beta OS=Homo sapiens GN=HBB PE=1 SV=2	563.785	2	1125.56	-0.0016	27502	LHVDPENFR
P68871	HBB_HUMAN	Hemoglobin subunit beta OS=Homo sapiens GN=HBB PE=1 SV=2	563.785	2	1125.56	-0.0016	27502	LHVDPENFR
P68871	HBB_HUMAN	Hemoglobin subunit beta OS=Homo sapiens GN=HBB PE=1 SV=2	563.785	2	1125.56	-0.0016	27502	LHVDPENFR
P68871	HBB_HUMAN	Hemoglobin subunit beta OS=Homo sapiens GN=HBB PE=1 SV=2	376.192	3	1125.56	-0.0015	27502	LHVDPENFR
P68871	HBB_HUMAN	Hemoglobin subunit beta OS=Homo sapiens GN=HBB PE=1 SV=2	376.192	3	1125.56	-0.0015	27502	LHVDPENFR
P68871	HBB_HUMAN	Hemoglobin subunit beta OS=Homo sapiens GN=HBB PE=1 SV=2	563.785	2	1125.56	-0.0014	27502	LHVDPENFR
P68871	HBB_HUMAN	Hemoglobin subunit beta OS=Homo sapiens GN=HBB PE=1 SV=2	563.785	2	1125.56	-0.0014	27502	LHVDPENFR
P68871	HBB_HUMAN	Hemoglobin subunit beta OS=Homo sapiens GN=HBB PE=1 SV=2	563.785	2	1125.56	-0.0014	27502	LHVDPENFR
P68871	HBB_HUMAN	Hemoglobin subunit beta OS=Homo sapiens GN=HBB PE=1 SV=2	563.785	2	1125.56	-0.0013	27502	LHVDPENFR
P68871	HBB_HUMAN	Hemoglobin subunit beta OS=Homo sapiens GN=HBB PE=1 SV=2	563.785	2	1125.56	-0.0013	27502	LHVDPENFR
P68871	HBB_HUMAN	Hemoglobin subunit beta OS=Homo sapiens GN=HBB PE=1 SV=2	563.785	2	1125.56	-0.0013	27502	LHVDPENFR
P68871	HBB_HUMAN	Hemoglobin subunit beta OS=Homo sapiens GN=HBB PE=1 SV=2	563.785	2	1125.56	-0.0013	27502	LHVDPENFR
P68871	HBB_HUMAN	Hemoglobin subunit beta OS=Homo sapiens GN=HBB PE=1 SV=2	376.192	3	1125.56	-0.0013	27502	LHVDPENFR
P68871	HBB_HUMAN	Hemoglobin subunit beta OS=Homo sapiens GN=HBB PE=1 SV=2	376.192	3	1125.56	-0.0013	27502	LHVDPENFR
P68871	HBB_HUMAN	Hemoglobin subunit beta OS=Homo sapiens GN=HBB PE=1 SV=2	376.192	3	1125.56	-0.0012	27502	LHVDPENFR
P68871	HBB_HUMAN	Hemoglobin subunit beta OS=Homo sapiens GN=HBB PE=1 SV=2	376.192	3	1125.56	-0.0012	27502	LHVDPENFR
P68871	HBB_HUMAN	Hemoglobin subunit beta OS=Homo sapiens GN=HBB PE=1 SV=2	563.785	2	1125.56	-0.0012	27502	LHVDPENFR
P68871	HBB_HUMAN	Hemoglobin subunit beta OS=Homo sapiens GN=HBB PE=1 SV=2	563.785	2	1125.56	-0.0012	27502	LHVDPENFR
P68871	HBB_HUMAN	Hemoglobin subunit beta OS=Homo sapiens GN=HBB PE=1 SV=2	563.785	2	1125.56	-0.0012	27502	LHVDPENFR
P68871	HBB_HUMAN	Hemoglobin subunit beta OS=Homo sapiens GN=HBB PE=1 SV=2	563.785	2	1125.56	-0.0011	27502	LHVDPENFR
P68871	HBB_HUMAN	Hemoglobin subunit beta OS=Homo sapiens GN=HBB PE=1 SV=2	376.192	3	1125.56	-0.001	27502	LHVDPENFR
P68871	HBB_HUMAN	Hemoglobin subunit beta OS=Homo sapiens GN=HBB PE=1 SV=2	376.192	3	1125.56	-0.001	27502	LHVDPENFR
P68871	HBB_HUMAN	Hemoglobin subunit beta OS=Homo sapiens GN=HBB PE=1 SV=2	563.785	2	1125.56	-0.0009	27502	LHVDPENFR
P68871	HBB_HUMAN	Hemoglobin subunit beta OS=Homo sapiens GN=HBB PE=1 SV=2	563.785	2	1125.56	-0.0009	27502	LHVDPENFR
P68871	HBB_HUMAN	Hemoglobin subunit beta OS=Homo sapiens GN=HBB PE=1 SV=2	376.192	3	1125.56	-0.0009	27502	LHVDPENFR
P68871	HBB_HUMAN	Hemoglobin subunit beta OS=Homo sapiens GN=HBB PE=1 SV=2	376.192	3	1125.56	-0.0009	27502	LHVDPENFR
P68871	HBB_HUMAN	Hemoglobin subunit beta OS=Homo sapiens GN=HBB PE=1 SV=2	376.193	3	1125.56	-0.0008	27502	LHVDPENFR
P68871	HBB_HUMAN	Hemoglobin subunit beta OS=Homo sapiens GN=HBB PE=1 SV=2	376.193	3	1125.56	-0.0008	27502	LHVDPENFR
P68871	HBB_HUMAN	Hemoglobin subunit beta OS=Homo sapiens GN=HBB PE=1 SV=2	563.785	2	1125.56	-0.0008	27502	LHVDPENFR
P68871	HBB_HUMAN	Hemoglobin subunit beta OS=Homo sapiens GN=HBB PE=1 SV=2	563.785	2	1125.56	-0.0008	27502	LHVDPENFR
P68871	HBB_HUMAN	Hemoglobin subunit beta OS=Homo sapiens GN=HBB PE=1 SV=2	563.785	2	1125.56	-0.0008	27502	LHVDPENFR
P68871	HBB_HUMAN	Hemoglobin subunit beta OS=Homo sapiens GN=HBB PE=1 SV=2	563.785	2	1125.56	-0.0008	27502	LHVDPENFR
P68871	HBB_HUMAN	Hemoglobin subunit beta OS=Homo sapiens GN=HBB PE=1 SV=2	563.785	2	1125.56	-0.0007	27502	LHVDPENFR
P68871	HBB_HUMAN	Hemoglobin subunit beta OS=Homo sapiens GN=HBB PE=1 SV=2	563.785	2	1125.56	-0.0007	27502	LHVDPENFR
P68871	HBB_HUMAN	Hemoglobin subunit beta OS=Homo sapiens GN=HBB PE=1 SV=2	563.785	2	1125.56	-0.0007	27502	LHVDPENFR
P68871	HBB_HUMAN	Hemoglobin subunit beta OS=Homo sapiens GN=HBB PE=1 SV=2	563.785	2	1125.56	-0.0007	27502	LHVDPENFR
P68871	HBB_HUMAN	Hemoglobin subunit beta OS=Homo sapiens GN=HBB PE=1 SV=2	563.785	2	1125.56	-0.0007	27502	LHVDPENFR
P68871	HBB_HUMAN	Hemoglobin subunit beta OS=Homo sapiens GN=HBB PE=1 SV=2	563.785	2	1125.56	-0.0007	27502	LHVDPENFR
P68871	HBB_HUMAN	Hemoglobin subunit beta OS=Homo sapiens GN=HBB PE=1 SV=2	563.785	2	1125.56	-0.0006	27502	LHVDPENFR
P68871	HBB_HUMAN	Hemoglobin subunit beta OS=Homo sapiens GN=HBB PE=1 SV=2	563.785	2	1125.56	-0.0006	27502	LHVDPENFR
P68871	HBB_HUMAN	Hemoglobin subunit beta OS=Homo sapiens GN=HBB PE=1 SV=2	563.785	2	1125.56	-0.0006	27502	LHVDPENFR
P68871	HBB_HUMAN	Hemoglobin subunit beta OS=Homo sapiens GN=HBB PE=1 SV=2	376.193	3	1125.56	-0.0006	27502	LHVDPENFR
P68871	HBB_HUMAN	Hemoglobin subunit beta OS=Homo sapiens GN=HBB PE=1 SV=2	376.193	3	1125.56	-0.0006	27502	LHVDPENFR
P68871	HBB_HUMAN	Hemoglobin subunit beta OS=Homo sapiens GN=HBB PE=1 SV=2	376.193	3	1125.56	-0.0006	27502	LHVDPENFR
P68871	HBB_HUMAN	Hemoglobin subunit beta OS=Homo sapiens GN=HBB PE=1 SV=2	376.193	3	1125.56	-0.0005	27502	LHVDPENFR
P68871	HBB_HUMAN	Hemoglobin subunit beta OS=Homo sapiens GN=HBB PE=1 SV=2	376.193	3	1125.56	-0.0005	27502	LHVDPENFR
P68871	HBB_HUMAN	Hemoglobin subunit beta OS=Homo sapiens GN=HBB PE=1 SV=2	376.193	3	1125.56	-0.0005	27502	LHVDPENFR
P68871	HBB_HUMAN	Hemoglobin subunit beta OS=Homo sapiens GN=HBB PE=1 SV=2	376.193	3	1125.56	-0.0005	27502	LHVDPENFR
P68871	HBB_HUMAN	Hemoglobin subunit beta OS=Homo sapiens GN=HBB PE=1 SV=2	376.193	3	1125.56	-0.0005	27502	LHVDPENFR
P68871	HBB_HUMAN	Hemoglobin subunit beta OS=Homo sapiens GN=HBB PE=1 SV=2	376.193	3	1125.56	-0.0005	27502	LHVDPENFR
P68871	HBB_HUMAN	Hemoglobin subunit beta OS=Homo sapiens GN=HBB PE=1 SV=2	376.193	3	1125.56	-0.0005	27502	LHVDPENFR
P68871	HBB_HUMAN	Hemoglobin subunit beta OS=Homo sapiens GN=HBB PE=1 SV=2	376.193	3	1125.56	-0.0005	27502	LHVDPENFR
P68871	HBB_HUMAN	Hemoglobin subunit beta OS=Homo sapiens GN=HBB PE=1 SV=2	563.785	2	1125.56	-0.0005	27502	LHVDPENFR
P68871	HBB_HUMAN	Hemoglobin subunit beta OS=Homo sapiens GN=HBB PE=1 SV=2	376.193	3	1125.56	-0.0004	27502	LHVDPENFR
P68871	HBB_HUMAN	Hemoglobin subunit beta OS=Homo sapiens GN=HBB PE=1 SV=2	376.193	3	1125.56	-0.0004	27502	LHVDPENFR
P68871	HBB_HUMAN	Hemoglobin subunit beta OS=Homo sapiens GN=HBB PE=1 SV=2	563.785	2	1125.56	-0.0003	27502	LHVDPENFR
P68871	HBB_HUMAN	Hemoglobin subunit beta OS=Homo sapiens GN=HBB PE=1 SV=2	563.785	2	1125.56	-0.0003	27502	LHVDPENFR
P68871	HBB_HUMAN	Hemoglobin subunit beta OS=Homo sapiens GN=HBB PE=1 SV=2	563.785	2	1125.56	-0.0003	27502	LHVDPENFR
P68871	HBB_HUMAN	Hemoglobin subunit beta OS=Homo sapiens GN=HBB PE=1 SV=2	376.193	3	1125.56	-0.0003	27502	LHVDPENFR
P68871	HBB_HUMAN	Hemoglobin subunit beta OS=Homo sapiens GN=HBB PE=1 SV=2	563.785	2	1125.56	-0.0002	27502	LHVDPENFR
P68871	HBB_HUMAN	Hemoglobin subunit beta OS=Homo sapiens GN=HBB PE=1 SV=2	563.785	2	1125.56	-0.0002	27502	LHVDPENFR
P68871	HBB_HUMAN	Hemoglobin subunit beta OS=Homo sapiens GN=HBB PE=1 SV=2	376.193	3	1125.56	-0.0002	27502	LHVDPENFR
P68871	HBB_HUMAN	Hemoglobin subunit beta OS=Homo sapiens GN=HBB PE=1 SV=2	376.193	3	1125.56	-0.0002	27502	LHVDPENFR
P68871	HBB_HUMAN	Hemoglobin subunit beta OS=Homo sapiens GN=HBB PE=1 SV=2	376.193	3	1125.56	-0.0002	27502	LHVDPENFR
P68871	HBB_HUMAN	Hemoglobin subunit beta OS=Homo sapiens GN=HBB PE=1 SV=2	376.193	3	1125.56	-0.0002	27502	LHVDPENFR
P68871	HBB_HUMAN	Hemoglobin subunit beta OS=Homo sapiens GN=HBB PE=1 SV=2	376.193	3	1125.56	-0.0002	27502	LHVDPENFR
P68871	HBB_HUMAN	Hemoglobin subunit beta OS=Homo sapiens GN=HBB PE=1 SV=2	376.193	3	1125.56	-0.0002	27502	LHVDPENFR
P68871	HBB_HUMAN	Hemoglobin subunit beta OS=Homo sapiens GN=HBB PE=1 SV=2	376.193	3	1125.56	-0.0001	27502	LHVDPENFR
P68871	HBB_HUMAN	Hemoglobin subunit beta OS=Homo sapiens GN=HBB PE=1 SV=2	376.193	3	1125.56	-0.0001	27502	LHVDPENFR
P68871	HBB_HUMAN	Hemoglobin subunit beta OS=Homo sapiens GN=HBB PE=1 SV=2	376.193	3	1125.56	0	27502	LHVDPENFR
P68871	HBB_HUMAN	Hemoglobin subunit beta OS=Homo sapiens GN=HBB PE=1 SV=2	376.193	3	1125.56	0	27502	LHVDPENFR
P68871	HBB_HUMAN	Hemoglobin subunit beta OS=Homo sapiens GN=HBB PE=1 SV=2	376.193	3	1125.56	0	27502	LHVDPENFR
P68871	HBB_HUMAN	Hemoglobin subunit beta OS=Homo sapiens GN=HBB PE=1 SV=2	563.786	2	1125.56	0	27502	LHVDPENFR
P68871	HBB_HUMAN	Hemoglobin subunit beta OS=Homo sapiens GN=HBB PE=1 SV=2	376.193	3	1125.56	0.0001	27502	LHVDPENFR
P68871	HBB_HUMAN	Hemoglobin subunit beta OS=Homo sapiens GN=HBB PE=1 SV=2	376.193	3	1125.56	0.0001	27502	LHVDPENFR
P68871	HBB_HUMAN	Hemoglobin subunit beta OS=Homo sapiens GN=HBB PE=1 SV=2	376.193	3	1125.56	0.0001	27502	LHVDPENFR
P68871	HBB_HUMAN	Hemoglobin subunit beta OS=Homo sapiens GN=HBB PE=1 SV=2	376.193	3	1125.56	0.0001	27502	LHVDPENFR
P68871	HBB_HUMAN	Hemoglobin subunit beta OS=Homo sapiens GN=HBB PE=1 SV=2	376.193	3	1125.56	0.0001	27502	LHVDPENFR
P68871	HBB_HUMAN	Hemoglobin subunit beta OS=Homo sapiens GN=HBB PE=1 SV=2	376.193	3	1125.56	0.0001	27502	LHVDPENFR
P68871	HBB_HUMAN	Hemoglobin subunit beta OS=Homo sapiens GN=HBB PE=1 SV=2	376.193	3	1125.56	0.0001	27502	LHVDPENFR
P68871	HBB_HUMAN	Hemoglobin subunit beta OS=Homo sapiens GN=HBB PE=1 SV=2	376.193	3	1125.56	0.0001	27502	LHVDPENFR
P68871	HBB_HUMAN	Hemoglobin subunit beta OS=Homo sapiens GN=HBB PE=1 SV=2	376.193	3	1125.56	0.0001	27502	LHVDPENFR
P68871	HBB_HUMAN	Hemoglobin subunit beta OS=Homo sapiens GN=HBB PE=1 SV=2	563.786	2	1125.56	0.0002	27502	LHVDPENFR
P68871	HBB_HUMAN	Hemoglobin subunit beta OS=Homo sapiens GN=HBB PE=1 SV=2	563.786	2	1125.56	0.0002	27502	LHVDPENFR
P68871	HBB_HUMAN	Hemoglobin subunit beta OS=Homo sapiens GN=HBB PE=1 SV=2	563.786	2	1125.56	0.0002	27502	LHVDPENFR
P68871	HBB_HUMAN	Hemoglobin subunit beta OS=Homo sapiens GN=HBB PE=1 SV=2	376.193	3	1125.56	0.0002	27502	LHVDPENFR
P68871	HBB_HUMAN	Hemoglobin subunit beta OS=Homo sapiens GN=HBB PE=1 SV=2	376.193	3	1125.56	0.0002	27502	LHVDPENFR
P68871	HBB_HUMAN	Hemoglobin subunit beta OS=Homo sapiens GN=HBB PE=1 SV=2	376.193	3	1125.56	0.0002	27502	LHVDPENFR
P68871	HBB_HUMAN	Hemoglobin subunit beta OS=Homo sapiens GN=HBB PE=1 SV=2	376.193	3	1125.56	0.0002	27502	LHVDPENFR
P68871	HBB_HUMAN	Hemoglobin subunit beta OS=Homo sapiens GN=HBB PE=1 SV=2	376.193	3	1125.56	0.0002	27502	LHVDPENFR
P68871	HBB_HUMAN	Hemoglobin subunit beta OS=Homo sapiens GN=HBB PE=1 SV=2	376.193	3	1125.56	0.0002	27502	LHVDPENFR
P68871	HBB_HUMAN	Hemoglobin subunit beta OS=Homo sapiens GN=HBB PE=1 SV=2	376.193	3	1125.56	0.0002	27502	LHVDPENFR
P68871	HBB_HUMAN	Hemoglobin subunit beta OS=Homo sapiens GN=HBB PE=1 SV=2	376.193	3	1125.56	0.0002	27502	LHVDPENFR
P68871	HBB_HUMAN	Hemoglobin subunit beta OS=Homo sapiens GN=HBB PE=1 SV=2	376.193	3	1125.56	0.0002	27502	LHVDPENFR
P68871	HBB_HUMAN	Hemoglobin subunit beta OS=Homo sapiens GN=HBB PE=1 SV=2	376.193	3	1125.56	0.0002	27502	LHVDPENFR
P68871	HBB_HUMAN	Hemoglobin subunit beta OS=Homo sapiens GN=HBB PE=1 SV=2	376.193	3	1125.56	0.0002	27502	LHVDPENFR
P68871	HBB_HUMAN	Hemoglobin subunit beta OS=Homo sapiens GN=HBB PE=1 SV=2	376.193	3	1125.56	0.0002	27502	LHVDPENFR
P68871	HBB_HUMAN	Hemoglobin subunit beta OS=Homo sapiens GN=HBB PE=1 SV=2	376.193	3	1125.56	0.0003	27502	LHVDPENFR
P68871	HBB_HUMAN	Hemoglobin subunit beta OS=Homo sapiens GN=HBB PE=1 SV=2	376.193	3	1125.56	0.0003	27502	LHVDPENFR
P68871	HBB_HUMAN	Hemoglobin subunit beta OS=Homo sapiens GN=HBB PE=1 SV=2	376.193	3	1125.56	0.0003	27502	LHVDPENFR
P68871	HBB_HUMAN	Hemoglobin subunit beta OS=Homo sapiens GN=HBB PE=1 SV=2	376.193	3	1125.56	0.0003	27502	LHVDPENFR
P68871	HBB_HUMAN	Hemoglobin subunit beta OS=Homo sapiens GN=HBB PE=1 SV=2	376.193	3	1125.56	0.0003	27502	LHVDPENFR
P68871	HBB_HUMAN	Hemoglobin subunit beta OS=Homo sapiens GN=HBB PE=1 SV=2	376.193	3	1125.56	0.0003	27502	LHVDPENFR
P68871	HBB_HUMAN	Hemoglobin subunit beta OS=Homo sapiens GN=HBB PE=1 SV=2	376.193	3	1125.56	0.0003	27502	LHVDPENFR
P68871	HBB_HUMAN	Hemoglobin subunit beta OS=Homo sapiens GN=HBB PE=1 SV=2	376.193	3	1125.56	0.0003	27502	LHVDPENFR
P68871	HBB_HUMAN	Hemoglobin subunit beta OS=Homo sapiens GN=HBB PE=1 SV=2	376.193	3	1125.56	0.0003	27502	LHVDPENFR
P68871	HBB_HUMAN	Hemoglobin subunit beta OS=Homo sapiens GN=HBB PE=1 SV=2	376.193	3	1125.56	0.0003	27502	LHVDPENFR
P68871	HBB_HUMAN	Hemoglobin subunit beta OS=Homo sapiens GN=HBB PE=1 SV=2	376.193	3	1125.56	0.0003	27502	LHVDPENFR
P68871	HBB_HUMAN	Hemoglobin subunit beta OS=Homo sapiens GN=HBB PE=1 SV=2	376.193	3	1125.56	0.0004	27502	LHVDPENFR
P68871	HBB_HUMAN	Hemoglobin subunit beta OS=Homo sapiens GN=HBB PE=1 SV=2	376.193	3	1125.56	0.0004	27502	LHVDPENFR
P68871	HBB_HUMAN	Hemoglobin subunit beta OS=Homo sapiens GN=HBB PE=1 SV=2	376.193	3	1125.56	0.0004	27502	LHVDPENFR
P68871	HBB_HUMAN	Hemoglobin subunit beta OS=Homo sapiens GN=HBB PE=1 SV=2	376.193	3	1125.56	0.0004	27502	LHVDPENFR
P68871	HBB_HUMAN	Hemoglobin subunit beta OS=Homo sapiens GN=HBB PE=1 SV=2	376.193	3	1125.56	0.0004	27502	LHVDPENFR
P68871	HBB_HUMAN	Hemoglobin subunit beta OS=Homo sapiens GN=HBB PE=1 SV=2	376.193	3	1125.56	0.0004	27502	LHVDPENFR
P68871	HBB_HUMAN	Hemoglobin subunit beta OS=Homo sapiens GN=HBB PE=1 SV=2	376.193	3	1125.56	0.0004	27502	LHVDPENFR
P68871	HBB_HUMAN	Hemoglobin subunit beta OS=Homo sapiens GN=HBB PE=1 SV=2	376.193	3	1125.56	0.0004	27502	LHVDPENFR
P68871	HBB_HUMAN	Hemoglobin subunit beta OS=Homo sapiens GN=HBB PE=1 SV=2	563.786	2	1125.56	0.0004	27502	LHVDPENFR
P68871	HBB_HUMAN	Hemoglobin subunit beta OS=Homo sapiens GN=HBB PE=1 SV=2	563.786	2	1125.56	0.0004	27502	LHVDPENFR
P68871	HBB_HUMAN	Hemoglobin subunit beta OS=Homo sapiens GN=HBB PE=1 SV=2	376.193	3	1125.56	0.0004	27502	LHVDPENFR
P68871	HBB_HUMAN	Hemoglobin subunit beta OS=Homo sapiens GN=HBB PE=1 SV=2	376.193	3	1125.56	0.0004	27502	LHVDPENFR
P68871	HBB_HUMAN	Hemoglobin subunit beta OS=Homo sapiens GN=HBB PE=1 SV=2	376.193	3	1125.56	0.0004	27502	LHVDPENFR
P68871	HBB_HUMAN	Hemoglobin subunit beta OS=Homo sapiens GN=HBB PE=1 SV=2	376.193	3	1125.56	0.0004	27502	LHVDPENFR
P68871	HBB_HUMAN	Hemoglobin subunit beta OS=Homo sapiens GN=HBB PE=1 SV=2	376.193	3	1125.56	0.0004	27502	LHVDPENFR
P68871	HBB_HUMAN	Hemoglobin subunit beta OS=Homo sapiens GN=HBB PE=1 SV=2	376.193	3	1125.56	0.0004	27502	LHVDPENFR
P68871	HBB_HUMAN	Hemoglobin subunit beta OS=Homo sapiens GN=HBB PE=1 SV=2	376.193	3	1125.56	0.0004	27502	LHVDPENFR
P68871	HBB_HUMAN	Hemoglobin subunit beta OS=Homo sapiens GN=HBB PE=1 SV=2	376.193	3	1125.56	0.0004	27502	LHVDPENFR
P68871	HBB_HUMAN	Hemoglobin subunit beta OS=Homo sapiens GN=HBB PE=1 SV=2	376.193	3	1125.56	0.0004	27502	LHVDPENFR
P68871	HBB_HUMAN	Hemoglobin subunit beta OS=Homo sapiens GN=HBB PE=1 SV=2	376.193	3	1125.56	0.0004	27502	LHVDPENFR
P68871	HBB_HUMAN	Hemoglobin subunit beta OS=Homo sapiens GN=HBB PE=1 SV=2	376.193	3	1125.56	0.0004	27502	LHVDPENFR
P68871	HBB_HUMAN	Hemoglobin subunit beta OS=Homo sapiens GN=HBB PE=1 SV=2	563.786	2	1125.56	0.0005	27502	LHVDPENFR
P68871	HBB_HUMAN	Hemoglobin subunit beta OS=Homo sapiens GN=HBB PE=1 SV=2	376.193	3	1125.56	0.0005	27502	LHVDPENFR
P68871	HBB_HUMAN	Hemoglobin subunit beta OS=Homo sapiens GN=HBB PE=1 SV=2	376.193	3	1125.56	0.0005	27502	LHVDPENFR
P68871	HBB_HUMAN	Hemoglobin subunit beta OS=Homo sapiens GN=HBB PE=1 SV=2	376.193	3	1125.56	0.0005	27502	LHVDPENFR
P68871	HBB_HUMAN	Hemoglobin subunit beta OS=Homo sapiens GN=HBB PE=1 SV=2	376.193	3	1125.56	0.0005	27502	LHVDPENFR
P68871	HBB_HUMAN	Hemoglobin subunit beta OS=Homo sapiens GN=HBB PE=1 SV=2	376.193	3	1125.56	0.0005	27502	LHVDPENFR
P68871	HBB_HUMAN	Hemoglobin subunit beta OS=Homo sapiens GN=HBB PE=1 SV=2	376.193	3	1125.56	0.0005	27502	LHVDPENFR
P68871	HBB_HUMAN	Hemoglobin subunit beta OS=Homo sapiens GN=HBB PE=1 SV=2	376.193	3	1125.56	0.0005	27502	LHVDPENFR
P68871	HBB_HUMAN	Hemoglobin subunit beta OS=Homo sapiens GN=HBB PE=1 SV=2	376.193	3	1125.56	0.0005	27502	LHVDPENFR
P68871	HBB_HUMAN	Hemoglobin subunit beta OS=Homo sapiens GN=HBB PE=1 SV=2	376.193	3	1125.56	0.0005	27502	LHVDPENFR
P68871	HBB_HUMAN	Hemoglobin subunit beta OS=Homo sapiens GN=HBB PE=1 SV=2	376.193	3	1125.56	0.0006	27502	LHVDPENFR
P68871	HBB_HUMAN	Hemoglobin subunit beta OS=Homo sapiens GN=HBB PE=1 SV=2	376.193	3	1125.56	0.0006	27502	LHVDPENFR
P68871	HBB_HUMAN	Hemoglobin subunit beta OS=Homo sapiens GN=HBB PE=1 SV=2	376.193	3	1125.56	0.0006	27502	LHVDPENFR
P68871	HBB_HUMAN	Hemoglobin subunit beta OS=Homo sapiens GN=HBB PE=1 SV=2	376.193	3	1125.56	0.0006	27502	LHVDPENFR
P68871	HBB_HUMAN	Hemoglobin subunit beta OS=Homo sapiens GN=HBB PE=1 SV=2	376.193	3	1125.56	0.0006	27502	LHVDPENFR
P68871	HBB_HUMAN	Hemoglobin subunit beta OS=Homo sapiens GN=HBB PE=1 SV=2	376.193	3	1125.56	0.0006	27502	LHVDPENFR
P68871	HBB_HUMAN	Hemoglobin subunit beta OS=Homo sapiens GN=HBB PE=1 SV=2	376.193	3	1125.56	0.0006	27502	LHVDPENFR
P68871	HBB_HUMAN	Hemoglobin subunit beta OS=Homo sapiens GN=HBB PE=1 SV=2	376.193	3	1125.56	0.0006	27502	LHVDPENFR
P68871	HBB_HUMAN	Hemoglobin subunit beta OS=Homo sapiens GN=HBB PE=1 SV=2	376.193	3	1125.56	0.0006	27502	LHVDPENFR
P68871	HBB_HUMAN	Hemoglobin subunit beta OS=Homo sapiens GN=HBB PE=1 SV=2	563.786	2	1125.56	0.0006	27502	LHVDPENFR
P68871	HBB_HUMAN	Hemoglobin subunit beta OS=Homo sapiens GN=HBB PE=1 SV=2	563.786	2	1125.56	0.0006	27502	LHVDPENFR
P68871	HBB_HUMAN	Hemoglobin subunit beta OS=Homo sapiens GN=HBB PE=1 SV=2	563.786	2	1125.56	0.0006	27502	LHVDPENFR
P68871	HBB_HUMAN	Hemoglobin subunit beta OS=Homo sapiens GN=HBB PE=1 SV=2	563.786	2	1125.56	0.0006	27502	LHVDPENFR
P68871	HBB_HUMAN	Hemoglobin subunit beta OS=Homo sapiens GN=HBB PE=1 SV=2	563.786	2	1125.56	0.0006	27502	LHVDPENFR
P68871	HBB_HUMAN	Hemoglobin subunit beta OS=Homo sapiens GN=HBB PE=1 SV=2	563.786	2	1125.56	0.0006	27502	LHVDPENFR
P68871	HBB_HUMAN	Hemoglobin subunit beta OS=Homo sapiens GN=HBB PE=1 SV=2	376.193	3	1125.56	0.0007	27502	LHVDPENFR
P68871	HBB_HUMAN	Hemoglobin subunit beta OS=Homo sapiens GN=HBB PE=1 SV=2	376.193	3	1125.56	0.0007	27502	LHVDPENFR
P68871	HBB_HUMAN	Hemoglobin subunit beta OS=Homo sapiens GN=HBB PE=1 SV=2	376.193	3	1125.56	0.0007	27502	LHVDPENFR
P68871	HBB_HUMAN	Hemoglobin subunit beta OS=Homo sapiens GN=HBB PE=1 SV=2	376.193	3	1125.56	0.0007	27502	LHVDPENFR
P68871	HBB_HUMAN	Hemoglobin subunit beta OS=Homo sapiens GN=HBB PE=1 SV=2	376.193	3	1125.56	0.0007	27502	LHVDPENFR
P68871	HBB_HUMAN	Hemoglobin subunit beta OS=Homo sapiens GN=HBB PE=1 SV=2	376.193	3	1125.56	0.0007	27502	LHVDPENFR
P68871	HBB_HUMAN	Hemoglobin subunit beta OS=Homo sapiens GN=HBB PE=1 SV=2	376.193	3	1125.56	0.0007	27502	LHVDPENFR
P68871	HBB_HUMAN	Hemoglobin subunit beta OS=Homo sapiens GN=HBB PE=1 SV=2	376.193	3	1125.56	0.0007	27502	LHVDPENFR
P68871	HBB_HUMAN	Hemoglobin subunit beta OS=Homo sapiens GN=HBB PE=1 SV=2	376.193	3	1125.56	0.0007	27502	LHVDPENFR
P68871	HBB_HUMAN	Hemoglobin subunit beta OS=Homo sapiens GN=HBB PE=1 SV=2	376.193	3	1125.56	0.0007	27502	LHVDPENFR
P68871	HBB_HUMAN	Hemoglobin subunit beta OS=Homo sapiens GN=HBB PE=1 SV=2	376.193	3	1125.56	0.0007	27502	LHVDPENFR
P68871	HBB_HUMAN	Hemoglobin subunit beta OS=Homo sapiens GN=HBB PE=1 SV=2	563.786	2	1125.56	0.0008	27502	LHVDPENFR
P68871	HBB_HUMAN	Hemoglobin subunit beta OS=Homo sapiens GN=HBB PE=1 SV=2	376.193	3	1125.56	0.0008	27502	LHVDPENFR
P68871	HBB_HUMAN	Hemoglobin subunit beta OS=Homo sapiens GN=HBB PE=1 SV=2	376.193	3	1125.56	0.0008	27502	LHVDPENFR
P68871	HBB_HUMAN	Hemoglobin subunit beta OS=Homo sapiens GN=HBB PE=1 SV=2	376.193	3	1125.56	0.0008	27502	LHVDPENFR
P68871	HBB_HUMAN	Hemoglobin subunit beta OS=Homo sapiens GN=HBB PE=1 SV=2	376.193	3	1125.56	0.0008	27502	LHVDPENFR
P68871	HBB_HUMAN	Hemoglobin subunit beta OS=Homo sapiens GN=HBB PE=1 SV=2	376.193	3	1125.56	0.0008	27502	LHVDPENFR
P68871	HBB_HUMAN	Hemoglobin subunit beta OS=Homo sapiens GN=HBB PE=1 SV=2	376.193	3	1125.56	0.0008	27502	LHVDPENFR
P68871	HBB_HUMAN	Hemoglobin subunit beta OS=Homo sapiens GN=HBB PE=1 SV=2	376.193	3	1125.56	0.0008	27502	LHVDPENFR
P68871	HBB_HUMAN	Hemoglobin subunit beta OS=Homo sapiens GN=HBB PE=1 SV=2	376.193	3	1125.56	0.0008	27502	LHVDPENFR
P68871	HBB_HUMAN	Hemoglobin subunit beta OS=Homo sapiens GN=HBB PE=1 SV=2	563.786	2	1125.56	0.0009	27502	LHVDPENFR
P68871	HBB_HUMAN	Hemoglobin subunit beta OS=Homo sapiens GN=HBB PE=1 SV=2	376.193	3	1125.56	0.0009	27502	LHVDPENFR
P68871	HBB_HUMAN	Hemoglobin subunit beta OS=Homo sapiens GN=HBB PE=1 SV=2	376.193	3	1125.56	0.0009	27502	LHVDPENFR
P68871	HBB_HUMAN	Hemoglobin subunit beta OS=Homo sapiens GN=HBB PE=1 SV=2	563.786	2	1125.56	0.001	27502	LHVDPENFR
P68871	HBB_HUMAN	Hemoglobin subunit beta OS=Homo sapiens GN=HBB PE=1 SV=2	376.193	3	1125.56	0.001	27502	LHVDPENFR
P68871	HBB_HUMAN	Hemoglobin subunit beta OS=Homo sapiens GN=HBB PE=1 SV=2	376.193	3	1125.56	0.001	27502	LHVDPENFR
P68871	HBB_HUMAN	Hemoglobin subunit beta OS=Homo sapiens GN=HBB PE=1 SV=2	376.193	3	1125.56	0.001	27502	LHVDPENFR
P68871	HBB_HUMAN	Hemoglobin subunit beta OS=Homo sapiens GN=HBB PE=1 SV=2	376.193	3	1125.56	0.001	27502	LHVDPENFR
P68871	HBB_HUMAN	Hemoglobin subunit beta OS=Homo sapiens GN=HBB PE=1 SV=2	376.193	3	1125.56	0.001	27502	LHVDPENFR
P68871	HBB_HUMAN	Hemoglobin subunit beta OS=Homo sapiens GN=HBB PE=1 SV=2	376.193	3	1125.56	0.001	27502	LHVDPENFR
P68871	HBB_HUMAN	Hemoglobin subunit beta OS=Homo sapiens GN=HBB PE=1 SV=2	376.193	3	1125.56	0.0011	27502	LHVDPENFR
P68871	HBB_HUMAN	Hemoglobin subunit beta OS=Homo sapiens GN=HBB PE=1 SV=2	376.193	3	1125.56	0.0011	27502	LHVDPENFR
P68871	HBB_HUMAN	Hemoglobin subunit beta OS=Homo sapiens GN=HBB PE=1 SV=2	376.193	3	1125.56	0.0011	27502	LHVDPENFR
P68871	HBB_HUMAN	Hemoglobin subunit beta OS=Homo sapiens GN=HBB PE=1 SV=2	376.193	3	1125.56	0.0011	27502	LHVDPENFR
P68871	HBB_HUMAN	Hemoglobin subunit beta OS=Homo sapiens GN=HBB PE=1 SV=2	376.193	3	1125.56	0.0011	27502	LHVDPENFR
P68871	HBB_HUMAN	Hemoglobin subunit beta OS=Homo sapiens GN=HBB PE=1 SV=2	376.193	3	1125.56	0.0011	27502	LHVDPENFR
P68871	HBB_HUMAN	Hemoglobin subunit beta OS=Homo sapiens GN=HBB PE=1 SV=2	376.193	3	1125.56	0.0011	27502	LHVDPENFR
P68871	HBB_HUMAN	Hemoglobin subunit beta OS=Homo sapiens GN=HBB PE=1 SV=2	376.193	3	1125.56	0.0011	27502	LHVDPENFR
P68871	HBB_HUMAN	Hemoglobin subunit beta OS=Homo sapiens GN=HBB PE=1 SV=2	376.193	3	1125.56	0.0011	27502	LHVDPENFR
P68871	HBB_HUMAN	Hemoglobin subunit beta OS=Homo sapiens GN=HBB PE=1 SV=2	376.193	3	1125.56	0.0012	27502	LHVDPENFR
P68871	HBB_HUMAN	Hemoglobin subunit beta OS=Homo sapiens GN=HBB PE=1 SV=2	376.193	3	1125.56	0.0012	27502	LHVDPENFR
P68871	HBB_HUMAN	Hemoglobin subunit beta OS=Homo sapiens GN=HBB PE=1 SV=2	376.193	3	1125.56	0.0013	27502	LHVDPENFR
P68871	HBB_HUMAN	Hemoglobin subunit beta OS=Homo sapiens GN=HBB PE=1 SV=2	376.193	3	1125.56	0.0013	27502	LHVDPENFR
P68871	HBB_HUMAN	Hemoglobin subunit beta OS=Homo sapiens GN=HBB PE=1 SV=2	376.193	3	1125.56	0.0013	27502	LHVDPENFR
P68871	HBB_HUMAN	Hemoglobin subunit beta OS=Homo sapiens GN=HBB PE=1 SV=2	376.193	3	1125.56	0.0013	27502	LHVDPENFR
P68871	HBB_HUMAN	Hemoglobin subunit beta OS=Homo sapiens GN=HBB PE=1 SV=2	376.193	3	1125.56	0.0014	27502	LHVDPENFR
P68871	HBB_HUMAN	Hemoglobin subunit beta OS=Homo sapiens GN=HBB PE=1 SV=2	376.193	3	1125.56	0.0014	27502	LHVDPENFR
P68871	HBB_HUMAN	Hemoglobin subunit beta OS=Homo sapiens GN=HBB PE=1 SV=2	376.193	3	1125.56	0.0014	27502	LHVDPENFR
P68871	HBB_HUMAN	Hemoglobin subunit beta OS=Homo sapiens GN=HBB PE=1 SV=2	563.786	2	1125.56	0.0014	27502	LHVDPENFR
P68871	HBB_HUMAN	Hemoglobin subunit beta OS=Homo sapiens GN=HBB PE=1 SV=2	563.786	2	1125.56	0.0014	27502	LHVDPENFR
P68871	HBB_HUMAN	Hemoglobin subunit beta OS=Homo sapiens GN=HBB PE=1 SV=2	376.193	3	1125.56	0.0015	27502	LHVDPENFR
P68871	HBB_HUMAN	Hemoglobin subunit beta OS=Homo sapiens GN=HBB PE=1 SV=2	376.193	3	1125.56	0.0015	27502	LHVDPENFR
P68871	HBB_HUMAN	Hemoglobin subunit beta OS=Homo sapiens GN=HBB PE=1 SV=2	376.193	3	1125.56	0.0015	27502	LHVDPENFR
P68871	HBB_HUMAN	Hemoglobin subunit beta OS=Homo sapiens GN=HBB PE=1 SV=2	563.786	2	1125.56	0.0015	27502	LHVDPENFR
P68871	HBB_HUMAN	Hemoglobin subunit beta OS=Homo sapiens GN=HBB PE=1 SV=2	376.193	3	1125.56	0.0015	27502	LHVDPENFR
P68871	HBB_HUMAN	Hemoglobin subunit beta OS=Homo sapiens GN=HBB PE=1 SV=2	376.193	3	1125.56	0.0015	27502	LHVDPENFR
P68871	HBB_HUMAN	Hemoglobin subunit beta OS=Homo sapiens GN=HBB PE=1 SV=2	376.193	3	1125.56	0.0016	27502	LHVDPENFR
P68871	HBB_HUMAN	Hemoglobin subunit beta OS=Homo sapiens GN=HBB PE=1 SV=2	376.193	3	1125.56	0.0018	27502	LHVDPENFR
P68871	HBB_HUMAN	Hemoglobin subunit beta OS=Homo sapiens GN=HBB PE=1 SV=2	376.193	3	1125.56	0.0018	27502	LHVDPENFR
P68871	HBB_HUMAN	Hemoglobin subunit beta OS=Homo sapiens GN=HBB PE=1 SV=2	376.193	3	1125.56	0.0018	27502	LHVDPENFR
P68871	HBB_HUMAN	Hemoglobin subunit beta OS=Homo sapiens GN=HBB PE=1 SV=2	376.193	3	1125.56	0.0019	27502	LHVDPENFR
P68871	HBB_HUMAN	Hemoglobin subunit beta OS=Homo sapiens GN=HBB PE=1 SV=2	376.193	3	1125.56	0.0019	27502	LHVDPENFR
P68871	HBB_HUMAN	Hemoglobin subunit beta OS=Homo sapiens GN=HBB PE=1 SV=2	563.787	2	1125.56	0.0021	27502	LHVDPENFR
P68871	HBB_HUMAN	Hemoglobin subunit beta OS=Homo sapiens GN=HBB PE=1 SV=2	376.194	3	1125.56	0.0022	27502	LHVDPENFR
P68871	HBB_HUMAN	Hemoglobin subunit beta OS=Homo sapiens GN=HBB PE=1 SV=2	563.787	2	1125.56	0.0022	27502	LHVDPENFR
P68871	HBB_HUMAN	Hemoglobin subunit beta OS=Homo sapiens GN=HBB PE=1 SV=2	563.787	2	1125.56	0.0023	27502	LHVDPENFR
P68871	HBB_HUMAN	Hemoglobin subunit beta OS=Homo sapiens GN=HBB PE=1 SV=2	376.194	3	1125.56	0.0024	27502	LHVDPENFR
P68871	HBB_HUMAN	Hemoglobin subunit beta OS=Homo sapiens GN=HBB PE=1 SV=2	376.194	3	1125.56	0.0026	27502	LHVDPENFR
P68871	HBB_HUMAN	Hemoglobin subunit beta OS=Homo sapiens GN=HBB PE=1 SV=2	376.194	3	1125.56	0.0027	27502	LHVDPENFR
P68871	HBB_HUMAN	Hemoglobin subunit beta OS=Homo sapiens GN=HBB PE=1 SV=2	563.787	2	1125.56	0.0027	27502	LHVDPENFR
P68871	HBB_HUMAN	Hemoglobin subunit beta OS=Homo sapiens GN=HBB PE=1 SV=2	563.787	2	1125.56	0.0031	27502	LHVDPENFR
P68871	HBB_HUMAN	Hemoglobin subunit beta OS=Homo sapiens GN=HBB PE=1 SV=2	376.194	3	1125.56	0.0031	27502	LHVDPENFR
P68871	HBB_HUMAN	Hemoglobin subunit beta OS=Homo sapiens GN=HBB PE=1 SV=2	376.194	3	1125.56	0.0032	27502	LHVDPENFR
P68871	HBB_HUMAN	Hemoglobin subunit beta OS=Homo sapiens GN=HBB PE=1 SV=2	563.787	2	1125.56	0.0032	27502	LHVDPENFR
P68871	HBB_HUMAN	Hemoglobin subunit beta OS=Homo sapiens GN=HBB PE=1 SV=2	563.787	2	1125.56	0.0034	27502	LHVDPENFR
P68871	HBB_HUMAN	Hemoglobin subunit beta OS=Homo sapiens GN=HBB PE=1 SV=2	563.787	2	1125.56	0.0034	27502	LHVDPENFR
P68871	HBB_HUMAN	Hemoglobin subunit beta OS=Homo sapiens GN=HBB PE=1 SV=2	563.788	2	1125.56	0.0037	27502	LHVDPENFR
P68871	HBB_HUMAN	Hemoglobin subunit beta OS=Homo sapiens GN=HBB PE=1 SV=2	563.788	2	1125.56	0.0038	27502	LHVDPENFR
P68871	HBB_HUMAN	Hemoglobin subunit beta OS=Homo sapiens GN=HBB PE=1 SV=2	563.788	2	1125.56	0.0039	27502	LHVDPENFR
P68871	HBB_HUMAN	Hemoglobin subunit beta OS=Homo sapiens GN=HBB PE=1 SV=2	376.194	3	1125.56	0.004	27502	LHVDPENFR
P68871	HBB_HUMAN	Hemoglobin subunit beta OS=Homo sapiens GN=HBB PE=1 SV=2	563.788	2	1125.56	0.0041	27502	LHVDPENFR
P68871	HBB_HUMAN	Hemoglobin subunit beta OS=Homo sapiens GN=HBB PE=1 SV=2	563.788	2	1125.56	0.0042	27502	LHVDPENFR
P68871	HBB_HUMAN	Hemoglobin subunit beta OS=Homo sapiens GN=HBB PE=1 SV=2	563.788	2	1125.56	0.005	27502	LHVDPENFR
P68871	HBB_HUMAN	Hemoglobin subunit beta OS=Homo sapiens GN=HBB PE=1 SV=2	563.788	2	1125.56	0.005	27502	LHVDPENFR
P68871	HBB_HUMAN	Hemoglobin subunit beta OS=Homo sapiens GN=HBB PE=1 SV=2	376.195	3	1125.56	0.0051	27502	LHVDPENFR
P68871	HBB_HUMAN	Hemoglobin subunit beta OS=Homo sapiens GN=HBB PE=1 SV=2	563.788	2	1125.56	0.0052	27502	LHVDPENFR
P68871	HBB_HUMAN	Hemoglobin subunit beta OS=Homo sapiens GN=HBB PE=1 SV=2	563.789	2	1125.56	0.006	27502	LHVDPENFR
P68871	HBB_HUMAN	Hemoglobin subunit beta OS=Homo sapiens GN=HBB PE=1 SV=2	563.789	2	1125.56	0.006	27502	LHVDPENFR
P68871	HBB_HUMAN	Hemoglobin subunit beta OS=Homo sapiens GN=HBB PE=1 SV=2	376.195	3	1125.56	0.0061	27502	LHVDPENFR
P68871	HBB_HUMAN	Hemoglobin subunit beta OS=Homo sapiens GN=HBB PE=1 SV=2	563.79	2	1125.56	0.008	27502	LHVDPENFR
P68871	HBB_HUMAN	Hemoglobin subunit beta OS=Homo sapiens GN=HBB PE=1 SV=2	376.195	3	1125.56	0.008	27502	LHVDPENFR
P68871	HBB_HUMAN	Hemoglobin subunit beta OS=Homo sapiens GN=HBB PE=1 SV=2	563.79	2	1125.57	0.0083	27502	LHVDPENFR
P68871	HBB_HUMAN	Hemoglobin subunit beta OS=Homo sapiens GN=HBB PE=1 SV=2	376.196	3	1125.57	0.0087	27502	LHVDPENFR
P68871	HBB_HUMAN	Hemoglobin subunit beta OS=Homo sapiens GN=HBB PE=1 SV=2	563.79	2	1125.57	0.0093	27502	LHVDPENFR
P68871	HBB_HUMAN	Hemoglobin subunit beta OS=Homo sapiens GN=HBB PE=1 SV=2	563.79	2	1125.57	0.0094	27502	LHVDPENFR
P68871	HBB_HUMAN	Hemoglobin subunit beta OS=Homo sapiens GN=HBB PE=1 SV=2	563.79	2	1125.57	0.0098	27502	LHVDPENFR
P68871	HBB_HUMAN	Hemoglobin subunit beta OS=Homo sapiens GN=HBB PE=1 SV=2	376.196	3	1125.57	0.0099	27502	LHVDPENFR
P68871	HBB_HUMAN	Hemoglobin subunit beta OS=Homo sapiens GN=HBB PE=1 SV=2	563.791	2	1125.57	0.0099	27502	LHVDPENFR
P68871	HBB_HUMAN	Hemoglobin subunit beta OS=Homo sapiens GN=HBB PE=1 SV=2	563.791	2	1125.57	0.0104	27502	LHVDPENFR
P68871	HBB_HUMAN	Hemoglobin subunit beta OS=Homo sapiens GN=HBB PE=1 SV=2	376.196	3	1125.57	0.0104	27502	LHVDPENFR
P68871	HBB_HUMAN	Hemoglobin subunit beta OS=Homo sapiens GN=HBB PE=1 SV=2	376.197	3	1125.57	0.011	27502	LHVDPENFR
P68871	HBB_HUMAN	Hemoglobin subunit beta OS=Homo sapiens GN=HBB PE=1 SV=2	376.197	3	1125.57	0.0112	27502	LHVDPENFR
P68871	HBB_HUMAN	Hemoglobin subunit beta OS=Homo sapiens GN=HBB PE=1 SV=2	383.893	3	1148.66	-0.0093	27502	VVAGVANALAHK
P68871	HBB_HUMAN	Hemoglobin subunit beta OS=Homo sapiens GN=HBB PE=1 SV=2	383.893	3	1148.66	-0.0088	27502	VVAGVANALAHK
P68871	HBB_HUMAN	Hemoglobin subunit beta OS=Homo sapiens GN=HBB PE=1 SV=2	383.894	3	1148.66	-0.0054	27502	VVAGVANALAHK
P68871	HBB_HUMAN	Hemoglobin subunit beta OS=Homo sapiens GN=HBB PE=1 SV=2	575.338	2	1148.66	-0.0047	27502	VVAGVANALAHK
P68871	HBB_HUMAN	Hemoglobin subunit beta OS=Homo sapiens GN=HBB PE=1 SV=2	383.895	3	1148.66	-0.0046	27502	VVAGVANALAHK
P68871	HBB_HUMAN	Hemoglobin subunit beta OS=Homo sapiens GN=HBB PE=1 SV=2	575.338	2	1148.66	-0.0045	27502	VVAGVANALAHK
P68871	HBB_HUMAN	Hemoglobin subunit beta OS=Homo sapiens GN=HBB PE=1 SV=2	575.338	2	1148.66	-0.0044	27502	VVAGVANALAHK
P68871	HBB_HUMAN	Hemoglobin subunit beta OS=Homo sapiens GN=HBB PE=1 SV=2	575.339	2	1148.66	-0.0038	27502	VVAGVANALAHK
P68871	HBB_HUMAN	Hemoglobin subunit beta OS=Homo sapiens GN=HBB PE=1 SV=2	383.895	3	1148.66	-0.0037	27502	VVAGVANALAHK
P68871	HBB_HUMAN	Hemoglobin subunit beta OS=Homo sapiens GN=HBB PE=1 SV=2	575.339	2	1148.66	-0.0036	27502	VVAGVANALAHK
P68871	HBB_HUMAN	Hemoglobin subunit beta OS=Homo sapiens GN=HBB PE=1 SV=2	575.339	2	1148.66	-0.0034	27502	VVAGVANALAHK
P68871	HBB_HUMAN	Hemoglobin subunit beta OS=Homo sapiens GN=HBB PE=1 SV=2	575.339	2	1148.66	-0.003	27502	VVAGVANALAHK
P68871	HBB_HUMAN	Hemoglobin subunit beta OS=Homo sapiens GN=HBB PE=1 SV=2	383.895	3	1148.66	-0.003	27502	VVAGVANALAHK
P68871	HBB_HUMAN	Hemoglobin subunit beta OS=Homo sapiens GN=HBB PE=1 SV=2	383.895	3	1148.66	-0.0029	27502	VVAGVANALAHK
P68871	HBB_HUMAN	Hemoglobin subunit beta OS=Homo sapiens GN=HBB PE=1 SV=2	383.895	3	1148.66	-0.0027	27502	VVAGVANALAHK
P68871	HBB_HUMAN	Hemoglobin subunit beta OS=Homo sapiens GN=HBB PE=1 SV=2	575.339	2	1148.66	-0.0024	27502	VVAGVANALAHK
P68871	HBB_HUMAN	Hemoglobin subunit beta OS=Homo sapiens GN=HBB PE=1 SV=2	575.339	2	1148.66	-0.0023	27502	VVAGVANALAHK
P68871	HBB_HUMAN	Hemoglobin subunit beta OS=Homo sapiens GN=HBB PE=1 SV=2	383.895	3	1148.66	-0.0022	27502	VVAGVANALAHK
P68871	HBB_HUMAN	Hemoglobin subunit beta OS=Homo sapiens GN=HBB PE=1 SV=2	383.895	3	1148.66	-0.0022	27502	VVAGVANALAHK
P68871	HBB_HUMAN	Hemoglobin subunit beta OS=Homo sapiens GN=HBB PE=1 SV=2	383.895	3	1148.66	-0.0021	27502	VVAGVANALAHK
P68871	HBB_HUMAN	Hemoglobin subunit beta OS=Homo sapiens GN=HBB PE=1 SV=2	383.895	3	1148.66	-0.0021	27502	VVAGVANALAHK
P68871	HBB_HUMAN	Hemoglobin subunit beta OS=Homo sapiens GN=HBB PE=1 SV=2	575.34	2	1148.66	-0.0021	27502	VVAGVANALAHK
P68871	HBB_HUMAN	Hemoglobin subunit beta OS=Homo sapiens GN=HBB PE=1 SV=2	383.896	3	1148.66	-0.0019	27502	VVAGVANALAHK
P68871	HBB_HUMAN	Hemoglobin subunit beta OS=Homo sapiens GN=HBB PE=1 SV=2	575.34	2	1148.66	-0.0017	27502	VVAGVANALAHK
P68871	HBB_HUMAN	Hemoglobin subunit beta OS=Homo sapiens GN=HBB PE=1 SV=2	383.896	3	1148.66	-0.0016	27502	VVAGVANALAHK
P68871	HBB_HUMAN	Hemoglobin subunit beta OS=Homo sapiens GN=HBB PE=1 SV=2	383.896	3	1148.67	-0.0015	27502	VVAGVANALAHK
P68871	HBB_HUMAN	Hemoglobin subunit beta OS=Homo sapiens GN=HBB PE=1 SV=2	383.896	3	1148.67	-0.0015	27502	VVAGVANALAHK
P68871	HBB_HUMAN	Hemoglobin subunit beta OS=Homo sapiens GN=HBB PE=1 SV=2	383.896	3	1148.67	-0.0015	27502	VVAGVANALAHK
P68871	HBB_HUMAN	Hemoglobin subunit beta OS=Homo sapiens GN=HBB PE=1 SV=2	383.896	3	1148.67	-0.0015	27502	VVAGVANALAHK
P68871	HBB_HUMAN	Hemoglobin subunit beta OS=Homo sapiens GN=HBB PE=1 SV=2	383.896	3	1148.67	-0.0015	27502	VVAGVANALAHK
P68871	HBB_HUMAN	Hemoglobin subunit beta OS=Homo sapiens GN=HBB PE=1 SV=2	383.896	3	1148.67	-0.0014	27502	VVAGVANALAHK
P68871	HBB_HUMAN	Hemoglobin subunit beta OS=Homo sapiens GN=HBB PE=1 SV=2	383.896	3	1148.67	-0.0014	27502	VVAGVANALAHK
P68871	HBB_HUMAN	Hemoglobin subunit beta OS=Homo sapiens GN=HBB PE=1 SV=2	383.896	3	1148.67	-0.0013	27502	VVAGVANALAHK
P68871	HBB_HUMAN	Hemoglobin subunit beta OS=Homo sapiens GN=HBB PE=1 SV=2	383.896	3	1148.67	-0.0013	27502	VVAGVANALAHK
P68871	HBB_HUMAN	Hemoglobin subunit beta OS=Homo sapiens GN=HBB PE=1 SV=2	383.896	3	1148.67	-0.0013	27502	VVAGVANALAHK
P68871	HBB_HUMAN	Hemoglobin subunit beta OS=Homo sapiens GN=HBB PE=1 SV=2	383.896	3	1148.67	-0.0013	27502	VVAGVANALAHK
P68871	HBB_HUMAN	Hemoglobin subunit beta OS=Homo sapiens GN=HBB PE=1 SV=2	383.896	3	1148.67	-0.0013	27502	VVAGVANALAHK
P68871	HBB_HUMAN	Hemoglobin subunit beta OS=Homo sapiens GN=HBB PE=1 SV=2	575.34	2	1148.67	-0.0012	27502	VVAGVANALAHK
P68871	HBB_HUMAN	Hemoglobin subunit beta OS=Homo sapiens GN=HBB PE=1 SV=2	383.896	3	1148.67	-0.0012	27502	VVAGVANALAHK
P68871	HBB_HUMAN	Hemoglobin subunit beta OS=Homo sapiens GN=HBB PE=1 SV=2	383.896	3	1148.67	-0.0011	27502	VVAGVANALAHK
P68871	HBB_HUMAN	Hemoglobin subunit beta OS=Homo sapiens GN=HBB PE=1 SV=2	383.896	3	1148.67	-0.0011	27502	VVAGVANALAHK
P68871	HBB_HUMAN	Hemoglobin subunit beta OS=Homo sapiens GN=HBB PE=1 SV=2	383.896	3	1148.67	-0.001	27502	VVAGVANALAHK
P68871	HBB_HUMAN	Hemoglobin subunit beta OS=Homo sapiens GN=HBB PE=1 SV=2	383.896	3	1148.67	-0.001	27502	VVAGVANALAHK
P68871	HBB_HUMAN	Hemoglobin subunit beta OS=Homo sapiens GN=HBB PE=1 SV=2	383.896	3	1148.67	-0.0008	27502	VVAGVANALAHK
P68871	HBB_HUMAN	Hemoglobin subunit beta OS=Homo sapiens GN=HBB PE=1 SV=2	383.896	3	1148.67	-0.0008	27502	VVAGVANALAHK
P68871	HBB_HUMAN	Hemoglobin subunit beta OS=Homo sapiens GN=HBB PE=1 SV=2	383.896	3	1148.67	-0.0008	27502	VVAGVANALAHK
P68871	HBB_HUMAN	Hemoglobin subunit beta OS=Homo sapiens GN=HBB PE=1 SV=2	383.896	3	1148.67	-0.0007	27502	VVAGVANALAHK
P68871	HBB_HUMAN	Hemoglobin subunit beta OS=Homo sapiens GN=HBB PE=1 SV=2	383.896	3	1148.67	-0.0007	27502	VVAGVANALAHK
P68871	HBB_HUMAN	Hemoglobin subunit beta OS=Homo sapiens GN=HBB PE=1 SV=2	383.896	3	1148.67	-0.0007	27502	VVAGVANALAHK
P68871	HBB_HUMAN	Hemoglobin subunit beta OS=Homo sapiens GN=HBB PE=1 SV=2	383.896	3	1148.67	-0.0007	27502	VVAGVANALAHK
P68871	HBB_HUMAN	Hemoglobin subunit beta OS=Homo sapiens GN=HBB PE=1 SV=2	383.896	3	1148.67	-0.0007	27502	VVAGVANALAHK
P68871	HBB_HUMAN	Hemoglobin subunit beta OS=Homo sapiens GN=HBB PE=1 SV=2	383.896	3	1148.67	-0.0006	27502	VVAGVANALAHK
P68871	HBB_HUMAN	Hemoglobin subunit beta OS=Homo sapiens GN=HBB PE=1 SV=2	383.896	3	1148.67	-0.0006	27502	VVAGVANALAHK
P68871	HBB_HUMAN	Hemoglobin subunit beta OS=Homo sapiens GN=HBB PE=1 SV=2	383.896	3	1148.67	-0.0006	27502	VVAGVANALAHK
P68871	HBB_HUMAN	Hemoglobin subunit beta OS=Homo sapiens GN=HBB PE=1 SV=2	383.896	3	1148.67	-0.0005	27502	VVAGVANALAHK
P68871	HBB_HUMAN	Hemoglobin subunit beta OS=Homo sapiens GN=HBB PE=1 SV=2	383.896	3	1148.67	-0.0005	27502	VVAGVANALAHK
P68871	HBB_HUMAN	Hemoglobin subunit beta OS=Homo sapiens GN=HBB PE=1 SV=2	383.896	3	1148.67	-0.0005	27502	VVAGVANALAHK
P68871	HBB_HUMAN	Hemoglobin subunit beta OS=Homo sapiens GN=HBB PE=1 SV=2	575.34	2	1148.67	-0.0005	27502	VVAGVANALAHK
P68871	HBB_HUMAN	Hemoglobin subunit beta OS=Homo sapiens GN=HBB PE=1 SV=2	383.896	3	1148.67	-0.0004	27502	VVAGVANALAHK
P68871	HBB_HUMAN	Hemoglobin subunit beta OS=Homo sapiens GN=HBB PE=1 SV=2	383.896	3	1148.67	-0.0004	27502	VVAGVANALAHK
P68871	HBB_HUMAN	Hemoglobin subunit beta OS=Homo sapiens GN=HBB PE=1 SV=2	383.896	3	1148.67	-0.0004	27502	VVAGVANALAHK
P68871	HBB_HUMAN	Hemoglobin subunit beta OS=Homo sapiens GN=HBB PE=1 SV=2	383.896	3	1148.67	-0.0004	27502	VVAGVANALAHK
P68871	HBB_HUMAN	Hemoglobin subunit beta OS=Homo sapiens GN=HBB PE=1 SV=2	383.896	3	1148.67	-0.0004	27502	VVAGVANALAHK
P68871	HBB_HUMAN	Hemoglobin subunit beta OS=Homo sapiens GN=HBB PE=1 SV=2	383.896	3	1148.67	-0.0004	27502	VVAGVANALAHK
P68871	HBB_HUMAN	Hemoglobin subunit beta OS=Homo sapiens GN=HBB PE=1 SV=2	383.896	3	1148.67	-0.0004	27502	VVAGVANALAHK
P68871	HBB_HUMAN	Hemoglobin subunit beta OS=Homo sapiens GN=HBB PE=1 SV=2	383.896	3	1148.67	-0.0004	27502	VVAGVANALAHK
P68871	HBB_HUMAN	Hemoglobin subunit beta OS=Homo sapiens GN=HBB PE=1 SV=2	383.896	3	1148.67	-0.0004	27502	VVAGVANALAHK
P68871	HBB_HUMAN	Hemoglobin subunit beta OS=Homo sapiens GN=HBB PE=1 SV=2	383.896	3	1148.67	-0.0004	27502	VVAGVANALAHK
P68871	HBB_HUMAN	Hemoglobin subunit beta OS=Homo sapiens GN=HBB PE=1 SV=2	383.896	3	1148.67	-0.0004	27502	VVAGVANALAHK
P68871	HBB_HUMAN	Hemoglobin subunit beta OS=Homo sapiens GN=HBB PE=1 SV=2	383.896	3	1148.67	-0.0003	27502	VVAGVANALAHK
P68871	HBB_HUMAN	Hemoglobin subunit beta OS=Homo sapiens GN=HBB PE=1 SV=2	383.896	3	1148.67	-0.0003	27502	VVAGVANALAHK
P68871	HBB_HUMAN	Hemoglobin subunit beta OS=Homo sapiens GN=HBB PE=1 SV=2	383.896	3	1148.67	-0.0003	27502	VVAGVANALAHK
P68871	HBB_HUMAN	Hemoglobin subunit beta OS=Homo sapiens GN=HBB PE=1 SV=2	383.896	3	1148.67	-0.0003	27502	VVAGVANALAHK
P68871	HBB_HUMAN	Hemoglobin subunit beta OS=Homo sapiens GN=HBB PE=1 SV=2	383.896	3	1148.67	-0.0003	27502	VVAGVANALAHK
P68871	HBB_HUMAN	Hemoglobin subunit beta OS=Homo sapiens GN=HBB PE=1 SV=2	383.896	3	1148.67	-0.0003	27502	VVAGVANALAHK
P68871	HBB_HUMAN	Hemoglobin subunit beta OS=Homo sapiens GN=HBB PE=1 SV=2	575.341	2	1148.67	-0.0002	27502	VVAGVANALAHK
P68871	HBB_HUMAN	Hemoglobin subunit beta OS=Homo sapiens GN=HBB PE=1 SV=2	383.896	3	1148.67	-0.0002	27502	VVAGVANALAHK
P68871	HBB_HUMAN	Hemoglobin subunit beta OS=Homo sapiens GN=HBB PE=1 SV=2	383.896	3	1148.67	-0.0002	27502	VVAGVANALAHK
P68871	HBB_HUMAN	Hemoglobin subunit beta OS=Homo sapiens GN=HBB PE=1 SV=2	383.896	3	1148.67	-0.0002	27502	VVAGVANALAHK
P68871	HBB_HUMAN	Hemoglobin subunit beta OS=Homo sapiens GN=HBB PE=1 SV=2	383.896	3	1148.67	-0.0002	27502	VVAGVANALAHK
P68871	HBB_HUMAN	Hemoglobin subunit beta OS=Homo sapiens GN=HBB PE=1 SV=2	383.896	3	1148.67	-0.0002	27502	VVAGVANALAHK
P68871	HBB_HUMAN	Hemoglobin subunit beta OS=Homo sapiens GN=HBB PE=1 SV=2	383.896	3	1148.67	-0.0002	27502	VVAGVANALAHK
P68871	HBB_HUMAN	Hemoglobin subunit beta OS=Homo sapiens GN=HBB PE=1 SV=2	383.896	3	1148.67	-0.0002	27502	VVAGVANALAHK
P68871	HBB_HUMAN	Hemoglobin subunit beta OS=Homo sapiens GN=HBB PE=1 SV=2	383.896	3	1148.67	-0.0002	27502	VVAGVANALAHK
P68871	HBB_HUMAN	Hemoglobin subunit beta OS=Homo sapiens GN=HBB PE=1 SV=2	383.896	3	1148.67	-0.0001	27502	VVAGVANALAHK
P68871	HBB_HUMAN	Hemoglobin subunit beta OS=Homo sapiens GN=HBB PE=1 SV=2	383.896	3	1148.67	-0.0001	27502	VVAGVANALAHK
P68871	HBB_HUMAN	Hemoglobin subunit beta OS=Homo sapiens GN=HBB PE=1 SV=2	383.896	3	1148.67	-0.0001	27502	VVAGVANALAHK
P68871	HBB_HUMAN	Hemoglobin subunit beta OS=Homo sapiens GN=HBB PE=1 SV=2	383.896	3	1148.67	-0.0001	27502	VVAGVANALAHK
P68871	HBB_HUMAN	Hemoglobin subunit beta OS=Homo sapiens GN=HBB PE=1 SV=2	575.341	2	1148.67	-0.0001	27502	VVAGVANALAHK
P68871	HBB_HUMAN	Hemoglobin subunit beta OS=Homo sapiens GN=HBB PE=1 SV=2	575.341	2	1148.67	-0.0001	27502	VVAGVANALAHK
P68871	HBB_HUMAN	Hemoglobin subunit beta OS=Homo sapiens GN=HBB PE=1 SV=2	383.896	3	1148.67	0	27502	VVAGVANALAHK
P68871	HBB_HUMAN	Hemoglobin subunit beta OS=Homo sapiens GN=HBB PE=1 SV=2	383.896	3	1148.67	0	27502	VVAGVANALAHK
P68871	HBB_HUMAN	Hemoglobin subunit beta OS=Homo sapiens GN=HBB PE=1 SV=2	383.896	3	1148.67	0	27502	VVAGVANALAHK
P68871	HBB_HUMAN	Hemoglobin subunit beta OS=Homo sapiens GN=HBB PE=1 SV=2	383.896	3	1148.67	0	27502	VVAGVANALAHK
P68871	HBB_HUMAN	Hemoglobin subunit beta OS=Homo sapiens GN=HBB PE=1 SV=2	383.896	3	1148.67	0	27502	VVAGVANALAHK
P68871	HBB_HUMAN	Hemoglobin subunit beta OS=Homo sapiens GN=HBB PE=1 SV=2	575.341	2	1148.67	0	27502	VVAGVANALAHK
P68871	HBB_HUMAN	Hemoglobin subunit beta OS=Homo sapiens GN=HBB PE=1 SV=2	383.896	3	1148.67	0	27502	VVAGVANALAHK
P68871	HBB_HUMAN	Hemoglobin subunit beta OS=Homo sapiens GN=HBB PE=1 SV=2	383.896	3	1148.67	0	27502	VVAGVANALAHK
P68871	HBB_HUMAN	Hemoglobin subunit beta OS=Homo sapiens GN=HBB PE=1 SV=2	383.896	3	1148.67	0	27502	VVAGVANALAHK
P68871	HBB_HUMAN	Hemoglobin subunit beta OS=Homo sapiens GN=HBB PE=1 SV=2	383.896	3	1148.67	0	27502	VVAGVANALAHK
P68871	HBB_HUMAN	Hemoglobin subunit beta OS=Homo sapiens GN=HBB PE=1 SV=2	383.896	3	1148.67	0	27502	VVAGVANALAHK
P68871	HBB_HUMAN	Hemoglobin subunit beta OS=Homo sapiens GN=HBB PE=1 SV=2	383.896	3	1148.67	0	27502	VVAGVANALAHK
P68871	HBB_HUMAN	Hemoglobin subunit beta OS=Homo sapiens GN=HBB PE=1 SV=2	383.896	3	1148.67	0	27502	VVAGVANALAHK
P68871	HBB_HUMAN	Hemoglobin subunit beta OS=Homo sapiens GN=HBB PE=1 SV=2	383.896	3	1148.67	0	27502	VVAGVANALAHK
P68871	HBB_HUMAN	Hemoglobin subunit beta OS=Homo sapiens GN=HBB PE=1 SV=2	383.896	3	1148.67	0.0001	27502	VVAGVANALAHK
P68871	HBB_HUMAN	Hemoglobin subunit beta OS=Homo sapiens GN=HBB PE=1 SV=2	383.896	3	1148.67	0.0001	27502	VVAGVANALAHK
P68871	HBB_HUMAN	Hemoglobin subunit beta OS=Homo sapiens GN=HBB PE=1 SV=2	383.896	3	1148.67	0.0001	27502	VVAGVANALAHK
P68871	HBB_HUMAN	Hemoglobin subunit beta OS=Homo sapiens GN=HBB PE=1 SV=2	383.896	3	1148.67	0.0001	27502	VVAGVANALAHK
P68871	HBB_HUMAN	Hemoglobin subunit beta OS=Homo sapiens GN=HBB PE=1 SV=2	383.896	3	1148.67	0.0001	27502	VVAGVANALAHK
P68871	HBB_HUMAN	Hemoglobin subunit beta OS=Homo sapiens GN=HBB PE=1 SV=2	383.896	3	1148.67	0.0001	27502	VVAGVANALAHK
P68871	HBB_HUMAN	Hemoglobin subunit beta OS=Homo sapiens GN=HBB PE=1 SV=2	383.896	3	1148.67	0.0001	27502	VVAGVANALAHK
P68871	HBB_HUMAN	Hemoglobin subunit beta OS=Homo sapiens GN=HBB PE=1 SV=2	383.896	3	1148.67	0.0001	27502	VVAGVANALAHK
P68871	HBB_HUMAN	Hemoglobin subunit beta OS=Homo sapiens GN=HBB PE=1 SV=2	383.896	3	1148.67	0.0001	27502	VVAGVANALAHK
P68871	HBB_HUMAN	Hemoglobin subunit beta OS=Homo sapiens GN=HBB PE=1 SV=2	383.896	3	1148.67	0.0001	27502	VVAGVANALAHK
P68871	HBB_HUMAN	Hemoglobin subunit beta OS=Homo sapiens GN=HBB PE=1 SV=2	575.341	2	1148.67	0.0001	27502	VVAGVANALAHK
P68871	HBB_HUMAN	Hemoglobin subunit beta OS=Homo sapiens GN=HBB PE=1 SV=2	575.341	2	1148.67	0.0001	27502	VVAGVANALAHK
P68871	HBB_HUMAN	Hemoglobin subunit beta OS=Homo sapiens GN=HBB PE=1 SV=2	383.896	3	1148.67	0.0002	27502	VVAGVANALAHK
P68871	HBB_HUMAN	Hemoglobin subunit beta OS=Homo sapiens GN=HBB PE=1 SV=2	383.896	3	1148.67	0.0002	27502	VVAGVANALAHK
P68871	HBB_HUMAN	Hemoglobin subunit beta OS=Homo sapiens GN=HBB PE=1 SV=2	383.896	3	1148.67	0.0002	27502	VVAGVANALAHK
P68871	HBB_HUMAN	Hemoglobin subunit beta OS=Homo sapiens GN=HBB PE=1 SV=2	383.896	3	1148.67	0.0002	27502	VVAGVANALAHK
P68871	HBB_HUMAN	Hemoglobin subunit beta OS=Homo sapiens GN=HBB PE=1 SV=2	383.896	3	1148.67	0.0002	27502	VVAGVANALAHK
P68871	HBB_HUMAN	Hemoglobin subunit beta OS=Homo sapiens GN=HBB PE=1 SV=2	383.896	3	1148.67	0.0002	27502	VVAGVANALAHK
P68871	HBB_HUMAN	Hemoglobin subunit beta OS=Homo sapiens GN=HBB PE=1 SV=2	383.896	3	1148.67	0.0002	27502	VVAGVANALAHK
P68871	HBB_HUMAN	Hemoglobin subunit beta OS=Homo sapiens GN=HBB PE=1 SV=2	383.896	3	1148.67	0.0002	27502	VVAGVANALAHK
P68871	HBB_HUMAN	Hemoglobin subunit beta OS=Homo sapiens GN=HBB PE=1 SV=2	383.896	3	1148.67	0.0002	27502	VVAGVANALAHK
P68871	HBB_HUMAN	Hemoglobin subunit beta OS=Homo sapiens GN=HBB PE=1 SV=2	383.896	3	1148.67	0.0002	27502	VVAGVANALAHK
P68871	HBB_HUMAN	Hemoglobin subunit beta OS=Homo sapiens GN=HBB PE=1 SV=2	383.896	3	1148.67	0.0002	27502	VVAGVANALAHK
P68871	HBB_HUMAN	Hemoglobin subunit beta OS=Homo sapiens GN=HBB PE=1 SV=2	383.896	3	1148.67	0.0002	27502	VVAGVANALAHK
P68871	HBB_HUMAN	Hemoglobin subunit beta OS=Homo sapiens GN=HBB PE=1 SV=2	383.896	3	1148.67	0.0002	27502	VVAGVANALAHK
P68871	HBB_HUMAN	Hemoglobin subunit beta OS=Homo sapiens GN=HBB PE=1 SV=2	383.896	3	1148.67	0.0002	27502	VVAGVANALAHK
P68871	HBB_HUMAN	Hemoglobin subunit beta OS=Homo sapiens GN=HBB PE=1 SV=2	575.341	2	1148.67	0.0003	27502	VVAGVANALAHK
P68871	HBB_HUMAN	Hemoglobin subunit beta OS=Homo sapiens GN=HBB PE=1 SV=2	383.896	3	1148.67	0.0003	27502	VVAGVANALAHK
P68871	HBB_HUMAN	Hemoglobin subunit beta OS=Homo sapiens GN=HBB PE=1 SV=2	383.896	3	1148.67	0.0003	27502	VVAGVANALAHK
P68871	HBB_HUMAN	Hemoglobin subunit beta OS=Homo sapiens GN=HBB PE=1 SV=2	383.896	3	1148.67	0.0003	27502	VVAGVANALAHK
P68871	HBB_HUMAN	Hemoglobin subunit beta OS=Homo sapiens GN=HBB PE=1 SV=2	383.896	3	1148.67	0.0003	27502	VVAGVANALAHK
P68871	HBB_HUMAN	Hemoglobin subunit beta OS=Homo sapiens GN=HBB PE=1 SV=2	383.896	3	1148.67	0.0003	27502	VVAGVANALAHK
P68871	HBB_HUMAN	Hemoglobin subunit beta OS=Homo sapiens GN=HBB PE=1 SV=2	383.896	3	1148.67	0.0003	27502	VVAGVANALAHK
P68871	HBB_HUMAN	Hemoglobin subunit beta OS=Homo sapiens GN=HBB PE=1 SV=2	383.896	3	1148.67	0.0003	27502	VVAGVANALAHK
P68871	HBB_HUMAN	Hemoglobin subunit beta OS=Homo sapiens GN=HBB PE=1 SV=2	383.896	3	1148.67	0.0003	27502	VVAGVANALAHK
P68871	HBB_HUMAN	Hemoglobin subunit beta OS=Homo sapiens GN=HBB PE=1 SV=2	383.896	3	1148.67	0.0003	27502	VVAGVANALAHK
P68871	HBB_HUMAN	Hemoglobin subunit beta OS=Homo sapiens GN=HBB PE=1 SV=2	383.896	3	1148.67	0.0003	27502	VVAGVANALAHK
P68871	HBB_HUMAN	Hemoglobin subunit beta OS=Homo sapiens GN=HBB PE=1 SV=2	383.896	3	1148.67	0.0003	27502	VVAGVANALAHK
P68871	HBB_HUMAN	Hemoglobin subunit beta OS=Homo sapiens GN=HBB PE=1 SV=2	383.896	3	1148.67	0.0003	27502	VVAGVANALAHK
P68871	HBB_HUMAN	Hemoglobin subunit beta OS=Homo sapiens GN=HBB PE=1 SV=2	383.896	3	1148.67	0.0003	27502	VVAGVANALAHK
P68871	HBB_HUMAN	Hemoglobin subunit beta OS=Homo sapiens GN=HBB PE=1 SV=2	383.896	3	1148.67	0.0003	27502	VVAGVANALAHK
P68871	HBB_HUMAN	Hemoglobin subunit beta OS=Homo sapiens GN=HBB PE=1 SV=2	383.896	3	1148.67	0.0003	27502	VVAGVANALAHK
P68871	HBB_HUMAN	Hemoglobin subunit beta OS=Homo sapiens GN=HBB PE=1 SV=2	383.896	3	1148.67	0.0003	27502	VVAGVANALAHK
P68871	HBB_HUMAN	Hemoglobin subunit beta OS=Homo sapiens GN=HBB PE=1 SV=2	575.341	2	1148.67	0.0004	27502	VVAGVANALAHK
P68871	HBB_HUMAN	Hemoglobin subunit beta OS=Homo sapiens GN=HBB PE=1 SV=2	383.896	3	1148.67	0.0004	27502	VVAGVANALAHK
P68871	HBB_HUMAN	Hemoglobin subunit beta OS=Homo sapiens GN=HBB PE=1 SV=2	383.896	3	1148.67	0.0004	27502	VVAGVANALAHK
P68871	HBB_HUMAN	Hemoglobin subunit beta OS=Homo sapiens GN=HBB PE=1 SV=2	383.896	3	1148.67	0.0004	27502	VVAGVANALAHK
P68871	HBB_HUMAN	Hemoglobin subunit beta OS=Homo sapiens GN=HBB PE=1 SV=2	383.896	3	1148.67	0.0004	27502	VVAGVANALAHK
P68871	HBB_HUMAN	Hemoglobin subunit beta OS=Homo sapiens GN=HBB PE=1 SV=2	383.896	3	1148.67	0.0004	27502	VVAGVANALAHK
P68871	HBB_HUMAN	Hemoglobin subunit beta OS=Homo sapiens GN=HBB PE=1 SV=2	383.896	3	1148.67	0.0004	27502	VVAGVANALAHK
P68871	HBB_HUMAN	Hemoglobin subunit beta OS=Homo sapiens GN=HBB PE=1 SV=2	383.896	3	1148.67	0.0004	27502	VVAGVANALAHK
P68871	HBB_HUMAN	Hemoglobin subunit beta OS=Homo sapiens GN=HBB PE=1 SV=2	383.896	3	1148.67	0.0004	27502	VVAGVANALAHK
P68871	HBB_HUMAN	Hemoglobin subunit beta OS=Homo sapiens GN=HBB PE=1 SV=2	383.896	3	1148.67	0.0005	27502	VVAGVANALAHK
P68871	HBB_HUMAN	Hemoglobin subunit beta OS=Homo sapiens GN=HBB PE=1 SV=2	383.896	3	1148.67	0.0005	27502	VVAGVANALAHK
P68871	HBB_HUMAN	Hemoglobin subunit beta OS=Homo sapiens GN=HBB PE=1 SV=2	383.896	3	1148.67	0.0005	27502	VVAGVANALAHK
P68871	HBB_HUMAN	Hemoglobin subunit beta OS=Homo sapiens GN=HBB PE=1 SV=2	383.896	3	1148.67	0.0005	27502	VVAGVANALAHK
P68871	HBB_HUMAN	Hemoglobin subunit beta OS=Homo sapiens GN=HBB PE=1 SV=2	383.896	3	1148.67	0.0005	27502	VVAGVANALAHK
P68871	HBB_HUMAN	Hemoglobin subunit beta OS=Homo sapiens GN=HBB PE=1 SV=2	383.896	3	1148.67	0.0005	27502	VVAGVANALAHK
P68871	HBB_HUMAN	Hemoglobin subunit beta OS=Homo sapiens GN=HBB PE=1 SV=2	383.896	3	1148.67	0.0005	27502	VVAGVANALAHK
P68871	HBB_HUMAN	Hemoglobin subunit beta OS=Homo sapiens GN=HBB PE=1 SV=2	383.896	3	1148.67	0.0005	27502	VVAGVANALAHK
P68871	HBB_HUMAN	Hemoglobin subunit beta OS=Homo sapiens GN=HBB PE=1 SV=2	383.896	3	1148.67	0.0005	27502	VVAGVANALAHK
P68871	HBB_HUMAN	Hemoglobin subunit beta OS=Homo sapiens GN=HBB PE=1 SV=2	383.896	3	1148.67	0.0005	27502	VVAGVANALAHK
P68871	HBB_HUMAN	Hemoglobin subunit beta OS=Homo sapiens GN=HBB PE=1 SV=2	383.896	3	1148.67	0.0005	27502	VVAGVANALAHK
P68871	HBB_HUMAN	Hemoglobin subunit beta OS=Homo sapiens GN=HBB PE=1 SV=2	383.896	3	1148.67	0.0006	27502	VVAGVANALAHK
P68871	HBB_HUMAN	Hemoglobin subunit beta OS=Homo sapiens GN=HBB PE=1 SV=2	383.896	3	1148.67	0.0006	27502	VVAGVANALAHK
P68871	HBB_HUMAN	Hemoglobin subunit beta OS=Homo sapiens GN=HBB PE=1 SV=2	383.896	3	1148.67	0.0006	27502	VVAGVANALAHK
P68871	HBB_HUMAN	Hemoglobin subunit beta OS=Homo sapiens GN=HBB PE=1 SV=2	383.896	3	1148.67	0.0006	27502	VVAGVANALAHK
P68871	HBB_HUMAN	Hemoglobin subunit beta OS=Homo sapiens GN=HBB PE=1 SV=2	383.896	3	1148.67	0.0006	27502	VVAGVANALAHK
P68871	HBB_HUMAN	Hemoglobin subunit beta OS=Homo sapiens GN=HBB PE=1 SV=2	383.896	3	1148.67	0.0006	27502	VVAGVANALAHK
P68871	HBB_HUMAN	Hemoglobin subunit beta OS=Homo sapiens GN=HBB PE=1 SV=2	383.896	3	1148.67	0.0006	27502	VVAGVANALAHK
P68871	HBB_HUMAN	Hemoglobin subunit beta OS=Homo sapiens GN=HBB PE=1 SV=2	575.341	2	1148.67	0.0006	27502	VVAGVANALAHK
P68871	HBB_HUMAN	Hemoglobin subunit beta OS=Homo sapiens GN=HBB PE=1 SV=2	383.896	3	1148.67	0.0007	27502	VVAGVANALAHK
P68871	HBB_HUMAN	Hemoglobin subunit beta OS=Homo sapiens GN=HBB PE=1 SV=2	383.896	3	1148.67	0.0007	27502	VVAGVANALAHK
P68871	HBB_HUMAN	Hemoglobin subunit beta OS=Homo sapiens GN=HBB PE=1 SV=2	383.896	3	1148.67	0.0007	27502	VVAGVANALAHK
P68871	HBB_HUMAN	Hemoglobin subunit beta OS=Homo sapiens GN=HBB PE=1 SV=2	383.896	3	1148.67	0.0007	27502	VVAGVANALAHK
P68871	HBB_HUMAN	Hemoglobin subunit beta OS=Homo sapiens GN=HBB PE=1 SV=2	383.896	3	1148.67	0.0007	27502	VVAGVANALAHK
P68871	HBB_HUMAN	Hemoglobin subunit beta OS=Homo sapiens GN=HBB PE=1 SV=2	383.896	3	1148.67	0.0007	27502	VVAGVANALAHK
P68871	HBB_HUMAN	Hemoglobin subunit beta OS=Homo sapiens GN=HBB PE=1 SV=2	383.896	3	1148.67	0.0007	27502	VVAGVANALAHK
P68871	HBB_HUMAN	Hemoglobin subunit beta OS=Homo sapiens GN=HBB PE=1 SV=2	383.896	3	1148.67	0.0007	27502	VVAGVANALAHK
P68871	HBB_HUMAN	Hemoglobin subunit beta OS=Homo sapiens GN=HBB PE=1 SV=2	383.896	3	1148.67	0.0007	27502	VVAGVANALAHK
P68871	HBB_HUMAN	Hemoglobin subunit beta OS=Homo sapiens GN=HBB PE=1 SV=2	383.896	3	1148.67	0.0007	27502	VVAGVANALAHK
P68871	HBB_HUMAN	Hemoglobin subunit beta OS=Homo sapiens GN=HBB PE=1 SV=2	575.341	2	1148.67	0.0007	27502	VVAGVANALAHK
P68871	HBB_HUMAN	Hemoglobin subunit beta OS=Homo sapiens GN=HBB PE=1 SV=2	383.896	3	1148.67	0.0008	27502	VVAGVANALAHK
P68871	HBB_HUMAN	Hemoglobin subunit beta OS=Homo sapiens GN=HBB PE=1 SV=2	383.896	3	1148.67	0.0008	27502	VVAGVANALAHK
P68871	HBB_HUMAN	Hemoglobin subunit beta OS=Homo sapiens GN=HBB PE=1 SV=2	383.896	3	1148.67	0.0008	27502	VVAGVANALAHK
P68871	HBB_HUMAN	Hemoglobin subunit beta OS=Homo sapiens GN=HBB PE=1 SV=2	383.896	3	1148.67	0.0008	27502	VVAGVANALAHK
P68871	HBB_HUMAN	Hemoglobin subunit beta OS=Homo sapiens GN=HBB PE=1 SV=2	383.896	3	1148.67	0.0008	27502	VVAGVANALAHK
P68871	HBB_HUMAN	Hemoglobin subunit beta OS=Homo sapiens GN=HBB PE=1 SV=2	383.896	3	1148.67	0.0008	27502	VVAGVANALAHK
P68871	HBB_HUMAN	Hemoglobin subunit beta OS=Homo sapiens GN=HBB PE=1 SV=2	383.896	3	1148.67	0.0008	27502	VVAGVANALAHK
P68871	HBB_HUMAN	Hemoglobin subunit beta OS=Homo sapiens GN=HBB PE=1 SV=2	383.896	3	1148.67	0.0008	27502	VVAGVANALAHK
P68871	HBB_HUMAN	Hemoglobin subunit beta OS=Homo sapiens GN=HBB PE=1 SV=2	383.896	3	1148.67	0.0008	27502	VVAGVANALAHK
P68871	HBB_HUMAN	Hemoglobin subunit beta OS=Homo sapiens GN=HBB PE=1 SV=2	383.896	3	1148.67	0.0008	27502	VVAGVANALAHK
P68871	HBB_HUMAN	Hemoglobin subunit beta OS=Homo sapiens GN=HBB PE=1 SV=2	383.896	3	1148.67	0.0009	27502	VVAGVANALAHK
P68871	HBB_HUMAN	Hemoglobin subunit beta OS=Homo sapiens GN=HBB PE=1 SV=2	383.896	3	1148.67	0.0009	27502	VVAGVANALAHK
P68871	HBB_HUMAN	Hemoglobin subunit beta OS=Homo sapiens GN=HBB PE=1 SV=2	383.896	3	1148.67	0.0009	27502	VVAGVANALAHK
P68871	HBB_HUMAN	Hemoglobin subunit beta OS=Homo sapiens GN=HBB PE=1 SV=2	383.896	3	1148.67	0.0009	27502	VVAGVANALAHK
P68871	HBB_HUMAN	Hemoglobin subunit beta OS=Homo sapiens GN=HBB PE=1 SV=2	383.896	3	1148.67	0.0009	27502	VVAGVANALAHK
P68871	HBB_HUMAN	Hemoglobin subunit beta OS=Homo sapiens GN=HBB PE=1 SV=2	383.896	3	1148.67	0.0009	27502	VVAGVANALAHK
P68871	HBB_HUMAN	Hemoglobin subunit beta OS=Homo sapiens GN=HBB PE=1 SV=2	383.896	3	1148.67	0.0009	27502	VVAGVANALAHK
P68871	HBB_HUMAN	Hemoglobin subunit beta OS=Homo sapiens GN=HBB PE=1 SV=2	383.896	3	1148.67	0.0009	27502	VVAGVANALAHK
P68871	HBB_HUMAN	Hemoglobin subunit beta OS=Homo sapiens GN=HBB PE=1 SV=2	575.341	2	1148.67	0.0009	27502	VVAGVANALAHK
P68871	HBB_HUMAN	Hemoglobin subunit beta OS=Homo sapiens GN=HBB PE=1 SV=2	383.897	3	1148.67	0.0009	27502	VVAGVANALAHK
P68871	HBB_HUMAN	Hemoglobin subunit beta OS=Homo sapiens GN=HBB PE=1 SV=2	383.897	3	1148.67	0.0009	27502	VVAGVANALAHK
P68871	HBB_HUMAN	Hemoglobin subunit beta OS=Homo sapiens GN=HBB PE=1 SV=2	383.897	3	1148.67	0.0009	27502	VVAGVANALAHK
P68871	HBB_HUMAN	Hemoglobin subunit beta OS=Homo sapiens GN=HBB PE=1 SV=2	383.897	3	1148.67	0.0009	27502	VVAGVANALAHK
P68871	HBB_HUMAN	Hemoglobin subunit beta OS=Homo sapiens GN=HBB PE=1 SV=2	383.897	3	1148.67	0.0009	27502	VVAGVANALAHK
P68871	HBB_HUMAN	Hemoglobin subunit beta OS=Homo sapiens GN=HBB PE=1 SV=2	383.897	3	1148.67	0.0009	27502	VVAGVANALAHK
P68871	HBB_HUMAN	Hemoglobin subunit beta OS=Homo sapiens GN=HBB PE=1 SV=2	383.897	3	1148.67	0.001	27502	VVAGVANALAHK
P68871	HBB_HUMAN	Hemoglobin subunit beta OS=Homo sapiens GN=HBB PE=1 SV=2	383.897	3	1148.67	0.001	27502	VVAGVANALAHK
P68871	HBB_HUMAN	Hemoglobin subunit beta OS=Homo sapiens GN=HBB PE=1 SV=2	383.897	3	1148.67	0.001	27502	VVAGVANALAHK
P68871	HBB_HUMAN	Hemoglobin subunit beta OS=Homo sapiens GN=HBB PE=1 SV=2	383.897	3	1148.67	0.001	27502	VVAGVANALAHK
P68871	HBB_HUMAN	Hemoglobin subunit beta OS=Homo sapiens GN=HBB PE=1 SV=2	383.897	3	1148.67	0.001	27502	VVAGVANALAHK
P68871	HBB_HUMAN	Hemoglobin subunit beta OS=Homo sapiens GN=HBB PE=1 SV=2	383.897	3	1148.67	0.001	27502	VVAGVANALAHK
P68871	HBB_HUMAN	Hemoglobin subunit beta OS=Homo sapiens GN=HBB PE=1 SV=2	383.897	3	1148.67	0.001	27502	VVAGVANALAHK
P68871	HBB_HUMAN	Hemoglobin subunit beta OS=Homo sapiens GN=HBB PE=1 SV=2	383.897	3	1148.67	0.001	27502	VVAGVANALAHK
P68871	HBB_HUMAN	Hemoglobin subunit beta OS=Homo sapiens GN=HBB PE=1 SV=2	383.897	3	1148.67	0.0011	27502	VVAGVANALAHK
P68871	HBB_HUMAN	Hemoglobin subunit beta OS=Homo sapiens GN=HBB PE=1 SV=2	383.897	3	1148.67	0.0011	27502	VVAGVANALAHK
P68871	HBB_HUMAN	Hemoglobin subunit beta OS=Homo sapiens GN=HBB PE=1 SV=2	383.897	3	1148.67	0.0011	27502	VVAGVANALAHK
P68871	HBB_HUMAN	Hemoglobin subunit beta OS=Homo sapiens GN=HBB PE=1 SV=2	383.897	3	1148.67	0.0011	27502	VVAGVANALAHK
P68871	HBB_HUMAN	Hemoglobin subunit beta OS=Homo sapiens GN=HBB PE=1 SV=2	383.897	3	1148.67	0.0011	27502	VVAGVANALAHK
P68871	HBB_HUMAN	Hemoglobin subunit beta OS=Homo sapiens GN=HBB PE=1 SV=2	383.897	3	1148.67	0.0011	27502	VVAGVANALAHK
P68871	HBB_HUMAN	Hemoglobin subunit beta OS=Homo sapiens GN=HBB PE=1 SV=2	383.897	3	1148.67	0.0012	27502	VVAGVANALAHK
P68871	HBB_HUMAN	Hemoglobin subunit beta OS=Homo sapiens GN=HBB PE=1 SV=2	383.897	3	1148.67	0.0012	27502	VVAGVANALAHK
P68871	HBB_HUMAN	Hemoglobin subunit beta OS=Homo sapiens GN=HBB PE=1 SV=2	383.897	3	1148.67	0.0012	27502	VVAGVANALAHK
P68871	HBB_HUMAN	Hemoglobin subunit beta OS=Homo sapiens GN=HBB PE=1 SV=2	383.897	3	1148.67	0.0012	27502	VVAGVANALAHK
P68871	HBB_HUMAN	Hemoglobin subunit beta OS=Homo sapiens GN=HBB PE=1 SV=2	383.897	3	1148.67	0.0013	27502	VVAGVANALAHK
P68871	HBB_HUMAN	Hemoglobin subunit beta OS=Homo sapiens GN=HBB PE=1 SV=2	383.897	3	1148.67	0.0013	27502	VVAGVANALAHK
P68871	HBB_HUMAN	Hemoglobin subunit beta OS=Homo sapiens GN=HBB PE=1 SV=2	383.897	3	1148.67	0.0013	27502	VVAGVANALAHK
P68871	HBB_HUMAN	Hemoglobin subunit beta OS=Homo sapiens GN=HBB PE=1 SV=2	383.897	3	1148.67	0.0013	27502	VVAGVANALAHK
P68871	HBB_HUMAN	Hemoglobin subunit beta OS=Homo sapiens GN=HBB PE=1 SV=2	383.897	3	1148.67	0.0013	27502	VVAGVANALAHK
P68871	HBB_HUMAN	Hemoglobin subunit beta OS=Homo sapiens GN=HBB PE=1 SV=2	383.897	3	1148.67	0.0013	27502	VVAGVANALAHK
P68871	HBB_HUMAN	Hemoglobin subunit beta OS=Homo sapiens GN=HBB PE=1 SV=2	383.897	3	1148.67	0.0014	27502	VVAGVANALAHK
P68871	HBB_HUMAN	Hemoglobin subunit beta OS=Homo sapiens GN=HBB PE=1 SV=2	383.897	3	1148.67	0.0014	27502	VVAGVANALAHK
P68871	HBB_HUMAN	Hemoglobin subunit beta OS=Homo sapiens GN=HBB PE=1 SV=2	383.897	3	1148.67	0.0014	27502	VVAGVANALAHK
P68871	HBB_HUMAN	Hemoglobin subunit beta OS=Homo sapiens GN=HBB PE=1 SV=2	383.897	3	1148.67	0.0014	27502	VVAGVANALAHK
P68871	HBB_HUMAN	Hemoglobin subunit beta OS=Homo sapiens GN=HBB PE=1 SV=2	383.897	3	1148.67	0.0014	27502	VVAGVANALAHK
P68871	HBB_HUMAN	Hemoglobin subunit beta OS=Homo sapiens GN=HBB PE=1 SV=2	575.341	2	1148.67	0.0015	27502	VVAGVANALAHK
P68871	HBB_HUMAN	Hemoglobin subunit beta OS=Homo sapiens GN=HBB PE=1 SV=2	575.341	2	1148.67	0.0015	27502	VVAGVANALAHK
P68871	HBB_HUMAN	Hemoglobin subunit beta OS=Homo sapiens GN=HBB PE=1 SV=2	383.897	3	1148.67	0.0015	27502	VVAGVANALAHK
P68871	HBB_HUMAN	Hemoglobin subunit beta OS=Homo sapiens GN=HBB PE=1 SV=2	383.897	3	1148.67	0.0016	27502	VVAGVANALAHK
P68871	HBB_HUMAN	Hemoglobin subunit beta OS=Homo sapiens GN=HBB PE=1 SV=2	383.897	3	1148.67	0.0016	27502	VVAGVANALAHK
P68871	HBB_HUMAN	Hemoglobin subunit beta OS=Homo sapiens GN=HBB PE=1 SV=2	383.897	3	1148.67	0.0016	27502	VVAGVANALAHK
P68871	HBB_HUMAN	Hemoglobin subunit beta OS=Homo sapiens GN=HBB PE=1 SV=2	383.897	3	1148.67	0.0017	27502	VVAGVANALAHK
P68871	HBB_HUMAN	Hemoglobin subunit beta OS=Homo sapiens GN=HBB PE=1 SV=2	383.897	3	1148.67	0.0017	27502	VVAGVANALAHK
P68871	HBB_HUMAN	Hemoglobin subunit beta OS=Homo sapiens GN=HBB PE=1 SV=2	383.897	3	1148.67	0.0017	27502	VVAGVANALAHK
P68871	HBB_HUMAN	Hemoglobin subunit beta OS=Homo sapiens GN=HBB PE=1 SV=2	383.897	3	1148.67	0.0017	27502	VVAGVANALAHK
P68871	HBB_HUMAN	Hemoglobin subunit beta OS=Homo sapiens GN=HBB PE=1 SV=2	575.341	2	1148.67	0.0017	27502	VVAGVANALAHK
P68871	HBB_HUMAN	Hemoglobin subunit beta OS=Homo sapiens GN=HBB PE=1 SV=2	383.897	3	1148.67	0.0018	27502	VVAGVANALAHK
P68871	HBB_HUMAN	Hemoglobin subunit beta OS=Homo sapiens GN=HBB PE=1 SV=2	383.897	3	1148.67	0.0018	27502	VVAGVANALAHK
P68871	HBB_HUMAN	Hemoglobin subunit beta OS=Homo sapiens GN=HBB PE=1 SV=2	383.897	3	1148.67	0.0018	27502	VVAGVANALAHK
P68871	HBB_HUMAN	Hemoglobin subunit beta OS=Homo sapiens GN=HBB PE=1 SV=2	383.897	3	1148.67	0.0018	27502	VVAGVANALAHK
P68871	HBB_HUMAN	Hemoglobin subunit beta OS=Homo sapiens GN=HBB PE=1 SV=2	383.897	3	1148.67	0.0019	27502	VVAGVANALAHK
P68871	HBB_HUMAN	Hemoglobin subunit beta OS=Homo sapiens GN=HBB PE=1 SV=2	383.897	3	1148.67	0.0019	27502	VVAGVANALAHK
P68871	HBB_HUMAN	Hemoglobin subunit beta OS=Homo sapiens GN=HBB PE=1 SV=2	383.897	3	1148.67	0.002	27502	VVAGVANALAHK
P68871	HBB_HUMAN	Hemoglobin subunit beta OS=Homo sapiens GN=HBB PE=1 SV=2	383.897	3	1148.67	0.002	27502	VVAGVANALAHK
P68871	HBB_HUMAN	Hemoglobin subunit beta OS=Homo sapiens GN=HBB PE=1 SV=2	383.897	3	1148.67	0.002	27502	VVAGVANALAHK
P68871	HBB_HUMAN	Hemoglobin subunit beta OS=Homo sapiens GN=HBB PE=1 SV=2	383.897	3	1148.67	0.002	27502	VVAGVANALAHK
P68871	HBB_HUMAN	Hemoglobin subunit beta OS=Homo sapiens GN=HBB PE=1 SV=2	383.897	3	1148.67	0.002	27502	VVAGVANALAHK
P68871	HBB_HUMAN	Hemoglobin subunit beta OS=Homo sapiens GN=HBB PE=1 SV=2	383.897	3	1148.67	0.002	27502	VVAGVANALAHK
P68871	HBB_HUMAN	Hemoglobin subunit beta OS=Homo sapiens GN=HBB PE=1 SV=2	383.897	3	1148.67	0.002	27502	VVAGVANALAHK
P68871	HBB_HUMAN	Hemoglobin subunit beta OS=Homo sapiens GN=HBB PE=1 SV=2	383.897	3	1148.67	0.0021	27502	VVAGVANALAHK
P68871	HBB_HUMAN	Hemoglobin subunit beta OS=Homo sapiens GN=HBB PE=1 SV=2	383.897	3	1148.67	0.0021	27502	VVAGVANALAHK
P68871	HBB_HUMAN	Hemoglobin subunit beta OS=Homo sapiens GN=HBB PE=1 SV=2	383.897	3	1148.67	0.0021	27502	VVAGVANALAHK
P68871	HBB_HUMAN	Hemoglobin subunit beta OS=Homo sapiens GN=HBB PE=1 SV=2	383.897	3	1148.67	0.0021	27502	VVAGVANALAHK
P68871	HBB_HUMAN	Hemoglobin subunit beta OS=Homo sapiens GN=HBB PE=1 SV=2	383.897	3	1148.67	0.0022	27502	VVAGVANALAHK
P68871	HBB_HUMAN	Hemoglobin subunit beta OS=Homo sapiens GN=HBB PE=1 SV=2	383.897	3	1148.67	0.0023	27502	VVAGVANALAHK
P68871	HBB_HUMAN	Hemoglobin subunit beta OS=Homo sapiens GN=HBB PE=1 SV=2	383.897	3	1148.67	0.0023	27502	VVAGVANALAHK
P68871	HBB_HUMAN	Hemoglobin subunit beta OS=Homo sapiens GN=HBB PE=1 SV=2	383.897	3	1148.67	0.0024	27502	VVAGVANALAHK
P68871	HBB_HUMAN	Hemoglobin subunit beta OS=Homo sapiens GN=HBB PE=1 SV=2	383.897	3	1148.67	0.0024	27502	VVAGVANALAHK
P68871	HBB_HUMAN	Hemoglobin subunit beta OS=Homo sapiens GN=HBB PE=1 SV=2	383.897	3	1148.67	0.0024	27502	VVAGVANALAHK
P68871	HBB_HUMAN	Hemoglobin subunit beta OS=Homo sapiens GN=HBB PE=1 SV=2	383.897	3	1148.67	0.0025	27502	VVAGVANALAHK
P68871	HBB_HUMAN	Hemoglobin subunit beta OS=Homo sapiens GN=HBB PE=1 SV=2	575.342	2	1148.67	0.0026	27502	VVAGVANALAHK
P68871	HBB_HUMAN	Hemoglobin subunit beta OS=Homo sapiens GN=HBB PE=1 SV=2	575.342	2	1148.67	0.0026	27502	VVAGVANALAHK
P68871	HBB_HUMAN	Hemoglobin subunit beta OS=Homo sapiens GN=HBB PE=1 SV=2	383.897	3	1148.67	0.0027	27502	VVAGVANALAHK
P68871	HBB_HUMAN	Hemoglobin subunit beta OS=Homo sapiens GN=HBB PE=1 SV=2	383.897	3	1148.67	0.0027	27502	VVAGVANALAHK
P68871	HBB_HUMAN	Hemoglobin subunit beta OS=Homo sapiens GN=HBB PE=1 SV=2	575.342	2	1148.67	0.0028	27502	VVAGVANALAHK
P68871	HBB_HUMAN	Hemoglobin subunit beta OS=Homo sapiens GN=HBB PE=1 SV=2	383.897	3	1148.67	0.0029	27502	VVAGVANALAHK
P68871	HBB_HUMAN	Hemoglobin subunit beta OS=Homo sapiens GN=HBB PE=1 SV=2	383.897	3	1148.67	0.0029	27502	VVAGVANALAHK
P68871	HBB_HUMAN	Hemoglobin subunit beta OS=Homo sapiens GN=HBB PE=1 SV=2	383.897	3	1148.67	0.0032	27502	VVAGVANALAHK
P68871	HBB_HUMAN	Hemoglobin subunit beta OS=Homo sapiens GN=HBB PE=1 SV=2	383.897	3	1148.67	0.0032	27502	VVAGVANALAHK
P68871	HBB_HUMAN	Hemoglobin subunit beta OS=Homo sapiens GN=HBB PE=1 SV=2	383.897	3	1148.67	0.0033	27502	VVAGVANALAHK
P68871	HBB_HUMAN	Hemoglobin subunit beta OS=Homo sapiens GN=HBB PE=1 SV=2	383.897	3	1148.67	0.0034	27502	VVAGVANALAHK
P68871	HBB_HUMAN	Hemoglobin subunit beta OS=Homo sapiens GN=HBB PE=1 SV=2	383.897	3	1148.67	0.0034	27502	VVAGVANALAHK
P68871	HBB_HUMAN	Hemoglobin subunit beta OS=Homo sapiens GN=HBB PE=1 SV=2	383.897	3	1148.67	0.0034	27502	VVAGVANALAHK
P68871	HBB_HUMAN	Hemoglobin subunit beta OS=Homo sapiens GN=HBB PE=1 SV=2	575.342	2	1148.67	0.0034	27502	VVAGVANALAHK
P68871	HBB_HUMAN	Hemoglobin subunit beta OS=Homo sapiens GN=HBB PE=1 SV=2	383.897	3	1148.67	0.0035	27502	VVAGVANALAHK
P68871	HBB_HUMAN	Hemoglobin subunit beta OS=Homo sapiens GN=HBB PE=1 SV=2	575.342	2	1148.67	0.0036	27502	VVAGVANALAHK
P68871	HBB_HUMAN	Hemoglobin subunit beta OS=Homo sapiens GN=HBB PE=1 SV=2	383.897	3	1148.67	0.0036	27502	VVAGVANALAHK
P68871	HBB_HUMAN	Hemoglobin subunit beta OS=Homo sapiens GN=HBB PE=1 SV=2	383.897	3	1148.67	0.0038	27502	VVAGVANALAHK
P68871	HBB_HUMAN	Hemoglobin subunit beta OS=Homo sapiens GN=HBB PE=1 SV=2	575.343	2	1148.67	0.0042	27502	VVAGVANALAHK
P68871	HBB_HUMAN	Hemoglobin subunit beta OS=Homo sapiens GN=HBB PE=1 SV=2	383.898	3	1148.67	0.0042	27502	VVAGVANALAHK
P68871	HBB_HUMAN	Hemoglobin subunit beta OS=Homo sapiens GN=HBB PE=1 SV=2	575.343	2	1148.67	0.0045	27502	VVAGVANALAHK
P68871	HBB_HUMAN	Hemoglobin subunit beta OS=Homo sapiens GN=HBB PE=1 SV=2	383.898	3	1148.67	0.0046	27502	VVAGVANALAHK
P68871	HBB_HUMAN	Hemoglobin subunit beta OS=Homo sapiens GN=HBB PE=1 SV=2	383.898	3	1148.67	0.0047	27502	VVAGVANALAHK
P68871	HBB_HUMAN	Hemoglobin subunit beta OS=Homo sapiens GN=HBB PE=1 SV=2	383.898	3	1148.67	0.0047	27502	VVAGVANALAHK
P68871	HBB_HUMAN	Hemoglobin subunit beta OS=Homo sapiens GN=HBB PE=1 SV=2	575.343	2	1148.67	0.0048	27502	VVAGVANALAHK
P68871	HBB_HUMAN	Hemoglobin subunit beta OS=Homo sapiens GN=HBB PE=1 SV=2	575.343	2	1148.67	0.0049	27502	VVAGVANALAHK
P68871	HBB_HUMAN	Hemoglobin subunit beta OS=Homo sapiens GN=HBB PE=1 SV=2	575.343	2	1148.67	0.005	27502	VVAGVANALAHK
P68871	HBB_HUMAN	Hemoglobin subunit beta OS=Homo sapiens GN=HBB PE=1 SV=2	575.343	2	1148.67	0.0053	27502	VVAGVANALAHK
P68871	HBB_HUMAN	Hemoglobin subunit beta OS=Homo sapiens GN=HBB PE=1 SV=2	383.898	3	1148.67	0.0054	27502	VVAGVANALAHK
P68871	HBB_HUMAN	Hemoglobin subunit beta OS=Homo sapiens GN=HBB PE=1 SV=2	575.343	2	1148.67	0.0055	27502	VVAGVANALAHK
P68871	HBB_HUMAN	Hemoglobin subunit beta OS=Homo sapiens GN=HBB PE=1 SV=2	383.898	3	1148.67	0.0057	27502	VVAGVANALAHK
P68871	HBB_HUMAN	Hemoglobin subunit beta OS=Homo sapiens GN=HBB PE=1 SV=2	383.898	3	1148.67	0.0059	27502	VVAGVANALAHK
P68871	HBB_HUMAN	Hemoglobin subunit beta OS=Homo sapiens GN=HBB PE=1 SV=2	575.344	2	1148.67	0.006	27502	VVAGVANALAHK
P68871	HBB_HUMAN	Hemoglobin subunit beta OS=Homo sapiens GN=HBB PE=1 SV=2	383.898	3	1148.67	0.0062	27502	VVAGVANALAHK
P68871	HBB_HUMAN	Hemoglobin subunit beta OS=Homo sapiens GN=HBB PE=1 SV=2	383.898	3	1148.67	0.0064	27502	VVAGVANALAHK
P68871	HBB_HUMAN	Hemoglobin subunit beta OS=Homo sapiens GN=HBB PE=1 SV=2	383.898	3	1148.67	0.0068	27502	VVAGVANALAHK
P68871	HBB_HUMAN	Hemoglobin subunit beta OS=Homo sapiens GN=HBB PE=1 SV=2	383.899	3	1148.67	0.007	27502	VVAGVANALAHK
P68871	HBB_HUMAN	Hemoglobin subunit beta OS=Homo sapiens GN=HBB PE=1 SV=2	383.899	3	1148.67	0.0078	27502	VVAGVANALAHK
P68871	HBB_HUMAN	Hemoglobin subunit beta OS=Homo sapiens GN=HBB PE=1 SV=2	575.345	2	1148.67	0.0079	27502	VVAGVANALAHK
P68871	HBB_HUMAN	Hemoglobin subunit beta OS=Homo sapiens GN=HBB PE=1 SV=2	575.345	2	1148.67	0.0083	27502	VVAGVANALAHK
P68871	HBB_HUMAN	Hemoglobin subunit beta OS=Homo sapiens GN=HBB PE=1 SV=2	575.345	2	1148.68	0.0086	27502	VVAGVANALAHK
P68871	HBB_HUMAN	Hemoglobin subunit beta OS=Homo sapiens GN=HBB PE=1 SV=2	383.899	3	1148.68	0.0087	27502	VVAGVANALAHK
P68871	HBB_HUMAN	Hemoglobin subunit beta OS=Homo sapiens GN=HBB PE=1 SV=2	575.345	2	1148.68	0.0087	27502	VVAGVANALAHK
P68871	HBB_HUMAN	Hemoglobin subunit beta OS=Homo sapiens GN=HBB PE=1 SV=2	383.899	3	1148.68	0.0094	27502	VVAGVANALAHK
P68871	HBB_HUMAN	Hemoglobin subunit beta OS=Homo sapiens GN=HBB PE=1 SV=2	383.899	3	1148.68	0.0099	27502	VVAGVANALAHK
P68871	HBB_HUMAN	Hemoglobin subunit beta OS=Homo sapiens GN=HBB PE=1 SV=2	383.899	3	1148.68	0.0101	27502	VVAGVANALAHK
P68871	HBB_HUMAN	Hemoglobin subunit beta OS=Homo sapiens GN=HBB PE=1 SV=2	637.862	2	1273.71	-0.009	27502	LLVVYPWTQR
P68871	HBB_HUMAN	Hemoglobin subunit beta OS=Homo sapiens GN=HBB PE=1 SV=2	637.862	2	1273.71	-0.0084	27502	LLVVYPWTQR
P68871	HBB_HUMAN	Hemoglobin subunit beta OS=Homo sapiens GN=HBB PE=1 SV=2	637.862	2	1273.71	-0.0084	27502	LLVVYPWTQR
P68871	HBB_HUMAN	Hemoglobin subunit beta OS=Homo sapiens GN=HBB PE=1 SV=2	637.863	2	1273.71	-0.0076	27502	LLVVYPWTQR
P68871	HBB_HUMAN	Hemoglobin subunit beta OS=Homo sapiens GN=HBB PE=1 SV=2	637.863	2	1273.71	-0.0071	27502	LLVVYPWTQR
P68871	HBB_HUMAN	Hemoglobin subunit beta OS=Homo sapiens GN=HBB PE=1 SV=2	637.863	2	1273.71	-0.0066	27502	LLVVYPWTQR
P68871	HBB_HUMAN	Hemoglobin subunit beta OS=Homo sapiens GN=HBB PE=1 SV=2	637.863	2	1273.71	-0.0065	27502	LLVVYPWTQR
P68871	HBB_HUMAN	Hemoglobin subunit beta OS=Homo sapiens GN=HBB PE=1 SV=2	637.863	2	1273.71	-0.0064	27502	LLVVYPWTQR
P68871	HBB_HUMAN	Hemoglobin subunit beta OS=Homo sapiens GN=HBB PE=1 SV=2	637.863	2	1273.71	-0.0064	27502	LLVVYPWTQR
P68871	HBB_HUMAN	Hemoglobin subunit beta OS=Homo sapiens GN=HBB PE=1 SV=2	637.864	2	1273.71	-0.0059	27502	LLVVYPWTQR
P68871	HBB_HUMAN	Hemoglobin subunit beta OS=Homo sapiens GN=HBB PE=1 SV=2	637.864	2	1273.71	-0.0059	27502	LLVVYPWTQR
P68871	HBB_HUMAN	Hemoglobin subunit beta OS=Homo sapiens GN=HBB PE=1 SV=2	637.864	2	1273.71	-0.0058	27502	LLVVYPWTQR
P68871	HBB_HUMAN	Hemoglobin subunit beta OS=Homo sapiens GN=HBB PE=1 SV=2	637.864	2	1273.71	-0.0057	27502	LLVVYPWTQR
P68871	HBB_HUMAN	Hemoglobin subunit beta OS=Homo sapiens GN=HBB PE=1 SV=2	637.864	2	1273.71	-0.0057	27502	LLVVYPWTQR
P68871	HBB_HUMAN	Hemoglobin subunit beta OS=Homo sapiens GN=HBB PE=1 SV=2	637.864	2	1273.71	-0.0055	27502	LLVVYPWTQR
P68871	HBB_HUMAN	Hemoglobin subunit beta OS=Homo sapiens GN=HBB PE=1 SV=2	637.864	2	1273.71	-0.0054	27502	LLVVYPWTQR
P68871	HBB_HUMAN	Hemoglobin subunit beta OS=Homo sapiens GN=HBB PE=1 SV=2	637.864	2	1273.71	-0.0054	27502	LLVVYPWTQR
P68871	HBB_HUMAN	Hemoglobin subunit beta OS=Homo sapiens GN=HBB PE=1 SV=2	637.864	2	1273.71	-0.0052	27502	LLVVYPWTQR
P68871	HBB_HUMAN	Hemoglobin subunit beta OS=Homo sapiens GN=HBB PE=1 SV=2	637.864	2	1273.71	-0.0052	27502	LLVVYPWTQR
P68871	HBB_HUMAN	Hemoglobin subunit beta OS=Homo sapiens GN=HBB PE=1 SV=2	637.864	2	1273.71	-0.0049	27502	LLVVYPWTQR
P68871	HBB_HUMAN	Hemoglobin subunit beta OS=Homo sapiens GN=HBB PE=1 SV=2	637.864	2	1273.71	-0.0049	27502	LLVVYPWTQR
P68871	HBB_HUMAN	Hemoglobin subunit beta OS=Homo sapiens GN=HBB PE=1 SV=2	637.864	2	1273.71	-0.0047	27502	LLVVYPWTQR
P68871	HBB_HUMAN	Hemoglobin subunit beta OS=Homo sapiens GN=HBB PE=1 SV=2	637.864	2	1273.71	-0.0047	27502	LLVVYPWTQR
P68871	HBB_HUMAN	Hemoglobin subunit beta OS=Homo sapiens GN=HBB PE=1 SV=2	637.864	2	1273.71	-0.0047	27502	LLVVYPWTQR
P68871	HBB_HUMAN	Hemoglobin subunit beta OS=Homo sapiens GN=HBB PE=1 SV=2	637.864	2	1273.71	-0.0046	27502	LLVVYPWTQR
P68871	HBB_HUMAN	Hemoglobin subunit beta OS=Homo sapiens GN=HBB PE=1 SV=2	637.864	2	1273.71	-0.0046	27502	LLVVYPWTQR
P68871	HBB_HUMAN	Hemoglobin subunit beta OS=Homo sapiens GN=HBB PE=1 SV=2	637.864	2	1273.71	-0.0044	27502	LLVVYPWTQR
P68871	HBB_HUMAN	Hemoglobin subunit beta OS=Homo sapiens GN=HBB PE=1 SV=2	637.864	2	1273.71	-0.0044	27502	LLVVYPWTQR
P68871	HBB_HUMAN	Hemoglobin subunit beta OS=Homo sapiens GN=HBB PE=1 SV=2	637.864	2	1273.71	-0.0042	27502	LLVVYPWTQR
P68871	HBB_HUMAN	Hemoglobin subunit beta OS=Homo sapiens GN=HBB PE=1 SV=2	637.864	2	1273.71	-0.0042	27502	LLVVYPWTQR
P68871	HBB_HUMAN	Hemoglobin subunit beta OS=Homo sapiens GN=HBB PE=1 SV=2	637.864	2	1273.71	-0.0041	27502	LLVVYPWTQR
P68871	HBB_HUMAN	Hemoglobin subunit beta OS=Homo sapiens GN=HBB PE=1 SV=2	637.864	2	1273.71	-0.004	27502	LLVVYPWTQR
P68871	HBB_HUMAN	Hemoglobin subunit beta OS=Homo sapiens GN=HBB PE=1 SV=2	637.864	2	1273.71	-0.004	27502	LLVVYPWTQR
P68871	HBB_HUMAN	Hemoglobin subunit beta OS=Homo sapiens GN=HBB PE=1 SV=2	637.865	2	1273.71	-0.0038	27502	LLVVYPWTQR
P68871	HBB_HUMAN	Hemoglobin subunit beta OS=Homo sapiens GN=HBB PE=1 SV=2	637.865	2	1273.71	-0.0038	27502	LLVVYPWTQR
P68871	HBB_HUMAN	Hemoglobin subunit beta OS=Homo sapiens GN=HBB PE=1 SV=2	637.865	2	1273.71	-0.0037	27502	LLVVYPWTQR
P68871	HBB_HUMAN	Hemoglobin subunit beta OS=Homo sapiens GN=HBB PE=1 SV=2	637.865	2	1273.71	-0.0037	27502	LLVVYPWTQR
P68871	HBB_HUMAN	Hemoglobin subunit beta OS=Homo sapiens GN=HBB PE=1 SV=2	637.865	2	1273.71	-0.0037	27502	LLVVYPWTQR
P68871	HBB_HUMAN	Hemoglobin subunit beta OS=Homo sapiens GN=HBB PE=1 SV=2	637.865	2	1273.71	-0.0037	27502	LLVVYPWTQR
P68871	HBB_HUMAN	Hemoglobin subunit beta OS=Homo sapiens GN=HBB PE=1 SV=2	637.865	2	1273.71	-0.0037	27502	LLVVYPWTQR
P68871	HBB_HUMAN	Hemoglobin subunit beta OS=Homo sapiens GN=HBB PE=1 SV=2	637.865	2	1273.71	-0.0037	27502	LLVVYPWTQR
P68871	HBB_HUMAN	Hemoglobin subunit beta OS=Homo sapiens GN=HBB PE=1 SV=2	637.865	2	1273.71	-0.0037	27502	LLVVYPWTQR
P68871	HBB_HUMAN	Hemoglobin subunit beta OS=Homo sapiens GN=HBB PE=1 SV=2	637.865	2	1273.71	-0.0036	27502	LLVVYPWTQR
P68871	HBB_HUMAN	Hemoglobin subunit beta OS=Homo sapiens GN=HBB PE=1 SV=2	637.865	2	1273.71	-0.0036	27502	LLVVYPWTQR
P68871	HBB_HUMAN	Hemoglobin subunit beta OS=Homo sapiens GN=HBB PE=1 SV=2	637.865	2	1273.71	-0.0036	27502	LLVVYPWTQR
P68871	HBB_HUMAN	Hemoglobin subunit beta OS=Homo sapiens GN=HBB PE=1 SV=2	637.865	2	1273.71	-0.0035	27502	LLVVYPWTQR
P68871	HBB_HUMAN	Hemoglobin subunit beta OS=Homo sapiens GN=HBB PE=1 SV=2	637.865	2	1273.71	-0.0035	27502	LLVVYPWTQR
P68871	HBB_HUMAN	Hemoglobin subunit beta OS=Homo sapiens GN=HBB PE=1 SV=2	637.865	2	1273.71	-0.0035	27502	LLVVYPWTQR
P68871	HBB_HUMAN	Hemoglobin subunit beta OS=Homo sapiens GN=HBB PE=1 SV=2	637.865	2	1273.71	-0.0035	27502	LLVVYPWTQR
P68871	HBB_HUMAN	Hemoglobin subunit beta OS=Homo sapiens GN=HBB PE=1 SV=2	637.865	2	1273.71	-0.0035	27502	LLVVYPWTQR
P68871	HBB_HUMAN	Hemoglobin subunit beta OS=Homo sapiens GN=HBB PE=1 SV=2	637.865	2	1273.71	-0.0033	27502	LLVVYPWTQR
P68871	HBB_HUMAN	Hemoglobin subunit beta OS=Homo sapiens GN=HBB PE=1 SV=2	637.865	2	1273.71	-0.0033	27502	LLVVYPWTQR
P68871	HBB_HUMAN	Hemoglobin subunit beta OS=Homo sapiens GN=HBB PE=1 SV=2	637.865	2	1273.71	-0.0033	27502	LLVVYPWTQR
P68871	HBB_HUMAN	Hemoglobin subunit beta OS=Homo sapiens GN=HBB PE=1 SV=2	637.865	2	1273.71	-0.0033	27502	LLVVYPWTQR
P68871	HBB_HUMAN	Hemoglobin subunit beta OS=Homo sapiens GN=HBB PE=1 SV=2	637.865	2	1273.72	-0.0032	27502	LLVVYPWTQR
P68871	HBB_HUMAN	Hemoglobin subunit beta OS=Homo sapiens GN=HBB PE=1 SV=2	637.865	2	1273.72	-0.0032	27502	LLVVYPWTQR
P68871	HBB_HUMAN	Hemoglobin subunit beta OS=Homo sapiens GN=HBB PE=1 SV=2	637.865	2	1273.72	-0.0032	27502	LLVVYPWTQR
P68871	HBB_HUMAN	Hemoglobin subunit beta OS=Homo sapiens GN=HBB PE=1 SV=2	637.865	2	1273.72	-0.0032	27502	LLVVYPWTQR
P68871	HBB_HUMAN	Hemoglobin subunit beta OS=Homo sapiens GN=HBB PE=1 SV=2	637.865	2	1273.72	-0.0032	27502	LLVVYPWTQR
P68871	HBB_HUMAN	Hemoglobin subunit beta OS=Homo sapiens GN=HBB PE=1 SV=2	637.865	2	1273.72	-0.0031	27502	LLVVYPWTQR
P68871	HBB_HUMAN	Hemoglobin subunit beta OS=Homo sapiens GN=HBB PE=1 SV=2	637.865	2	1273.72	-0.0031	27502	LLVVYPWTQR
P68871	HBB_HUMAN	Hemoglobin subunit beta OS=Homo sapiens GN=HBB PE=1 SV=2	637.865	2	1273.72	-0.0031	27502	LLVVYPWTQR
P68871	HBB_HUMAN	Hemoglobin subunit beta OS=Homo sapiens GN=HBB PE=1 SV=2	637.865	2	1273.72	-0.0031	27502	LLVVYPWTQR
P68871	HBB_HUMAN	Hemoglobin subunit beta OS=Homo sapiens GN=HBB PE=1 SV=2	637.865	2	1273.72	-0.0031	27502	LLVVYPWTQR
P68871	HBB_HUMAN	Hemoglobin subunit beta OS=Homo sapiens GN=HBB PE=1 SV=2	637.865	2	1273.72	-0.0031	27502	LLVVYPWTQR
P68871	HBB_HUMAN	Hemoglobin subunit beta OS=Homo sapiens GN=HBB PE=1 SV=2	637.865	2	1273.72	-0.0031	27502	LLVVYPWTQR
P68871	HBB_HUMAN	Hemoglobin subunit beta OS=Homo sapiens GN=HBB PE=1 SV=2	637.865	2	1273.72	-0.0031	27502	LLVVYPWTQR
P68871	HBB_HUMAN	Hemoglobin subunit beta OS=Homo sapiens GN=HBB PE=1 SV=2	637.865	2	1273.72	-0.0031	27502	LLVVYPWTQR
P68871	HBB_HUMAN	Hemoglobin subunit beta OS=Homo sapiens GN=HBB PE=1 SV=2	637.865	2	1273.72	-0.003	27502	LLVVYPWTQR
P68871	HBB_HUMAN	Hemoglobin subunit beta OS=Homo sapiens GN=HBB PE=1 SV=2	637.865	2	1273.72	-0.003	27502	LLVVYPWTQR
P68871	HBB_HUMAN	Hemoglobin subunit beta OS=Homo sapiens GN=HBB PE=1 SV=2	637.865	2	1273.72	-0.003	27502	LLVVYPWTQR
P68871	HBB_HUMAN	Hemoglobin subunit beta OS=Homo sapiens GN=HBB PE=1 SV=2	637.865	2	1273.72	-0.003	27502	LLVVYPWTQR
P68871	HBB_HUMAN	Hemoglobin subunit beta OS=Homo sapiens GN=HBB PE=1 SV=2	637.865	2	1273.72	-0.003	27502	LLVVYPWTQR
P68871	HBB_HUMAN	Hemoglobin subunit beta OS=Homo sapiens GN=HBB PE=1 SV=2	637.865	2	1273.72	-0.003	27502	LLVVYPWTQR
P68871	HBB_HUMAN	Hemoglobin subunit beta OS=Homo sapiens GN=HBB PE=1 SV=2	637.865	2	1273.72	-0.003	27502	LLVVYPWTQR
P68871	HBB_HUMAN	Hemoglobin subunit beta OS=Homo sapiens GN=HBB PE=1 SV=2	637.865	2	1273.72	-0.003	27502	LLVVYPWTQR
P68871	HBB_HUMAN	Hemoglobin subunit beta OS=Homo sapiens GN=HBB PE=1 SV=2	637.865	2	1273.72	-0.003	27502	LLVVYPWTQR
P68871	HBB_HUMAN	Hemoglobin subunit beta OS=Homo sapiens GN=HBB PE=1 SV=2	637.865	2	1273.72	-0.0029	27502	LLVVYPWTQR
P68871	HBB_HUMAN	Hemoglobin subunit beta OS=Homo sapiens GN=HBB PE=1 SV=2	637.865	2	1273.72	-0.0029	27502	LLVVYPWTQR
P68871	HBB_HUMAN	Hemoglobin subunit beta OS=Homo sapiens GN=HBB PE=1 SV=2	637.865	2	1273.72	-0.0029	27502	LLVVYPWTQR
P68871	HBB_HUMAN	Hemoglobin subunit beta OS=Homo sapiens GN=HBB PE=1 SV=2	637.865	2	1273.72	-0.0029	27502	LLVVYPWTQR
P68871	HBB_HUMAN	Hemoglobin subunit beta OS=Homo sapiens GN=HBB PE=1 SV=2	637.865	2	1273.72	-0.0029	27502	LLVVYPWTQR
P68871	HBB_HUMAN	Hemoglobin subunit beta OS=Homo sapiens GN=HBB PE=1 SV=2	637.865	2	1273.72	-0.0029	27502	LLVVYPWTQR
P68871	HBB_HUMAN	Hemoglobin subunit beta OS=Homo sapiens GN=HBB PE=1 SV=2	637.865	2	1273.72	-0.0027	27502	LLVVYPWTQR
P68871	HBB_HUMAN	Hemoglobin subunit beta OS=Homo sapiens GN=HBB PE=1 SV=2	637.865	2	1273.72	-0.0027	27502	LLVVYPWTQR
P68871	HBB_HUMAN	Hemoglobin subunit beta OS=Homo sapiens GN=HBB PE=1 SV=2	637.865	2	1273.72	-0.0027	27502	LLVVYPWTQR
P68871	HBB_HUMAN	Hemoglobin subunit beta OS=Homo sapiens GN=HBB PE=1 SV=2	637.865	2	1273.72	-0.0027	27502	LLVVYPWTQR
P68871	HBB_HUMAN	Hemoglobin subunit beta OS=Homo sapiens GN=HBB PE=1 SV=2	637.865	2	1273.72	-0.0027	27502	LLVVYPWTQR
P68871	HBB_HUMAN	Hemoglobin subunit beta OS=Homo sapiens GN=HBB PE=1 SV=2	637.865	2	1273.72	-0.0027	27502	LLVVYPWTQR
P68871	HBB_HUMAN	Hemoglobin subunit beta OS=Homo sapiens GN=HBB PE=1 SV=2	637.865	2	1273.72	-0.0027	27502	LLVVYPWTQR
P68871	HBB_HUMAN	Hemoglobin subunit beta OS=Homo sapiens GN=HBB PE=1 SV=2	637.865	2	1273.72	-0.0027	27502	LLVVYPWTQR
P68871	HBB_HUMAN	Hemoglobin subunit beta OS=Homo sapiens GN=HBB PE=1 SV=2	637.865	2	1273.72	-0.0026	27502	LLVVYPWTQR
P68871	HBB_HUMAN	Hemoglobin subunit beta OS=Homo sapiens GN=HBB PE=1 SV=2	637.865	2	1273.72	-0.0026	27502	LLVVYPWTQR
P68871	HBB_HUMAN	Hemoglobin subunit beta OS=Homo sapiens GN=HBB PE=1 SV=2	637.865	2	1273.72	-0.0026	27502	LLVVYPWTQR
P68871	HBB_HUMAN	Hemoglobin subunit beta OS=Homo sapiens GN=HBB PE=1 SV=2	637.865	2	1273.72	-0.0026	27502	LLVVYPWTQR
P68871	HBB_HUMAN	Hemoglobin subunit beta OS=Homo sapiens GN=HBB PE=1 SV=2	637.865	2	1273.72	-0.0025	27502	LLVVYPWTQR
P68871	HBB_HUMAN	Hemoglobin subunit beta OS=Homo sapiens GN=HBB PE=1 SV=2	637.865	2	1273.72	-0.0025	27502	LLVVYPWTQR
P68871	HBB_HUMAN	Hemoglobin subunit beta OS=Homo sapiens GN=HBB PE=1 SV=2	637.865	2	1273.72	-0.0025	27502	LLVVYPWTQR
P68871	HBB_HUMAN	Hemoglobin subunit beta OS=Homo sapiens GN=HBB PE=1 SV=2	637.865	2	1273.72	-0.0025	27502	LLVVYPWTQR
P68871	HBB_HUMAN	Hemoglobin subunit beta OS=Homo sapiens GN=HBB PE=1 SV=2	637.865	2	1273.72	-0.0025	27502	LLVVYPWTQR
P68871	HBB_HUMAN	Hemoglobin subunit beta OS=Homo sapiens GN=HBB PE=1 SV=2	637.865	2	1273.72	-0.0025	27502	LLVVYPWTQR
P68871	HBB_HUMAN	Hemoglobin subunit beta OS=Homo sapiens GN=HBB PE=1 SV=2	637.865	2	1273.72	-0.0024	27502	LLVVYPWTQR
P68871	HBB_HUMAN	Hemoglobin subunit beta OS=Homo sapiens GN=HBB PE=1 SV=2	637.865	2	1273.72	-0.0024	27502	LLVVYPWTQR
P68871	HBB_HUMAN	Hemoglobin subunit beta OS=Homo sapiens GN=HBB PE=1 SV=2	637.865	2	1273.72	-0.0024	27502	LLVVYPWTQR
P68871	HBB_HUMAN	Hemoglobin subunit beta OS=Homo sapiens GN=HBB PE=1 SV=2	637.865	2	1273.72	-0.0024	27502	LLVVYPWTQR
P68871	HBB_HUMAN	Hemoglobin subunit beta OS=Homo sapiens GN=HBB PE=1 SV=2	637.865	2	1273.72	-0.0024	27502	LLVVYPWTQR
P68871	HBB_HUMAN	Hemoglobin subunit beta OS=Homo sapiens GN=HBB PE=1 SV=2	637.865	2	1273.72	-0.0024	27502	LLVVYPWTQR
P68871	HBB_HUMAN	Hemoglobin subunit beta OS=Homo sapiens GN=HBB PE=1 SV=2	637.865	2	1273.72	-0.0024	27502	LLVVYPWTQR
P68871	HBB_HUMAN	Hemoglobin subunit beta OS=Homo sapiens GN=HBB PE=1 SV=2	637.865	2	1273.72	-0.0024	27502	LLVVYPWTQR
P68871	HBB_HUMAN	Hemoglobin subunit beta OS=Homo sapiens GN=HBB PE=1 SV=2	637.865	2	1273.72	-0.0024	27502	LLVVYPWTQR
P68871	HBB_HUMAN	Hemoglobin subunit beta OS=Homo sapiens GN=HBB PE=1 SV=2	637.865	2	1273.72	-0.0024	27502	LLVVYPWTQR
P68871	HBB_HUMAN	Hemoglobin subunit beta OS=Homo sapiens GN=HBB PE=1 SV=2	637.865	2	1273.72	-0.0024	27502	LLVVYPWTQR
P68871	HBB_HUMAN	Hemoglobin subunit beta OS=Homo sapiens GN=HBB PE=1 SV=2	637.865	2	1273.72	-0.0024	27502	LLVVYPWTQR
P68871	HBB_HUMAN	Hemoglobin subunit beta OS=Homo sapiens GN=HBB PE=1 SV=2	637.865	2	1273.72	-0.0022	27502	LLVVYPWTQR
P68871	HBB_HUMAN	Hemoglobin subunit beta OS=Homo sapiens GN=HBB PE=1 SV=2	637.865	2	1273.72	-0.0022	27502	LLVVYPWTQR
P68871	HBB_HUMAN	Hemoglobin subunit beta OS=Homo sapiens GN=HBB PE=1 SV=2	637.865	2	1273.72	-0.0022	27502	LLVVYPWTQR
P68871	HBB_HUMAN	Hemoglobin subunit beta OS=Homo sapiens GN=HBB PE=1 SV=2	637.865	2	1273.72	-0.0022	27502	LLVVYPWTQR
P68871	HBB_HUMAN	Hemoglobin subunit beta OS=Homo sapiens GN=HBB PE=1 SV=2	637.865	2	1273.72	-0.0022	27502	LLVVYPWTQR
P68871	HBB_HUMAN	Hemoglobin subunit beta OS=Homo sapiens GN=HBB PE=1 SV=2	637.865	2	1273.72	-0.0022	27502	LLVVYPWTQR
P68871	HBB_HUMAN	Hemoglobin subunit beta OS=Homo sapiens GN=HBB PE=1 SV=2	637.865	2	1273.72	-0.0022	27502	LLVVYPWTQR
P68871	HBB_HUMAN	Hemoglobin subunit beta OS=Homo sapiens GN=HBB PE=1 SV=2	637.865	2	1273.72	-0.0022	27502	LLVVYPWTQR
P68871	HBB_HUMAN	Hemoglobin subunit beta OS=Homo sapiens GN=HBB PE=1 SV=2	637.865	2	1273.72	-0.0022	27502	LLVVYPWTQR
P68871	HBB_HUMAN	Hemoglobin subunit beta OS=Homo sapiens GN=HBB PE=1 SV=2	637.865	2	1273.72	-0.0022	27502	LLVVYPWTQR
P68871	HBB_HUMAN	Hemoglobin subunit beta OS=Homo sapiens GN=HBB PE=1 SV=2	637.865	2	1273.72	-0.0022	27502	LLVVYPWTQR
P68871	HBB_HUMAN	Hemoglobin subunit beta OS=Homo sapiens GN=HBB PE=1 SV=2	637.865	2	1273.72	-0.0022	27502	LLVVYPWTQR
P68871	HBB_HUMAN	Hemoglobin subunit beta OS=Homo sapiens GN=HBB PE=1 SV=2	637.865	2	1273.72	-0.0022	27502	LLVVYPWTQR
P68871	HBB_HUMAN	Hemoglobin subunit beta OS=Homo sapiens GN=HBB PE=1 SV=2	637.865	2	1273.72	-0.0021	27502	LLVVYPWTQR
P68871	HBB_HUMAN	Hemoglobin subunit beta OS=Homo sapiens GN=HBB PE=1 SV=2	637.865	2	1273.72	-0.0021	27502	LLVVYPWTQR
P68871	HBB_HUMAN	Hemoglobin subunit beta OS=Homo sapiens GN=HBB PE=1 SV=2	637.865	2	1273.72	-0.0021	27502	LLVVYPWTQR
P68871	HBB_HUMAN	Hemoglobin subunit beta OS=Homo sapiens GN=HBB PE=1 SV=2	637.865	2	1273.72	-0.0021	27502	LLVVYPWTQR
P68871	HBB_HUMAN	Hemoglobin subunit beta OS=Homo sapiens GN=HBB PE=1 SV=2	637.865	2	1273.72	-0.0021	27502	LLVVYPWTQR
P68871	HBB_HUMAN	Hemoglobin subunit beta OS=Homo sapiens GN=HBB PE=1 SV=2	637.865	2	1273.72	-0.0021	27502	LLVVYPWTQR
P68871	HBB_HUMAN	Hemoglobin subunit beta OS=Homo sapiens GN=HBB PE=1 SV=2	637.865	2	1273.72	-0.002	27502	LLVVYPWTQR
P68871	HBB_HUMAN	Hemoglobin subunit beta OS=Homo sapiens GN=HBB PE=1 SV=2	637.865	2	1273.72	-0.002	27502	LLVVYPWTQR
P68871	HBB_HUMAN	Hemoglobin subunit beta OS=Homo sapiens GN=HBB PE=1 SV=2	637.865	2	1273.72	-0.002	27502	LLVVYPWTQR
P68871	HBB_HUMAN	Hemoglobin subunit beta OS=Homo sapiens GN=HBB PE=1 SV=2	637.865	2	1273.72	-0.002	27502	LLVVYPWTQR
P68871	HBB_HUMAN	Hemoglobin subunit beta OS=Homo sapiens GN=HBB PE=1 SV=2	637.865	2	1273.72	-0.002	27502	LLVVYPWTQR
P68871	HBB_HUMAN	Hemoglobin subunit beta OS=Homo sapiens GN=HBB PE=1 SV=2	637.865	2	1273.72	-0.002	27502	LLVVYPWTQR
P68871	HBB_HUMAN	Hemoglobin subunit beta OS=Homo sapiens GN=HBB PE=1 SV=2	637.865	2	1273.72	-0.002	27502	LLVVYPWTQR
P68871	HBB_HUMAN	Hemoglobin subunit beta OS=Homo sapiens GN=HBB PE=1 SV=2	637.865	2	1273.72	-0.002	27502	LLVVYPWTQR
P68871	HBB_HUMAN	Hemoglobin subunit beta OS=Homo sapiens GN=HBB PE=1 SV=2	637.865	2	1273.72	-0.002	27502	LLVVYPWTQR
P68871	HBB_HUMAN	Hemoglobin subunit beta OS=Homo sapiens GN=HBB PE=1 SV=2	637.865	2	1273.72	-0.002	27502	LLVVYPWTQR
P68871	HBB_HUMAN	Hemoglobin subunit beta OS=Homo sapiens GN=HBB PE=1 SV=2	637.865	2	1273.72	-0.002	27502	LLVVYPWTQR
P68871	HBB_HUMAN	Hemoglobin subunit beta OS=Homo sapiens GN=HBB PE=1 SV=2	637.865	2	1273.72	-0.002	27502	LLVVYPWTQR
P68871	HBB_HUMAN	Hemoglobin subunit beta OS=Homo sapiens GN=HBB PE=1 SV=2	637.865	2	1273.72	-0.0019	27502	LLVVYPWTQR
P68871	HBB_HUMAN	Hemoglobin subunit beta OS=Homo sapiens GN=HBB PE=1 SV=2	637.865	2	1273.72	-0.0019	27502	LLVVYPWTQR
P68871	HBB_HUMAN	Hemoglobin subunit beta OS=Homo sapiens GN=HBB PE=1 SV=2	637.865	2	1273.72	-0.0019	27502	LLVVYPWTQR
P68871	HBB_HUMAN	Hemoglobin subunit beta OS=Homo sapiens GN=HBB PE=1 SV=2	637.865	2	1273.72	-0.0019	27502	LLVVYPWTQR
P68871	HBB_HUMAN	Hemoglobin subunit beta OS=Homo sapiens GN=HBB PE=1 SV=2	637.865	2	1273.72	-0.0019	27502	LLVVYPWTQR
P68871	HBB_HUMAN	Hemoglobin subunit beta OS=Homo sapiens GN=HBB PE=1 SV=2	637.865	2	1273.72	-0.0019	27502	LLVVYPWTQR
P68871	HBB_HUMAN	Hemoglobin subunit beta OS=Homo sapiens GN=HBB PE=1 SV=2	637.865	2	1273.72	-0.0019	27502	LLVVYPWTQR
P68871	HBB_HUMAN	Hemoglobin subunit beta OS=Homo sapiens GN=HBB PE=1 SV=2	637.865	2	1273.72	-0.0019	27502	LLVVYPWTQR
P68871	HBB_HUMAN	Hemoglobin subunit beta OS=Homo sapiens GN=HBB PE=1 SV=2	637.865	2	1273.72	-0.0019	27502	LLVVYPWTQR
P68871	HBB_HUMAN	Hemoglobin subunit beta OS=Homo sapiens GN=HBB PE=1 SV=2	637.865	2	1273.72	-0.0019	27502	LLVVYPWTQR
P68871	HBB_HUMAN	Hemoglobin subunit beta OS=Homo sapiens GN=HBB PE=1 SV=2	637.865	2	1273.72	-0.0019	27502	LLVVYPWTQR
P68871	HBB_HUMAN	Hemoglobin subunit beta OS=Homo sapiens GN=HBB PE=1 SV=2	637.865	2	1273.72	-0.0019	27502	LLVVYPWTQR
P68871	HBB_HUMAN	Hemoglobin subunit beta OS=Homo sapiens GN=HBB PE=1 SV=2	637.865	2	1273.72	-0.0019	27502	LLVVYPWTQR
P68871	HBB_HUMAN	Hemoglobin subunit beta OS=Homo sapiens GN=HBB PE=1 SV=2	637.865	2	1273.72	-0.0018	27502	LLVVYPWTQR
P68871	HBB_HUMAN	Hemoglobin subunit beta OS=Homo sapiens GN=HBB PE=1 SV=2	637.865	2	1273.72	-0.0018	27502	LLVVYPWTQR
P68871	HBB_HUMAN	Hemoglobin subunit beta OS=Homo sapiens GN=HBB PE=1 SV=2	637.865	2	1273.72	-0.0018	27502	LLVVYPWTQR
P68871	HBB_HUMAN	Hemoglobin subunit beta OS=Homo sapiens GN=HBB PE=1 SV=2	637.865	2	1273.72	-0.0018	27502	LLVVYPWTQR
P68871	HBB_HUMAN	Hemoglobin subunit beta OS=Homo sapiens GN=HBB PE=1 SV=2	637.865	2	1273.72	-0.0018	27502	LLVVYPWTQR
P68871	HBB_HUMAN	Hemoglobin subunit beta OS=Homo sapiens GN=HBB PE=1 SV=2	637.865	2	1273.72	-0.0018	27502	LLVVYPWTQR
P68871	HBB_HUMAN	Hemoglobin subunit beta OS=Homo sapiens GN=HBB PE=1 SV=2	637.866	2	1273.72	-0.0016	27502	LLVVYPWTQR
P68871	HBB_HUMAN	Hemoglobin subunit beta OS=Homo sapiens GN=HBB PE=1 SV=2	637.866	2	1273.72	-0.0016	27502	LLVVYPWTQR
P68871	HBB_HUMAN	Hemoglobin subunit beta OS=Homo sapiens GN=HBB PE=1 SV=2	637.866	2	1273.72	-0.0016	27502	LLVVYPWTQR
P68871	HBB_HUMAN	Hemoglobin subunit beta OS=Homo sapiens GN=HBB PE=1 SV=2	637.866	2	1273.72	-0.0016	27502	LLVVYPWTQR
P68871	HBB_HUMAN	Hemoglobin subunit beta OS=Homo sapiens GN=HBB PE=1 SV=2	637.866	2	1273.72	-0.0016	27502	LLVVYPWTQR
P68871	HBB_HUMAN	Hemoglobin subunit beta OS=Homo sapiens GN=HBB PE=1 SV=2	637.866	2	1273.72	-0.0016	27502	LLVVYPWTQR
P68871	HBB_HUMAN	Hemoglobin subunit beta OS=Homo sapiens GN=HBB PE=1 SV=2	637.866	2	1273.72	-0.0016	27502	LLVVYPWTQR
P68871	HBB_HUMAN	Hemoglobin subunit beta OS=Homo sapiens GN=HBB PE=1 SV=2	637.866	2	1273.72	-0.0016	27502	LLVVYPWTQR
P68871	HBB_HUMAN	Hemoglobin subunit beta OS=Homo sapiens GN=HBB PE=1 SV=2	637.866	2	1273.72	-0.0016	27502	LLVVYPWTQR
P68871	HBB_HUMAN	Hemoglobin subunit beta OS=Homo sapiens GN=HBB PE=1 SV=2	637.866	2	1273.72	-0.0016	27502	LLVVYPWTQR
P68871	HBB_HUMAN	Hemoglobin subunit beta OS=Homo sapiens GN=HBB PE=1 SV=2	637.866	2	1273.72	-0.0016	27502	LLVVYPWTQR
P68871	HBB_HUMAN	Hemoglobin subunit beta OS=Homo sapiens GN=HBB PE=1 SV=2	637.866	2	1273.72	-0.0015	27502	LLVVYPWTQR
P68871	HBB_HUMAN	Hemoglobin subunit beta OS=Homo sapiens GN=HBB PE=1 SV=2	637.866	2	1273.72	-0.0015	27502	LLVVYPWTQR
P68871	HBB_HUMAN	Hemoglobin subunit beta OS=Homo sapiens GN=HBB PE=1 SV=2	637.866	2	1273.72	-0.0015	27502	LLVVYPWTQR
P68871	HBB_HUMAN	Hemoglobin subunit beta OS=Homo sapiens GN=HBB PE=1 SV=2	637.866	2	1273.72	-0.0015	27502	LLVVYPWTQR
P68871	HBB_HUMAN	Hemoglobin subunit beta OS=Homo sapiens GN=HBB PE=1 SV=2	637.866	2	1273.72	-0.0015	27502	LLVVYPWTQR
P68871	HBB_HUMAN	Hemoglobin subunit beta OS=Homo sapiens GN=HBB PE=1 SV=2	637.866	2	1273.72	-0.0015	27502	LLVVYPWTQR
P68871	HBB_HUMAN	Hemoglobin subunit beta OS=Homo sapiens GN=HBB PE=1 SV=2	637.866	2	1273.72	-0.0015	27502	LLVVYPWTQR
P68871	HBB_HUMAN	Hemoglobin subunit beta OS=Homo sapiens GN=HBB PE=1 SV=2	637.866	2	1273.72	-0.0015	27502	LLVVYPWTQR
P68871	HBB_HUMAN	Hemoglobin subunit beta OS=Homo sapiens GN=HBB PE=1 SV=2	637.866	2	1273.72	-0.0014	27502	LLVVYPWTQR
P68871	HBB_HUMAN	Hemoglobin subunit beta OS=Homo sapiens GN=HBB PE=1 SV=2	637.866	2	1273.72	-0.0014	27502	LLVVYPWTQR
P68871	HBB_HUMAN	Hemoglobin subunit beta OS=Homo sapiens GN=HBB PE=1 SV=2	637.866	2	1273.72	-0.0014	27502	LLVVYPWTQR
P68871	HBB_HUMAN	Hemoglobin subunit beta OS=Homo sapiens GN=HBB PE=1 SV=2	637.866	2	1273.72	-0.0014	27502	LLVVYPWTQR
P68871	HBB_HUMAN	Hemoglobin subunit beta OS=Homo sapiens GN=HBB PE=1 SV=2	637.866	2	1273.72	-0.0014	27502	LLVVYPWTQR
P68871	HBB_HUMAN	Hemoglobin subunit beta OS=Homo sapiens GN=HBB PE=1 SV=2	637.866	2	1273.72	-0.0014	27502	LLVVYPWTQR
P68871	HBB_HUMAN	Hemoglobin subunit beta OS=Homo sapiens GN=HBB PE=1 SV=2	637.866	2	1273.72	-0.0014	27502	LLVVYPWTQR
P68871	HBB_HUMAN	Hemoglobin subunit beta OS=Homo sapiens GN=HBB PE=1 SV=2	637.866	2	1273.72	-0.0014	27502	LLVVYPWTQR
P68871	HBB_HUMAN	Hemoglobin subunit beta OS=Homo sapiens GN=HBB PE=1 SV=2	637.866	2	1273.72	-0.0014	27502	LLVVYPWTQR
P68871	HBB_HUMAN	Hemoglobin subunit beta OS=Homo sapiens GN=HBB PE=1 SV=2	637.866	2	1273.72	-0.0013	27502	LLVVYPWTQR
P68871	HBB_HUMAN	Hemoglobin subunit beta OS=Homo sapiens GN=HBB PE=1 SV=2	637.866	2	1273.72	-0.0013	27502	LLVVYPWTQR
P68871	HBB_HUMAN	Hemoglobin subunit beta OS=Homo sapiens GN=HBB PE=1 SV=2	637.866	2	1273.72	-0.0013	27502	LLVVYPWTQR
P68871	HBB_HUMAN	Hemoglobin subunit beta OS=Homo sapiens GN=HBB PE=1 SV=2	637.866	2	1273.72	-0.0013	27502	LLVVYPWTQR
P68871	HBB_HUMAN	Hemoglobin subunit beta OS=Homo sapiens GN=HBB PE=1 SV=2	637.866	2	1273.72	-0.0013	27502	LLVVYPWTQR
P68871	HBB_HUMAN	Hemoglobin subunit beta OS=Homo sapiens GN=HBB PE=1 SV=2	637.866	2	1273.72	-0.0013	27502	LLVVYPWTQR
P68871	HBB_HUMAN	Hemoglobin subunit beta OS=Homo sapiens GN=HBB PE=1 SV=2	637.866	2	1273.72	-0.0012	27502	LLVVYPWTQR
P68871	HBB_HUMAN	Hemoglobin subunit beta OS=Homo sapiens GN=HBB PE=1 SV=2	637.866	2	1273.72	-0.0012	27502	LLVVYPWTQR
P68871	HBB_HUMAN	Hemoglobin subunit beta OS=Homo sapiens GN=HBB PE=1 SV=2	637.866	2	1273.72	-0.0012	27502	LLVVYPWTQR
P68871	HBB_HUMAN	Hemoglobin subunit beta OS=Homo sapiens GN=HBB PE=1 SV=2	637.866	2	1273.72	-0.0012	27502	LLVVYPWTQR
P68871	HBB_HUMAN	Hemoglobin subunit beta OS=Homo sapiens GN=HBB PE=1 SV=2	637.866	2	1273.72	-0.0012	27502	LLVVYPWTQR
P68871	HBB_HUMAN	Hemoglobin subunit beta OS=Homo sapiens GN=HBB PE=1 SV=2	637.866	2	1273.72	-0.001	27502	LLVVYPWTQR
P68871	HBB_HUMAN	Hemoglobin subunit beta OS=Homo sapiens GN=HBB PE=1 SV=2	637.866	2	1273.72	-0.001	27502	LLVVYPWTQR
P68871	HBB_HUMAN	Hemoglobin subunit beta OS=Homo sapiens GN=HBB PE=1 SV=2	637.866	2	1273.72	-0.0009	27502	LLVVYPWTQR
P68871	HBB_HUMAN	Hemoglobin subunit beta OS=Homo sapiens GN=HBB PE=1 SV=2	637.866	2	1273.72	-0.0009	27502	LLVVYPWTQR
P68871	HBB_HUMAN	Hemoglobin subunit beta OS=Homo sapiens GN=HBB PE=1 SV=2	637.866	2	1273.72	-0.0009	27502	LLVVYPWTQR
P68871	HBB_HUMAN	Hemoglobin subunit beta OS=Homo sapiens GN=HBB PE=1 SV=2	637.866	2	1273.72	-0.0009	27502	LLVVYPWTQR
P68871	HBB_HUMAN	Hemoglobin subunit beta OS=Homo sapiens GN=HBB PE=1 SV=2	637.866	2	1273.72	-0.0009	27502	LLVVYPWTQR
P68871	HBB_HUMAN	Hemoglobin subunit beta OS=Homo sapiens GN=HBB PE=1 SV=2	637.866	2	1273.72	-0.0008	27502	LLVVYPWTQR
P68871	HBB_HUMAN	Hemoglobin subunit beta OS=Homo sapiens GN=HBB PE=1 SV=2	637.866	2	1273.72	-0.0008	27502	LLVVYPWTQR
P68871	HBB_HUMAN	Hemoglobin subunit beta OS=Homo sapiens GN=HBB PE=1 SV=2	637.866	2	1273.72	-0.0008	27502	LLVVYPWTQR
P68871	HBB_HUMAN	Hemoglobin subunit beta OS=Homo sapiens GN=HBB PE=1 SV=2	637.866	2	1273.72	-0.0007	27502	LLVVYPWTQR
P68871	HBB_HUMAN	Hemoglobin subunit beta OS=Homo sapiens GN=HBB PE=1 SV=2	637.866	2	1273.72	-0.0007	27502	LLVVYPWTQR
P68871	HBB_HUMAN	Hemoglobin subunit beta OS=Homo sapiens GN=HBB PE=1 SV=2	637.866	2	1273.72	-0.0007	27502	LLVVYPWTQR
P68871	HBB_HUMAN	Hemoglobin subunit beta OS=Homo sapiens GN=HBB PE=1 SV=2	637.866	2	1273.72	-0.0007	27502	LLVVYPWTQR
P68871	HBB_HUMAN	Hemoglobin subunit beta OS=Homo sapiens GN=HBB PE=1 SV=2	637.866	2	1273.72	-0.0007	27502	LLVVYPWTQR
P68871	HBB_HUMAN	Hemoglobin subunit beta OS=Homo sapiens GN=HBB PE=1 SV=2	637.866	2	1273.72	-0.0007	27502	LLVVYPWTQR
P68871	HBB_HUMAN	Hemoglobin subunit beta OS=Homo sapiens GN=HBB PE=1 SV=2	637.866	2	1273.72	-0.0005	27502	LLVVYPWTQR
P68871	HBB_HUMAN	Hemoglobin subunit beta OS=Homo sapiens GN=HBB PE=1 SV=2	637.866	2	1273.72	-0.0005	27502	LLVVYPWTQR
P68871	HBB_HUMAN	Hemoglobin subunit beta OS=Homo sapiens GN=HBB PE=1 SV=2	637.866	2	1273.72	-0.0005	27502	LLVVYPWTQR
P68871	HBB_HUMAN	Hemoglobin subunit beta OS=Homo sapiens GN=HBB PE=1 SV=2	637.866	2	1273.72	-0.0004	27502	LLVVYPWTQR
P68871	HBB_HUMAN	Hemoglobin subunit beta OS=Homo sapiens GN=HBB PE=1 SV=2	637.866	2	1273.72	-0.0003	27502	LLVVYPWTQR
P68871	HBB_HUMAN	Hemoglobin subunit beta OS=Homo sapiens GN=HBB PE=1 SV=2	637.866	2	1273.72	-0.0003	27502	LLVVYPWTQR
P68871	HBB_HUMAN	Hemoglobin subunit beta OS=Homo sapiens GN=HBB PE=1 SV=2	637.866	2	1273.72	-0.0002	27502	LLVVYPWTQR
P68871	HBB_HUMAN	Hemoglobin subunit beta OS=Homo sapiens GN=HBB PE=1 SV=2	637.866	2	1273.72	-0.0002	27502	LLVVYPWTQR
P68871	HBB_HUMAN	Hemoglobin subunit beta OS=Homo sapiens GN=HBB PE=1 SV=2	637.866	2	1273.72	-0.0002	27502	LLVVYPWTQR
P68871	HBB_HUMAN	Hemoglobin subunit beta OS=Homo sapiens GN=HBB PE=1 SV=2	637.866	2	1273.72	-0.0001	27502	LLVVYPWTQR
P68871	HBB_HUMAN	Hemoglobin subunit beta OS=Homo sapiens GN=HBB PE=1 SV=2	637.866	2	1273.72	0.0001	27502	LLVVYPWTQR
P68871	HBB_HUMAN	Hemoglobin subunit beta OS=Homo sapiens GN=HBB PE=1 SV=2	637.866	2	1273.72	0.0001	27502	LLVVYPWTQR
P68871	HBB_HUMAN	Hemoglobin subunit beta OS=Homo sapiens GN=HBB PE=1 SV=2	637.867	2	1273.72	0.0003	27502	LLVVYPWTQR
P68871	HBB_HUMAN	Hemoglobin subunit beta OS=Homo sapiens GN=HBB PE=1 SV=2	637.867	2	1273.72	0.0003	27502	LLVVYPWTQR
P68871	HBB_HUMAN	Hemoglobin subunit beta OS=Homo sapiens GN=HBB PE=1 SV=2	637.867	2	1273.72	0.0003	27502	LLVVYPWTQR
P68871	HBB_HUMAN	Hemoglobin subunit beta OS=Homo sapiens GN=HBB PE=1 SV=2	637.867	2	1273.72	0.0004	27502	LLVVYPWTQR
P68871	HBB_HUMAN	Hemoglobin subunit beta OS=Homo sapiens GN=HBB PE=1 SV=2	637.867	2	1273.72	0.0006	27502	LLVVYPWTQR
P68871	HBB_HUMAN	Hemoglobin subunit beta OS=Homo sapiens GN=HBB PE=1 SV=2	637.867	2	1273.72	0.0006	27502	LLVVYPWTQR
P68871	HBB_HUMAN	Hemoglobin subunit beta OS=Homo sapiens GN=HBB PE=1 SV=2	637.867	2	1273.72	0.0009	27502	LLVVYPWTQR
P68871	HBB_HUMAN	Hemoglobin subunit beta OS=Homo sapiens GN=HBB PE=1 SV=2	637.867	2	1273.72	0.0009	27502	LLVVYPWTQR
P68871	HBB_HUMAN	Hemoglobin subunit beta OS=Homo sapiens GN=HBB PE=1 SV=2	637.867	2	1273.72	0.0012	27502	LLVVYPWTQR
P68871	HBB_HUMAN	Hemoglobin subunit beta OS=Homo sapiens GN=HBB PE=1 SV=2	637.867	2	1273.72	0.0017	27502	LLVVYPWTQR
P68871	HBB_HUMAN	Hemoglobin subunit beta OS=Homo sapiens GN=HBB PE=1 SV=2	637.867	2	1273.72	0.0021	27502	LLVVYPWTQR
P68871	HBB_HUMAN	Hemoglobin subunit beta OS=Homo sapiens GN=HBB PE=1 SV=2	637.869	2	1273.72	0.0042	27502	LLVVYPWTQR
P68871	HBB_HUMAN	Hemoglobin subunit beta OS=Homo sapiens GN=HBB PE=1 SV=2	637.869	2	1273.72	0.0057	27502	LLVVYPWTQR
P68871	HBB_HUMAN	Hemoglobin subunit beta OS=Homo sapiens GN=HBB PE=1 SV=2	637.87	2	1273.73	0.007	27502	LLVVYPWTQR
P68871	HBB_HUMAN	Hemoglobin subunit beta OS=Homo sapiens GN=HBB PE=1 SV=2	637.87	2	1273.73	0.0072	27502	LLVVYPWTQR
P68871	HBB_HUMAN	Hemoglobin subunit beta OS=Homo sapiens GN=HBB PE=1 SV=2	657.832	2	1313.65	-0.0073	27502	VNVDEVGGEALGR
P68871	HBB_HUMAN	Hemoglobin subunit beta OS=Homo sapiens GN=HBB PE=1 SV=2	657.833	2	1313.65	-0.0061	27502	VNVDEVGGEALGR
P68871	HBB_HUMAN	Hemoglobin subunit beta OS=Homo sapiens GN=HBB PE=1 SV=2	657.833	2	1313.65	-0.006	27502	VNVDEVGGEALGR
P68871	HBB_HUMAN	Hemoglobin subunit beta OS=Homo sapiens GN=HBB PE=1 SV=2	657.833	2	1313.65	-0.0058	27502	VNVDEVGGEALGR
P68871	HBB_HUMAN	Hemoglobin subunit beta OS=Homo sapiens GN=HBB PE=1 SV=2	657.833	2	1313.65	-0.0056	27502	VNVDEVGGEALGR
P68871	HBB_HUMAN	Hemoglobin subunit beta OS=Homo sapiens GN=HBB PE=1 SV=2	657.833	2	1313.65	-0.0055	27502	VNVDEVGGEALGR
P68871	HBB_HUMAN	Hemoglobin subunit beta OS=Homo sapiens GN=HBB PE=1 SV=2	657.833	2	1313.65	-0.0054	27502	VNVDEVGGEALGR
P68871	HBB_HUMAN	Hemoglobin subunit beta OS=Homo sapiens GN=HBB PE=1 SV=2	657.833	2	1313.65	-0.0052	27502	VNVDEVGGEALGR
P68871	HBB_HUMAN	Hemoglobin subunit beta OS=Homo sapiens GN=HBB PE=1 SV=2	657.833	2	1313.65	-0.0052	27502	VNVDEVGGEALGR
P68871	HBB_HUMAN	Hemoglobin subunit beta OS=Homo sapiens GN=HBB PE=1 SV=2	657.833	2	1313.65	-0.0052	27502	VNVDEVGGEALGR
P68871	HBB_HUMAN	Hemoglobin subunit beta OS=Homo sapiens GN=HBB PE=1 SV=2	657.833	2	1313.65	-0.0051	27502	VNVDEVGGEALGR
P68871	HBB_HUMAN	Hemoglobin subunit beta OS=Homo sapiens GN=HBB PE=1 SV=2	657.834	2	1313.65	-0.005	27502	VNVDEVGGEALGR
P68871	HBB_HUMAN	Hemoglobin subunit beta OS=Homo sapiens GN=HBB PE=1 SV=2	657.834	2	1313.65	-0.005	27502	VNVDEVGGEALGR
P68871	HBB_HUMAN	Hemoglobin subunit beta OS=Homo sapiens GN=HBB PE=1 SV=2	657.834	2	1313.65	-0.0047	27502	VNVDEVGGEALGR
P68871	HBB_HUMAN	Hemoglobin subunit beta OS=Homo sapiens GN=HBB PE=1 SV=2	657.834	2	1313.65	-0.0047	27502	VNVDEVGGEALGR
P68871	HBB_HUMAN	Hemoglobin subunit beta OS=Homo sapiens GN=HBB PE=1 SV=2	657.834	2	1313.65	-0.0046	27502	VNVDEVGGEALGR
P68871	HBB_HUMAN	Hemoglobin subunit beta OS=Homo sapiens GN=HBB PE=1 SV=2	657.834	2	1313.65	-0.0046	27502	VNVDEVGGEALGR
P68871	HBB_HUMAN	Hemoglobin subunit beta OS=Homo sapiens GN=HBB PE=1 SV=2	657.834	2	1313.65	-0.0046	27502	VNVDEVGGEALGR
P68871	HBB_HUMAN	Hemoglobin subunit beta OS=Homo sapiens GN=HBB PE=1 SV=2	657.834	2	1313.65	-0.0046	27502	VNVDEVGGEALGR
P68871	HBB_HUMAN	Hemoglobin subunit beta OS=Homo sapiens GN=HBB PE=1 SV=2	657.834	2	1313.65	-0.0045	27502	VNVDEVGGEALGR
P68871	HBB_HUMAN	Hemoglobin subunit beta OS=Homo sapiens GN=HBB PE=1 SV=2	657.834	2	1313.65	-0.0045	27502	VNVDEVGGEALGR
P68871	HBB_HUMAN	Hemoglobin subunit beta OS=Homo sapiens GN=HBB PE=1 SV=2	657.834	2	1313.65	-0.0045	27502	VNVDEVGGEALGR
P68871	HBB_HUMAN	Hemoglobin subunit beta OS=Homo sapiens GN=HBB PE=1 SV=2	657.834	2	1313.65	-0.0045	27502	VNVDEVGGEALGR
P68871	HBB_HUMAN	Hemoglobin subunit beta OS=Homo sapiens GN=HBB PE=1 SV=2	657.834	2	1313.65	-0.0045	27502	VNVDEVGGEALGR
P68871	HBB_HUMAN	Hemoglobin subunit beta OS=Homo sapiens GN=HBB PE=1 SV=2	657.834	2	1313.65	-0.0044	27502	VNVDEVGGEALGR
P68871	HBB_HUMAN	Hemoglobin subunit beta OS=Homo sapiens GN=HBB PE=1 SV=2	657.834	2	1313.65	-0.0044	27502	VNVDEVGGEALGR
P68871	HBB_HUMAN	Hemoglobin subunit beta OS=Homo sapiens GN=HBB PE=1 SV=2	657.834	2	1313.65	-0.0044	27502	VNVDEVGGEALGR
P68871	HBB_HUMAN	Hemoglobin subunit beta OS=Homo sapiens GN=HBB PE=1 SV=2	657.834	2	1313.65	-0.0044	27502	VNVDEVGGEALGR
P68871	HBB_HUMAN	Hemoglobin subunit beta OS=Homo sapiens GN=HBB PE=1 SV=2	657.834	2	1313.65	-0.0044	27502	VNVDEVGGEALGR
P68871	HBB_HUMAN	Hemoglobin subunit beta OS=Homo sapiens GN=HBB PE=1 SV=2	657.834	2	1313.65	-0.0043	27502	VNVDEVGGEALGR
P68871	HBB_HUMAN	Hemoglobin subunit beta OS=Homo sapiens GN=HBB PE=1 SV=2	657.834	2	1313.65	-0.0043	27502	VNVDEVGGEALGR
P68871	HBB_HUMAN	Hemoglobin subunit beta OS=Homo sapiens GN=HBB PE=1 SV=2	657.834	2	1313.65	-0.0043	27502	VNVDEVGGEALGR
P68871	HBB_HUMAN	Hemoglobin subunit beta OS=Homo sapiens GN=HBB PE=1 SV=2	657.834	2	1313.65	-0.0043	27502	VNVDEVGGEALGR
P68871	HBB_HUMAN	Hemoglobin subunit beta OS=Homo sapiens GN=HBB PE=1 SV=2	657.834	2	1313.65	-0.0043	27502	VNVDEVGGEALGR
P68871	HBB_HUMAN	Hemoglobin subunit beta OS=Homo sapiens GN=HBB PE=1 SV=2	657.834	2	1313.65	-0.0043	27502	VNVDEVGGEALGR
P68871	HBB_HUMAN	Hemoglobin subunit beta OS=Homo sapiens GN=HBB PE=1 SV=2	657.834	2	1313.65	-0.0041	27502	VNVDEVGGEALGR
P68871	HBB_HUMAN	Hemoglobin subunit beta OS=Homo sapiens GN=HBB PE=1 SV=2	657.834	2	1313.65	-0.0041	27502	VNVDEVGGEALGR
P68871	HBB_HUMAN	Hemoglobin subunit beta OS=Homo sapiens GN=HBB PE=1 SV=2	657.834	2	1313.65	-0.004	27502	VNVDEVGGEALGR
P68871	HBB_HUMAN	Hemoglobin subunit beta OS=Homo sapiens GN=HBB PE=1 SV=2	657.834	2	1313.65	-0.004	27502	VNVDEVGGEALGR
P68871	HBB_HUMAN	Hemoglobin subunit beta OS=Homo sapiens GN=HBB PE=1 SV=2	657.834	2	1313.65	-0.004	27502	VNVDEVGGEALGR
P68871	HBB_HUMAN	Hemoglobin subunit beta OS=Homo sapiens GN=HBB PE=1 SV=2	657.834	2	1313.65	-0.004	27502	VNVDEVGGEALGR
P68871	HBB_HUMAN	Hemoglobin subunit beta OS=Homo sapiens GN=HBB PE=1 SV=2	657.834	2	1313.65	-0.004	27502	VNVDEVGGEALGR
P68871	HBB_HUMAN	Hemoglobin subunit beta OS=Homo sapiens GN=HBB PE=1 SV=2	657.834	2	1313.65	-0.004	27502	VNVDEVGGEALGR
P68871	HBB_HUMAN	Hemoglobin subunit beta OS=Homo sapiens GN=HBB PE=1 SV=2	657.834	2	1313.65	-0.004	27502	VNVDEVGGEALGR
P68871	HBB_HUMAN	Hemoglobin subunit beta OS=Homo sapiens GN=HBB PE=1 SV=2	657.834	2	1313.65	-0.004	27502	VNVDEVGGEALGR
P68871	HBB_HUMAN	Hemoglobin subunit beta OS=Homo sapiens GN=HBB PE=1 SV=2	657.834	2	1313.65	-0.004	27502	VNVDEVGGEALGR
P68871	HBB_HUMAN	Hemoglobin subunit beta OS=Homo sapiens GN=HBB PE=1 SV=2	657.834	2	1313.65	-0.0039	27502	VNVDEVGGEALGR
P68871	HBB_HUMAN	Hemoglobin subunit beta OS=Homo sapiens GN=HBB PE=1 SV=2	657.834	2	1313.65	-0.0039	27502	VNVDEVGGEALGR
P68871	HBB_HUMAN	Hemoglobin subunit beta OS=Homo sapiens GN=HBB PE=1 SV=2	657.834	2	1313.65	-0.0039	27502	VNVDEVGGEALGR
P68871	HBB_HUMAN	Hemoglobin subunit beta OS=Homo sapiens GN=HBB PE=1 SV=2	657.834	2	1313.65	-0.0039	27502	VNVDEVGGEALGR
P68871	HBB_HUMAN	Hemoglobin subunit beta OS=Homo sapiens GN=HBB PE=1 SV=2	657.834	2	1313.65	-0.0039	27502	VNVDEVGGEALGR
P68871	HBB_HUMAN	Hemoglobin subunit beta OS=Homo sapiens GN=HBB PE=1 SV=2	657.834	2	1313.65	-0.0039	27502	VNVDEVGGEALGR
P68871	HBB_HUMAN	Hemoglobin subunit beta OS=Homo sapiens GN=HBB PE=1 SV=2	657.834	2	1313.65	-0.0038	27502	VNVDEVGGEALGR
P68871	HBB_HUMAN	Hemoglobin subunit beta OS=Homo sapiens GN=HBB PE=1 SV=2	657.834	2	1313.65	-0.0038	27502	VNVDEVGGEALGR
P68871	HBB_HUMAN	Hemoglobin subunit beta OS=Homo sapiens GN=HBB PE=1 SV=2	657.834	2	1313.65	-0.0038	27502	VNVDEVGGEALGR
P68871	HBB_HUMAN	Hemoglobin subunit beta OS=Homo sapiens GN=HBB PE=1 SV=2	657.834	2	1313.65	-0.0038	27502	VNVDEVGGEALGR
P68871	HBB_HUMAN	Hemoglobin subunit beta OS=Homo sapiens GN=HBB PE=1 SV=2	657.834	2	1313.65	-0.0038	27502	VNVDEVGGEALGR
P68871	HBB_HUMAN	Hemoglobin subunit beta OS=Homo sapiens GN=HBB PE=1 SV=2	657.834	2	1313.65	-0.0038	27502	VNVDEVGGEALGR
P68871	HBB_HUMAN	Hemoglobin subunit beta OS=Homo sapiens GN=HBB PE=1 SV=2	657.834	2	1313.65	-0.0038	27502	VNVDEVGGEALGR
P68871	HBB_HUMAN	Hemoglobin subunit beta OS=Homo sapiens GN=HBB PE=1 SV=2	657.834	2	1313.65	-0.0038	27502	VNVDEVGGEALGR
P68871	HBB_HUMAN	Hemoglobin subunit beta OS=Homo sapiens GN=HBB PE=1 SV=2	657.834	2	1313.65	-0.0038	27502	VNVDEVGGEALGR
P68871	HBB_HUMAN	Hemoglobin subunit beta OS=Homo sapiens GN=HBB PE=1 SV=2	657.834	2	1313.65	-0.0038	27502	VNVDEVGGEALGR
P68871	HBB_HUMAN	Hemoglobin subunit beta OS=Homo sapiens GN=HBB PE=1 SV=2	657.834	2	1313.65	-0.0038	27502	VNVDEVGGEALGR
P68871	HBB_HUMAN	Hemoglobin subunit beta OS=Homo sapiens GN=HBB PE=1 SV=2	657.834	2	1313.65	-0.0038	27502	VNVDEVGGEALGR
P68871	HBB_HUMAN	Hemoglobin subunit beta OS=Homo sapiens GN=HBB PE=1 SV=2	657.834	2	1313.65	-0.0038	27502	VNVDEVGGEALGR
P68871	HBB_HUMAN	Hemoglobin subunit beta OS=Homo sapiens GN=HBB PE=1 SV=2	657.834	2	1313.65	-0.0036	27502	VNVDEVGGEALGR
P68871	HBB_HUMAN	Hemoglobin subunit beta OS=Homo sapiens GN=HBB PE=1 SV=2	657.834	2	1313.65	-0.0036	27502	VNVDEVGGEALGR
P68871	HBB_HUMAN	Hemoglobin subunit beta OS=Homo sapiens GN=HBB PE=1 SV=2	657.834	2	1313.65	-0.0036	27502	VNVDEVGGEALGR
P68871	HBB_HUMAN	Hemoglobin subunit beta OS=Homo sapiens GN=HBB PE=1 SV=2	657.834	2	1313.65	-0.0036	27502	VNVDEVGGEALGR
P68871	HBB_HUMAN	Hemoglobin subunit beta OS=Homo sapiens GN=HBB PE=1 SV=2	657.834	2	1313.65	-0.0036	27502	VNVDEVGGEALGR
P68871	HBB_HUMAN	Hemoglobin subunit beta OS=Homo sapiens GN=HBB PE=1 SV=2	657.834	2	1313.65	-0.0036	27502	VNVDEVGGEALGR
P68871	HBB_HUMAN	Hemoglobin subunit beta OS=Homo sapiens GN=HBB PE=1 SV=2	657.834	2	1313.65	-0.0036	27502	VNVDEVGGEALGR
P68871	HBB_HUMAN	Hemoglobin subunit beta OS=Homo sapiens GN=HBB PE=1 SV=2	657.834	2	1313.65	-0.0036	27502	VNVDEVGGEALGR
P68871	HBB_HUMAN	Hemoglobin subunit beta OS=Homo sapiens GN=HBB PE=1 SV=2	657.834	2	1313.65	-0.0035	27502	VNVDEVGGEALGR
P68871	HBB_HUMAN	Hemoglobin subunit beta OS=Homo sapiens GN=HBB PE=1 SV=2	657.834	2	1313.65	-0.0035	27502	VNVDEVGGEALGR
P68871	HBB_HUMAN	Hemoglobin subunit beta OS=Homo sapiens GN=HBB PE=1 SV=2	657.834	2	1313.65	-0.0035	27502	VNVDEVGGEALGR
P68871	HBB_HUMAN	Hemoglobin subunit beta OS=Homo sapiens GN=HBB PE=1 SV=2	657.834	2	1313.65	-0.0035	27502	VNVDEVGGEALGR
P68871	HBB_HUMAN	Hemoglobin subunit beta OS=Homo sapiens GN=HBB PE=1 SV=2	657.834	2	1313.65	-0.0035	27502	VNVDEVGGEALGR
P68871	HBB_HUMAN	Hemoglobin subunit beta OS=Homo sapiens GN=HBB PE=1 SV=2	657.834	2	1313.65	-0.0035	27502	VNVDEVGGEALGR
P68871	HBB_HUMAN	Hemoglobin subunit beta OS=Homo sapiens GN=HBB PE=1 SV=2	657.834	2	1313.65	-0.0034	27502	VNVDEVGGEALGR
P68871	HBB_HUMAN	Hemoglobin subunit beta OS=Homo sapiens GN=HBB PE=1 SV=2	657.834	2	1313.65	-0.0034	27502	VNVDEVGGEALGR
P68871	HBB_HUMAN	Hemoglobin subunit beta OS=Homo sapiens GN=HBB PE=1 SV=2	657.834	2	1313.65	-0.0034	27502	VNVDEVGGEALGR
P68871	HBB_HUMAN	Hemoglobin subunit beta OS=Homo sapiens GN=HBB PE=1 SV=2	657.834	2	1313.65	-0.0034	27502	VNVDEVGGEALGR
P68871	HBB_HUMAN	Hemoglobin subunit beta OS=Homo sapiens GN=HBB PE=1 SV=2	657.834	2	1313.65	-0.0034	27502	VNVDEVGGEALGR
P68871	HBB_HUMAN	Hemoglobin subunit beta OS=Homo sapiens GN=HBB PE=1 SV=2	657.834	2	1313.65	-0.0034	27502	VNVDEVGGEALGR
P68871	HBB_HUMAN	Hemoglobin subunit beta OS=Homo sapiens GN=HBB PE=1 SV=2	657.834	2	1313.65	-0.0034	27502	VNVDEVGGEALGR
P68871	HBB_HUMAN	Hemoglobin subunit beta OS=Homo sapiens GN=HBB PE=1 SV=2	657.834	2	1313.65	-0.0034	27502	VNVDEVGGEALGR
P68871	HBB_HUMAN	Hemoglobin subunit beta OS=Homo sapiens GN=HBB PE=1 SV=2	657.834	2	1313.65	-0.0034	27502	VNVDEVGGEALGR
P68871	HBB_HUMAN	Hemoglobin subunit beta OS=Homo sapiens GN=HBB PE=1 SV=2	657.834	2	1313.65	-0.0034	27502	VNVDEVGGEALGR
P68871	HBB_HUMAN	Hemoglobin subunit beta OS=Homo sapiens GN=HBB PE=1 SV=2	657.834	2	1313.65	-0.0034	27502	VNVDEVGGEALGR
P68871	HBB_HUMAN	Hemoglobin subunit beta OS=Homo sapiens GN=HBB PE=1 SV=2	657.834	2	1313.65	-0.0034	27502	VNVDEVGGEALGR
P68871	HBB_HUMAN	Hemoglobin subunit beta OS=Homo sapiens GN=HBB PE=1 SV=2	657.834	2	1313.65	-0.0034	27502	VNVDEVGGEALGR
P68871	HBB_HUMAN	Hemoglobin subunit beta OS=Homo sapiens GN=HBB PE=1 SV=2	657.834	2	1313.65	-0.0034	27502	VNVDEVGGEALGR
P68871	HBB_HUMAN	Hemoglobin subunit beta OS=Homo sapiens GN=HBB PE=1 SV=2	657.834	2	1313.65	-0.0034	27502	VNVDEVGGEALGR
P68871	HBB_HUMAN	Hemoglobin subunit beta OS=Homo sapiens GN=HBB PE=1 SV=2	657.834	2	1313.65	-0.0034	27502	VNVDEVGGEALGR
P68871	HBB_HUMAN	Hemoglobin subunit beta OS=Homo sapiens GN=HBB PE=1 SV=2	657.834	2	1313.65	-0.0033	27502	VNVDEVGGEALGR
P68871	HBB_HUMAN	Hemoglobin subunit beta OS=Homo sapiens GN=HBB PE=1 SV=2	657.834	2	1313.65	-0.0033	27502	VNVDEVGGEALGR
P68871	HBB_HUMAN	Hemoglobin subunit beta OS=Homo sapiens GN=HBB PE=1 SV=2	657.834	2	1313.65	-0.0033	27502	VNVDEVGGEALGR
P68871	HBB_HUMAN	Hemoglobin subunit beta OS=Homo sapiens GN=HBB PE=1 SV=2	657.834	2	1313.65	-0.0033	27502	VNVDEVGGEALGR
P68871	HBB_HUMAN	Hemoglobin subunit beta OS=Homo sapiens GN=HBB PE=1 SV=2	657.834	2	1313.65	-0.0033	27502	VNVDEVGGEALGR
P68871	HBB_HUMAN	Hemoglobin subunit beta OS=Homo sapiens GN=HBB PE=1 SV=2	657.834	2	1313.65	-0.0033	27502	VNVDEVGGEALGR
P68871	HBB_HUMAN	Hemoglobin subunit beta OS=Homo sapiens GN=HBB PE=1 SV=2	657.834	2	1313.65	-0.0033	27502	VNVDEVGGEALGR
P68871	HBB_HUMAN	Hemoglobin subunit beta OS=Homo sapiens GN=HBB PE=1 SV=2	657.834	2	1313.65	-0.0033	27502	VNVDEVGGEALGR
P68871	HBB_HUMAN	Hemoglobin subunit beta OS=Homo sapiens GN=HBB PE=1 SV=2	657.834	2	1313.65	-0.0033	27502	VNVDEVGGEALGR
P68871	HBB_HUMAN	Hemoglobin subunit beta OS=Homo sapiens GN=HBB PE=1 SV=2	657.834	2	1313.65	-0.0033	27502	VNVDEVGGEALGR
P68871	HBB_HUMAN	Hemoglobin subunit beta OS=Homo sapiens GN=HBB PE=1 SV=2	657.834	2	1313.65	-0.0033	27502	VNVDEVGGEALGR
P68871	HBB_HUMAN	Hemoglobin subunit beta OS=Homo sapiens GN=HBB PE=1 SV=2	657.834	2	1313.65	-0.0033	27502	VNVDEVGGEALGR
P68871	HBB_HUMAN	Hemoglobin subunit beta OS=Homo sapiens GN=HBB PE=1 SV=2	657.834	2	1313.65	-0.0033	27502	VNVDEVGGEALGR
P68871	HBB_HUMAN	Hemoglobin subunit beta OS=Homo sapiens GN=HBB PE=1 SV=2	657.834	2	1313.65	-0.0033	27502	VNVDEVGGEALGR
P68871	HBB_HUMAN	Hemoglobin subunit beta OS=Homo sapiens GN=HBB PE=1 SV=2	657.835	2	1313.65	-0.0032	27502	VNVDEVGGEALGR
P68871	HBB_HUMAN	Hemoglobin subunit beta OS=Homo sapiens GN=HBB PE=1 SV=2	657.835	2	1313.65	-0.0032	27502	VNVDEVGGEALGR
P68871	HBB_HUMAN	Hemoglobin subunit beta OS=Homo sapiens GN=HBB PE=1 SV=2	657.835	2	1313.65	-0.0032	27502	VNVDEVGGEALGR
P68871	HBB_HUMAN	Hemoglobin subunit beta OS=Homo sapiens GN=HBB PE=1 SV=2	657.835	2	1313.65	-0.0032	27502	VNVDEVGGEALGR
P68871	HBB_HUMAN	Hemoglobin subunit beta OS=Homo sapiens GN=HBB PE=1 SV=2	657.835	2	1313.65	-0.0032	27502	VNVDEVGGEALGR
P68871	HBB_HUMAN	Hemoglobin subunit beta OS=Homo sapiens GN=HBB PE=1 SV=2	657.835	2	1313.65	-0.003	27502	VNVDEVGGEALGR
P68871	HBB_HUMAN	Hemoglobin subunit beta OS=Homo sapiens GN=HBB PE=1 SV=2	657.835	2	1313.65	-0.003	27502	VNVDEVGGEALGR
P68871	HBB_HUMAN	Hemoglobin subunit beta OS=Homo sapiens GN=HBB PE=1 SV=2	657.835	2	1313.65	-0.0029	27502	VNVDEVGGEALGR
P68871	HBB_HUMAN	Hemoglobin subunit beta OS=Homo sapiens GN=HBB PE=1 SV=2	657.835	2	1313.65	-0.0029	27502	VNVDEVGGEALGR
P68871	HBB_HUMAN	Hemoglobin subunit beta OS=Homo sapiens GN=HBB PE=1 SV=2	657.835	2	1313.65	-0.0029	27502	VNVDEVGGEALGR
P68871	HBB_HUMAN	Hemoglobin subunit beta OS=Homo sapiens GN=HBB PE=1 SV=2	657.835	2	1313.65	-0.0029	27502	VNVDEVGGEALGR
P68871	HBB_HUMAN	Hemoglobin subunit beta OS=Homo sapiens GN=HBB PE=1 SV=2	657.835	2	1313.65	-0.0029	27502	VNVDEVGGEALGR
P68871	HBB_HUMAN	Hemoglobin subunit beta OS=Homo sapiens GN=HBB PE=1 SV=2	657.835	2	1313.65	-0.0029	27502	VNVDEVGGEALGR
P68871	HBB_HUMAN	Hemoglobin subunit beta OS=Homo sapiens GN=HBB PE=1 SV=2	657.835	2	1313.65	-0.0028	27502	VNVDEVGGEALGR
P68871	HBB_HUMAN	Hemoglobin subunit beta OS=Homo sapiens GN=HBB PE=1 SV=2	657.835	2	1313.65	-0.0028	27502	VNVDEVGGEALGR
P68871	HBB_HUMAN	Hemoglobin subunit beta OS=Homo sapiens GN=HBB PE=1 SV=2	657.835	2	1313.65	-0.0028	27502	VNVDEVGGEALGR
P68871	HBB_HUMAN	Hemoglobin subunit beta OS=Homo sapiens GN=HBB PE=1 SV=2	657.835	2	1313.65	-0.0028	27502	VNVDEVGGEALGR
P68871	HBB_HUMAN	Hemoglobin subunit beta OS=Homo sapiens GN=HBB PE=1 SV=2	657.835	2	1313.65	-0.0028	27502	VNVDEVGGEALGR
P68871	HBB_HUMAN	Hemoglobin subunit beta OS=Homo sapiens GN=HBB PE=1 SV=2	657.835	2	1313.65	-0.0028	27502	VNVDEVGGEALGR
P68871	HBB_HUMAN	Hemoglobin subunit beta OS=Homo sapiens GN=HBB PE=1 SV=2	657.835	2	1313.65	-0.0028	27502	VNVDEVGGEALGR
P68871	HBB_HUMAN	Hemoglobin subunit beta OS=Homo sapiens GN=HBB PE=1 SV=2	657.835	2	1313.65	-0.0028	27502	VNVDEVGGEALGR
P68871	HBB_HUMAN	Hemoglobin subunit beta OS=Homo sapiens GN=HBB PE=1 SV=2	657.835	2	1313.65	-0.0028	27502	VNVDEVGGEALGR
P68871	HBB_HUMAN	Hemoglobin subunit beta OS=Homo sapiens GN=HBB PE=1 SV=2	657.835	2	1313.65	-0.0027	27502	VNVDEVGGEALGR
P68871	HBB_HUMAN	Hemoglobin subunit beta OS=Homo sapiens GN=HBB PE=1 SV=2	657.835	2	1313.65	-0.0027	27502	VNVDEVGGEALGR
P68871	HBB_HUMAN	Hemoglobin subunit beta OS=Homo sapiens GN=HBB PE=1 SV=2	657.835	2	1313.65	-0.0027	27502	VNVDEVGGEALGR
P68871	HBB_HUMAN	Hemoglobin subunit beta OS=Homo sapiens GN=HBB PE=1 SV=2	657.835	2	1313.65	-0.0027	27502	VNVDEVGGEALGR
P68871	HBB_HUMAN	Hemoglobin subunit beta OS=Homo sapiens GN=HBB PE=1 SV=2	657.835	2	1313.65	-0.0027	27502	VNVDEVGGEALGR
P68871	HBB_HUMAN	Hemoglobin subunit beta OS=Homo sapiens GN=HBB PE=1 SV=2	657.835	2	1313.65	-0.0027	27502	VNVDEVGGEALGR
P68871	HBB_HUMAN	Hemoglobin subunit beta OS=Homo sapiens GN=HBB PE=1 SV=2	657.835	2	1313.65	-0.0027	27502	VNVDEVGGEALGR
P68871	HBB_HUMAN	Hemoglobin subunit beta OS=Homo sapiens GN=HBB PE=1 SV=2	657.835	2	1313.65	-0.0027	27502	VNVDEVGGEALGR
P68871	HBB_HUMAN	Hemoglobin subunit beta OS=Homo sapiens GN=HBB PE=1 SV=2	657.835	2	1313.65	-0.0027	27502	VNVDEVGGEALGR
P68871	HBB_HUMAN	Hemoglobin subunit beta OS=Homo sapiens GN=HBB PE=1 SV=2	657.835	2	1313.65	-0.0025	27502	VNVDEVGGEALGR
P68871	HBB_HUMAN	Hemoglobin subunit beta OS=Homo sapiens GN=HBB PE=1 SV=2	657.835	2	1313.65	-0.0025	27502	VNVDEVGGEALGR
P68871	HBB_HUMAN	Hemoglobin subunit beta OS=Homo sapiens GN=HBB PE=1 SV=2	657.835	2	1313.65	-0.0025	27502	VNVDEVGGEALGR
P68871	HBB_HUMAN	Hemoglobin subunit beta OS=Homo sapiens GN=HBB PE=1 SV=2	657.835	2	1313.65	-0.0025	27502	VNVDEVGGEALGR
P68871	HBB_HUMAN	Hemoglobin subunit beta OS=Homo sapiens GN=HBB PE=1 SV=2	657.835	2	1313.65	-0.0025	27502	VNVDEVGGEALGR
P68871	HBB_HUMAN	Hemoglobin subunit beta OS=Homo sapiens GN=HBB PE=1 SV=2	657.835	2	1313.65	-0.0025	27502	VNVDEVGGEALGR
P68871	HBB_HUMAN	Hemoglobin subunit beta OS=Homo sapiens GN=HBB PE=1 SV=2	657.835	2	1313.65	-0.0025	27502	VNVDEVGGEALGR
P68871	HBB_HUMAN	Hemoglobin subunit beta OS=Homo sapiens GN=HBB PE=1 SV=2	657.835	2	1313.65	-0.0025	27502	VNVDEVGGEALGR
P68871	HBB_HUMAN	Hemoglobin subunit beta OS=Homo sapiens GN=HBB PE=1 SV=2	657.835	2	1313.65	-0.0025	27502	VNVDEVGGEALGR
P68871	HBB_HUMAN	Hemoglobin subunit beta OS=Homo sapiens GN=HBB PE=1 SV=2	657.835	2	1313.66	-0.0024	27502	VNVDEVGGEALGR
P68871	HBB_HUMAN	Hemoglobin subunit beta OS=Homo sapiens GN=HBB PE=1 SV=2	657.835	2	1313.66	-0.0024	27502	VNVDEVGGEALGR
P68871	HBB_HUMAN	Hemoglobin subunit beta OS=Homo sapiens GN=HBB PE=1 SV=2	657.835	2	1313.66	-0.0024	27502	VNVDEVGGEALGR
P68871	HBB_HUMAN	Hemoglobin subunit beta OS=Homo sapiens GN=HBB PE=1 SV=2	657.835	2	1313.66	-0.0024	27502	VNVDEVGGEALGR
P68871	HBB_HUMAN	Hemoglobin subunit beta OS=Homo sapiens GN=HBB PE=1 SV=2	657.835	2	1313.66	-0.0024	27502	VNVDEVGGEALGR
P68871	HBB_HUMAN	Hemoglobin subunit beta OS=Homo sapiens GN=HBB PE=1 SV=2	657.835	2	1313.66	-0.0024	27502	VNVDEVGGEALGR
P68871	HBB_HUMAN	Hemoglobin subunit beta OS=Homo sapiens GN=HBB PE=1 SV=2	657.835	2	1313.66	-0.0024	27502	VNVDEVGGEALGR
P68871	HBB_HUMAN	Hemoglobin subunit beta OS=Homo sapiens GN=HBB PE=1 SV=2	657.835	2	1313.66	-0.0024	27502	VNVDEVGGEALGR
P68871	HBB_HUMAN	Hemoglobin subunit beta OS=Homo sapiens GN=HBB PE=1 SV=2	657.835	2	1313.66	-0.0023	27502	VNVDEVGGEALGR
P68871	HBB_HUMAN	Hemoglobin subunit beta OS=Homo sapiens GN=HBB PE=1 SV=2	657.835	2	1313.66	-0.0023	27502	VNVDEVGGEALGR
P68871	HBB_HUMAN	Hemoglobin subunit beta OS=Homo sapiens GN=HBB PE=1 SV=2	657.835	2	1313.66	-0.0023	27502	VNVDEVGGEALGR
P68871	HBB_HUMAN	Hemoglobin subunit beta OS=Homo sapiens GN=HBB PE=1 SV=2	657.835	2	1313.66	-0.0023	27502	VNVDEVGGEALGR
P68871	HBB_HUMAN	Hemoglobin subunit beta OS=Homo sapiens GN=HBB PE=1 SV=2	657.835	2	1313.66	-0.0023	27502	VNVDEVGGEALGR
P68871	HBB_HUMAN	Hemoglobin subunit beta OS=Homo sapiens GN=HBB PE=1 SV=2	657.835	2	1313.66	-0.0023	27502	VNVDEVGGEALGR
P68871	HBB_HUMAN	Hemoglobin subunit beta OS=Homo sapiens GN=HBB PE=1 SV=2	657.835	2	1313.66	-0.0023	27502	VNVDEVGGEALGR
P68871	HBB_HUMAN	Hemoglobin subunit beta OS=Homo sapiens GN=HBB PE=1 SV=2	657.835	2	1313.66	-0.0022	27502	VNVDEVGGEALGR
P68871	HBB_HUMAN	Hemoglobin subunit beta OS=Homo sapiens GN=HBB PE=1 SV=2	657.835	2	1313.66	-0.0022	27502	VNVDEVGGEALGR
P68871	HBB_HUMAN	Hemoglobin subunit beta OS=Homo sapiens GN=HBB PE=1 SV=2	657.835	2	1313.66	-0.0022	27502	VNVDEVGGEALGR
P68871	HBB_HUMAN	Hemoglobin subunit beta OS=Homo sapiens GN=HBB PE=1 SV=2	657.835	2	1313.66	-0.0022	27502	VNVDEVGGEALGR
P68871	HBB_HUMAN	Hemoglobin subunit beta OS=Homo sapiens GN=HBB PE=1 SV=2	657.835	2	1313.66	-0.0022	27502	VNVDEVGGEALGR
P68871	HBB_HUMAN	Hemoglobin subunit beta OS=Homo sapiens GN=HBB PE=1 SV=2	657.835	2	1313.66	-0.0022	27502	VNVDEVGGEALGR
P68871	HBB_HUMAN	Hemoglobin subunit beta OS=Homo sapiens GN=HBB PE=1 SV=2	657.835	2	1313.66	-0.0022	27502	VNVDEVGGEALGR
P68871	HBB_HUMAN	Hemoglobin subunit beta OS=Homo sapiens GN=HBB PE=1 SV=2	657.835	2	1313.66	-0.0022	27502	VNVDEVGGEALGR
P68871	HBB_HUMAN	Hemoglobin subunit beta OS=Homo sapiens GN=HBB PE=1 SV=2	657.835	2	1313.66	-0.0022	27502	VNVDEVGGEALGR
P68871	HBB_HUMAN	Hemoglobin subunit beta OS=Homo sapiens GN=HBB PE=1 SV=2	657.835	2	1313.66	-0.0021	27502	VNVDEVGGEALGR
P68871	HBB_HUMAN	Hemoglobin subunit beta OS=Homo sapiens GN=HBB PE=1 SV=2	657.835	2	1313.66	-0.0021	27502	VNVDEVGGEALGR
P68871	HBB_HUMAN	Hemoglobin subunit beta OS=Homo sapiens GN=HBB PE=1 SV=2	657.835	2	1313.66	-0.0021	27502	VNVDEVGGEALGR
P68871	HBB_HUMAN	Hemoglobin subunit beta OS=Homo sapiens GN=HBB PE=1 SV=2	657.835	2	1313.66	-0.0021	27502	VNVDEVGGEALGR
P68871	HBB_HUMAN	Hemoglobin subunit beta OS=Homo sapiens GN=HBB PE=1 SV=2	657.835	2	1313.66	-0.0021	27502	VNVDEVGGEALGR
P68871	HBB_HUMAN	Hemoglobin subunit beta OS=Homo sapiens GN=HBB PE=1 SV=2	657.835	2	1313.66	-0.0019	27502	VNVDEVGGEALGR
P68871	HBB_HUMAN	Hemoglobin subunit beta OS=Homo sapiens GN=HBB PE=1 SV=2	657.835	2	1313.66	-0.0019	27502	VNVDEVGGEALGR
P68871	HBB_HUMAN	Hemoglobin subunit beta OS=Homo sapiens GN=HBB PE=1 SV=2	657.835	2	1313.66	-0.0019	27502	VNVDEVGGEALGR
P68871	HBB_HUMAN	Hemoglobin subunit beta OS=Homo sapiens GN=HBB PE=1 SV=2	657.835	2	1313.66	-0.0018	27502	VNVDEVGGEALGR
P68871	HBB_HUMAN	Hemoglobin subunit beta OS=Homo sapiens GN=HBB PE=1 SV=2	657.835	2	1313.66	-0.0018	27502	VNVDEVGGEALGR
P68871	HBB_HUMAN	Hemoglobin subunit beta OS=Homo sapiens GN=HBB PE=1 SV=2	657.835	2	1313.66	-0.0018	27502	VNVDEVGGEALGR
P68871	HBB_HUMAN	Hemoglobin subunit beta OS=Homo sapiens GN=HBB PE=1 SV=2	657.835	2	1313.66	-0.0017	27502	VNVDEVGGEALGR
P68871	HBB_HUMAN	Hemoglobin subunit beta OS=Homo sapiens GN=HBB PE=1 SV=2	657.835	2	1313.66	-0.0017	27502	VNVDEVGGEALGR
P68871	HBB_HUMAN	Hemoglobin subunit beta OS=Homo sapiens GN=HBB PE=1 SV=2	657.835	2	1313.66	-0.0017	27502	VNVDEVGGEALGR
P68871	HBB_HUMAN	Hemoglobin subunit beta OS=Homo sapiens GN=HBB PE=1 SV=2	657.835	2	1313.66	-0.0017	27502	VNVDEVGGEALGR
P68871	HBB_HUMAN	Hemoglobin subunit beta OS=Homo sapiens GN=HBB PE=1 SV=2	657.835	2	1313.66	-0.0017	27502	VNVDEVGGEALGR
P68871	HBB_HUMAN	Hemoglobin subunit beta OS=Homo sapiens GN=HBB PE=1 SV=2	657.835	2	1313.66	-0.0016	27502	VNVDEVGGEALGR
P68871	HBB_HUMAN	Hemoglobin subunit beta OS=Homo sapiens GN=HBB PE=1 SV=2	657.835	2	1313.66	-0.0016	27502	VNVDEVGGEALGR
P68871	HBB_HUMAN	Hemoglobin subunit beta OS=Homo sapiens GN=HBB PE=1 SV=2	657.835	2	1313.66	-0.0016	27502	VNVDEVGGEALGR
P68871	HBB_HUMAN	Hemoglobin subunit beta OS=Homo sapiens GN=HBB PE=1 SV=2	657.835	2	1313.66	-0.0016	27502	VNVDEVGGEALGR
P68871	HBB_HUMAN	Hemoglobin subunit beta OS=Homo sapiens GN=HBB PE=1 SV=2	657.835	2	1313.66	-0.0014	27502	VNVDEVGGEALGR
P68871	HBB_HUMAN	Hemoglobin subunit beta OS=Homo sapiens GN=HBB PE=1 SV=2	657.835	2	1313.66	-0.0014	27502	VNVDEVGGEALGR
P68871	HBB_HUMAN	Hemoglobin subunit beta OS=Homo sapiens GN=HBB PE=1 SV=2	657.835	2	1313.66	-0.0014	27502	VNVDEVGGEALGR
P68871	HBB_HUMAN	Hemoglobin subunit beta OS=Homo sapiens GN=HBB PE=1 SV=2	657.835	2	1313.66	-0.0014	27502	VNVDEVGGEALGR
P68871	HBB_HUMAN	Hemoglobin subunit beta OS=Homo sapiens GN=HBB PE=1 SV=2	657.835	2	1313.66	-0.0014	27502	VNVDEVGGEALGR
P68871	HBB_HUMAN	Hemoglobin subunit beta OS=Homo sapiens GN=HBB PE=1 SV=2	657.835	2	1313.66	-0.0013	27502	VNVDEVGGEALGR
P68871	HBB_HUMAN	Hemoglobin subunit beta OS=Homo sapiens GN=HBB PE=1 SV=2	657.835	2	1313.66	-0.0013	27502	VNVDEVGGEALGR
P68871	HBB_HUMAN	Hemoglobin subunit beta OS=Homo sapiens GN=HBB PE=1 SV=2	657.836	2	1313.66	-0.0012	27502	VNVDEVGGEALGR
P68871	HBB_HUMAN	Hemoglobin subunit beta OS=Homo sapiens GN=HBB PE=1 SV=2	657.836	2	1313.66	-0.0012	27502	VNVDEVGGEALGR
P68871	HBB_HUMAN	Hemoglobin subunit beta OS=Homo sapiens GN=HBB PE=1 SV=2	657.836	2	1313.66	-0.0011	27502	VNVDEVGGEALGR
P68871	HBB_HUMAN	Hemoglobin subunit beta OS=Homo sapiens GN=HBB PE=1 SV=2	657.836	2	1313.66	-0.0011	27502	VNVDEVGGEALGR
P68871	HBB_HUMAN	Hemoglobin subunit beta OS=Homo sapiens GN=HBB PE=1 SV=2	657.836	2	1313.66	-0.0011	27502	VNVDEVGGEALGR
P68871	HBB_HUMAN	Hemoglobin subunit beta OS=Homo sapiens GN=HBB PE=1 SV=2	657.836	2	1313.66	-0.0011	27502	VNVDEVGGEALGR
P68871	HBB_HUMAN	Hemoglobin subunit beta OS=Homo sapiens GN=HBB PE=1 SV=2	657.836	2	1313.66	-0.001	27502	VNVDEVGGEALGR
P68871	HBB_HUMAN	Hemoglobin subunit beta OS=Homo sapiens GN=HBB PE=1 SV=2	657.836	2	1313.66	-0.001	27502	VNVDEVGGEALGR
P68871	HBB_HUMAN	Hemoglobin subunit beta OS=Homo sapiens GN=HBB PE=1 SV=2	657.836	2	1313.66	-0.001	27502	VNVDEVGGEALGR
P68871	HBB_HUMAN	Hemoglobin subunit beta OS=Homo sapiens GN=HBB PE=1 SV=2	657.836	2	1313.66	-0.001	27502	VNVDEVGGEALGR
P68871	HBB_HUMAN	Hemoglobin subunit beta OS=Homo sapiens GN=HBB PE=1 SV=2	657.836	2	1313.66	-0.001	27502	VNVDEVGGEALGR
P68871	HBB_HUMAN	Hemoglobin subunit beta OS=Homo sapiens GN=HBB PE=1 SV=2	657.836	2	1313.66	-0.0008	27502	VNVDEVGGEALGR
P68871	HBB_HUMAN	Hemoglobin subunit beta OS=Homo sapiens GN=HBB PE=1 SV=2	657.836	2	1313.66	-0.0008	27502	VNVDEVGGEALGR
P68871	HBB_HUMAN	Hemoglobin subunit beta OS=Homo sapiens GN=HBB PE=1 SV=2	657.836	2	1313.66	-0.0006	27502	VNVDEVGGEALGR
P68871	HBB_HUMAN	Hemoglobin subunit beta OS=Homo sapiens GN=HBB PE=1 SV=2	657.836	2	1313.66	-0.0006	27502	VNVDEVGGEALGR
P68871	HBB_HUMAN	Hemoglobin subunit beta OS=Homo sapiens GN=HBB PE=1 SV=2	657.836	2	1313.66	-0.0006	27502	VNVDEVGGEALGR
P68871	HBB_HUMAN	Hemoglobin subunit beta OS=Homo sapiens GN=HBB PE=1 SV=2	657.836	2	1313.66	-0.0006	27502	VNVDEVGGEALGR
P68871	HBB_HUMAN	Hemoglobin subunit beta OS=Homo sapiens GN=HBB PE=1 SV=2	657.836	2	1313.66	-0.0006	27502	VNVDEVGGEALGR
P68871	HBB_HUMAN	Hemoglobin subunit beta OS=Homo sapiens GN=HBB PE=1 SV=2	657.836	2	1313.66	-0.0005	27502	VNVDEVGGEALGR
P68871	HBB_HUMAN	Hemoglobin subunit beta OS=Homo sapiens GN=HBB PE=1 SV=2	657.836	2	1313.66	-0.0005	27502	VNVDEVGGEALGR
P68871	HBB_HUMAN	Hemoglobin subunit beta OS=Homo sapiens GN=HBB PE=1 SV=2	657.836	2	1313.66	-0.0005	27502	VNVDEVGGEALGR
P68871	HBB_HUMAN	Hemoglobin subunit beta OS=Homo sapiens GN=HBB PE=1 SV=2	657.836	2	1313.66	-0.0003	27502	VNVDEVGGEALGR
P68871	HBB_HUMAN	Hemoglobin subunit beta OS=Homo sapiens GN=HBB PE=1 SV=2	657.836	2	1313.66	-0.0002	27502	VNVDEVGGEALGR
P68871	HBB_HUMAN	Hemoglobin subunit beta OS=Homo sapiens GN=HBB PE=1 SV=2	657.836	2	1313.66	-0.0002	27502	VNVDEVGGEALGR
P68871	HBB_HUMAN	Hemoglobin subunit beta OS=Homo sapiens GN=HBB PE=1 SV=2	657.836	2	1313.66	-0.0001	27502	VNVDEVGGEALGR
P68871	HBB_HUMAN	Hemoglobin subunit beta OS=Homo sapiens GN=HBB PE=1 SV=2	657.836	2	1313.66	0	27502	VNVDEVGGEALGR
P68871	HBB_HUMAN	Hemoglobin subunit beta OS=Homo sapiens GN=HBB PE=1 SV=2	657.836	2	1313.66	0	27502	VNVDEVGGEALGR
P68871	HBB_HUMAN	Hemoglobin subunit beta OS=Homo sapiens GN=HBB PE=1 SV=2	657.836	2	1313.66	0	27502	VNVDEVGGEALGR
P68871	HBB_HUMAN	Hemoglobin subunit beta OS=Homo sapiens GN=HBB PE=1 SV=2	657.836	2	1313.66	0.0001	27502	VNVDEVGGEALGR
P68871	HBB_HUMAN	Hemoglobin subunit beta OS=Homo sapiens GN=HBB PE=1 SV=2	657.836	2	1313.66	0.0001	27502	VNVDEVGGEALGR
P68871	HBB_HUMAN	Hemoglobin subunit beta OS=Homo sapiens GN=HBB PE=1 SV=2	657.836	2	1313.66	0.0001	27502	VNVDEVGGEALGR
P68871	HBB_HUMAN	Hemoglobin subunit beta OS=Homo sapiens GN=HBB PE=1 SV=2	657.836	2	1313.66	0.0003	27502	VNVDEVGGEALGR
P68871	HBB_HUMAN	Hemoglobin subunit beta OS=Homo sapiens GN=HBB PE=1 SV=2	657.836	2	1313.66	0.0004	27502	VNVDEVGGEALGR
P68871	HBB_HUMAN	Hemoglobin subunit beta OS=Homo sapiens GN=HBB PE=1 SV=2	657.837	2	1313.66	0.0009	27502	VNVDEVGGEALGR
P68871	HBB_HUMAN	Hemoglobin subunit beta OS=Homo sapiens GN=HBB PE=1 SV=2	657.837	2	1313.66	0.001	27502	VNVDEVGGEALGR
P68871	HBB_HUMAN	Hemoglobin subunit beta OS=Homo sapiens GN=HBB PE=1 SV=2	657.837	2	1313.66	0.001	27502	VNVDEVGGEALGR
P68871	HBB_HUMAN	Hemoglobin subunit beta OS=Homo sapiens GN=HBB PE=1 SV=2	657.837	2	1313.66	0.001	27502	VNVDEVGGEALGR
P68871	HBB_HUMAN	Hemoglobin subunit beta OS=Homo sapiens GN=HBB PE=1 SV=2	657.837	2	1313.66	0.0012	27502	VNVDEVGGEALGR
P68871	HBB_HUMAN	Hemoglobin subunit beta OS=Homo sapiens GN=HBB PE=1 SV=2	657.837	2	1313.66	0.0017	27502	VNVDEVGGEALGR
P68871	HBB_HUMAN	Hemoglobin subunit beta OS=Homo sapiens GN=HBB PE=1 SV=2	657.837	2	1313.66	0.0026	27502	VNVDEVGGEALGR
P68871	HBB_HUMAN	Hemoglobin subunit beta OS=Homo sapiens GN=HBB PE=1 SV=2	657.837	2	1313.66	0.0027	27502	VNVDEVGGEALGR
P68871	HBB_HUMAN	Hemoglobin subunit beta OS=Homo sapiens GN=HBB PE=1 SV=2	657.837	2	1313.66	0.0028	27502	VNVDEVGGEALGR
P68871	HBB_HUMAN	Hemoglobin subunit beta OS=Homo sapiens GN=HBB PE=1 SV=2	657.838	2	1313.66	0.0033	27502	VNVDEVGGEALGR
P68871	HBB_HUMAN	Hemoglobin subunit beta OS=Homo sapiens GN=HBB PE=1 SV=2	657.838	2	1313.66	0.004	27502	VNVDEVGGEALGR
P68871	HBB_HUMAN	Hemoglobin subunit beta OS=Homo sapiens GN=HBB PE=1 SV=2	657.838	2	1313.66	0.0042	27502	VNVDEVGGEALGR
P68871	HBB_HUMAN	Hemoglobin subunit beta OS=Homo sapiens GN=HBB PE=1 SV=2	657.838	2	1313.66	0.0043	27502	VNVDEVGGEALGR
P68871	HBB_HUMAN	Hemoglobin subunit beta OS=Homo sapiens GN=HBB PE=1 SV=2	657.838	2	1313.66	0.0044	27502	VNVDEVGGEALGR
P68871	HBB_HUMAN	Hemoglobin subunit beta OS=Homo sapiens GN=HBB PE=1 SV=2	657.838	2	1313.66	0.0044	27502	VNVDEVGGEALGR
P68871	HBB_HUMAN	Hemoglobin subunit beta OS=Homo sapiens GN=HBB PE=1 SV=2	657.838	2	1313.66	0.0044	27502	VNVDEVGGEALGR
P68871	HBB_HUMAN	Hemoglobin subunit beta OS=Homo sapiens GN=HBB PE=1 SV=2	657.839	2	1313.66	0.0056	27502	VNVDEVGGEALGR
P68871	HBB_HUMAN	Hemoglobin subunit beta OS=Homo sapiens GN=HBB PE=1 SV=2	657.839	2	1313.66	0.0056	27502	VNVDEVGGEALGR
P68871	HBB_HUMAN	Hemoglobin subunit beta OS=Homo sapiens GN=HBB PE=1 SV=2	657.839	2	1313.66	0.0064	27502	VNVDEVGGEALGR
P68871	HBB_HUMAN	Hemoglobin subunit beta OS=Homo sapiens GN=HBB PE=1 SV=2	657.839	2	1313.66	0.0066	27502	VNVDEVGGEALGR
P68871	HBB_HUMAN	Hemoglobin subunit beta OS=Homo sapiens GN=HBB PE=1 SV=2	657.84	2	1313.66	0.0069	27502	VNVDEVGGEALGR
P68871	HBB_HUMAN	Hemoglobin subunit beta OS=Homo sapiens GN=HBB PE=1 SV=2	657.84	2	1313.66	0.0071	27502	VNVDEVGGEALGR
P68871	HBB_HUMAN	Hemoglobin subunit beta OS=Homo sapiens GN=HBB PE=1 SV=2	657.84	2	1313.67	0.0077	27502	VNVDEVGGEALGR
P68871	HBB_HUMAN	Hemoglobin subunit beta OS=Homo sapiens GN=HBB PE=1 SV=2	657.84	2	1313.67	0.0078	27502	VNVDEVGGEALGR
P68871	HBB_HUMAN	Hemoglobin subunit beta OS=Homo sapiens GN=HBB PE=1 SV=2	657.84	2	1313.67	0.008	27502	VNVDEVGGEALGR
P68871	HBB_HUMAN	Hemoglobin subunit beta OS=Homo sapiens GN=HBB PE=1 SV=2	657.84	2	1313.67	0.0086	27502	VNVDEVGGEALGR
P68871	HBB_HUMAN	Hemoglobin subunit beta OS=Homo sapiens GN=HBB PE=1 SV=2	657.84	2	1313.67	0.0086	27502	VNVDEVGGEALGR
P68871	HBB_HUMAN	Hemoglobin subunit beta OS=Homo sapiens GN=HBB PE=1 SV=2	657.841	2	1313.67	0.0091	27502	VNVDEVGGEALGR
P68871	HBB_HUMAN	Hemoglobin subunit beta OS=Homo sapiens GN=HBB PE=1 SV=2	657.841	2	1313.67	0.0092	27502	VNVDEVGGEALGR
P68871	HBB_HUMAN	Hemoglobin subunit beta OS=Homo sapiens GN=HBB PE=1 SV=2	657.841	2	1313.67	0.0104	27502	VNVDEVGGEALGR
P68871	HBB_HUMAN	Hemoglobin subunit beta OS=Homo sapiens GN=HBB PE=1 SV=2	657.841	2	1313.67	0.0106	27502	VNVDEVGGEALGR
P68871	HBB_HUMAN	Hemoglobin subunit beta OS=Homo sapiens GN=HBB PE=1 SV=2	657.842	2	1313.67	0.0112	27502	VNVDEVGGEALGR
P68871	HBB_HUMAN	Hemoglobin subunit beta OS=Homo sapiens GN=HBB PE=1 SV=2	657.842	2	1313.67	0.0126	27502	VNVDEVGGEALGR
P68871	HBB_HUMAN	Hemoglobin subunit beta OS=Homo sapiens GN=HBB PE=1 SV=2	657.842	2	1313.67	0.0127	27502	VNVDEVGGEALGR
P68871	HBB_HUMAN	Hemoglobin subunit beta OS=Homo sapiens GN=HBB PE=1 SV=2	677.852	2	1353.69	0.0058	27502	LLVVYPWTQR
P68871	HBB_HUMAN	Hemoglobin subunit beta OS=Homo sapiens GN=HBB PE=1 SV=2	689.85	2	1377.68	-0.0083	27502	EFTPPVQAAYQK
P68871	HBB_HUMAN	Hemoglobin subunit beta OS=Homo sapiens GN=HBB PE=1 SV=2	689.85	2	1377.68	-0.0082	27502	EFTPPVQAAYQK
P68871	HBB_HUMAN	Hemoglobin subunit beta OS=Homo sapiens GN=HBB PE=1 SV=2	689.85	2	1377.68	-0.0081	27502	EFTPPVQAAYQK
P68871	HBB_HUMAN	Hemoglobin subunit beta OS=Homo sapiens GN=HBB PE=1 SV=2	689.85	2	1377.68	-0.0078	27502	EFTPPVQAAYQK
P68871	HBB_HUMAN	Hemoglobin subunit beta OS=Homo sapiens GN=HBB PE=1 SV=2	689.85	2	1377.69	-0.0074	27502	EFTPPVQAAYQK
P68871	HBB_HUMAN	Hemoglobin subunit beta OS=Homo sapiens GN=HBB PE=1 SV=2	689.85	2	1377.69	-0.0073	27502	EFTPPVQAAYQK
P68871	HBB_HUMAN	Hemoglobin subunit beta OS=Homo sapiens GN=HBB PE=1 SV=2	689.85	2	1377.69	-0.0073	27502	EFTPPVQAAYQK
P68871	HBB_HUMAN	Hemoglobin subunit beta OS=Homo sapiens GN=HBB PE=1 SV=2	689.85	2	1377.69	-0.0072	27502	EFTPPVQAAYQK
P68871	HBB_HUMAN	Hemoglobin subunit beta OS=Homo sapiens GN=HBB PE=1 SV=2	689.85	2	1377.69	-0.0072	27502	EFTPPVQAAYQK
P68871	HBB_HUMAN	Hemoglobin subunit beta OS=Homo sapiens GN=HBB PE=1 SV=2	689.85	2	1377.69	-0.0066	27502	EFTPPVQAAYQK
P68871	HBB_HUMAN	Hemoglobin subunit beta OS=Homo sapiens GN=HBB PE=1 SV=2	689.85	2	1377.69	-0.0066	27502	EFTPPVQAAYQK
P68871	HBB_HUMAN	Hemoglobin subunit beta OS=Homo sapiens GN=HBB PE=1 SV=2	689.85	2	1377.69	-0.0066	27502	EFTPPVQAAYQK
P68871	HBB_HUMAN	Hemoglobin subunit beta OS=Homo sapiens GN=HBB PE=1 SV=2	689.85	2	1377.69	-0.0066	27502	EFTPPVQAAYQK
P68871	HBB_HUMAN	Hemoglobin subunit beta OS=Homo sapiens GN=HBB PE=1 SV=2	689.85	2	1377.69	-0.0066	27502	EFTPPVQAAYQK
P68871	HBB_HUMAN	Hemoglobin subunit beta OS=Homo sapiens GN=HBB PE=1 SV=2	689.85	2	1377.69	-0.0066	27502	EFTPPVQAAYQK
P68871	HBB_HUMAN	Hemoglobin subunit beta OS=Homo sapiens GN=HBB PE=1 SV=2	689.851	2	1377.69	-0.0065	27502	EFTPPVQAAYQK
P68871	HBB_HUMAN	Hemoglobin subunit beta OS=Homo sapiens GN=HBB PE=1 SV=2	689.851	2	1377.69	-0.0064	27502	EFTPPVQAAYQK
P68871	HBB_HUMAN	Hemoglobin subunit beta OS=Homo sapiens GN=HBB PE=1 SV=2	689.851	2	1377.69	-0.0064	27502	EFTPPVQAAYQK
P68871	HBB_HUMAN	Hemoglobin subunit beta OS=Homo sapiens GN=HBB PE=1 SV=2	689.851	2	1377.69	-0.0062	27502	EFTPPVQAAYQK
P68871	HBB_HUMAN	Hemoglobin subunit beta OS=Homo sapiens GN=HBB PE=1 SV=2	689.851	2	1377.69	-0.006	27502	EFTPPVQAAYQK
P68871	HBB_HUMAN	Hemoglobin subunit beta OS=Homo sapiens GN=HBB PE=1 SV=2	689.851	2	1377.69	-0.006	27502	EFTPPVQAAYQK
P68871	HBB_HUMAN	Hemoglobin subunit beta OS=Homo sapiens GN=HBB PE=1 SV=2	689.851	2	1377.69	-0.0059	27502	EFTPPVQAAYQK
P68871	HBB_HUMAN	Hemoglobin subunit beta OS=Homo sapiens GN=HBB PE=1 SV=2	689.851	2	1377.69	-0.0059	27502	EFTPPVQAAYQK
P68871	HBB_HUMAN	Hemoglobin subunit beta OS=Homo sapiens GN=HBB PE=1 SV=2	689.851	2	1377.69	-0.0057	27502	EFTPPVQAAYQK
P68871	HBB_HUMAN	Hemoglobin subunit beta OS=Homo sapiens GN=HBB PE=1 SV=2	689.851	2	1377.69	-0.0057	27502	EFTPPVQAAYQK
P68871	HBB_HUMAN	Hemoglobin subunit beta OS=Homo sapiens GN=HBB PE=1 SV=2	689.851	2	1377.69	-0.0057	27502	EFTPPVQAAYQK
P68871	HBB_HUMAN	Hemoglobin subunit beta OS=Homo sapiens GN=HBB PE=1 SV=2	689.851	2	1377.69	-0.0056	27502	EFTPPVQAAYQK
P68871	HBB_HUMAN	Hemoglobin subunit beta OS=Homo sapiens GN=HBB PE=1 SV=2	689.851	2	1377.69	-0.0056	27502	EFTPPVQAAYQK
P68871	HBB_HUMAN	Hemoglobin subunit beta OS=Homo sapiens GN=HBB PE=1 SV=2	689.851	2	1377.69	-0.0055	27502	EFTPPVQAAYQK
P68871	HBB_HUMAN	Hemoglobin subunit beta OS=Homo sapiens GN=HBB PE=1 SV=2	689.851	2	1377.69	-0.0055	27502	EFTPPVQAAYQK
P68871	HBB_HUMAN	Hemoglobin subunit beta OS=Homo sapiens GN=HBB PE=1 SV=2	689.851	2	1377.69	-0.0055	27502	EFTPPVQAAYQK
P68871	HBB_HUMAN	Hemoglobin subunit beta OS=Homo sapiens GN=HBB PE=1 SV=2	689.851	2	1377.69	-0.0054	27502	EFTPPVQAAYQK
P68871	HBB_HUMAN	Hemoglobin subunit beta OS=Homo sapiens GN=HBB PE=1 SV=2	689.851	2	1377.69	-0.0053	27502	EFTPPVQAAYQK
P68871	HBB_HUMAN	Hemoglobin subunit beta OS=Homo sapiens GN=HBB PE=1 SV=2	689.851	2	1377.69	-0.0053	27502	EFTPPVQAAYQK
P68871	HBB_HUMAN	Hemoglobin subunit beta OS=Homo sapiens GN=HBB PE=1 SV=2	689.851	2	1377.69	-0.0053	27502	EFTPPVQAAYQK
P68871	HBB_HUMAN	Hemoglobin subunit beta OS=Homo sapiens GN=HBB PE=1 SV=2	689.851	2	1377.69	-0.0053	27502	EFTPPVQAAYQK
P68871	HBB_HUMAN	Hemoglobin subunit beta OS=Homo sapiens GN=HBB PE=1 SV=2	689.851	2	1377.69	-0.0053	27502	EFTPPVQAAYQK
P68871	HBB_HUMAN	Hemoglobin subunit beta OS=Homo sapiens GN=HBB PE=1 SV=2	689.851	2	1377.69	-0.0053	27502	EFTPPVQAAYQK
P68871	HBB_HUMAN	Hemoglobin subunit beta OS=Homo sapiens GN=HBB PE=1 SV=2	689.851	2	1377.69	-0.0051	27502	EFTPPVQAAYQK
P68871	HBB_HUMAN	Hemoglobin subunit beta OS=Homo sapiens GN=HBB PE=1 SV=2	689.851	2	1377.69	-0.0051	27502	EFTPPVQAAYQK
P68871	HBB_HUMAN	Hemoglobin subunit beta OS=Homo sapiens GN=HBB PE=1 SV=2	689.851	2	1377.69	-0.005	27502	EFTPPVQAAYQK
P68871	HBB_HUMAN	Hemoglobin subunit beta OS=Homo sapiens GN=HBB PE=1 SV=2	689.851	2	1377.69	-0.005	27502	EFTPPVQAAYQK
P68871	HBB_HUMAN	Hemoglobin subunit beta OS=Homo sapiens GN=HBB PE=1 SV=2	689.851	2	1377.69	-0.005	27502	EFTPPVQAAYQK
P68871	HBB_HUMAN	Hemoglobin subunit beta OS=Homo sapiens GN=HBB PE=1 SV=2	689.851	2	1377.69	-0.0048	27502	EFTPPVQAAYQK
P68871	HBB_HUMAN	Hemoglobin subunit beta OS=Homo sapiens GN=HBB PE=1 SV=2	689.851	2	1377.69	-0.0048	27502	EFTPPVQAAYQK
P68871	HBB_HUMAN	Hemoglobin subunit beta OS=Homo sapiens GN=HBB PE=1 SV=2	689.851	2	1377.69	-0.0048	27502	EFTPPVQAAYQK
P68871	HBB_HUMAN	Hemoglobin subunit beta OS=Homo sapiens GN=HBB PE=1 SV=2	689.851	2	1377.69	-0.0048	27502	EFTPPVQAAYQK
P68871	HBB_HUMAN	Hemoglobin subunit beta OS=Homo sapiens GN=HBB PE=1 SV=2	689.851	2	1377.69	-0.0046	27502	EFTPPVQAAYQK
P68871	HBB_HUMAN	Hemoglobin subunit beta OS=Homo sapiens GN=HBB PE=1 SV=2	689.851	2	1377.69	-0.0046	27502	EFTPPVQAAYQK
P68871	HBB_HUMAN	Hemoglobin subunit beta OS=Homo sapiens GN=HBB PE=1 SV=2	689.851	2	1377.69	-0.0046	27502	EFTPPVQAAYQK
P68871	HBB_HUMAN	Hemoglobin subunit beta OS=Homo sapiens GN=HBB PE=1 SV=2	689.851	2	1377.69	-0.0046	27502	EFTPPVQAAYQK
P68871	HBB_HUMAN	Hemoglobin subunit beta OS=Homo sapiens GN=HBB PE=1 SV=2	689.851	2	1377.69	-0.0045	27502	EFTPPVQAAYQK
P68871	HBB_HUMAN	Hemoglobin subunit beta OS=Homo sapiens GN=HBB PE=1 SV=2	689.851	2	1377.69	-0.0045	27502	EFTPPVQAAYQK
P68871	HBB_HUMAN	Hemoglobin subunit beta OS=Homo sapiens GN=HBB PE=1 SV=2	689.851	2	1377.69	-0.0044	27502	EFTPPVQAAYQK
P68871	HBB_HUMAN	Hemoglobin subunit beta OS=Homo sapiens GN=HBB PE=1 SV=2	689.852	2	1377.69	-0.0043	27502	EFTPPVQAAYQK
P68871	HBB_HUMAN	Hemoglobin subunit beta OS=Homo sapiens GN=HBB PE=1 SV=2	689.852	2	1377.69	-0.0043	27502	EFTPPVQAAYQK
P68871	HBB_HUMAN	Hemoglobin subunit beta OS=Homo sapiens GN=HBB PE=1 SV=2	689.852	2	1377.69	-0.0042	27502	EFTPPVQAAYQK
P68871	HBB_HUMAN	Hemoglobin subunit beta OS=Homo sapiens GN=HBB PE=1 SV=2	689.852	2	1377.69	-0.0042	27502	EFTPPVQAAYQK
P68871	HBB_HUMAN	Hemoglobin subunit beta OS=Homo sapiens GN=HBB PE=1 SV=2	689.852	2	1377.69	-0.0042	27502	EFTPPVQAAYQK
P68871	HBB_HUMAN	Hemoglobin subunit beta OS=Homo sapiens GN=HBB PE=1 SV=2	689.852	2	1377.69	-0.0042	27502	EFTPPVQAAYQK
P68871	HBB_HUMAN	Hemoglobin subunit beta OS=Homo sapiens GN=HBB PE=1 SV=2	689.852	2	1377.69	-0.0042	27502	EFTPPVQAAYQK
P68871	HBB_HUMAN	Hemoglobin subunit beta OS=Homo sapiens GN=HBB PE=1 SV=2	689.852	2	1377.69	-0.0042	27502	EFTPPVQAAYQK
P68871	HBB_HUMAN	Hemoglobin subunit beta OS=Homo sapiens GN=HBB PE=1 SV=2	689.852	2	1377.69	-0.004	27502	EFTPPVQAAYQK
P68871	HBB_HUMAN	Hemoglobin subunit beta OS=Homo sapiens GN=HBB PE=1 SV=2	689.852	2	1377.69	-0.004	27502	EFTPPVQAAYQK
P68871	HBB_HUMAN	Hemoglobin subunit beta OS=Homo sapiens GN=HBB PE=1 SV=2	689.852	2	1377.69	-0.004	27502	EFTPPVQAAYQK
P68871	HBB_HUMAN	Hemoglobin subunit beta OS=Homo sapiens GN=HBB PE=1 SV=2	689.852	2	1377.69	-0.0039	27502	EFTPPVQAAYQK
P68871	HBB_HUMAN	Hemoglobin subunit beta OS=Homo sapiens GN=HBB PE=1 SV=2	689.852	2	1377.69	-0.0039	27502	EFTPPVQAAYQK
P68871	HBB_HUMAN	Hemoglobin subunit beta OS=Homo sapiens GN=HBB PE=1 SV=2	689.852	2	1377.69	-0.0039	27502	EFTPPVQAAYQK
P68871	HBB_HUMAN	Hemoglobin subunit beta OS=Homo sapiens GN=HBB PE=1 SV=2	689.852	2	1377.69	-0.0038	27502	EFTPPVQAAYQK
P68871	HBB_HUMAN	Hemoglobin subunit beta OS=Homo sapiens GN=HBB PE=1 SV=2	689.852	2	1377.69	-0.0037	27502	EFTPPVQAAYQK
P68871	HBB_HUMAN	Hemoglobin subunit beta OS=Homo sapiens GN=HBB PE=1 SV=2	689.852	2	1377.69	-0.0035	27502	EFTPPVQAAYQK
P68871	HBB_HUMAN	Hemoglobin subunit beta OS=Homo sapiens GN=HBB PE=1 SV=2	689.852	2	1377.69	-0.0034	27502	EFTPPVQAAYQK
P68871	HBB_HUMAN	Hemoglobin subunit beta OS=Homo sapiens GN=HBB PE=1 SV=2	689.852	2	1377.69	-0.0033	27502	EFTPPVQAAYQK
P68871	HBB_HUMAN	Hemoglobin subunit beta OS=Homo sapiens GN=HBB PE=1 SV=2	689.852	2	1377.69	-0.0031	27502	EFTPPVQAAYQK
P68871	HBB_HUMAN	Hemoglobin subunit beta OS=Homo sapiens GN=HBB PE=1 SV=2	689.852	2	1377.69	-0.0029	27502	EFTPPVQAAYQK
P68871	HBB_HUMAN	Hemoglobin subunit beta OS=Homo sapiens GN=HBB PE=1 SV=2	689.852	2	1377.69	-0.0026	27502	EFTPPVQAAYQK
P68871	HBB_HUMAN	Hemoglobin subunit beta OS=Homo sapiens GN=HBB PE=1 SV=2	689.852	2	1377.69	-0.0023	27502	EFTPPVQAAYQK
P68871	HBB_HUMAN	Hemoglobin subunit beta OS=Homo sapiens GN=HBB PE=1 SV=2	689.852	2	1377.69	-0.0023	27502	EFTPPVQAAYQK
P68871	HBB_HUMAN	Hemoglobin subunit beta OS=Homo sapiens GN=HBB PE=1 SV=2	689.853	2	1377.69	-0.0021	27502	EFTPPVQAAYQK
P68871	HBB_HUMAN	Hemoglobin subunit beta OS=Homo sapiens GN=HBB PE=1 SV=2	689.853	2	1377.69	-0.0021	27502	EFTPPVQAAYQK
P68871	HBB_HUMAN	Hemoglobin subunit beta OS=Homo sapiens GN=HBB PE=1 SV=2	689.853	2	1377.69	-0.0021	27502	EFTPPVQAAYQK
P68871	HBB_HUMAN	Hemoglobin subunit beta OS=Homo sapiens GN=HBB PE=1 SV=2	689.853	2	1377.69	-0.0017	27502	EFTPPVQAAYQK
P68871	HBB_HUMAN	Hemoglobin subunit beta OS=Homo sapiens GN=HBB PE=1 SV=2	689.853	2	1377.69	-0.0013	27502	EFTPPVQAAYQK
P68871	HBB_HUMAN	Hemoglobin subunit beta OS=Homo sapiens GN=HBB PE=1 SV=2	689.853	2	1377.69	-0.0007	27502	EFTPPVQAAYQK
P68871	HBB_HUMAN	Hemoglobin subunit beta OS=Homo sapiens GN=HBB PE=1 SV=2	689.853	2	1377.69	-0.0005	27502	EFTPPVQAAYQK
P68871	HBB_HUMAN	Hemoglobin subunit beta OS=Homo sapiens GN=HBB PE=1 SV=2	689.854	2	1377.69	0.0006	27502	EFTPPVQAAYQK
P68871	HBB_HUMAN	Hemoglobin subunit beta OS=Homo sapiens GN=HBB PE=1 SV=2	689.856	2	1377.7	0.0048	27502	EFTPPVQAAYQK
P68871	HBB_HUMAN	Hemoglobin subunit beta OS=Homo sapiens GN=HBB PE=1 SV=2	689.857	2	1377.7	0.0077	27502	EFTPPVQAAYQK
P68871	HBB_HUMAN	Hemoglobin subunit beta OS=Homo sapiens GN=HBB PE=1 SV=2	689.858	2	1377.7	0.0085	27502	EFTPPVQAAYQK
P68871	HBB_HUMAN	Hemoglobin subunit beta OS=Homo sapiens GN=HBB PE=1 SV=2	689.858	2	1377.7	0.0088	27502	EFTPPVQAAYQK
P68871	HBB_HUMAN	Hemoglobin subunit beta OS=Homo sapiens GN=HBB PE=1 SV=2	689.859	2	1377.7	0.0101	27502	EFTPPVQAAYQK
P68871	HBB_HUMAN	Hemoglobin subunit beta OS=Homo sapiens GN=HBB PE=1 SV=2	689.859	2	1377.7	0.0112	27502	EFTPPVQAAYQK
P68871	HBB_HUMAN	Hemoglobin subunit beta OS=Homo sapiens GN=HBB PE=1 SV=2	725.401	2	1448.79	-0.0017	27502	VVAGVANALAHKYH
P68871	HBB_HUMAN	Hemoglobin subunit beta OS=Homo sapiens GN=HBB PE=1 SV=2	483.937	3	1448.79	0.0006	27502	VVAGVANALAHKYH
P68871	HBB_HUMAN	Hemoglobin subunit beta OS=Homo sapiens GN=HBB PE=1 SV=2	725.404	2	1448.79	0.004	27502	VVAGVANALAHKYH
P68871	HBB_HUMAN	Hemoglobin subunit beta OS=Homo sapiens GN=HBB PE=1 SV=2	483.938	3	1448.79	0.0042	27502	VVAGVANALAHKYH
P68871	HBB_HUMAN	Hemoglobin subunit beta OS=Homo sapiens GN=HBB PE=1 SV=2	483.939	3	1448.79	0.006	27502	VVAGVANALAHKYH
P68871	HBB_HUMAN	Hemoglobin subunit beta OS=Homo sapiens GN=HBB PE=1 SV=2	483.94	3	1448.8	0.0095	27502	VVAGVANALAHKYH
P68871	HBB_HUMAN	Hemoglobin subunit beta OS=Homo sapiens GN=HBB PE=1 SV=2	725.407	2	1448.8	0.0099	27502	VVAGVANALAHKYH
P68871	HBB_HUMAN	Hemoglobin subunit beta OS=Homo sapiens GN=HBB PE=1 SV=2	483.941	3	1448.8	0.0118	27502	VVAGVANALAHKYH
P68871	HBB_HUMAN	Hemoglobin subunit beta OS=Homo sapiens GN=HBB PE=1 SV=2	739.845	2	1477.68	-0.0109	27502	GTFATLSELHCDK
P68871	HBB_HUMAN	Hemoglobin subunit beta OS=Homo sapiens GN=HBB PE=1 SV=2	739.846	2	1477.68	-0.0102	27502	GTFATLSELHCDK
P68871	HBB_HUMAN	Hemoglobin subunit beta OS=Homo sapiens GN=HBB PE=1 SV=2	739.848	2	1477.68	-0.0064	27502	GTFATLSELHCDK
P68871	HBB_HUMAN	Hemoglobin subunit beta OS=Homo sapiens GN=HBB PE=1 SV=2	493.568	3	1477.68	-0.0047	27502	GTFATLSELHCDK
P68871	HBB_HUMAN	Hemoglobin subunit beta OS=Homo sapiens GN=HBB PE=1 SV=2	739.849	2	1477.68	-0.0045	27502	GTFATLSELHCDK
P68871	HBB_HUMAN	Hemoglobin subunit beta OS=Homo sapiens GN=HBB PE=1 SV=2	493.568	3	1477.68	-0.0042	27502	GTFATLSELHCDK
P68871	HBB_HUMAN	Hemoglobin subunit beta OS=Homo sapiens GN=HBB PE=1 SV=2	739.849	2	1477.68	-0.0032	27502	GTFATLSELHCDK
P68871	HBB_HUMAN	Hemoglobin subunit beta OS=Homo sapiens GN=HBB PE=1 SV=2	493.569	3	1477.68	-0.0032	27502	GTFATLSELHCDK
P68871	HBB_HUMAN	Hemoglobin subunit beta OS=Homo sapiens GN=HBB PE=1 SV=2	493.569	3	1477.68	-0.003	27502	GTFATLSELHCDK
P68871	HBB_HUMAN	Hemoglobin subunit beta OS=Homo sapiens GN=HBB PE=1 SV=2	739.85	2	1477.68	-0.0026	27502	GTFATLSELHCDK
P68871	HBB_HUMAN	Hemoglobin subunit beta OS=Homo sapiens GN=HBB PE=1 SV=2	739.85	2	1477.68	-0.0021	27502	GTFATLSELHCDK
P68871	HBB_HUMAN	Hemoglobin subunit beta OS=Homo sapiens GN=HBB PE=1 SV=2	493.569	3	1477.69	-0.002	27502	GTFATLSELHCDK
P68871	HBB_HUMAN	Hemoglobin subunit beta OS=Homo sapiens GN=HBB PE=1 SV=2	493.569	3	1477.69	-0.0017	27502	GTFATLSELHCDK
P68871	HBB_HUMAN	Hemoglobin subunit beta OS=Homo sapiens GN=HBB PE=1 SV=2	493.569	3	1477.69	-0.0013	27502	GTFATLSELHCDK
P68871	HBB_HUMAN	Hemoglobin subunit beta OS=Homo sapiens GN=HBB PE=1 SV=2	739.85	2	1477.69	-0.001	27502	GTFATLSELHCDK
P68871	HBB_HUMAN	Hemoglobin subunit beta OS=Homo sapiens GN=HBB PE=1 SV=2	493.569	3	1477.69	-0.0009	27502	GTFATLSELHCDK
P68871	HBB_HUMAN	Hemoglobin subunit beta OS=Homo sapiens GN=HBB PE=1 SV=2	739.85	2	1477.69	-0.0009	27502	GTFATLSELHCDK
P68871	HBB_HUMAN	Hemoglobin subunit beta OS=Homo sapiens GN=HBB PE=1 SV=2	493.569	3	1477.69	-0.0009	27502	GTFATLSELHCDK
P68871	HBB_HUMAN	Hemoglobin subunit beta OS=Homo sapiens GN=HBB PE=1 SV=2	493.57	3	1477.69	0.0004	27502	GTFATLSELHCDK
P68871	HBB_HUMAN	Hemoglobin subunit beta OS=Homo sapiens GN=HBB PE=1 SV=2	493.57	3	1477.69	0.0006	27502	GTFATLSELHCDK
P68871	HBB_HUMAN	Hemoglobin subunit beta OS=Homo sapiens GN=HBB PE=1 SV=2	493.57	3	1477.69	0.001	27502	GTFATLSELHCDK
P68871	HBB_HUMAN	Hemoglobin subunit beta OS=Homo sapiens GN=HBB PE=1 SV=2	493.57	3	1477.69	0.0011	27502	GTFATLSELHCDK
P68871	HBB_HUMAN	Hemoglobin subunit beta OS=Homo sapiens GN=HBB PE=1 SV=2	493.57	3	1477.69	0.0012	27502	GTFATLSELHCDK
P68871	HBB_HUMAN	Hemoglobin subunit beta OS=Homo sapiens GN=HBB PE=1 SV=2	739.853	2	1477.69	0.0039	27502	GTFATLSELHCDK
P68871	HBB_HUMAN	Hemoglobin subunit beta OS=Homo sapiens GN=HBB PE=1 SV=2	739.854	2	1477.69	0.0062	27502	GTFATLSELHCDK
P68871	HBB_HUMAN	Hemoglobin subunit beta OS=Homo sapiens GN=HBB PE=1 SV=2	739.855	2	1477.7	0.0085	27502	GTFATLSELHCDK
P68871	HBB_HUMAN	Hemoglobin subunit beta OS=Homo sapiens GN=HBB PE=1 SV=2	739.855	2	1477.7	0.0091	27502	GTFATLSELHCDK
P68871	HBB_HUMAN	Hemoglobin subunit beta OS=Homo sapiens GN=HBB PE=1 SV=2	739.856	2	1477.7	0.0097	27502	GTFATLSELHCDK
P68871	HBB_HUMAN	Hemoglobin subunit beta OS=Homo sapiens GN=HBB PE=1 SV=2	739.856	2	1477.7	0.0102	27502	GTFATLSELHCDK
P68871	HBB_HUMAN	Hemoglobin subunit beta OS=Homo sapiens GN=HBB PE=1 SV=2	739.856	2	1477.7	0.0108	27502	GTFATLSELHCDK
P68871	HBB_HUMAN	Hemoglobin subunit beta OS=Homo sapiens GN=HBB PE=1 SV=2	739.856	2	1477.7	0.0111	27502	GTFATLSELHCDK
P68871	HBB_HUMAN	Hemoglobin subunit beta OS=Homo sapiens GN=HBB PE=1 SV=2	739.857	2	1477.7	0.0115	27502	GTFATLSELHCDK
P68871	HBB_HUMAN	Hemoglobin subunit beta OS=Homo sapiens GN=HBB PE=1 SV=2	493.574	3	1477.7	0.012	27502	GTFATLSELHCDK
P68871	HBB_HUMAN	Hemoglobin subunit beta OS=Homo sapiens GN=HBB PE=1 SV=2	835.443	2	1668.87	-0.0124	27502	VLGAFSDGLAHLDNLK
P68871	HBB_HUMAN	Hemoglobin subunit beta OS=Homo sapiens GN=HBB PE=1 SV=2	835.443	2	1668.87	-0.0121	27502	VLGAFSDGLAHLDNLK
P68871	HBB_HUMAN	Hemoglobin subunit beta OS=Homo sapiens GN=HBB PE=1 SV=2	835.443	2	1668.87	-0.0118	27502	VLGAFSDGLAHLDNLK
P68871	HBB_HUMAN	Hemoglobin subunit beta OS=Homo sapiens GN=HBB PE=1 SV=2	835.443	2	1668.87	-0.0116	27502	VLGAFSDGLAHLDNLK
P68871	HBB_HUMAN	Hemoglobin subunit beta OS=Homo sapiens GN=HBB PE=1 SV=2	835.443	2	1668.87	-0.011	27502	VLGAFSDGLAHLDNLK
P68871	HBB_HUMAN	Hemoglobin subunit beta OS=Homo sapiens GN=HBB PE=1 SV=2	835.443	2	1668.87	-0.011	27502	VLGAFSDGLAHLDNLK
P68871	HBB_HUMAN	Hemoglobin subunit beta OS=Homo sapiens GN=HBB PE=1 SV=2	835.444	2	1668.87	-0.0109	27502	VLGAFSDGLAHLDNLK
P68871	HBB_HUMAN	Hemoglobin subunit beta OS=Homo sapiens GN=HBB PE=1 SV=2	557.298	3	1668.87	-0.0105	27502	VLGAFSDGLAHLDNLK
P68871	HBB_HUMAN	Hemoglobin subunit beta OS=Homo sapiens GN=HBB PE=1 SV=2	835.444	2	1668.87	-0.01	27502	VLGAFSDGLAHLDNLK
P68871	HBB_HUMAN	Hemoglobin subunit beta OS=Homo sapiens GN=HBB PE=1 SV=2	835.444	2	1668.87	-0.01	27502	VLGAFSDGLAHLDNLK
P68871	HBB_HUMAN	Hemoglobin subunit beta OS=Homo sapiens GN=HBB PE=1 SV=2	835.444	2	1668.87	-0.0098	27502	VLGAFSDGLAHLDNLK
P68871	HBB_HUMAN	Hemoglobin subunit beta OS=Homo sapiens GN=HBB PE=1 SV=2	835.444	2	1668.87	-0.0096	27502	VLGAFSDGLAHLDNLK
P68871	HBB_HUMAN	Hemoglobin subunit beta OS=Homo sapiens GN=HBB PE=1 SV=2	835.444	2	1668.87	-0.0095	27502	VLGAFSDGLAHLDNLK
P68871	HBB_HUMAN	Hemoglobin subunit beta OS=Homo sapiens GN=HBB PE=1 SV=2	835.444	2	1668.87	-0.0094	27502	VLGAFSDGLAHLDNLK
P68871	HBB_HUMAN	Hemoglobin subunit beta OS=Homo sapiens GN=HBB PE=1 SV=2	835.444	2	1668.87	-0.0094	27502	VLGAFSDGLAHLDNLK
P68871	HBB_HUMAN	Hemoglobin subunit beta OS=Homo sapiens GN=HBB PE=1 SV=2	835.444	2	1668.87	-0.0094	27502	VLGAFSDGLAHLDNLK
P68871	HBB_HUMAN	Hemoglobin subunit beta OS=Homo sapiens GN=HBB PE=1 SV=2	835.444	2	1668.87	-0.0094	27502	VLGAFSDGLAHLDNLK
P68871	HBB_HUMAN	Hemoglobin subunit beta OS=Homo sapiens GN=HBB PE=1 SV=2	835.444	2	1668.87	-0.0091	27502	VLGAFSDGLAHLDNLK
P68871	HBB_HUMAN	Hemoglobin subunit beta OS=Homo sapiens GN=HBB PE=1 SV=2	835.444	2	1668.87	-0.009	27502	VLGAFSDGLAHLDNLK
P68871	HBB_HUMAN	Hemoglobin subunit beta OS=Homo sapiens GN=HBB PE=1 SV=2	835.444	2	1668.87	-0.009	27502	VLGAFSDGLAHLDNLK
P68871	HBB_HUMAN	Hemoglobin subunit beta OS=Homo sapiens GN=HBB PE=1 SV=2	835.445	2	1668.87	-0.0089	27502	VLGAFSDGLAHLDNLK
P68871	HBB_HUMAN	Hemoglobin subunit beta OS=Homo sapiens GN=HBB PE=1 SV=2	835.445	2	1668.87	-0.0089	27502	VLGAFSDGLAHLDNLK
P68871	HBB_HUMAN	Hemoglobin subunit beta OS=Homo sapiens GN=HBB PE=1 SV=2	835.445	2	1668.87	-0.0088	27502	VLGAFSDGLAHLDNLK
P68871	HBB_HUMAN	Hemoglobin subunit beta OS=Homo sapiens GN=HBB PE=1 SV=2	835.445	2	1668.87	-0.0088	27502	VLGAFSDGLAHLDNLK
P68871	HBB_HUMAN	Hemoglobin subunit beta OS=Homo sapiens GN=HBB PE=1 SV=2	835.445	2	1668.87	-0.0087	27502	VLGAFSDGLAHLDNLK
P68871	HBB_HUMAN	Hemoglobin subunit beta OS=Homo sapiens GN=HBB PE=1 SV=2	835.445	2	1668.88	-0.0085	27502	VLGAFSDGLAHLDNLK
P68871	HBB_HUMAN	Hemoglobin subunit beta OS=Homo sapiens GN=HBB PE=1 SV=2	835.445	2	1668.88	-0.0085	27502	VLGAFSDGLAHLDNLK
P68871	HBB_HUMAN	Hemoglobin subunit beta OS=Homo sapiens GN=HBB PE=1 SV=2	835.445	2	1668.88	-0.0084	27502	VLGAFSDGLAHLDNLK
P68871	HBB_HUMAN	Hemoglobin subunit beta OS=Homo sapiens GN=HBB PE=1 SV=2	835.445	2	1668.88	-0.0084	27502	VLGAFSDGLAHLDNLK
P68871	HBB_HUMAN	Hemoglobin subunit beta OS=Homo sapiens GN=HBB PE=1 SV=2	835.445	2	1668.88	-0.0084	27502	VLGAFSDGLAHLDNLK
P68871	HBB_HUMAN	Hemoglobin subunit beta OS=Homo sapiens GN=HBB PE=1 SV=2	835.445	2	1668.88	-0.0082	27502	VLGAFSDGLAHLDNLK
P68871	HBB_HUMAN	Hemoglobin subunit beta OS=Homo sapiens GN=HBB PE=1 SV=2	835.445	2	1668.88	-0.0082	27502	VLGAFSDGLAHLDNLK
P68871	HBB_HUMAN	Hemoglobin subunit beta OS=Homo sapiens GN=HBB PE=1 SV=2	835.445	2	1668.88	-0.008	27502	VLGAFSDGLAHLDNLK
P68871	HBB_HUMAN	Hemoglobin subunit beta OS=Homo sapiens GN=HBB PE=1 SV=2	835.445	2	1668.88	-0.008	27502	VLGAFSDGLAHLDNLK
P68871	HBB_HUMAN	Hemoglobin subunit beta OS=Homo sapiens GN=HBB PE=1 SV=2	835.445	2	1668.88	-0.008	27502	VLGAFSDGLAHLDNLK
P68871	HBB_HUMAN	Hemoglobin subunit beta OS=Homo sapiens GN=HBB PE=1 SV=2	835.445	2	1668.88	-0.0079	27502	VLGAFSDGLAHLDNLK
P68871	HBB_HUMAN	Hemoglobin subunit beta OS=Homo sapiens GN=HBB PE=1 SV=2	835.445	2	1668.88	-0.0079	27502	VLGAFSDGLAHLDNLK
P68871	HBB_HUMAN	Hemoglobin subunit beta OS=Homo sapiens GN=HBB PE=1 SV=2	835.445	2	1668.88	-0.0079	27502	VLGAFSDGLAHLDNLK
P68871	HBB_HUMAN	Hemoglobin subunit beta OS=Homo sapiens GN=HBB PE=1 SV=2	835.445	2	1668.88	-0.0079	27502	VLGAFSDGLAHLDNLK
P68871	HBB_HUMAN	Hemoglobin subunit beta OS=Homo sapiens GN=HBB PE=1 SV=2	835.445	2	1668.88	-0.0078	27502	VLGAFSDGLAHLDNLK
P68871	HBB_HUMAN	Hemoglobin subunit beta OS=Homo sapiens GN=HBB PE=1 SV=2	835.445	2	1668.88	-0.0078	27502	VLGAFSDGLAHLDNLK
P68871	HBB_HUMAN	Hemoglobin subunit beta OS=Homo sapiens GN=HBB PE=1 SV=2	835.445	2	1668.88	-0.0077	27502	VLGAFSDGLAHLDNLK
P68871	HBB_HUMAN	Hemoglobin subunit beta OS=Homo sapiens GN=HBB PE=1 SV=2	835.445	2	1668.88	-0.0077	27502	VLGAFSDGLAHLDNLK
P68871	HBB_HUMAN	Hemoglobin subunit beta OS=Homo sapiens GN=HBB PE=1 SV=2	557.299	3	1668.88	-0.0076	27502	VLGAFSDGLAHLDNLK
P68871	HBB_HUMAN	Hemoglobin subunit beta OS=Homo sapiens GN=HBB PE=1 SV=2	557.299	3	1668.88	-0.0076	27502	VLGAFSDGLAHLDNLK
P68871	HBB_HUMAN	Hemoglobin subunit beta OS=Homo sapiens GN=HBB PE=1 SV=2	835.445	2	1668.88	-0.0074	27502	VLGAFSDGLAHLDNLK
P68871	HBB_HUMAN	Hemoglobin subunit beta OS=Homo sapiens GN=HBB PE=1 SV=2	835.445	2	1668.88	-0.0074	27502	VLGAFSDGLAHLDNLK
P68871	HBB_HUMAN	Hemoglobin subunit beta OS=Homo sapiens GN=HBB PE=1 SV=2	835.445	2	1668.88	-0.0073	27502	VLGAFSDGLAHLDNLK
P68871	HBB_HUMAN	Hemoglobin subunit beta OS=Homo sapiens GN=HBB PE=1 SV=2	835.445	2	1668.88	-0.0073	27502	VLGAFSDGLAHLDNLK
P68871	HBB_HUMAN	Hemoglobin subunit beta OS=Homo sapiens GN=HBB PE=1 SV=2	835.445	2	1668.88	-0.0072	27502	VLGAFSDGLAHLDNLK
P68871	HBB_HUMAN	Hemoglobin subunit beta OS=Homo sapiens GN=HBB PE=1 SV=2	835.445	2	1668.88	-0.0072	27502	VLGAFSDGLAHLDNLK
P68871	HBB_HUMAN	Hemoglobin subunit beta OS=Homo sapiens GN=HBB PE=1 SV=2	835.445	2	1668.88	-0.0072	27502	VLGAFSDGLAHLDNLK
P68871	HBB_HUMAN	Hemoglobin subunit beta OS=Homo sapiens GN=HBB PE=1 SV=2	835.445	2	1668.88	-0.0072	27502	VLGAFSDGLAHLDNLK
P68871	HBB_HUMAN	Hemoglobin subunit beta OS=Homo sapiens GN=HBB PE=1 SV=2	835.446	2	1668.88	-0.0071	27502	VLGAFSDGLAHLDNLK
P68871	HBB_HUMAN	Hemoglobin subunit beta OS=Homo sapiens GN=HBB PE=1 SV=2	835.446	2	1668.88	-0.0071	27502	VLGAFSDGLAHLDNLK
P68871	HBB_HUMAN	Hemoglobin subunit beta OS=Homo sapiens GN=HBB PE=1 SV=2	835.446	2	1668.88	-0.0071	27502	VLGAFSDGLAHLDNLK
P68871	HBB_HUMAN	Hemoglobin subunit beta OS=Homo sapiens GN=HBB PE=1 SV=2	835.446	2	1668.88	-0.0071	27502	VLGAFSDGLAHLDNLK
P68871	HBB_HUMAN	Hemoglobin subunit beta OS=Homo sapiens GN=HBB PE=1 SV=2	835.446	2	1668.88	-0.0071	27502	VLGAFSDGLAHLDNLK
P68871	HBB_HUMAN	Hemoglobin subunit beta OS=Homo sapiens GN=HBB PE=1 SV=2	557.299	3	1668.88	-0.007	27502	VLGAFSDGLAHLDNLK
P68871	HBB_HUMAN	Hemoglobin subunit beta OS=Homo sapiens GN=HBB PE=1 SV=2	835.446	2	1668.88	-0.0069	27502	VLGAFSDGLAHLDNLK
P68871	HBB_HUMAN	Hemoglobin subunit beta OS=Homo sapiens GN=HBB PE=1 SV=2	835.446	2	1668.88	-0.0069	27502	VLGAFSDGLAHLDNLK
P68871	HBB_HUMAN	Hemoglobin subunit beta OS=Homo sapiens GN=HBB PE=1 SV=2	835.446	2	1668.88	-0.0069	27502	VLGAFSDGLAHLDNLK
P68871	HBB_HUMAN	Hemoglobin subunit beta OS=Homo sapiens GN=HBB PE=1 SV=2	835.446	2	1668.88	-0.0069	27502	VLGAFSDGLAHLDNLK
P68871	HBB_HUMAN	Hemoglobin subunit beta OS=Homo sapiens GN=HBB PE=1 SV=2	835.446	2	1668.88	-0.0068	27502	VLGAFSDGLAHLDNLK
P68871	HBB_HUMAN	Hemoglobin subunit beta OS=Homo sapiens GN=HBB PE=1 SV=2	835.446	2	1668.88	-0.0067	27502	VLGAFSDGLAHLDNLK
P68871	HBB_HUMAN	Hemoglobin subunit beta OS=Homo sapiens GN=HBB PE=1 SV=2	835.446	2	1668.88	-0.0066	27502	VLGAFSDGLAHLDNLK
P68871	HBB_HUMAN	Hemoglobin subunit beta OS=Homo sapiens GN=HBB PE=1 SV=2	835.446	2	1668.88	-0.0066	27502	VLGAFSDGLAHLDNLK
P68871	HBB_HUMAN	Hemoglobin subunit beta OS=Homo sapiens GN=HBB PE=1 SV=2	835.446	2	1668.88	-0.0065	27502	VLGAFSDGLAHLDNLK
P68871	HBB_HUMAN	Hemoglobin subunit beta OS=Homo sapiens GN=HBB PE=1 SV=2	835.446	2	1668.88	-0.0063	27502	VLGAFSDGLAHLDNLK
P68871	HBB_HUMAN	Hemoglobin subunit beta OS=Homo sapiens GN=HBB PE=1 SV=2	835.446	2	1668.88	-0.0063	27502	VLGAFSDGLAHLDNLK
P68871	HBB_HUMAN	Hemoglobin subunit beta OS=Homo sapiens GN=HBB PE=1 SV=2	835.446	2	1668.88	-0.0063	27502	VLGAFSDGLAHLDNLK
P68871	HBB_HUMAN	Hemoglobin subunit beta OS=Homo sapiens GN=HBB PE=1 SV=2	557.3	3	1668.88	-0.0063	27502	VLGAFSDGLAHLDNLK
P68871	HBB_HUMAN	Hemoglobin subunit beta OS=Homo sapiens GN=HBB PE=1 SV=2	835.446	2	1668.88	-0.0062	27502	VLGAFSDGLAHLDNLK
P68871	HBB_HUMAN	Hemoglobin subunit beta OS=Homo sapiens GN=HBB PE=1 SV=2	835.446	2	1668.88	-0.0062	27502	VLGAFSDGLAHLDNLK
P68871	HBB_HUMAN	Hemoglobin subunit beta OS=Homo sapiens GN=HBB PE=1 SV=2	835.446	2	1668.88	-0.0062	27502	VLGAFSDGLAHLDNLK
P68871	HBB_HUMAN	Hemoglobin subunit beta OS=Homo sapiens GN=HBB PE=1 SV=2	835.446	2	1668.88	-0.0061	27502	VLGAFSDGLAHLDNLK
P68871	HBB_HUMAN	Hemoglobin subunit beta OS=Homo sapiens GN=HBB PE=1 SV=2	835.446	2	1668.88	-0.0061	27502	VLGAFSDGLAHLDNLK
P68871	HBB_HUMAN	Hemoglobin subunit beta OS=Homo sapiens GN=HBB PE=1 SV=2	835.446	2	1668.88	-0.006	27502	VLGAFSDGLAHLDNLK
P68871	HBB_HUMAN	Hemoglobin subunit beta OS=Homo sapiens GN=HBB PE=1 SV=2	835.446	2	1668.88	-0.0058	27502	VLGAFSDGLAHLDNLK
P68871	HBB_HUMAN	Hemoglobin subunit beta OS=Homo sapiens GN=HBB PE=1 SV=2	835.446	2	1668.88	-0.0058	27502	VLGAFSDGLAHLDNLK
P68871	HBB_HUMAN	Hemoglobin subunit beta OS=Homo sapiens GN=HBB PE=1 SV=2	557.3	3	1668.88	-0.0057	27502	VLGAFSDGLAHLDNLK
P68871	HBB_HUMAN	Hemoglobin subunit beta OS=Homo sapiens GN=HBB PE=1 SV=2	835.446	2	1668.88	-0.0057	27502	VLGAFSDGLAHLDNLK
P68871	HBB_HUMAN	Hemoglobin subunit beta OS=Homo sapiens GN=HBB PE=1 SV=2	835.446	2	1668.88	-0.0057	27502	VLGAFSDGLAHLDNLK
P68871	HBB_HUMAN	Hemoglobin subunit beta OS=Homo sapiens GN=HBB PE=1 SV=2	835.446	2	1668.88	-0.0056	27502	VLGAFSDGLAHLDNLK
P68871	HBB_HUMAN	Hemoglobin subunit beta OS=Homo sapiens GN=HBB PE=1 SV=2	835.446	2	1668.88	-0.0056	27502	VLGAFSDGLAHLDNLK
P68871	HBB_HUMAN	Hemoglobin subunit beta OS=Homo sapiens GN=HBB PE=1 SV=2	835.446	2	1668.88	-0.0056	27502	VLGAFSDGLAHLDNLK
P68871	HBB_HUMAN	Hemoglobin subunit beta OS=Homo sapiens GN=HBB PE=1 SV=2	835.446	2	1668.88	-0.0056	27502	VLGAFSDGLAHLDNLK
P68871	HBB_HUMAN	Hemoglobin subunit beta OS=Homo sapiens GN=HBB PE=1 SV=2	835.446	2	1668.88	-0.0054	27502	VLGAFSDGLAHLDNLK
P68871	HBB_HUMAN	Hemoglobin subunit beta OS=Homo sapiens GN=HBB PE=1 SV=2	835.446	2	1668.88	-0.0052	27502	VLGAFSDGLAHLDNLK
P68871	HBB_HUMAN	Hemoglobin subunit beta OS=Homo sapiens GN=HBB PE=1 SV=2	557.3	3	1668.88	-0.0052	27502	VLGAFSDGLAHLDNLK
P68871	HBB_HUMAN	Hemoglobin subunit beta OS=Homo sapiens GN=HBB PE=1 SV=2	835.447	2	1668.88	-0.0051	27502	VLGAFSDGLAHLDNLK
P68871	HBB_HUMAN	Hemoglobin subunit beta OS=Homo sapiens GN=HBB PE=1 SV=2	835.447	2	1668.88	-0.0051	27502	VLGAFSDGLAHLDNLK
P68871	HBB_HUMAN	Hemoglobin subunit beta OS=Homo sapiens GN=HBB PE=1 SV=2	835.447	2	1668.88	-0.0051	27502	VLGAFSDGLAHLDNLK
P68871	HBB_HUMAN	Hemoglobin subunit beta OS=Homo sapiens GN=HBB PE=1 SV=2	557.3	3	1668.88	-0.005	27502	VLGAFSDGLAHLDNLK
P68871	HBB_HUMAN	Hemoglobin subunit beta OS=Homo sapiens GN=HBB PE=1 SV=2	557.3	3	1668.88	-0.005	27502	VLGAFSDGLAHLDNLK
P68871	HBB_HUMAN	Hemoglobin subunit beta OS=Homo sapiens GN=HBB PE=1 SV=2	835.447	2	1668.88	-0.005	27502	VLGAFSDGLAHLDNLK
P68871	HBB_HUMAN	Hemoglobin subunit beta OS=Homo sapiens GN=HBB PE=1 SV=2	835.447	2	1668.88	-0.0049	27502	VLGAFSDGLAHLDNLK
P68871	HBB_HUMAN	Hemoglobin subunit beta OS=Homo sapiens GN=HBB PE=1 SV=2	835.447	2	1668.88	-0.0049	27502	VLGAFSDGLAHLDNLK
P68871	HBB_HUMAN	Hemoglobin subunit beta OS=Homo sapiens GN=HBB PE=1 SV=2	557.3	3	1668.88	-0.0048	27502	VLGAFSDGLAHLDNLK
P68871	HBB_HUMAN	Hemoglobin subunit beta OS=Homo sapiens GN=HBB PE=1 SV=2	557.3	3	1668.88	-0.0048	27502	VLGAFSDGLAHLDNLK
P68871	HBB_HUMAN	Hemoglobin subunit beta OS=Homo sapiens GN=HBB PE=1 SV=2	835.447	2	1668.88	-0.0047	27502	VLGAFSDGLAHLDNLK
P68871	HBB_HUMAN	Hemoglobin subunit beta OS=Homo sapiens GN=HBB PE=1 SV=2	835.447	2	1668.88	-0.0047	27502	VLGAFSDGLAHLDNLK
P68871	HBB_HUMAN	Hemoglobin subunit beta OS=Homo sapiens GN=HBB PE=1 SV=2	557.3	3	1668.88	-0.0047	27502	VLGAFSDGLAHLDNLK
P68871	HBB_HUMAN	Hemoglobin subunit beta OS=Homo sapiens GN=HBB PE=1 SV=2	557.3	3	1668.88	-0.0047	27502	VLGAFSDGLAHLDNLK
P68871	HBB_HUMAN	Hemoglobin subunit beta OS=Homo sapiens GN=HBB PE=1 SV=2	835.447	2	1668.88	-0.0046	27502	VLGAFSDGLAHLDNLK
P68871	HBB_HUMAN	Hemoglobin subunit beta OS=Homo sapiens GN=HBB PE=1 SV=2	835.447	2	1668.88	-0.0046	27502	VLGAFSDGLAHLDNLK
P68871	HBB_HUMAN	Hemoglobin subunit beta OS=Homo sapiens GN=HBB PE=1 SV=2	835.447	2	1668.88	-0.0045	27502	VLGAFSDGLAHLDNLK
P68871	HBB_HUMAN	Hemoglobin subunit beta OS=Homo sapiens GN=HBB PE=1 SV=2	835.447	2	1668.88	-0.0045	27502	VLGAFSDGLAHLDNLK
P68871	HBB_HUMAN	Hemoglobin subunit beta OS=Homo sapiens GN=HBB PE=1 SV=2	835.447	2	1668.88	-0.0045	27502	VLGAFSDGLAHLDNLK
P68871	HBB_HUMAN	Hemoglobin subunit beta OS=Homo sapiens GN=HBB PE=1 SV=2	835.447	2	1668.88	-0.0045	27502	VLGAFSDGLAHLDNLK
P68871	HBB_HUMAN	Hemoglobin subunit beta OS=Homo sapiens GN=HBB PE=1 SV=2	557.3	3	1668.88	-0.0045	27502	VLGAFSDGLAHLDNLK
P68871	HBB_HUMAN	Hemoglobin subunit beta OS=Homo sapiens GN=HBB PE=1 SV=2	557.3	3	1668.88	-0.0043	27502	VLGAFSDGLAHLDNLK
P68871	HBB_HUMAN	Hemoglobin subunit beta OS=Homo sapiens GN=HBB PE=1 SV=2	557.3	3	1668.88	-0.0043	27502	VLGAFSDGLAHLDNLK
P68871	HBB_HUMAN	Hemoglobin subunit beta OS=Homo sapiens GN=HBB PE=1 SV=2	835.447	2	1668.88	-0.0043	27502	VLGAFSDGLAHLDNLK
P68871	HBB_HUMAN	Hemoglobin subunit beta OS=Homo sapiens GN=HBB PE=1 SV=2	835.447	2	1668.88	-0.0043	27502	VLGAFSDGLAHLDNLK
P68871	HBB_HUMAN	Hemoglobin subunit beta OS=Homo sapiens GN=HBB PE=1 SV=2	835.447	2	1668.88	-0.0041	27502	VLGAFSDGLAHLDNLK
P68871	HBB_HUMAN	Hemoglobin subunit beta OS=Homo sapiens GN=HBB PE=1 SV=2	557.3	3	1668.88	-0.0041	27502	VLGAFSDGLAHLDNLK
P68871	HBB_HUMAN	Hemoglobin subunit beta OS=Homo sapiens GN=HBB PE=1 SV=2	557.3	3	1668.88	-0.0041	27502	VLGAFSDGLAHLDNLK
P68871	HBB_HUMAN	Hemoglobin subunit beta OS=Homo sapiens GN=HBB PE=1 SV=2	557.3	3	1668.88	-0.0041	27502	VLGAFSDGLAHLDNLK
P68871	HBB_HUMAN	Hemoglobin subunit beta OS=Homo sapiens GN=HBB PE=1 SV=2	835.447	2	1668.88	-0.004	27502	VLGAFSDGLAHLDNLK
P68871	HBB_HUMAN	Hemoglobin subunit beta OS=Homo sapiens GN=HBB PE=1 SV=2	835.447	2	1668.88	-0.004	27502	VLGAFSDGLAHLDNLK
P68871	HBB_HUMAN	Hemoglobin subunit beta OS=Homo sapiens GN=HBB PE=1 SV=2	835.447	2	1668.88	-0.004	27502	VLGAFSDGLAHLDNLK
P68871	HBB_HUMAN	Hemoglobin subunit beta OS=Homo sapiens GN=HBB PE=1 SV=2	835.447	2	1668.88	-0.0039	27502	VLGAFSDGLAHLDNLK
P68871	HBB_HUMAN	Hemoglobin subunit beta OS=Homo sapiens GN=HBB PE=1 SV=2	835.447	2	1668.88	-0.0039	27502	VLGAFSDGLAHLDNLK
P68871	HBB_HUMAN	Hemoglobin subunit beta OS=Homo sapiens GN=HBB PE=1 SV=2	557.301	3	1668.88	-0.0039	27502	VLGAFSDGLAHLDNLK
P68871	HBB_HUMAN	Hemoglobin subunit beta OS=Homo sapiens GN=HBB PE=1 SV=2	557.301	3	1668.88	-0.0039	27502	VLGAFSDGLAHLDNLK
P68871	HBB_HUMAN	Hemoglobin subunit beta OS=Homo sapiens GN=HBB PE=1 SV=2	557.301	3	1668.88	-0.0039	27502	VLGAFSDGLAHLDNLK
P68871	HBB_HUMAN	Hemoglobin subunit beta OS=Homo sapiens GN=HBB PE=1 SV=2	557.301	3	1668.88	-0.0037	27502	VLGAFSDGLAHLDNLK
P68871	HBB_HUMAN	Hemoglobin subunit beta OS=Homo sapiens GN=HBB PE=1 SV=2	557.301	3	1668.88	-0.0037	27502	VLGAFSDGLAHLDNLK
P68871	HBB_HUMAN	Hemoglobin subunit beta OS=Homo sapiens GN=HBB PE=1 SV=2	557.301	3	1668.88	-0.0037	27502	VLGAFSDGLAHLDNLK
P68871	HBB_HUMAN	Hemoglobin subunit beta OS=Homo sapiens GN=HBB PE=1 SV=2	835.447	2	1668.88	-0.0037	27502	VLGAFSDGLAHLDNLK
P68871	HBB_HUMAN	Hemoglobin subunit beta OS=Homo sapiens GN=HBB PE=1 SV=2	835.447	2	1668.88	-0.0037	27502	VLGAFSDGLAHLDNLK
P68871	HBB_HUMAN	Hemoglobin subunit beta OS=Homo sapiens GN=HBB PE=1 SV=2	557.301	3	1668.88	-0.0035	27502	VLGAFSDGLAHLDNLK
P68871	HBB_HUMAN	Hemoglobin subunit beta OS=Homo sapiens GN=HBB PE=1 SV=2	557.301	3	1668.88	-0.0035	27502	VLGAFSDGLAHLDNLK
P68871	HBB_HUMAN	Hemoglobin subunit beta OS=Homo sapiens GN=HBB PE=1 SV=2	557.301	3	1668.88	-0.0035	27502	VLGAFSDGLAHLDNLK
P68871	HBB_HUMAN	Hemoglobin subunit beta OS=Homo sapiens GN=HBB PE=1 SV=2	557.301	3	1668.88	-0.0035	27502	VLGAFSDGLAHLDNLK
P68871	HBB_HUMAN	Hemoglobin subunit beta OS=Homo sapiens GN=HBB PE=1 SV=2	835.447	2	1668.88	-0.0034	27502	VLGAFSDGLAHLDNLK
P68871	HBB_HUMAN	Hemoglobin subunit beta OS=Homo sapiens GN=HBB PE=1 SV=2	557.301	3	1668.88	-0.0034	27502	VLGAFSDGLAHLDNLK
P68871	HBB_HUMAN	Hemoglobin subunit beta OS=Homo sapiens GN=HBB PE=1 SV=2	557.301	3	1668.88	-0.0034	27502	VLGAFSDGLAHLDNLK
P68871	HBB_HUMAN	Hemoglobin subunit beta OS=Homo sapiens GN=HBB PE=1 SV=2	557.301	3	1668.88	-0.0032	27502	VLGAFSDGLAHLDNLK
P68871	HBB_HUMAN	Hemoglobin subunit beta OS=Homo sapiens GN=HBB PE=1 SV=2	835.447	2	1668.88	-0.0032	27502	VLGAFSDGLAHLDNLK
P68871	HBB_HUMAN	Hemoglobin subunit beta OS=Homo sapiens GN=HBB PE=1 SV=2	557.301	3	1668.88	-0.003	27502	VLGAFSDGLAHLDNLK
P68871	HBB_HUMAN	Hemoglobin subunit beta OS=Homo sapiens GN=HBB PE=1 SV=2	557.301	3	1668.88	-0.003	27502	VLGAFSDGLAHLDNLK
P68871	HBB_HUMAN	Hemoglobin subunit beta OS=Homo sapiens GN=HBB PE=1 SV=2	557.301	3	1668.88	-0.003	27502	VLGAFSDGLAHLDNLK
P68871	HBB_HUMAN	Hemoglobin subunit beta OS=Homo sapiens GN=HBB PE=1 SV=2	835.448	2	1668.88	-0.0029	27502	VLGAFSDGLAHLDNLK
P68871	HBB_HUMAN	Hemoglobin subunit beta OS=Homo sapiens GN=HBB PE=1 SV=2	835.448	2	1668.88	-0.0029	27502	VLGAFSDGLAHLDNLK
P68871	HBB_HUMAN	Hemoglobin subunit beta OS=Homo sapiens GN=HBB PE=1 SV=2	557.301	3	1668.88	-0.0028	27502	VLGAFSDGLAHLDNLK
P68871	HBB_HUMAN	Hemoglobin subunit beta OS=Homo sapiens GN=HBB PE=1 SV=2	557.301	3	1668.88	-0.0028	27502	VLGAFSDGLAHLDNLK
P68871	HBB_HUMAN	Hemoglobin subunit beta OS=Homo sapiens GN=HBB PE=1 SV=2	557.301	3	1668.88	-0.0028	27502	VLGAFSDGLAHLDNLK
P68871	HBB_HUMAN	Hemoglobin subunit beta OS=Homo sapiens GN=HBB PE=1 SV=2	557.301	3	1668.88	-0.0028	27502	VLGAFSDGLAHLDNLK
P68871	HBB_HUMAN	Hemoglobin subunit beta OS=Homo sapiens GN=HBB PE=1 SV=2	557.301	3	1668.88	-0.0028	27502	VLGAFSDGLAHLDNLK
P68871	HBB_HUMAN	Hemoglobin subunit beta OS=Homo sapiens GN=HBB PE=1 SV=2	835.448	2	1668.88	-0.0027	27502	VLGAFSDGLAHLDNLK
P68871	HBB_HUMAN	Hemoglobin subunit beta OS=Homo sapiens GN=HBB PE=1 SV=2	835.448	2	1668.88	-0.0027	27502	VLGAFSDGLAHLDNLK
P68871	HBB_HUMAN	Hemoglobin subunit beta OS=Homo sapiens GN=HBB PE=1 SV=2	557.301	3	1668.88	-0.0026	27502	VLGAFSDGLAHLDNLK
P68871	HBB_HUMAN	Hemoglobin subunit beta OS=Homo sapiens GN=HBB PE=1 SV=2	557.301	3	1668.88	-0.0026	27502	VLGAFSDGLAHLDNLK
P68871	HBB_HUMAN	Hemoglobin subunit beta OS=Homo sapiens GN=HBB PE=1 SV=2	557.301	3	1668.88	-0.0026	27502	VLGAFSDGLAHLDNLK
P68871	HBB_HUMAN	Hemoglobin subunit beta OS=Homo sapiens GN=HBB PE=1 SV=2	557.301	3	1668.88	-0.0026	27502	VLGAFSDGLAHLDNLK
P68871	HBB_HUMAN	Hemoglobin subunit beta OS=Homo sapiens GN=HBB PE=1 SV=2	557.301	3	1668.88	-0.0026	27502	VLGAFSDGLAHLDNLK
P68871	HBB_HUMAN	Hemoglobin subunit beta OS=Homo sapiens GN=HBB PE=1 SV=2	557.301	3	1668.88	-0.0026	27502	VLGAFSDGLAHLDNLK
P68871	HBB_HUMAN	Hemoglobin subunit beta OS=Homo sapiens GN=HBB PE=1 SV=2	557.301	3	1668.88	-0.0026	27502	VLGAFSDGLAHLDNLK
P68871	HBB_HUMAN	Hemoglobin subunit beta OS=Homo sapiens GN=HBB PE=1 SV=2	557.301	3	1668.88	-0.0026	27502	VLGAFSDGLAHLDNLK
P68871	HBB_HUMAN	Hemoglobin subunit beta OS=Homo sapiens GN=HBB PE=1 SV=2	835.448	2	1668.88	-0.0026	27502	VLGAFSDGLAHLDNLK
P68871	HBB_HUMAN	Hemoglobin subunit beta OS=Homo sapiens GN=HBB PE=1 SV=2	557.301	3	1668.88	-0.0025	27502	VLGAFSDGLAHLDNLK
P68871	HBB_HUMAN	Hemoglobin subunit beta OS=Homo sapiens GN=HBB PE=1 SV=2	557.301	3	1668.88	-0.0025	27502	VLGAFSDGLAHLDNLK
P68871	HBB_HUMAN	Hemoglobin subunit beta OS=Homo sapiens GN=HBB PE=1 SV=2	557.301	3	1668.88	-0.0025	27502	VLGAFSDGLAHLDNLK
P68871	HBB_HUMAN	Hemoglobin subunit beta OS=Homo sapiens GN=HBB PE=1 SV=2	557.301	3	1668.88	-0.0025	27502	VLGAFSDGLAHLDNLK
P68871	HBB_HUMAN	Hemoglobin subunit beta OS=Homo sapiens GN=HBB PE=1 SV=2	557.301	3	1668.88	-0.0025	27502	VLGAFSDGLAHLDNLK
P68871	HBB_HUMAN	Hemoglobin subunit beta OS=Homo sapiens GN=HBB PE=1 SV=2	557.301	3	1668.88	-0.0025	27502	VLGAFSDGLAHLDNLK
P68871	HBB_HUMAN	Hemoglobin subunit beta OS=Homo sapiens GN=HBB PE=1 SV=2	557.301	3	1668.88	-0.0025	27502	VLGAFSDGLAHLDNLK
P68871	HBB_HUMAN	Hemoglobin subunit beta OS=Homo sapiens GN=HBB PE=1 SV=2	557.301	3	1668.88	-0.0025	27502	VLGAFSDGLAHLDNLK
P68871	HBB_HUMAN	Hemoglobin subunit beta OS=Homo sapiens GN=HBB PE=1 SV=2	835.448	2	1668.88	-0.0024	27502	VLGAFSDGLAHLDNLK
P68871	HBB_HUMAN	Hemoglobin subunit beta OS=Homo sapiens GN=HBB PE=1 SV=2	835.448	2	1668.88	-0.0023	27502	VLGAFSDGLAHLDNLK
P68871	HBB_HUMAN	Hemoglobin subunit beta OS=Homo sapiens GN=HBB PE=1 SV=2	557.301	3	1668.88	-0.0023	27502	VLGAFSDGLAHLDNLK
P68871	HBB_HUMAN	Hemoglobin subunit beta OS=Homo sapiens GN=HBB PE=1 SV=2	557.301	3	1668.88	-0.0023	27502	VLGAFSDGLAHLDNLK
P68871	HBB_HUMAN	Hemoglobin subunit beta OS=Homo sapiens GN=HBB PE=1 SV=2	557.301	3	1668.88	-0.0023	27502	VLGAFSDGLAHLDNLK
P68871	HBB_HUMAN	Hemoglobin subunit beta OS=Homo sapiens GN=HBB PE=1 SV=2	557.301	3	1668.88	-0.0023	27502	VLGAFSDGLAHLDNLK
P68871	HBB_HUMAN	Hemoglobin subunit beta OS=Homo sapiens GN=HBB PE=1 SV=2	557.301	3	1668.88	-0.0023	27502	VLGAFSDGLAHLDNLK
P68871	HBB_HUMAN	Hemoglobin subunit beta OS=Homo sapiens GN=HBB PE=1 SV=2	557.301	3	1668.88	-0.0023	27502	VLGAFSDGLAHLDNLK
P68871	HBB_HUMAN	Hemoglobin subunit beta OS=Homo sapiens GN=HBB PE=1 SV=2	835.448	2	1668.88	-0.0022	27502	VLGAFSDGLAHLDNLK
P68871	HBB_HUMAN	Hemoglobin subunit beta OS=Homo sapiens GN=HBB PE=1 SV=2	557.301	3	1668.88	-0.0021	27502	VLGAFSDGLAHLDNLK
P68871	HBB_HUMAN	Hemoglobin subunit beta OS=Homo sapiens GN=HBB PE=1 SV=2	557.301	3	1668.88	-0.0021	27502	VLGAFSDGLAHLDNLK
P68871	HBB_HUMAN	Hemoglobin subunit beta OS=Homo sapiens GN=HBB PE=1 SV=2	557.301	3	1668.88	-0.0021	27502	VLGAFSDGLAHLDNLK
P68871	HBB_HUMAN	Hemoglobin subunit beta OS=Homo sapiens GN=HBB PE=1 SV=2	557.301	3	1668.88	-0.0021	27502	VLGAFSDGLAHLDNLK
P68871	HBB_HUMAN	Hemoglobin subunit beta OS=Homo sapiens GN=HBB PE=1 SV=2	557.301	3	1668.88	-0.0021	27502	VLGAFSDGLAHLDNLK
P68871	HBB_HUMAN	Hemoglobin subunit beta OS=Homo sapiens GN=HBB PE=1 SV=2	557.301	3	1668.88	-0.0021	27502	VLGAFSDGLAHLDNLK
P68871	HBB_HUMAN	Hemoglobin subunit beta OS=Homo sapiens GN=HBB PE=1 SV=2	557.301	3	1668.88	-0.0021	27502	VLGAFSDGLAHLDNLK
P68871	HBB_HUMAN	Hemoglobin subunit beta OS=Homo sapiens GN=HBB PE=1 SV=2	557.301	3	1668.88	-0.0021	27502	VLGAFSDGLAHLDNLK
P68871	HBB_HUMAN	Hemoglobin subunit beta OS=Homo sapiens GN=HBB PE=1 SV=2	557.301	3	1668.88	-0.0021	27502	VLGAFSDGLAHLDNLK
P68871	HBB_HUMAN	Hemoglobin subunit beta OS=Homo sapiens GN=HBB PE=1 SV=2	557.301	3	1668.88	-0.0021	27502	VLGAFSDGLAHLDNLK
P68871	HBB_HUMAN	Hemoglobin subunit beta OS=Homo sapiens GN=HBB PE=1 SV=2	557.301	3	1668.88	-0.0021	27502	VLGAFSDGLAHLDNLK
P68871	HBB_HUMAN	Hemoglobin subunit beta OS=Homo sapiens GN=HBB PE=1 SV=2	557.301	3	1668.88	-0.0021	27502	VLGAFSDGLAHLDNLK
P68871	HBB_HUMAN	Hemoglobin subunit beta OS=Homo sapiens GN=HBB PE=1 SV=2	835.448	2	1668.88	-0.0019	27502	VLGAFSDGLAHLDNLK
P68871	HBB_HUMAN	Hemoglobin subunit beta OS=Homo sapiens GN=HBB PE=1 SV=2	557.301	3	1668.88	-0.0019	27502	VLGAFSDGLAHLDNLK
P68871	HBB_HUMAN	Hemoglobin subunit beta OS=Homo sapiens GN=HBB PE=1 SV=2	557.301	3	1668.88	-0.0019	27502	VLGAFSDGLAHLDNLK
P68871	HBB_HUMAN	Hemoglobin subunit beta OS=Homo sapiens GN=HBB PE=1 SV=2	557.301	3	1668.88	-0.0019	27502	VLGAFSDGLAHLDNLK
P68871	HBB_HUMAN	Hemoglobin subunit beta OS=Homo sapiens GN=HBB PE=1 SV=2	557.301	3	1668.88	-0.0019	27502	VLGAFSDGLAHLDNLK
P68871	HBB_HUMAN	Hemoglobin subunit beta OS=Homo sapiens GN=HBB PE=1 SV=2	557.301	3	1668.88	-0.0019	27502	VLGAFSDGLAHLDNLK
P68871	HBB_HUMAN	Hemoglobin subunit beta OS=Homo sapiens GN=HBB PE=1 SV=2	557.301	3	1668.88	-0.0019	27502	VLGAFSDGLAHLDNLK
P68871	HBB_HUMAN	Hemoglobin subunit beta OS=Homo sapiens GN=HBB PE=1 SV=2	557.301	3	1668.88	-0.0019	27502	VLGAFSDGLAHLDNLK
P68871	HBB_HUMAN	Hemoglobin subunit beta OS=Homo sapiens GN=HBB PE=1 SV=2	557.301	3	1668.88	-0.0019	27502	VLGAFSDGLAHLDNLK
P68871	HBB_HUMAN	Hemoglobin subunit beta OS=Homo sapiens GN=HBB PE=1 SV=2	557.301	3	1668.88	-0.0019	27502	VLGAFSDGLAHLDNLK
P68871	HBB_HUMAN	Hemoglobin subunit beta OS=Homo sapiens GN=HBB PE=1 SV=2	835.448	2	1668.88	-0.0018	27502	VLGAFSDGLAHLDNLK
P68871	HBB_HUMAN	Hemoglobin subunit beta OS=Homo sapiens GN=HBB PE=1 SV=2	557.301	3	1668.88	-0.0017	27502	VLGAFSDGLAHLDNLK
P68871	HBB_HUMAN	Hemoglobin subunit beta OS=Homo sapiens GN=HBB PE=1 SV=2	557.301	3	1668.88	-0.0017	27502	VLGAFSDGLAHLDNLK
P68871	HBB_HUMAN	Hemoglobin subunit beta OS=Homo sapiens GN=HBB PE=1 SV=2	557.301	3	1668.88	-0.0017	27502	VLGAFSDGLAHLDNLK
P68871	HBB_HUMAN	Hemoglobin subunit beta OS=Homo sapiens GN=HBB PE=1 SV=2	557.301	3	1668.88	-0.0017	27502	VLGAFSDGLAHLDNLK
P68871	HBB_HUMAN	Hemoglobin subunit beta OS=Homo sapiens GN=HBB PE=1 SV=2	557.301	3	1668.88	-0.0017	27502	VLGAFSDGLAHLDNLK
P68871	HBB_HUMAN	Hemoglobin subunit beta OS=Homo sapiens GN=HBB PE=1 SV=2	557.301	3	1668.88	-0.0017	27502	VLGAFSDGLAHLDNLK
P68871	HBB_HUMAN	Hemoglobin subunit beta OS=Homo sapiens GN=HBB PE=1 SV=2	557.301	3	1668.88	-0.0017	27502	VLGAFSDGLAHLDNLK
P68871	HBB_HUMAN	Hemoglobin subunit beta OS=Homo sapiens GN=HBB PE=1 SV=2	557.301	3	1668.88	-0.0017	27502	VLGAFSDGLAHLDNLK
P68871	HBB_HUMAN	Hemoglobin subunit beta OS=Homo sapiens GN=HBB PE=1 SV=2	557.301	3	1668.88	-0.0017	27502	VLGAFSDGLAHLDNLK
P68871	HBB_HUMAN	Hemoglobin subunit beta OS=Homo sapiens GN=HBB PE=1 SV=2	557.301	3	1668.88	-0.0017	27502	VLGAFSDGLAHLDNLK
P68871	HBB_HUMAN	Hemoglobin subunit beta OS=Homo sapiens GN=HBB PE=1 SV=2	557.301	3	1668.88	-0.0017	27502	VLGAFSDGLAHLDNLK
P68871	HBB_HUMAN	Hemoglobin subunit beta OS=Homo sapiens GN=HBB PE=1 SV=2	835.448	2	1668.88	-0.0017	27502	VLGAFSDGLAHLDNLK
P68871	HBB_HUMAN	Hemoglobin subunit beta OS=Homo sapiens GN=HBB PE=1 SV=2	835.448	2	1668.88	-0.0017	27502	VLGAFSDGLAHLDNLK
P68871	HBB_HUMAN	Hemoglobin subunit beta OS=Homo sapiens GN=HBB PE=1 SV=2	835.448	2	1668.88	-0.0016	27502	VLGAFSDGLAHLDNLK
P68871	HBB_HUMAN	Hemoglobin subunit beta OS=Homo sapiens GN=HBB PE=1 SV=2	557.301	3	1668.88	-0.0015	27502	VLGAFSDGLAHLDNLK
P68871	HBB_HUMAN	Hemoglobin subunit beta OS=Homo sapiens GN=HBB PE=1 SV=2	557.301	3	1668.88	-0.0015	27502	VLGAFSDGLAHLDNLK
P68871	HBB_HUMAN	Hemoglobin subunit beta OS=Homo sapiens GN=HBB PE=1 SV=2	557.301	3	1668.88	-0.0015	27502	VLGAFSDGLAHLDNLK
P68871	HBB_HUMAN	Hemoglobin subunit beta OS=Homo sapiens GN=HBB PE=1 SV=2	557.301	3	1668.88	-0.0015	27502	VLGAFSDGLAHLDNLK
P68871	HBB_HUMAN	Hemoglobin subunit beta OS=Homo sapiens GN=HBB PE=1 SV=2	557.301	3	1668.88	-0.0015	27502	VLGAFSDGLAHLDNLK
P68871	HBB_HUMAN	Hemoglobin subunit beta OS=Homo sapiens GN=HBB PE=1 SV=2	557.301	3	1668.88	-0.0015	27502	VLGAFSDGLAHLDNLK
P68871	HBB_HUMAN	Hemoglobin subunit beta OS=Homo sapiens GN=HBB PE=1 SV=2	557.301	3	1668.88	-0.0015	27502	VLGAFSDGLAHLDNLK
P68871	HBB_HUMAN	Hemoglobin subunit beta OS=Homo sapiens GN=HBB PE=1 SV=2	557.301	3	1668.88	-0.0015	27502	VLGAFSDGLAHLDNLK
P68871	HBB_HUMAN	Hemoglobin subunit beta OS=Homo sapiens GN=HBB PE=1 SV=2	557.301	3	1668.88	-0.0015	27502	VLGAFSDGLAHLDNLK
P68871	HBB_HUMAN	Hemoglobin subunit beta OS=Homo sapiens GN=HBB PE=1 SV=2	557.301	3	1668.88	-0.0015	27502	VLGAFSDGLAHLDNLK
P68871	HBB_HUMAN	Hemoglobin subunit beta OS=Homo sapiens GN=HBB PE=1 SV=2	557.301	3	1668.88	-0.0015	27502	VLGAFSDGLAHLDNLK
P68871	HBB_HUMAN	Hemoglobin subunit beta OS=Homo sapiens GN=HBB PE=1 SV=2	557.301	3	1668.88	-0.0015	27502	VLGAFSDGLAHLDNLK
P68871	HBB_HUMAN	Hemoglobin subunit beta OS=Homo sapiens GN=HBB PE=1 SV=2	557.301	3	1668.88	-0.0015	27502	VLGAFSDGLAHLDNLK
P68871	HBB_HUMAN	Hemoglobin subunit beta OS=Homo sapiens GN=HBB PE=1 SV=2	557.301	3	1668.88	-0.0015	27502	VLGAFSDGLAHLDNLK
P68871	HBB_HUMAN	Hemoglobin subunit beta OS=Homo sapiens GN=HBB PE=1 SV=2	557.301	3	1668.88	-0.0015	27502	VLGAFSDGLAHLDNLK
P68871	HBB_HUMAN	Hemoglobin subunit beta OS=Homo sapiens GN=HBB PE=1 SV=2	557.301	3	1668.88	-0.0014	27502	VLGAFSDGLAHLDNLK
P68871	HBB_HUMAN	Hemoglobin subunit beta OS=Homo sapiens GN=HBB PE=1 SV=2	557.301	3	1668.88	-0.0014	27502	VLGAFSDGLAHLDNLK
P68871	HBB_HUMAN	Hemoglobin subunit beta OS=Homo sapiens GN=HBB PE=1 SV=2	557.301	3	1668.88	-0.0014	27502	VLGAFSDGLAHLDNLK
P68871	HBB_HUMAN	Hemoglobin subunit beta OS=Homo sapiens GN=HBB PE=1 SV=2	557.301	3	1668.88	-0.0014	27502	VLGAFSDGLAHLDNLK
P68871	HBB_HUMAN	Hemoglobin subunit beta OS=Homo sapiens GN=HBB PE=1 SV=2	557.301	3	1668.88	-0.0014	27502	VLGAFSDGLAHLDNLK
[truncated: 63,536 more rows]
