# Supplementary material for: Generation of novel patient-derived CIC-DUX4 sarcoma xenografts and cell lines
Source: Sci Rep. 2017 Jul 5;7:4712. doi: 10.1038/s41598-017-04967-0 (PMC5498486; doi:10.1038/s41598-017-04967-0)
Supplement: Supplementary file 3 — Dataset 2 [file 41598_2017_4967_MOESM3_ESM.xls]

## Sheet: F006879_no2 5sets
Supplementary Dataset 2. Peptides used for the identification of 1227 proteins in the NCC-CDS1-X1 xenograft tumour tissue.
Accession number*	Gene Symbol†	description	m/z‡	Charge	Measured mass§	Mass error¶	Mascot ion score||	Identified peptide sequence
P60709	ACTB_HUMAN	Actin, cytoplasmic 1 OS=Homo sapiens GN=ACTB PE=1 SV=1	389.184	2	776.353	0.0044	4766	CDVDIR
P60709	ACTB_HUMAN	Actin, cytoplasmic 1 OS=Homo sapiens GN=ACTB PE=1 SV=1	398.236	2	794.458	-0.0068	4766	IIAPPER
P60709	ACTB_HUMAN	Actin, cytoplasmic 1 OS=Homo sapiens GN=ACTB PE=1 SV=1	398.237	2	794.459	-0.0061	4766	IIAPPER
P60709	ACTB_HUMAN	Actin, cytoplasmic 1 OS=Homo sapiens GN=ACTB PE=1 SV=1	398.237	2	794.46	-0.0051	4766	IIAPPER
P60709	ACTB_HUMAN	Actin, cytoplasmic 1 OS=Homo sapiens GN=ACTB PE=1 SV=1	398.238	2	794.461	-0.0042	4766	IIAPPER
P60709	ACTB_HUMAN	Actin, cytoplasmic 1 OS=Homo sapiens GN=ACTB PE=1 SV=1	398.238	2	794.461	-0.0042	4766	IIAPPER
P60709	ACTB_HUMAN	Actin, cytoplasmic 1 OS=Homo sapiens GN=ACTB PE=1 SV=1	398.238	2	794.461	-0.0037	4766	IIAPPER
P60709	ACTB_HUMAN	Actin, cytoplasmic 1 OS=Homo sapiens GN=ACTB PE=1 SV=1	398.238	2	794.461	-0.0036	4766	IIAPPER
P60709	ACTB_HUMAN	Actin, cytoplasmic 1 OS=Homo sapiens GN=ACTB PE=1 SV=1	398.238	2	794.462	-0.0035	4766	IIAPPER
P60709	ACTB_HUMAN	Actin, cytoplasmic 1 OS=Homo sapiens GN=ACTB PE=1 SV=1	398.238	2	794.462	-0.0035	4766	IIAPPER
P60709	ACTB_HUMAN	Actin, cytoplasmic 1 OS=Homo sapiens GN=ACTB PE=1 SV=1	398.238	2	794.462	-0.0032	4766	IIAPPER
P60709	ACTB_HUMAN	Actin, cytoplasmic 1 OS=Homo sapiens GN=ACTB PE=1 SV=1	398.238	2	794.462	-0.0031	4766	IIAPPER
P60709	ACTB_HUMAN	Actin, cytoplasmic 1 OS=Homo sapiens GN=ACTB PE=1 SV=1	398.238	2	794.462	-0.0028	4766	IIAPPER
P60709	ACTB_HUMAN	Actin, cytoplasmic 1 OS=Homo sapiens GN=ACTB PE=1 SV=1	398.238	2	794.462	-0.0028	4766	IIAPPER
P60709	ACTB_HUMAN	Actin, cytoplasmic 1 OS=Homo sapiens GN=ACTB PE=1 SV=1	398.239	2	794.463	-0.0023	4766	IIAPPER
P60709	ACTB_HUMAN	Actin, cytoplasmic 1 OS=Homo sapiens GN=ACTB PE=1 SV=1	398.239	2	794.463	-0.0018	4766	IIAPPER
P60709	ACTB_HUMAN	Actin, cytoplasmic 1 OS=Homo sapiens GN=ACTB PE=1 SV=1	398.239	2	794.463	-0.0017	4766	IIAPPER
P60709	ACTB_HUMAN	Actin, cytoplasmic 1 OS=Homo sapiens GN=ACTB PE=1 SV=1	398.239	2	794.463	-0.0015	4766	IIAPPER
P60709	ACTB_HUMAN	Actin, cytoplasmic 1 OS=Homo sapiens GN=ACTB PE=1 SV=1	398.239	2	794.464	-0.0014	4766	IIAPPER
P60709	ACTB_HUMAN	Actin, cytoplasmic 1 OS=Homo sapiens GN=ACTB PE=1 SV=1	398.239	2	794.464	-0.0014	4766	IIAPPER
P60709	ACTB_HUMAN	Actin, cytoplasmic 1 OS=Homo sapiens GN=ACTB PE=1 SV=1	398.239	2	794.464	-0.0013	4766	IIAPPER
P60709	ACTB_HUMAN	Actin, cytoplasmic 1 OS=Homo sapiens GN=ACTB PE=1 SV=1	398.239	2	794.464	-0.0012	4766	IIAPPER
P60709	ACTB_HUMAN	Actin, cytoplasmic 1 OS=Homo sapiens GN=ACTB PE=1 SV=1	398.239	2	794.464	-0.0012	4766	IIAPPER
P60709	ACTB_HUMAN	Actin, cytoplasmic 1 OS=Homo sapiens GN=ACTB PE=1 SV=1	398.239	2	794.464	-0.001	4766	IIAPPER
P60709	ACTB_HUMAN	Actin, cytoplasmic 1 OS=Homo sapiens GN=ACTB PE=1 SV=1	398.239	2	794.464	-0.001	4766	IIAPPER
P60709	ACTB_HUMAN	Actin, cytoplasmic 1 OS=Homo sapiens GN=ACTB PE=1 SV=1	398.239	2	794.464	-0.0009	4766	IIAPPER
P60709	ACTB_HUMAN	Actin, cytoplasmic 1 OS=Homo sapiens GN=ACTB PE=1 SV=1	398.239	2	794.464	-0.0008	4766	IIAPPER
P60709	ACTB_HUMAN	Actin, cytoplasmic 1 OS=Homo sapiens GN=ACTB PE=1 SV=1	398.239	2	794.464	-0.0007	4766	IIAPPER
P60709	ACTB_HUMAN	Actin, cytoplasmic 1 OS=Homo sapiens GN=ACTB PE=1 SV=1	398.239	2	794.464	-0.0007	4766	IIAPPER
P60709	ACTB_HUMAN	Actin, cytoplasmic 1 OS=Homo sapiens GN=ACTB PE=1 SV=1	398.239	2	794.464	-0.0007	4766	IIAPPER
P60709	ACTB_HUMAN	Actin, cytoplasmic 1 OS=Homo sapiens GN=ACTB PE=1 SV=1	398.24	2	794.464	-0.0006	4766	IIAPPER
P60709	ACTB_HUMAN	Actin, cytoplasmic 1 OS=Homo sapiens GN=ACTB PE=1 SV=1	398.24	2	794.464	-0.0006	4766	IIAPPER
P60709	ACTB_HUMAN	Actin, cytoplasmic 1 OS=Homo sapiens GN=ACTB PE=1 SV=1	398.24	2	794.464	-0.0006	4766	IIAPPER
P60709	ACTB_HUMAN	Actin, cytoplasmic 1 OS=Homo sapiens GN=ACTB PE=1 SV=1	398.24	2	794.464	-0.0006	4766	IIAPPER
P60709	ACTB_HUMAN	Actin, cytoplasmic 1 OS=Homo sapiens GN=ACTB PE=1 SV=1	398.24	2	794.465	-0.0005	4766	IIAPPER
P60709	ACTB_HUMAN	Actin, cytoplasmic 1 OS=Homo sapiens GN=ACTB PE=1 SV=1	398.24	2	794.465	-0.0005	4766	IIAPPER
P60709	ACTB_HUMAN	Actin, cytoplasmic 1 OS=Homo sapiens GN=ACTB PE=1 SV=1	398.24	2	794.465	-0.0004	4766	IIAPPER
P60709	ACTB_HUMAN	Actin, cytoplasmic 1 OS=Homo sapiens GN=ACTB PE=1 SV=1	398.24	2	794.465	-0.0003	4766	IIAPPER
P60709	ACTB_HUMAN	Actin, cytoplasmic 1 OS=Homo sapiens GN=ACTB PE=1 SV=1	398.24	2	794.465	-0.0003	4766	IIAPPER
P60709	ACTB_HUMAN	Actin, cytoplasmic 1 OS=Homo sapiens GN=ACTB PE=1 SV=1	398.24	2	794.465	-0.0003	4766	IIAPPER
P60709	ACTB_HUMAN	Actin, cytoplasmic 1 OS=Homo sapiens GN=ACTB PE=1 SV=1	398.24	2	794.465	-0.0003	4766	IIAPPER
P60709	ACTB_HUMAN	Actin, cytoplasmic 1 OS=Homo sapiens GN=ACTB PE=1 SV=1	398.24	2	794.465	-0.0003	4766	IIAPPER
P60709	ACTB_HUMAN	Actin, cytoplasmic 1 OS=Homo sapiens GN=ACTB PE=1 SV=1	398.24	2	794.465	-0.0002	4766	IIAPPER
P60709	ACTB_HUMAN	Actin, cytoplasmic 1 OS=Homo sapiens GN=ACTB PE=1 SV=1	398.24	2	794.465	-0.0002	4766	IIAPPER
P60709	ACTB_HUMAN	Actin, cytoplasmic 1 OS=Homo sapiens GN=ACTB PE=1 SV=1	398.24	2	794.465	-0.0002	4766	IIAPPER
P60709	ACTB_HUMAN	Actin, cytoplasmic 1 OS=Homo sapiens GN=ACTB PE=1 SV=1	398.24	2	794.465	-0.0002	4766	IIAPPER
P60709	ACTB_HUMAN	Actin, cytoplasmic 1 OS=Homo sapiens GN=ACTB PE=1 SV=1	398.24	2	794.465	-0.0001	4766	IIAPPER
P60709	ACTB_HUMAN	Actin, cytoplasmic 1 OS=Homo sapiens GN=ACTB PE=1 SV=1	398.24	2	794.465	0	4766	IIAPPER
P60709	ACTB_HUMAN	Actin, cytoplasmic 1 OS=Homo sapiens GN=ACTB PE=1 SV=1	398.24	2	794.465	0	4766	IIAPPER
P60709	ACTB_HUMAN	Actin, cytoplasmic 1 OS=Homo sapiens GN=ACTB PE=1 SV=1	398.24	2	794.465	0.0001	4766	IIAPPER
P60709	ACTB_HUMAN	Actin, cytoplasmic 1 OS=Homo sapiens GN=ACTB PE=1 SV=1	398.24	2	794.465	0.0001	4766	IIAPPER
P60709	ACTB_HUMAN	Actin, cytoplasmic 1 OS=Homo sapiens GN=ACTB PE=1 SV=1	398.24	2	794.465	0.0002	4766	IIAPPER
P60709	ACTB_HUMAN	Actin, cytoplasmic 1 OS=Homo sapiens GN=ACTB PE=1 SV=1	398.24	2	794.465	0.0002	4766	IIAPPER
P60709	ACTB_HUMAN	Actin, cytoplasmic 1 OS=Homo sapiens GN=ACTB PE=1 SV=1	398.24	2	794.465	0.0002	4766	IIAPPER
P60709	ACTB_HUMAN	Actin, cytoplasmic 1 OS=Homo sapiens GN=ACTB PE=1 SV=1	398.24	2	794.465	0.0003	4766	IIAPPER
P60709	ACTB_HUMAN	Actin, cytoplasmic 1 OS=Homo sapiens GN=ACTB PE=1 SV=1	398.24	2	794.465	0.0003	4766	IIAPPER
P60709	ACTB_HUMAN	Actin, cytoplasmic 1 OS=Homo sapiens GN=ACTB PE=1 SV=1	398.24	2	794.465	0.0004	4766	IIAPPER
P60709	ACTB_HUMAN	Actin, cytoplasmic 1 OS=Homo sapiens GN=ACTB PE=1 SV=1	398.24	2	794.465	0.0004	4766	IIAPPER
P60709	ACTB_HUMAN	Actin, cytoplasmic 1 OS=Homo sapiens GN=ACTB PE=1 SV=1	398.24	2	794.465	0.0004	4766	IIAPPER
P60709	ACTB_HUMAN	Actin, cytoplasmic 1 OS=Homo sapiens GN=ACTB PE=1 SV=1	398.24	2	794.465	0.0004	4766	IIAPPER
P60709	ACTB_HUMAN	Actin, cytoplasmic 1 OS=Homo sapiens GN=ACTB PE=1 SV=1	398.24	2	794.465	0.0004	4766	IIAPPER
P60709	ACTB_HUMAN	Actin, cytoplasmic 1 OS=Homo sapiens GN=ACTB PE=1 SV=1	398.24	2	794.466	0.0005	4766	IIAPPER
P60709	ACTB_HUMAN	Actin, cytoplasmic 1 OS=Homo sapiens GN=ACTB PE=1 SV=1	398.24	2	794.466	0.0005	4766	IIAPPER
P60709	ACTB_HUMAN	Actin, cytoplasmic 1 OS=Homo sapiens GN=ACTB PE=1 SV=1	398.24	2	794.466	0.0006	4766	IIAPPER
P60709	ACTB_HUMAN	Actin, cytoplasmic 1 OS=Homo sapiens GN=ACTB PE=1 SV=1	398.24	2	794.466	0.0007	4766	IIAPPER
P60709	ACTB_HUMAN	Actin, cytoplasmic 1 OS=Homo sapiens GN=ACTB PE=1 SV=1	398.24	2	794.466	0.0007	4766	IIAPPER
P60709	ACTB_HUMAN	Actin, cytoplasmic 1 OS=Homo sapiens GN=ACTB PE=1 SV=1	398.24	2	794.466	0.0007	4766	IIAPPER
P60709	ACTB_HUMAN	Actin, cytoplasmic 1 OS=Homo sapiens GN=ACTB PE=1 SV=1	398.24	2	794.466	0.0008	4766	IIAPPER
P60709	ACTB_HUMAN	Actin, cytoplasmic 1 OS=Homo sapiens GN=ACTB PE=1 SV=1	398.24	2	794.466	0.0008	4766	IIAPPER
P60709	ACTB_HUMAN	Actin, cytoplasmic 1 OS=Homo sapiens GN=ACTB PE=1 SV=1	398.24	2	794.466	0.0008	4766	IIAPPER
P60709	ACTB_HUMAN	Actin, cytoplasmic 1 OS=Homo sapiens GN=ACTB PE=1 SV=1	398.24	2	794.466	0.0009	4766	IIAPPER
P60709	ACTB_HUMAN	Actin, cytoplasmic 1 OS=Homo sapiens GN=ACTB PE=1 SV=1	398.24	2	794.466	0.0009	4766	IIAPPER
P60709	ACTB_HUMAN	Actin, cytoplasmic 1 OS=Homo sapiens GN=ACTB PE=1 SV=1	398.24	2	794.466	0.0009	4766	IIAPPER
P60709	ACTB_HUMAN	Actin, cytoplasmic 1 OS=Homo sapiens GN=ACTB PE=1 SV=1	398.24	2	794.466	0.0009	4766	IIAPPER
P60709	ACTB_HUMAN	Actin, cytoplasmic 1 OS=Homo sapiens GN=ACTB PE=1 SV=1	398.24	2	794.466	0.001	4766	IIAPPER
P60709	ACTB_HUMAN	Actin, cytoplasmic 1 OS=Homo sapiens GN=ACTB PE=1 SV=1	398.24	2	794.466	0.0011	4766	IIAPPER
P60709	ACTB_HUMAN	Actin, cytoplasmic 1 OS=Homo sapiens GN=ACTB PE=1 SV=1	398.24	2	794.466	0.0011	4766	IIAPPER
P60709	ACTB_HUMAN	Actin, cytoplasmic 1 OS=Homo sapiens GN=ACTB PE=1 SV=1	398.24	2	794.466	0.0011	4766	IIAPPER
P60709	ACTB_HUMAN	Actin, cytoplasmic 1 OS=Homo sapiens GN=ACTB PE=1 SV=1	398.24	2	794.466	0.0012	4766	IIAPPER
P60709	ACTB_HUMAN	Actin, cytoplasmic 1 OS=Homo sapiens GN=ACTB PE=1 SV=1	398.24	2	794.466	0.0013	4766	IIAPPER
P60709	ACTB_HUMAN	Actin, cytoplasmic 1 OS=Homo sapiens GN=ACTB PE=1 SV=1	398.24	2	794.466	0.0013	4766	IIAPPER
P60709	ACTB_HUMAN	Actin, cytoplasmic 1 OS=Homo sapiens GN=ACTB PE=1 SV=1	398.24	2	794.466	0.0015	4766	IIAPPER
P60709	ACTB_HUMAN	Actin, cytoplasmic 1 OS=Homo sapiens GN=ACTB PE=1 SV=1	398.24	2	794.466	0.0015	4766	IIAPPER
P60709	ACTB_HUMAN	Actin, cytoplasmic 1 OS=Homo sapiens GN=ACTB PE=1 SV=1	398.241	2	794.467	0.0016	4766	IIAPPER
P60709	ACTB_HUMAN	Actin, cytoplasmic 1 OS=Homo sapiens GN=ACTB PE=1 SV=1	398.241	2	794.467	0.0016	4766	IIAPPER
P60709	ACTB_HUMAN	Actin, cytoplasmic 1 OS=Homo sapiens GN=ACTB PE=1 SV=1	398.241	2	794.467	0.0016	4766	IIAPPER
P60709	ACTB_HUMAN	Actin, cytoplasmic 1 OS=Homo sapiens GN=ACTB PE=1 SV=1	398.241	2	794.467	0.0018	4766	IIAPPER
P60709	ACTB_HUMAN	Actin, cytoplasmic 1 OS=Homo sapiens GN=ACTB PE=1 SV=1	398.241	2	794.467	0.0018	4766	IIAPPER
P60709	ACTB_HUMAN	Actin, cytoplasmic 1 OS=Homo sapiens GN=ACTB PE=1 SV=1	398.241	2	794.467	0.002	4766	IIAPPER
P60709	ACTB_HUMAN	Actin, cytoplasmic 1 OS=Homo sapiens GN=ACTB PE=1 SV=1	398.241	2	794.467	0.002	4766	IIAPPER
P60709	ACTB_HUMAN	Actin, cytoplasmic 1 OS=Homo sapiens GN=ACTB PE=1 SV=1	398.241	2	794.467	0.002	4766	IIAPPER
P60709	ACTB_HUMAN	Actin, cytoplasmic 1 OS=Homo sapiens GN=ACTB PE=1 SV=1	398.241	2	794.467	0.0021	4766	IIAPPER
P60709	ACTB_HUMAN	Actin, cytoplasmic 1 OS=Homo sapiens GN=ACTB PE=1 SV=1	398.241	2	794.467	0.0021	4766	IIAPPER
P60709	ACTB_HUMAN	Actin, cytoplasmic 1 OS=Homo sapiens GN=ACTB PE=1 SV=1	398.241	2	794.467	0.0023	4766	IIAPPER
P60709	ACTB_HUMAN	Actin, cytoplasmic 1 OS=Homo sapiens GN=ACTB PE=1 SV=1	398.241	2	794.467	0.0023	4766	IIAPPER
P60709	ACTB_HUMAN	Actin, cytoplasmic 1 OS=Homo sapiens GN=ACTB PE=1 SV=1	398.241	2	794.467	0.0025	4766	IIAPPER
P60709	ACTB_HUMAN	Actin, cytoplasmic 1 OS=Homo sapiens GN=ACTB PE=1 SV=1	398.241	2	794.468	0.0027	4766	IIAPPER
P60709	ACTB_HUMAN	Actin, cytoplasmic 1 OS=Homo sapiens GN=ACTB PE=1 SV=1	398.241	2	794.468	0.0028	4766	IIAPPER
P60709	ACTB_HUMAN	Actin, cytoplasmic 1 OS=Homo sapiens GN=ACTB PE=1 SV=1	398.241	2	794.468	0.0033	4766	IIAPPER
P60709	ACTB_HUMAN	Actin, cytoplasmic 1 OS=Homo sapiens GN=ACTB PE=1 SV=1	398.241	2	794.468	0.0034	4766	IIAPPER
P60709	ACTB_HUMAN	Actin, cytoplasmic 1 OS=Homo sapiens GN=ACTB PE=1 SV=1	398.241	2	794.468	0.0034	4766	IIAPPER
P60709	ACTB_HUMAN	Actin, cytoplasmic 1 OS=Homo sapiens GN=ACTB PE=1 SV=1	398.242	2	794.469	0.0039	4766	IIAPPER
P60709	ACTB_HUMAN	Actin, cytoplasmic 1 OS=Homo sapiens GN=ACTB PE=1 SV=1	398.242	2	794.469	0.004	4766	IIAPPER
P60709	ACTB_HUMAN	Actin, cytoplasmic 1 OS=Homo sapiens GN=ACTB PE=1 SV=1	398.242	2	794.47	0.0046	4766	IIAPPER
P60709	ACTB_HUMAN	Actin, cytoplasmic 1 OS=Homo sapiens GN=ACTB PE=1 SV=1	398.242	2	794.47	0.0051	4766	IIAPPER
P60709	ACTB_HUMAN	Actin, cytoplasmic 1 OS=Homo sapiens GN=ACTB PE=1 SV=1	398.243	2	794.471	0.0055	4766	IIAPPER
P60709	ACTB_HUMAN	Actin, cytoplasmic 1 OS=Homo sapiens GN=ACTB PE=1 SV=1	398.243	2	794.472	0.0066	4766	IIAPPER
P60709	ACTB_HUMAN	Actin, cytoplasmic 1 OS=Homo sapiens GN=ACTB PE=1 SV=1	398.243	2	794.472	0.0075	4766	IIAPPER
P60709	ACTB_HUMAN	Actin, cytoplasmic 1 OS=Homo sapiens GN=ACTB PE=1 SV=1	488.723	2	975.432	-0.009	4766	AGFAGDDAPR
P60709	ACTB_HUMAN	Actin, cytoplasmic 1 OS=Homo sapiens GN=ACTB PE=1 SV=1	488.726	2	975.437	-0.0037	4766	AGFAGDDAPR
P60709	ACTB_HUMAN	Actin, cytoplasmic 1 OS=Homo sapiens GN=ACTB PE=1 SV=1	488.726	2	975.438	-0.0034	4766	AGFAGDDAPR
P60709	ACTB_HUMAN	Actin, cytoplasmic 1 OS=Homo sapiens GN=ACTB PE=1 SV=1	488.726	2	975.438	-0.003	4766	AGFAGDDAPR
P60709	ACTB_HUMAN	Actin, cytoplasmic 1 OS=Homo sapiens GN=ACTB PE=1 SV=1	488.726	2	975.438	-0.0029	4766	AGFAGDDAPR
P60709	ACTB_HUMAN	Actin, cytoplasmic 1 OS=Homo sapiens GN=ACTB PE=1 SV=1	488.726	2	975.438	-0.0029	4766	AGFAGDDAPR
P60709	ACTB_HUMAN	Actin, cytoplasmic 1 OS=Homo sapiens GN=ACTB PE=1 SV=1	488.726	2	975.438	-0.0029	4766	AGFAGDDAPR
P60709	ACTB_HUMAN	Actin, cytoplasmic 1 OS=Homo sapiens GN=ACTB PE=1 SV=1	488.726	2	975.438	-0.0029	4766	AGFAGDDAPR
P60709	ACTB_HUMAN	Actin, cytoplasmic 1 OS=Homo sapiens GN=ACTB PE=1 SV=1	488.726	2	975.438	-0.0028	4766	AGFAGDDAPR
P60709	ACTB_HUMAN	Actin, cytoplasmic 1 OS=Homo sapiens GN=ACTB PE=1 SV=1	488.726	2	975.438	-0.0028	4766	AGFAGDDAPR
P60709	ACTB_HUMAN	Actin, cytoplasmic 1 OS=Homo sapiens GN=ACTB PE=1 SV=1	488.726	2	975.438	-0.0026	4766	AGFAGDDAPR
P60709	ACTB_HUMAN	Actin, cytoplasmic 1 OS=Homo sapiens GN=ACTB PE=1 SV=1	488.726	2	975.438	-0.0026	4766	AGFAGDDAPR
P60709	ACTB_HUMAN	Actin, cytoplasmic 1 OS=Homo sapiens GN=ACTB PE=1 SV=1	488.726	2	975.438	-0.0025	4766	AGFAGDDAPR
P60709	ACTB_HUMAN	Actin, cytoplasmic 1 OS=Homo sapiens GN=ACTB PE=1 SV=1	488.727	2	975.439	-0.0024	4766	AGFAGDDAPR
P60709	ACTB_HUMAN	Actin, cytoplasmic 1 OS=Homo sapiens GN=ACTB PE=1 SV=1	488.727	2	975.439	-0.0024	4766	AGFAGDDAPR
P60709	ACTB_HUMAN	Actin, cytoplasmic 1 OS=Homo sapiens GN=ACTB PE=1 SV=1	488.727	2	975.439	-0.0024	4766	AGFAGDDAPR
P60709	ACTB_HUMAN	Actin, cytoplasmic 1 OS=Homo sapiens GN=ACTB PE=1 SV=1	488.727	2	975.439	-0.0022	4766	AGFAGDDAPR
P60709	ACTB_HUMAN	Actin, cytoplasmic 1 OS=Homo sapiens GN=ACTB PE=1 SV=1	488.727	2	975.439	-0.002	4766	AGFAGDDAPR
P60709	ACTB_HUMAN	Actin, cytoplasmic 1 OS=Homo sapiens GN=ACTB PE=1 SV=1	488.727	2	975.439	-0.002	4766	AGFAGDDAPR
P60709	ACTB_HUMAN	Actin, cytoplasmic 1 OS=Homo sapiens GN=ACTB PE=1 SV=1	488.727	2	975.439	-0.002	4766	AGFAGDDAPR
P60709	ACTB_HUMAN	Actin, cytoplasmic 1 OS=Homo sapiens GN=ACTB PE=1 SV=1	488.727	2	975.439	-0.0019	4766	AGFAGDDAPR
P60709	ACTB_HUMAN	Actin, cytoplasmic 1 OS=Homo sapiens GN=ACTB PE=1 SV=1	488.727	2	975.439	-0.0018	4766	AGFAGDDAPR
P60709	ACTB_HUMAN	Actin, cytoplasmic 1 OS=Homo sapiens GN=ACTB PE=1 SV=1	488.727	2	975.439	-0.0017	4766	AGFAGDDAPR
P60709	ACTB_HUMAN	Actin, cytoplasmic 1 OS=Homo sapiens GN=ACTB PE=1 SV=1	488.727	2	975.439	-0.0017	4766	AGFAGDDAPR
P60709	ACTB_HUMAN	Actin, cytoplasmic 1 OS=Homo sapiens GN=ACTB PE=1 SV=1	488.727	2	975.439	-0.0016	4766	AGFAGDDAPR
P60709	ACTB_HUMAN	Actin, cytoplasmic 1 OS=Homo sapiens GN=ACTB PE=1 SV=1	488.727	2	975.439	-0.0015	4766	AGFAGDDAPR
P60709	ACTB_HUMAN	Actin, cytoplasmic 1 OS=Homo sapiens GN=ACTB PE=1 SV=1	488.727	2	975.439	-0.0015	4766	AGFAGDDAPR
P60709	ACTB_HUMAN	Actin, cytoplasmic 1 OS=Homo sapiens GN=ACTB PE=1 SV=1	488.727	2	975.439	-0.0015	4766	AGFAGDDAPR
P60709	ACTB_HUMAN	Actin, cytoplasmic 1 OS=Homo sapiens GN=ACTB PE=1 SV=1	488.727	2	975.439	-0.0015	4766	AGFAGDDAPR
P60709	ACTB_HUMAN	Actin, cytoplasmic 1 OS=Homo sapiens GN=ACTB PE=1 SV=1	488.727	2	975.439	-0.0015	4766	AGFAGDDAPR
P60709	ACTB_HUMAN	Actin, cytoplasmic 1 OS=Homo sapiens GN=ACTB PE=1 SV=1	488.727	2	975.44	-0.0014	4766	AGFAGDDAPR
P60709	ACTB_HUMAN	Actin, cytoplasmic 1 OS=Homo sapiens GN=ACTB PE=1 SV=1	488.727	2	975.44	-0.0014	4766	AGFAGDDAPR
P60709	ACTB_HUMAN	Actin, cytoplasmic 1 OS=Homo sapiens GN=ACTB PE=1 SV=1	488.727	2	975.44	-0.0013	4766	AGFAGDDAPR
P60709	ACTB_HUMAN	Actin, cytoplasmic 1 OS=Homo sapiens GN=ACTB PE=1 SV=1	488.727	2	975.44	-0.0013	4766	AGFAGDDAPR
P60709	ACTB_HUMAN	Actin, cytoplasmic 1 OS=Homo sapiens GN=ACTB PE=1 SV=1	488.727	2	975.44	-0.0013	4766	AGFAGDDAPR
P60709	ACTB_HUMAN	Actin, cytoplasmic 1 OS=Homo sapiens GN=ACTB PE=1 SV=1	488.727	2	975.44	-0.0012	4766	AGFAGDDAPR
P60709	ACTB_HUMAN	Actin, cytoplasmic 1 OS=Homo sapiens GN=ACTB PE=1 SV=1	488.727	2	975.44	-0.0012	4766	AGFAGDDAPR
P60709	ACTB_HUMAN	Actin, cytoplasmic 1 OS=Homo sapiens GN=ACTB PE=1 SV=1	488.727	2	975.44	-0.0012	4766	AGFAGDDAPR
P60709	ACTB_HUMAN	Actin, cytoplasmic 1 OS=Homo sapiens GN=ACTB PE=1 SV=1	488.727	2	975.44	-0.001	4766	AGFAGDDAPR
P60709	ACTB_HUMAN	Actin, cytoplasmic 1 OS=Homo sapiens GN=ACTB PE=1 SV=1	488.727	2	975.44	-0.001	4766	AGFAGDDAPR
P60709	ACTB_HUMAN	Actin, cytoplasmic 1 OS=Homo sapiens GN=ACTB PE=1 SV=1	488.727	2	975.44	-0.001	4766	AGFAGDDAPR
P60709	ACTB_HUMAN	Actin, cytoplasmic 1 OS=Homo sapiens GN=ACTB PE=1 SV=1	488.727	2	975.44	-0.0008	4766	AGFAGDDAPR
P60709	ACTB_HUMAN	Actin, cytoplasmic 1 OS=Homo sapiens GN=ACTB PE=1 SV=1	488.727	2	975.44	-0.0007	4766	AGFAGDDAPR
P60709	ACTB_HUMAN	Actin, cytoplasmic 1 OS=Homo sapiens GN=ACTB PE=1 SV=1	488.727	2	975.44	-0.0007	4766	AGFAGDDAPR
P60709	ACTB_HUMAN	Actin, cytoplasmic 1 OS=Homo sapiens GN=ACTB PE=1 SV=1	488.728	2	975.441	-0.0004	4766	AGFAGDDAPR
P60709	ACTB_HUMAN	Actin, cytoplasmic 1 OS=Homo sapiens GN=ACTB PE=1 SV=1	488.728	2	975.441	-0.0004	4766	AGFAGDDAPR
P60709	ACTB_HUMAN	Actin, cytoplasmic 1 OS=Homo sapiens GN=ACTB PE=1 SV=1	488.728	2	975.441	-0.0003	4766	AGFAGDDAPR
P60709	ACTB_HUMAN	Actin, cytoplasmic 1 OS=Homo sapiens GN=ACTB PE=1 SV=1	488.728	2	975.441	-0.0002	4766	AGFAGDDAPR
P60709	ACTB_HUMAN	Actin, cytoplasmic 1 OS=Homo sapiens GN=ACTB PE=1 SV=1	488.728	2	975.441	-0.0002	4766	AGFAGDDAPR
P60709	ACTB_HUMAN	Actin, cytoplasmic 1 OS=Homo sapiens GN=ACTB PE=1 SV=1	488.728	2	975.441	-0.0001	4766	AGFAGDDAPR
P60709	ACTB_HUMAN	Actin, cytoplasmic 1 OS=Homo sapiens GN=ACTB PE=1 SV=1	488.728	2	975.441	-0.0001	4766	AGFAGDDAPR
P60709	ACTB_HUMAN	Actin, cytoplasmic 1 OS=Homo sapiens GN=ACTB PE=1 SV=1	488.728	2	975.441	0	4766	AGFAGDDAPR
P60709	ACTB_HUMAN	Actin, cytoplasmic 1 OS=Homo sapiens GN=ACTB PE=1 SV=1	488.728	2	975.441	0.0001	4766	AGFAGDDAPR
P60709	ACTB_HUMAN	Actin, cytoplasmic 1 OS=Homo sapiens GN=ACTB PE=1 SV=1	488.728	2	975.441	0.0002	4766	AGFAGDDAPR
P60709	ACTB_HUMAN	Actin, cytoplasmic 1 OS=Homo sapiens GN=ACTB PE=1 SV=1	488.728	2	975.441	0.0003	4766	AGFAGDDAPR
P60709	ACTB_HUMAN	Actin, cytoplasmic 1 OS=Homo sapiens GN=ACTB PE=1 SV=1	488.728	2	975.441	0.0004	4766	AGFAGDDAPR
P60709	ACTB_HUMAN	Actin, cytoplasmic 1 OS=Homo sapiens GN=ACTB PE=1 SV=1	488.728	2	975.442	0.0006	4766	AGFAGDDAPR
P60709	ACTB_HUMAN	Actin, cytoplasmic 1 OS=Homo sapiens GN=ACTB PE=1 SV=1	488.728	2	975.442	0.0006	4766	AGFAGDDAPR
P60709	ACTB_HUMAN	Actin, cytoplasmic 1 OS=Homo sapiens GN=ACTB PE=1 SV=1	488.728	2	975.442	0.0006	4766	AGFAGDDAPR
P60709	ACTB_HUMAN	Actin, cytoplasmic 1 OS=Homo sapiens GN=ACTB PE=1 SV=1	488.728	2	975.442	0.0008	4766	AGFAGDDAPR
P60709	ACTB_HUMAN	Actin, cytoplasmic 1 OS=Homo sapiens GN=ACTB PE=1 SV=1	488.728	2	975.442	0.0008	4766	AGFAGDDAPR
P60709	ACTB_HUMAN	Actin, cytoplasmic 1 OS=Homo sapiens GN=ACTB PE=1 SV=1	488.728	2	975.442	0.0008	4766	AGFAGDDAPR
P60709	ACTB_HUMAN	Actin, cytoplasmic 1 OS=Homo sapiens GN=ACTB PE=1 SV=1	488.728	2	975.442	0.0012	4766	AGFAGDDAPR
P60709	ACTB_HUMAN	Actin, cytoplasmic 1 OS=Homo sapiens GN=ACTB PE=1 SV=1	488.728	2	975.442	0.0013	4766	AGFAGDDAPR
P60709	ACTB_HUMAN	Actin, cytoplasmic 1 OS=Homo sapiens GN=ACTB PE=1 SV=1	488.728	2	975.442	0.0013	4766	AGFAGDDAPR
P60709	ACTB_HUMAN	Actin, cytoplasmic 1 OS=Homo sapiens GN=ACTB PE=1 SV=1	488.728	2	975.442	0.0013	4766	AGFAGDDAPR
P60709	ACTB_HUMAN	Actin, cytoplasmic 1 OS=Homo sapiens GN=ACTB PE=1 SV=1	488.728	2	975.442	0.0014	4766	AGFAGDDAPR
P60709	ACTB_HUMAN	Actin, cytoplasmic 1 OS=Homo sapiens GN=ACTB PE=1 SV=1	488.728	2	975.442	0.0014	4766	AGFAGDDAPR
P60709	ACTB_HUMAN	Actin, cytoplasmic 1 OS=Homo sapiens GN=ACTB PE=1 SV=1	488.729	2	975.443	0.0016	4766	AGFAGDDAPR
P60709	ACTB_HUMAN	Actin, cytoplasmic 1 OS=Homo sapiens GN=ACTB PE=1 SV=1	488.729	2	975.443	0.0017	4766	AGFAGDDAPR
P60709	ACTB_HUMAN	Actin, cytoplasmic 1 OS=Homo sapiens GN=ACTB PE=1 SV=1	488.729	2	975.443	0.002	4766	AGFAGDDAPR
P60709	ACTB_HUMAN	Actin, cytoplasmic 1 OS=Homo sapiens GN=ACTB PE=1 SV=1	488.729	2	975.443	0.0025	4766	AGFAGDDAPR
P60709	ACTB_HUMAN	Actin, cytoplasmic 1 OS=Homo sapiens GN=ACTB PE=1 SV=1	488.729	2	975.444	0.0031	4766	AGFAGDDAPR
P60709	ACTB_HUMAN	Actin, cytoplasmic 1 OS=Homo sapiens GN=ACTB PE=1 SV=1	488.729	2	975.444	0.0032	4766	AGFAGDDAPR
P60709	ACTB_HUMAN	Actin, cytoplasmic 1 OS=Homo sapiens GN=ACTB PE=1 SV=1	488.73	2	975.444	0.0035	4766	AGFAGDDAPR
P60709	ACTB_HUMAN	Actin, cytoplasmic 1 OS=Homo sapiens GN=ACTB PE=1 SV=1	488.73	2	975.445	0.0036	4766	AGFAGDDAPR
P60709	ACTB_HUMAN	Actin, cytoplasmic 1 OS=Homo sapiens GN=ACTB PE=1 SV=1	488.73	2	975.445	0.004	4766	AGFAGDDAPR
P60709	ACTB_HUMAN	Actin, cytoplasmic 1 OS=Homo sapiens GN=ACTB PE=1 SV=1	488.73	2	975.445	0.0042	4766	AGFAGDDAPR
P60709	ACTB_HUMAN	Actin, cytoplasmic 1 OS=Homo sapiens GN=ACTB PE=1 SV=1	488.73	2	975.445	0.0043	4766	AGFAGDDAPR
P60709	ACTB_HUMAN	Actin, cytoplasmic 1 OS=Homo sapiens GN=ACTB PE=1 SV=1	488.73	2	975.445	0.0044	4766	AGFAGDDAPR
P60709	ACTB_HUMAN	Actin, cytoplasmic 1 OS=Homo sapiens GN=ACTB PE=1 SV=1	488.73	2	975.445	0.0044	4766	AGFAGDDAPR
P60709	ACTB_HUMAN	Actin, cytoplasmic 1 OS=Homo sapiens GN=ACTB PE=1 SV=1	488.73	2	975.446	0.0048	4766	AGFAGDDAPR
P60709	ACTB_HUMAN	Actin, cytoplasmic 1 OS=Homo sapiens GN=ACTB PE=1 SV=1	499.745	2	997.475	-0.0039	4766	DLTDYLMK
P60709	ACTB_HUMAN	Actin, cytoplasmic 1 OS=Homo sapiens GN=ACTB PE=1 SV=1	499.745	2	997.476	-0.0028	4766	DLTDYLMK
P60709	ACTB_HUMAN	Actin, cytoplasmic 1 OS=Homo sapiens GN=ACTB PE=1 SV=1	499.746	2	997.477	-0.0016	4766	DLTDYLMK
P60709	ACTB_HUMAN	Actin, cytoplasmic 1 OS=Homo sapiens GN=ACTB PE=1 SV=1	499.749	2	997.483	0.0037	4766	DLTDYLMK
P60709	ACTB_HUMAN	Actin, cytoplasmic 1 OS=Homo sapiens GN=ACTB PE=1 SV=1	566.765	2	1131.52	-0.0045	4766	GYSFTTTAER
P60709	ACTB_HUMAN	Actin, cytoplasmic 1 OS=Homo sapiens GN=ACTB PE=1 SV=1	566.765	2	1131.52	-0.0042	4766	GYSFTTTAER
P60709	ACTB_HUMAN	Actin, cytoplasmic 1 OS=Homo sapiens GN=ACTB PE=1 SV=1	566.765	2	1131.52	-0.0036	4766	GYSFTTTAER
P60709	ACTB_HUMAN	Actin, cytoplasmic 1 OS=Homo sapiens GN=ACTB PE=1 SV=1	566.766	2	1131.52	-0.0029	4766	GYSFTTTAER
P60709	ACTB_HUMAN	Actin, cytoplasmic 1 OS=Homo sapiens GN=ACTB PE=1 SV=1	566.766	2	1131.52	-0.0022	4766	GYSFTTTAER
P60709	ACTB_HUMAN	Actin, cytoplasmic 1 OS=Homo sapiens GN=ACTB PE=1 SV=1	566.766	2	1131.52	-0.0011	4766	GYSFTTTAER
P60709	ACTB_HUMAN	Actin, cytoplasmic 1 OS=Homo sapiens GN=ACTB PE=1 SV=1	566.767	2	1131.52	-0.001	4766	GYSFTTTAER
P60709	ACTB_HUMAN	Actin, cytoplasmic 1 OS=Homo sapiens GN=ACTB PE=1 SV=1	566.768	2	1131.52	0.0017	4766	GYSFTTTAER
P60709	ACTB_HUMAN	Actin, cytoplasmic 1 OS=Homo sapiens GN=ACTB PE=1 SV=1	566.768	2	1131.52	0.0024	4766	GYSFTTTAER
P60709	ACTB_HUMAN	Actin, cytoplasmic 1 OS=Homo sapiens GN=ACTB PE=1 SV=1	566.769	2	1131.52	0.0043	4766	GYSFTTTAER
P60709	ACTB_HUMAN	Actin, cytoplasmic 1 OS=Homo sapiens GN=ACTB PE=1 SV=1	566.77	2	1131.52	0.0051	4766	GYSFTTTAER
P60709	ACTB_HUMAN	Actin, cytoplasmic 1 OS=Homo sapiens GN=ACTB PE=1 SV=1	566.77	2	1131.53	0.0055	4766	GYSFTTTAER
P60709	ACTB_HUMAN	Actin, cytoplasmic 1 OS=Homo sapiens GN=ACTB PE=1 SV=1	566.77	2	1131.53	0.0055	4766	GYSFTTTAER
P60709	ACTB_HUMAN	Actin, cytoplasmic 1 OS=Homo sapiens GN=ACTB PE=1 SV=1	566.77	2	1131.53	0.0055	4766	GYSFTTTAER
P60709	ACTB_HUMAN	Actin, cytoplasmic 1 OS=Homo sapiens GN=ACTB PE=1 SV=1	566.77	2	1131.53	0.0063	4766	GYSFTTTAER
P60709	ACTB_HUMAN	Actin, cytoplasmic 1 OS=Homo sapiens GN=ACTB PE=1 SV=1	566.771	2	1131.53	0.0084	4766	GYSFTTTAER
P60709	ACTB_HUMAN	Actin, cytoplasmic 1 OS=Homo sapiens GN=ACTB PE=1 SV=1	566.771	2	1131.53	0.0085	4766	GYSFTTTAER
P60709	ACTB_HUMAN	Actin, cytoplasmic 1 OS=Homo sapiens GN=ACTB PE=1 SV=1	566.772	2	1131.53	0.0095	4766	GYSFTTTAER
P60709	ACTB_HUMAN	Actin, cytoplasmic 1 OS=Homo sapiens GN=ACTB PE=1 SV=1	566.773	2	1131.53	0.011	4766	GYSFTTTAER
P60709	ACTB_HUMAN	Actin, cytoplasmic 1 OS=Homo sapiens GN=ACTB PE=1 SV=1	581.308	2	1160.6	-0.0091	4766	EITALAPSTMK
P60709	ACTB_HUMAN	Actin, cytoplasmic 1 OS=Homo sapiens GN=ACTB PE=1 SV=1	581.309	2	1160.6	-0.0069	4766	EITALAPSTMK
P60709	ACTB_HUMAN	Actin, cytoplasmic 1 OS=Homo sapiens GN=ACTB PE=1 SV=1	581.309	2	1160.6	-0.0069	4766	EITALAPSTMK
P60709	ACTB_HUMAN	Actin, cytoplasmic 1 OS=Homo sapiens GN=ACTB PE=1 SV=1	581.309	2	1160.6	-0.0069	4766	EITALAPSTMK
P60709	ACTB_HUMAN	Actin, cytoplasmic 1 OS=Homo sapiens GN=ACTB PE=1 SV=1	581.31	2	1160.6	-0.0064	4766	EITALAPSTMK
P60709	ACTB_HUMAN	Actin, cytoplasmic 1 OS=Homo sapiens GN=ACTB PE=1 SV=1	581.31	2	1160.61	-0.006	4766	EITALAPSTMK
P60709	ACTB_HUMAN	Actin, cytoplasmic 1 OS=Homo sapiens GN=ACTB PE=1 SV=1	581.31	2	1160.61	-0.0054	4766	EITALAPSTMK
P60709	ACTB_HUMAN	Actin, cytoplasmic 1 OS=Homo sapiens GN=ACTB PE=1 SV=1	581.31	2	1160.61	-0.0053	4766	EITALAPSTMK
P60709	ACTB_HUMAN	Actin, cytoplasmic 1 OS=Homo sapiens GN=ACTB PE=1 SV=1	581.31	2	1160.61	-0.0052	4766	EITALAPSTMK
P60709	ACTB_HUMAN	Actin, cytoplasmic 1 OS=Homo sapiens GN=ACTB PE=1 SV=1	581.31	2	1160.61	-0.005	4766	EITALAPSTMK
P60709	ACTB_HUMAN	Actin, cytoplasmic 1 OS=Homo sapiens GN=ACTB PE=1 SV=1	581.31	2	1160.61	-0.005	4766	EITALAPSTMK
P60709	ACTB_HUMAN	Actin, cytoplasmic 1 OS=Homo sapiens GN=ACTB PE=1 SV=1	581.31	2	1160.61	-0.0049	4766	EITALAPSTMK
P60709	ACTB_HUMAN	Actin, cytoplasmic 1 OS=Homo sapiens GN=ACTB PE=1 SV=1	581.31	2	1160.61	-0.0048	4766	EITALAPSTMK
P60709	ACTB_HUMAN	Actin, cytoplasmic 1 OS=Homo sapiens GN=ACTB PE=1 SV=1	581.311	2	1160.61	-0.0044	4766	EITALAPSTMK
P60709	ACTB_HUMAN	Actin, cytoplasmic 1 OS=Homo sapiens GN=ACTB PE=1 SV=1	581.311	2	1160.61	-0.0043	4766	EITALAPSTMK
P60709	ACTB_HUMAN	Actin, cytoplasmic 1 OS=Homo sapiens GN=ACTB PE=1 SV=1	581.311	2	1160.61	-0.0039	4766	EITALAPSTMK
P60709	ACTB_HUMAN	Actin, cytoplasmic 1 OS=Homo sapiens GN=ACTB PE=1 SV=1	581.311	2	1160.61	-0.0038	4766	EITALAPSTMK
P60709	ACTB_HUMAN	Actin, cytoplasmic 1 OS=Homo sapiens GN=ACTB PE=1 SV=1	581.311	2	1160.61	-0.0037	4766	EITALAPSTMK
P60709	ACTB_HUMAN	Actin, cytoplasmic 1 OS=Homo sapiens GN=ACTB PE=1 SV=1	581.311	2	1160.61	-0.0037	4766	EITALAPSTMK
P60709	ACTB_HUMAN	Actin, cytoplasmic 1 OS=Homo sapiens GN=ACTB PE=1 SV=1	581.311	2	1160.61	-0.0037	4766	EITALAPSTMK
P60709	ACTB_HUMAN	Actin, cytoplasmic 1 OS=Homo sapiens GN=ACTB PE=1 SV=1	581.311	2	1160.61	-0.0036	4766	EITALAPSTMK
P60709	ACTB_HUMAN	Actin, cytoplasmic 1 OS=Homo sapiens GN=ACTB PE=1 SV=1	581.311	2	1160.61	-0.0036	4766	EITALAPSTMK
P60709	ACTB_HUMAN	Actin, cytoplasmic 1 OS=Homo sapiens GN=ACTB PE=1 SV=1	581.311	2	1160.61	-0.0034	4766	EITALAPSTMK
P60709	ACTB_HUMAN	Actin, cytoplasmic 1 OS=Homo sapiens GN=ACTB PE=1 SV=1	581.311	2	1160.61	-0.0032	4766	EITALAPSTMK
P60709	ACTB_HUMAN	Actin, cytoplasmic 1 OS=Homo sapiens GN=ACTB PE=1 SV=1	581.311	2	1160.61	-0.0032	4766	EITALAPSTMK
P60709	ACTB_HUMAN	Actin, cytoplasmic 1 OS=Homo sapiens GN=ACTB PE=1 SV=1	581.311	2	1160.61	-0.003	4766	EITALAPSTMK
P60709	ACTB_HUMAN	Actin, cytoplasmic 1 OS=Homo sapiens GN=ACTB PE=1 SV=1	581.312	2	1160.61	-0.0023	4766	EITALAPSTMK
P60709	ACTB_HUMAN	Actin, cytoplasmic 1 OS=Homo sapiens GN=ACTB PE=1 SV=1	581.312	2	1160.61	-0.0022	4766	EITALAPSTMK
P60709	ACTB_HUMAN	Actin, cytoplasmic 1 OS=Homo sapiens GN=ACTB PE=1 SV=1	581.312	2	1160.61	-0.0022	4766	EITALAPSTMK
P60709	ACTB_HUMAN	Actin, cytoplasmic 1 OS=Homo sapiens GN=ACTB PE=1 SV=1	581.312	2	1160.61	-0.0022	4766	EITALAPSTMK
P60709	ACTB_HUMAN	Actin, cytoplasmic 1 OS=Homo sapiens GN=ACTB PE=1 SV=1	581.312	2	1160.61	-0.0021	4766	EITALAPSTMK
P60709	ACTB_HUMAN	Actin, cytoplasmic 1 OS=Homo sapiens GN=ACTB PE=1 SV=1	581.312	2	1160.61	-0.0016	4766	EITALAPSTMK
P60709	ACTB_HUMAN	Actin, cytoplasmic 1 OS=Homo sapiens GN=ACTB PE=1 SV=1	581.312	2	1160.61	-0.0016	4766	EITALAPSTMK
P60709	ACTB_HUMAN	Actin, cytoplasmic 1 OS=Homo sapiens GN=ACTB PE=1 SV=1	581.312	2	1160.61	-0.0014	4766	EITALAPSTMK
P60709	ACTB_HUMAN	Actin, cytoplasmic 1 OS=Homo sapiens GN=ACTB PE=1 SV=1	581.312	2	1160.61	-0.0013	4766	EITALAPSTMK
P60709	ACTB_HUMAN	Actin, cytoplasmic 1 OS=Homo sapiens GN=ACTB PE=1 SV=1	581.312	2	1160.61	-0.0009	4766	EITALAPSTMK
P60709	ACTB_HUMAN	Actin, cytoplasmic 1 OS=Homo sapiens GN=ACTB PE=1 SV=1	581.312	2	1160.61	-0.0008	4766	EITALAPSTMK
P60709	ACTB_HUMAN	Actin, cytoplasmic 1 OS=Homo sapiens GN=ACTB PE=1 SV=1	581.313	2	1160.61	-0.0004	4766	EITALAPSTMK
P60709	ACTB_HUMAN	Actin, cytoplasmic 1 OS=Homo sapiens GN=ACTB PE=1 SV=1	581.313	2	1160.61	0.0002	4766	EITALAPSTMK
P60709	ACTB_HUMAN	Actin, cytoplasmic 1 OS=Homo sapiens GN=ACTB PE=1 SV=1	581.313	2	1160.61	0.0002	4766	EITALAPSTMK
P60709	ACTB_HUMAN	Actin, cytoplasmic 1 OS=Homo sapiens GN=ACTB PE=1 SV=1	581.313	2	1160.61	0.0003	4766	EITALAPSTMK
P60709	ACTB_HUMAN	Actin, cytoplasmic 1 OS=Homo sapiens GN=ACTB PE=1 SV=1	581.313	2	1160.61	0.0012	4766	EITALAPSTMK
P60709	ACTB_HUMAN	Actin, cytoplasmic 1 OS=Homo sapiens GN=ACTB PE=1 SV=1	581.314	2	1160.61	0.0029	4766	EITALAPSTMK
P60709	ACTB_HUMAN	Actin, cytoplasmic 1 OS=Homo sapiens GN=ACTB PE=1 SV=1	581.315	2	1160.62	0.0039	4766	EITALAPSTMK
P60709	ACTB_HUMAN	Actin, cytoplasmic 1 OS=Homo sapiens GN=ACTB PE=1 SV=1	581.315	2	1160.62	0.0046	4766	EITALAPSTMK
P60709	ACTB_HUMAN	Actin, cytoplasmic 1 OS=Homo sapiens GN=ACTB PE=1 SV=1	581.316	2	1160.62	0.0055	4766	EITALAPSTMK
P60709	ACTB_HUMAN	Actin, cytoplasmic 1 OS=Homo sapiens GN=ACTB PE=1 SV=1	581.316	2	1160.62	0.0057	4766	EITALAPSTMK
P60709	ACTB_HUMAN	Actin, cytoplasmic 1 OS=Homo sapiens GN=ACTB PE=1 SV=1	581.316	2	1160.62	0.0064	4766	EITALAPSTMK
P60709	ACTB_HUMAN	Actin, cytoplasmic 1 OS=Homo sapiens GN=ACTB PE=1 SV=1	581.317	2	1160.62	0.0078	4766	EITALAPSTMK
P60709	ACTB_HUMAN	Actin, cytoplasmic 1 OS=Homo sapiens GN=ACTB PE=1 SV=1	581.317	2	1160.62	0.008	4766	EITALAPSTMK
P60709	ACTB_HUMAN	Actin, cytoplasmic 1 OS=Homo sapiens GN=ACTB PE=1 SV=1	581.317	2	1160.62	0.0089	4766	EITALAPSTMK
P60709	ACTB_HUMAN	Actin, cytoplasmic 1 OS=Homo sapiens GN=ACTB PE=1 SV=1	586.288	2	1170.56	-0.0027	4766	HQGVMVGMGQK
P60709	ACTB_HUMAN	Actin, cytoplasmic 1 OS=Homo sapiens GN=ACTB PE=1 SV=1	586.29	2	1170.57	0.0022	4766	HQGVMVGMGQK
P60709	ACTB_HUMAN	Actin, cytoplasmic 1 OS=Homo sapiens GN=ACTB PE=1 SV=1	586.292	2	1170.57	0.0048	4766	HQGVMVGMGQK
P60709	ACTB_HUMAN	Actin, cytoplasmic 1 OS=Homo sapiens GN=ACTB PE=1 SV=1	586.292	2	1170.57	0.0053	4766	HQGVMVGMGQK
P60709	ACTB_HUMAN	Actin, cytoplasmic 1 OS=Homo sapiens GN=ACTB PE=1 SV=1	586.292	2	1170.57	0.0064	4766	HQGVMVGMGQK
P60709	ACTB_HUMAN	Actin, cytoplasmic 1 OS=Homo sapiens GN=ACTB PE=1 SV=1	586.293	2	1170.57	0.0067	4766	HQGVMVGMGQK
P60709	ACTB_HUMAN	Actin, cytoplasmic 1 OS=Homo sapiens GN=ACTB PE=1 SV=1	586.293	2	1170.57	0.0069	4766	HQGVMVGMGQK
P60709	ACTB_HUMAN	Actin, cytoplasmic 1 OS=Homo sapiens GN=ACTB PE=1 SV=1	589.314	2	1176.61	0.007	4766	EITALAPSTMK
P60709	ACTB_HUMAN	Actin, cytoplasmic 1 OS=Homo sapiens GN=ACTB PE=1 SV=1	589.314	2	1176.61	0.008	4766	EITALAPSTMK
P60709	ACTB_HUMAN	Actin, cytoplasmic 1 OS=Homo sapiens GN=ACTB PE=1 SV=1	589.315	2	1176.61	0.0088	4766	EITALAPSTMK
P60709	ACTB_HUMAN	Actin, cytoplasmic 1 OS=Homo sapiens GN=ACTB PE=1 SV=1	589.315	2	1176.62	0.0092	4766	EITALAPSTMK
P60709	ACTB_HUMAN	Actin, cytoplasmic 1 OS=Homo sapiens GN=ACTB PE=1 SV=1	589.315	2	1176.62	0.0092	4766	EITALAPSTMK
P60709	ACTB_HUMAN	Actin, cytoplasmic 1 OS=Homo sapiens GN=ACTB PE=1 SV=1	594.286	2	1186.56	-0.0008	4766	HQGVMVGMGQK
P60709	ACTB_HUMAN	Actin, cytoplasmic 1 OS=Homo sapiens GN=ACTB PE=1 SV=1	594.287	2	1186.56	0.0006	4766	HQGVMVGMGQK
P60709	ACTB_HUMAN	Actin, cytoplasmic 1 OS=Homo sapiens GN=ACTB PE=1 SV=1	594.287	2	1186.56	0.0006	4766	HQGVMVGMGQK
P60709	ACTB_HUMAN	Actin, cytoplasmic 1 OS=Homo sapiens GN=ACTB PE=1 SV=1	594.287	2	1186.56	0.0007	4766	HQGVMVGMGQK
P60709	ACTB_HUMAN	Actin, cytoplasmic 1 OS=Homo sapiens GN=ACTB PE=1 SV=1	594.287	2	1186.56	0.0016	4766	HQGVMVGMGQK
P60709	ACTB_HUMAN	Actin, cytoplasmic 1 OS=Homo sapiens GN=ACTB PE=1 SV=1	594.288	2	1186.56	0.0024	4766	HQGVMVGMGQK
P60709	ACTB_HUMAN	Actin, cytoplasmic 1 OS=Homo sapiens GN=ACTB PE=1 SV=1	594.288	2	1186.56	0.0027	4766	HQGVMVGMGQK
P60709	ACTB_HUMAN	Actin, cytoplasmic 1 OS=Homo sapiens GN=ACTB PE=1 SV=1	594.288	2	1186.56	0.0038	4766	HQGVMVGMGQK
P60709	ACTB_HUMAN	Actin, cytoplasmic 1 OS=Homo sapiens GN=ACTB PE=1 SV=1	594.289	2	1186.56	0.0045	4766	HQGVMVGMGQK
P60709	ACTB_HUMAN	Actin, cytoplasmic 1 OS=Homo sapiens GN=ACTB PE=1 SV=1	599.762	2	1197.51	-0.005	4766	DSYVGDEAQSK
P60709	ACTB_HUMAN	Actin, cytoplasmic 1 OS=Homo sapiens GN=ACTB PE=1 SV=1	599.762	2	1197.51	-0.0048	4766	DSYVGDEAQSK
P60709	ACTB_HUMAN	Actin, cytoplasmic 1 OS=Homo sapiens GN=ACTB PE=1 SV=1	599.763	2	1197.51	-0.0041	4766	DSYVGDEAQSK
P60709	ACTB_HUMAN	Actin, cytoplasmic 1 OS=Homo sapiens GN=ACTB PE=1 SV=1	599.763	2	1197.51	-0.0035	4766	DSYVGDEAQSK
P60709	ACTB_HUMAN	Actin, cytoplasmic 1 OS=Homo sapiens GN=ACTB PE=1 SV=1	599.763	2	1197.51	-0.0035	4766	DSYVGDEAQSK
P60709	ACTB_HUMAN	Actin, cytoplasmic 1 OS=Homo sapiens GN=ACTB PE=1 SV=1	599.763	2	1197.51	-0.0035	4766	DSYVGDEAQSK
P60709	ACTB_HUMAN	Actin, cytoplasmic 1 OS=Homo sapiens GN=ACTB PE=1 SV=1	599.763	2	1197.51	-0.0031	4766	DSYVGDEAQSK
P60709	ACTB_HUMAN	Actin, cytoplasmic 1 OS=Homo sapiens GN=ACTB PE=1 SV=1	599.763	2	1197.51	-0.003	4766	DSYVGDEAQSK
P60709	ACTB_HUMAN	Actin, cytoplasmic 1 OS=Homo sapiens GN=ACTB PE=1 SV=1	599.763	2	1197.51	-0.003	4766	DSYVGDEAQSK
P60709	ACTB_HUMAN	Actin, cytoplasmic 1 OS=Homo sapiens GN=ACTB PE=1 SV=1	599.763	2	1197.51	-0.0029	4766	DSYVGDEAQSK
P60709	ACTB_HUMAN	Actin, cytoplasmic 1 OS=Homo sapiens GN=ACTB PE=1 SV=1	599.764	2	1197.51	-0.0024	4766	DSYVGDEAQSK
P60709	ACTB_HUMAN	Actin, cytoplasmic 1 OS=Homo sapiens GN=ACTB PE=1 SV=1	599.764	2	1197.51	-0.002	4766	DSYVGDEAQSK
P60709	ACTB_HUMAN	Actin, cytoplasmic 1 OS=Homo sapiens GN=ACTB PE=1 SV=1	599.764	2	1197.51	-0.0019	4766	DSYVGDEAQSK
P60709	ACTB_HUMAN	Actin, cytoplasmic 1 OS=Homo sapiens GN=ACTB PE=1 SV=1	599.764	2	1197.51	-0.0007	4766	DSYVGDEAQSK
P60709	ACTB_HUMAN	Actin, cytoplasmic 1 OS=Homo sapiens GN=ACTB PE=1 SV=1	599.765	2	1197.51	-0.0003	4766	DSYVGDEAQSK
P60709	ACTB_HUMAN	Actin, cytoplasmic 1 OS=Homo sapiens GN=ACTB PE=1 SV=1	599.766	2	1197.52	0.0021	4766	DSYVGDEAQSK
P60709	ACTB_HUMAN	Actin, cytoplasmic 1 OS=Homo sapiens GN=ACTB PE=1 SV=1	599.766	2	1197.52	0.0032	4766	DSYVGDEAQSK
P60709	ACTB_HUMAN	Actin, cytoplasmic 1 OS=Homo sapiens GN=ACTB PE=1 SV=1	599.766	2	1197.52	0.0033	4766	DSYVGDEAQSK
P60709	ACTB_HUMAN	Actin, cytoplasmic 1 OS=Homo sapiens GN=ACTB PE=1 SV=1	599.767	2	1197.52	0.0041	4766	DSYVGDEAQSK
P60709	ACTB_HUMAN	Actin, cytoplasmic 1 OS=Homo sapiens GN=ACTB PE=1 SV=1	599.767	2	1197.52	0.0042	4766	DSYVGDEAQSK
P60709	ACTB_HUMAN	Actin, cytoplasmic 1 OS=Homo sapiens GN=ACTB PE=1 SV=1	599.767	2	1197.52	0.0047	4766	DSYVGDEAQSK
P60709	ACTB_HUMAN	Actin, cytoplasmic 1 OS=Homo sapiens GN=ACTB PE=1 SV=1	599.768	2	1197.52	0.0065	4766	DSYVGDEAQSK
P60709	ACTB_HUMAN	Actin, cytoplasmic 1 OS=Homo sapiens GN=ACTB PE=1 SV=1	599.768	2	1197.52	0.0066	4766	DSYVGDEAQSK
P60709	ACTB_HUMAN	Actin, cytoplasmic 1 OS=Homo sapiens GN=ACTB PE=1 SV=1	599.769	2	1197.52	0.0079	4766	DSYVGDEAQSK
P60709	ACTB_HUMAN	Actin, cytoplasmic 1 OS=Homo sapiens GN=ACTB PE=1 SV=1	400.241	3	1197.7	0.0044	4766	AVFPSIVGRPR
P60709	ACTB_HUMAN	Actin, cytoplasmic 1 OS=Homo sapiens GN=ACTB PE=1 SV=1	629.297	2	1256.58	0.0066	4766	EITALAPSTMK
P60709	ACTB_HUMAN	Actin, cytoplasmic 1 OS=Homo sapiens GN=ACTB PE=1 SV=1	709.896	2	1417.78	-0.0069	4766	EITALAPSTMKIK
P60709	ACTB_HUMAN	Actin, cytoplasmic 1 OS=Homo sapiens GN=ACTB PE=1 SV=1	494.929	3	1481.76	0.008	4766	EITALAPSTMKIK
P60709	ACTB_HUMAN	Actin, cytoplasmic 1 OS=Homo sapiens GN=ACTB PE=1 SV=1	500.26	3	1497.76	0.0077	4766	EITALAPSTMKIK
P60709	ACTB_HUMAN	Actin, cytoplasmic 1 OS=Homo sapiens GN=ACTB PE=1 SV=1	758.383	2	1514.75	0.0094	4766	IWHHTFYNELR
P60709	ACTB_HUMAN	Actin, cytoplasmic 1 OS=Homo sapiens GN=ACTB PE=1 SV=1	758.383	2	1514.75	0.0094	4766	IWHHTFYNELR
P60709	ACTB_HUMAN	Actin, cytoplasmic 1 OS=Homo sapiens GN=ACTB PE=1 SV=1	758.383	2	1514.75	0.0096	4766	IWHHTFYNELR
P60709	ACTB_HUMAN	Actin, cytoplasmic 1 OS=Homo sapiens GN=ACTB PE=1 SV=1	758.383	2	1514.75	0.0096	4766	IWHHTFYNELR
P60709	ACTB_HUMAN	Actin, cytoplasmic 1 OS=Homo sapiens GN=ACTB PE=1 SV=1	758.384	2	1514.75	0.0118	4766	IWHHTFYNELR
P60709	ACTB_HUMAN	Actin, cytoplasmic 1 OS=Homo sapiens GN=ACTB PE=1 SV=1	505.926	3	1514.76	0.0143	4766	IWHHTFYNELR
P60709	ACTB_HUMAN	Actin, cytoplasmic 1 OS=Homo sapiens GN=ACTB PE=1 SV=1	506.237	3	1515.69	-0.0062	4766	QEYDESGPSIVHR
P60709	ACTB_HUMAN	Actin, cytoplasmic 1 OS=Homo sapiens GN=ACTB PE=1 SV=1	506.238	3	1515.69	-0.0047	4766	QEYDESGPSIVHR
P60709	ACTB_HUMAN	Actin, cytoplasmic 1 OS=Homo sapiens GN=ACTB PE=1 SV=1	506.238	3	1515.69	-0.0042	4766	QEYDESGPSIVHR
P60709	ACTB_HUMAN	Actin, cytoplasmic 1 OS=Homo sapiens GN=ACTB PE=1 SV=1	506.238	3	1515.69	-0.0041	4766	QEYDESGPSIVHR
P60709	ACTB_HUMAN	Actin, cytoplasmic 1 OS=Homo sapiens GN=ACTB PE=1 SV=1	506.238	3	1515.69	-0.0036	4766	QEYDESGPSIVHR
P60709	ACTB_HUMAN	Actin, cytoplasmic 1 OS=Homo sapiens GN=ACTB PE=1 SV=1	506.238	3	1515.69	-0.0021	4766	QEYDESGPSIVHR
P60709	ACTB_HUMAN	Actin, cytoplasmic 1 OS=Homo sapiens GN=ACTB PE=1 SV=1	506.238	3	1515.69	-0.0021	4766	QEYDESGPSIVHR
P60709	ACTB_HUMAN	Actin, cytoplasmic 1 OS=Homo sapiens GN=ACTB PE=1 SV=1	506.238	3	1515.69	-0.0016	4766	QEYDESGPSIVHR
P60709	ACTB_HUMAN	Actin, cytoplasmic 1 OS=Homo sapiens GN=ACTB PE=1 SV=1	758.854	2	1515.69	-0.0012	4766	QEYDESGPSIVHR
P60709	ACTB_HUMAN	Actin, cytoplasmic 1 OS=Homo sapiens GN=ACTB PE=1 SV=1	506.239	3	1515.69	-0.0006	4766	QEYDESGPSIVHR
P60709	ACTB_HUMAN	Actin, cytoplasmic 1 OS=Homo sapiens GN=ACTB PE=1 SV=1	506.239	3	1515.69	-0.0006	4766	QEYDESGPSIVHR
P60709	ACTB_HUMAN	Actin, cytoplasmic 1 OS=Homo sapiens GN=ACTB PE=1 SV=1	506.239	3	1515.7	0.0002	4766	QEYDESGPSIVHR
P60709	ACTB_HUMAN	Actin, cytoplasmic 1 OS=Homo sapiens GN=ACTB PE=1 SV=1	506.239	3	1515.7	0.0008	4766	QEYDESGPSIVHR
P60709	ACTB_HUMAN	Actin, cytoplasmic 1 OS=Homo sapiens GN=ACTB PE=1 SV=1	506.239	3	1515.7	0.0009	4766	QEYDESGPSIVHR
P60709	ACTB_HUMAN	Actin, cytoplasmic 1 OS=Homo sapiens GN=ACTB PE=1 SV=1	758.857	2	1515.7	0.0032	4766	QEYDESGPSIVHR
P60709	ACTB_HUMAN	Actin, cytoplasmic 1 OS=Homo sapiens GN=ACTB PE=1 SV=1	758.857	2	1515.7	0.0043	4766	QEYDESGPSIVHR
P60709	ACTB_HUMAN	Actin, cytoplasmic 1 OS=Homo sapiens GN=ACTB PE=1 SV=1	506.241	3	1515.7	0.0067	4766	QEYDESGPSIVHR
P60709	ACTB_HUMAN	Actin, cytoplasmic 1 OS=Homo sapiens GN=ACTB PE=1 SV=1	506.241	3	1515.7	0.0071	4766	QEYDESGPSIVHR
P60709	ACTB_HUMAN	Actin, cytoplasmic 1 OS=Homo sapiens GN=ACTB PE=1 SV=1	506.242	3	1515.7	0.0079	4766	QEYDESGPSIVHR
P60709	ACTB_HUMAN	Actin, cytoplasmic 1 OS=Homo sapiens GN=ACTB PE=1 SV=1	758.86	2	1515.7	0.0091	4766	QEYDESGPSIVHR
P60709	ACTB_HUMAN	Actin, cytoplasmic 1 OS=Homo sapiens GN=ACTB PE=1 SV=1	758.86	2	1515.7	0.0093	4766	QEYDESGPSIVHR
P60709	ACTB_HUMAN	Actin, cytoplasmic 1 OS=Homo sapiens GN=ACTB PE=1 SV=1	506.243	3	1515.71	0.0118	4766	QEYDESGPSIVHR
P60709	ACTB_HUMAN	Actin, cytoplasmic 1 OS=Homo sapiens GN=ACTB PE=1 SV=1	506.243	3	1515.71	0.0134	4766	QEYDESGPSIVHR
P60709	ACTB_HUMAN	Actin, cytoplasmic 1 OS=Homo sapiens GN=ACTB PE=1 SV=1	569.602	3	1705.79	-0.0147	4766	DLTDYLMKILTER
P60709	ACTB_HUMAN	Actin, cytoplasmic 1 OS=Homo sapiens GN=ACTB PE=1 SV=1	569.607	3	1705.8	0	4766	DLTDYLMKILTER
P60709	ACTB_HUMAN	Actin, cytoplasmic 1 OS=Homo sapiens GN=ACTB PE=1 SV=1	573.944	3	1718.81	0.0154	4766	LDLAGRDLTDYLMK
P60709	ACTB_HUMAN	Actin, cytoplasmic 1 OS=Homo sapiens GN=ACTB PE=1 SV=1	872.94	2	1743.87	-0.0141	4766	ILTERGYSFTTTAER
P60709	ACTB_HUMAN	Actin, cytoplasmic 1 OS=Homo sapiens GN=ACTB PE=1 SV=1	895.941	2	1789.87	-0.0164	4766	SYELPDGQVITIGNER
P60709	ACTB_HUMAN	Actin, cytoplasmic 1 OS=Homo sapiens GN=ACTB PE=1 SV=1	895.942	2	1789.87	-0.016	4766	SYELPDGQVITIGNER
P60709	ACTB_HUMAN	Actin, cytoplasmic 1 OS=Homo sapiens GN=ACTB PE=1 SV=1	895.943	2	1789.87	-0.0133	4766	SYELPDGQVITIGNER
P60709	ACTB_HUMAN	Actin, cytoplasmic 1 OS=Homo sapiens GN=ACTB PE=1 SV=1	895.943	2	1789.87	-0.0128	4766	SYELPDGQVITIGNER
P60709	ACTB_HUMAN	Actin, cytoplasmic 1 OS=Homo sapiens GN=ACTB PE=1 SV=1	895.943	2	1789.87	-0.0125	4766	SYELPDGQVITIGNER
P60709	ACTB_HUMAN	Actin, cytoplasmic 1 OS=Homo sapiens GN=ACTB PE=1 SV=1	895.943	2	1789.87	-0.0122	4766	SYELPDGQVITIGNER
P60709	ACTB_HUMAN	Actin, cytoplasmic 1 OS=Homo sapiens GN=ACTB PE=1 SV=1	895.943	2	1789.87	-0.0122	4766	SYELPDGQVITIGNER
P60709	ACTB_HUMAN	Actin, cytoplasmic 1 OS=Homo sapiens GN=ACTB PE=1 SV=1	895.944	2	1789.87	-0.012	4766	SYELPDGQVITIGNER
P60709	ACTB_HUMAN	Actin, cytoplasmic 1 OS=Homo sapiens GN=ACTB PE=1 SV=1	895.944	2	1789.87	-0.0119	4766	SYELPDGQVITIGNER
P60709	ACTB_HUMAN	Actin, cytoplasmic 1 OS=Homo sapiens GN=ACTB PE=1 SV=1	895.944	2	1789.87	-0.0111	4766	SYELPDGQVITIGNER
P60709	ACTB_HUMAN	Actin, cytoplasmic 1 OS=Homo sapiens GN=ACTB PE=1 SV=1	895.944	2	1789.87	-0.011	4766	SYELPDGQVITIGNER
P60709	ACTB_HUMAN	Actin, cytoplasmic 1 OS=Homo sapiens GN=ACTB PE=1 SV=1	895.944	2	1789.87	-0.0109	4766	SYELPDGQVITIGNER
P60709	ACTB_HUMAN	Actin, cytoplasmic 1 OS=Homo sapiens GN=ACTB PE=1 SV=1	895.944	2	1789.87	-0.0109	4766	SYELPDGQVITIGNER
P60709	ACTB_HUMAN	Actin, cytoplasmic 1 OS=Homo sapiens GN=ACTB PE=1 SV=1	895.944	2	1789.87	-0.0108	4766	SYELPDGQVITIGNER
P60709	ACTB_HUMAN	Actin, cytoplasmic 1 OS=Homo sapiens GN=ACTB PE=1 SV=1	895.944	2	1789.87	-0.0108	4766	SYELPDGQVITIGNER
P60709	ACTB_HUMAN	Actin, cytoplasmic 1 OS=Homo sapiens GN=ACTB PE=1 SV=1	895.944	2	1789.87	-0.0108	4766	SYELPDGQVITIGNER
P60709	ACTB_HUMAN	Actin, cytoplasmic 1 OS=Homo sapiens GN=ACTB PE=1 SV=1	895.944	2	1789.87	-0.0106	4766	SYELPDGQVITIGNER
P60709	ACTB_HUMAN	Actin, cytoplasmic 1 OS=Homo sapiens GN=ACTB PE=1 SV=1	895.944	2	1789.87	-0.0106	4766	SYELPDGQVITIGNER
P60709	ACTB_HUMAN	Actin, cytoplasmic 1 OS=Homo sapiens GN=ACTB PE=1 SV=1	895.944	2	1789.87	-0.0106	4766	SYELPDGQVITIGNER
P60709	ACTB_HUMAN	Actin, cytoplasmic 1 OS=Homo sapiens GN=ACTB PE=1 SV=1	895.944	2	1789.87	-0.0103	4766	SYELPDGQVITIGNER
P60709	ACTB_HUMAN	Actin, cytoplasmic 1 OS=Homo sapiens GN=ACTB PE=1 SV=1	895.944	2	1789.87	-0.0103	4766	SYELPDGQVITIGNER
P60709	ACTB_HUMAN	Actin, cytoplasmic 1 OS=Homo sapiens GN=ACTB PE=1 SV=1	895.945	2	1789.88	-0.0095	4766	SYELPDGQVITIGNER
P60709	ACTB_HUMAN	Actin, cytoplasmic 1 OS=Homo sapiens GN=ACTB PE=1 SV=1	895.945	2	1789.88	-0.0095	4766	SYELPDGQVITIGNER
P60709	ACTB_HUMAN	Actin, cytoplasmic 1 OS=Homo sapiens GN=ACTB PE=1 SV=1	895.945	2	1789.88	-0.0095	4766	SYELPDGQVITIGNER
P60709	ACTB_HUMAN	Actin, cytoplasmic 1 OS=Homo sapiens GN=ACTB PE=1 SV=1	895.945	2	1789.88	-0.0094	4766	SYELPDGQVITIGNER
P60709	ACTB_HUMAN	Actin, cytoplasmic 1 OS=Homo sapiens GN=ACTB PE=1 SV=1	895.945	2	1789.88	-0.0094	4766	SYELPDGQVITIGNER
P60709	ACTB_HUMAN	Actin, cytoplasmic 1 OS=Homo sapiens GN=ACTB PE=1 SV=1	895.945	2	1789.88	-0.0089	4766	SYELPDGQVITIGNER
P60709	ACTB_HUMAN	Actin, cytoplasmic 1 OS=Homo sapiens GN=ACTB PE=1 SV=1	895.945	2	1789.88	-0.0087	4766	SYELPDGQVITIGNER
P60709	ACTB_HUMAN	Actin, cytoplasmic 1 OS=Homo sapiens GN=ACTB PE=1 SV=1	895.945	2	1789.88	-0.0087	4766	SYELPDGQVITIGNER
P60709	ACTB_HUMAN	Actin, cytoplasmic 1 OS=Homo sapiens GN=ACTB PE=1 SV=1	895.945	2	1789.88	-0.0087	4766	SYELPDGQVITIGNER
P60709	ACTB_HUMAN	Actin, cytoplasmic 1 OS=Homo sapiens GN=ACTB PE=1 SV=1	895.945	2	1789.88	-0.0086	4766	SYELPDGQVITIGNER
P60709	ACTB_HUMAN	Actin, cytoplasmic 1 OS=Homo sapiens GN=ACTB PE=1 SV=1	895.945	2	1789.88	-0.0086	4766	SYELPDGQVITIGNER
P60709	ACTB_HUMAN	Actin, cytoplasmic 1 OS=Homo sapiens GN=ACTB PE=1 SV=1	895.945	2	1789.88	-0.0084	4766	SYELPDGQVITIGNER
P60709	ACTB_HUMAN	Actin, cytoplasmic 1 OS=Homo sapiens GN=ACTB PE=1 SV=1	895.945	2	1789.88	-0.0084	4766	SYELPDGQVITIGNER
P60709	ACTB_HUMAN	Actin, cytoplasmic 1 OS=Homo sapiens GN=ACTB PE=1 SV=1	895.946	2	1789.88	-0.0081	4766	SYELPDGQVITIGNER
P60709	ACTB_HUMAN	Actin, cytoplasmic 1 OS=Homo sapiens GN=ACTB PE=1 SV=1	895.946	2	1789.88	-0.0078	4766	SYELPDGQVITIGNER
P60709	ACTB_HUMAN	Actin, cytoplasmic 1 OS=Homo sapiens GN=ACTB PE=1 SV=1	895.946	2	1789.88	-0.0076	4766	SYELPDGQVITIGNER
P60709	ACTB_HUMAN	Actin, cytoplasmic 1 OS=Homo sapiens GN=ACTB PE=1 SV=1	895.946	2	1789.88	-0.0076	4766	SYELPDGQVITIGNER
P60709	ACTB_HUMAN	Actin, cytoplasmic 1 OS=Homo sapiens GN=ACTB PE=1 SV=1	895.946	2	1789.88	-0.0075	4766	SYELPDGQVITIGNER
P60709	ACTB_HUMAN	Actin, cytoplasmic 1 OS=Homo sapiens GN=ACTB PE=1 SV=1	895.946	2	1789.88	-0.007	4766	SYELPDGQVITIGNER
P60709	ACTB_HUMAN	Actin, cytoplasmic 1 OS=Homo sapiens GN=ACTB PE=1 SV=1	895.946	2	1789.88	-0.0067	4766	SYELPDGQVITIGNER
P60709	ACTB_HUMAN	Actin, cytoplasmic 1 OS=Homo sapiens GN=ACTB PE=1 SV=1	895.946	2	1789.88	-0.0066	4766	SYELPDGQVITIGNER
P60709	ACTB_HUMAN	Actin, cytoplasmic 1 OS=Homo sapiens GN=ACTB PE=1 SV=1	895.946	2	1789.88	-0.0066	4766	SYELPDGQVITIGNER
P60709	ACTB_HUMAN	Actin, cytoplasmic 1 OS=Homo sapiens GN=ACTB PE=1 SV=1	895.946	2	1789.88	-0.0065	4766	SYELPDGQVITIGNER
P60709	ACTB_HUMAN	Actin, cytoplasmic 1 OS=Homo sapiens GN=ACTB PE=1 SV=1	895.946	2	1789.88	-0.0064	4766	SYELPDGQVITIGNER
P60709	ACTB_HUMAN	Actin, cytoplasmic 1 OS=Homo sapiens GN=ACTB PE=1 SV=1	895.946	2	1789.88	-0.0064	4766	SYELPDGQVITIGNER
P60709	ACTB_HUMAN	Actin, cytoplasmic 1 OS=Homo sapiens GN=ACTB PE=1 SV=1	895.946	2	1789.88	-0.0064	4766	SYELPDGQVITIGNER
P60709	ACTB_HUMAN	Actin, cytoplasmic 1 OS=Homo sapiens GN=ACTB PE=1 SV=1	895.947	2	1789.88	-0.0062	4766	SYELPDGQVITIGNER
P60709	ACTB_HUMAN	Actin, cytoplasmic 1 OS=Homo sapiens GN=ACTB PE=1 SV=1	895.947	2	1789.88	-0.0062	4766	SYELPDGQVITIGNER
P60709	ACTB_HUMAN	Actin, cytoplasmic 1 OS=Homo sapiens GN=ACTB PE=1 SV=1	895.947	2	1789.88	-0.0061	4766	SYELPDGQVITIGNER
P60709	ACTB_HUMAN	Actin, cytoplasmic 1 OS=Homo sapiens GN=ACTB PE=1 SV=1	895.947	2	1789.88	-0.006	4766	SYELPDGQVITIGNER
P60709	ACTB_HUMAN	Actin, cytoplasmic 1 OS=Homo sapiens GN=ACTB PE=1 SV=1	895.947	2	1789.88	-0.006	4766	SYELPDGQVITIGNER
P60709	ACTB_HUMAN	Actin, cytoplasmic 1 OS=Homo sapiens GN=ACTB PE=1 SV=1	895.947	2	1789.88	-0.0056	4766	SYELPDGQVITIGNER
P60709	ACTB_HUMAN	Actin, cytoplasmic 1 OS=Homo sapiens GN=ACTB PE=1 SV=1	895.947	2	1789.88	-0.0056	4766	SYELPDGQVITIGNER
P60709	ACTB_HUMAN	Actin, cytoplasmic 1 OS=Homo sapiens GN=ACTB PE=1 SV=1	895.947	2	1789.88	-0.0055	4766	SYELPDGQVITIGNER
P60709	ACTB_HUMAN	Actin, cytoplasmic 1 OS=Homo sapiens GN=ACTB PE=1 SV=1	895.947	2	1789.88	-0.0054	4766	SYELPDGQVITIGNER
P60709	ACTB_HUMAN	Actin, cytoplasmic 1 OS=Homo sapiens GN=ACTB PE=1 SV=1	895.947	2	1789.88	-0.0054	4766	SYELPDGQVITIGNER
P60709	ACTB_HUMAN	Actin, cytoplasmic 1 OS=Homo sapiens GN=ACTB PE=1 SV=1	895.947	2	1789.88	-0.0051	4766	SYELPDGQVITIGNER
P60709	ACTB_HUMAN	Actin, cytoplasmic 1 OS=Homo sapiens GN=ACTB PE=1 SV=1	895.947	2	1789.88	-0.0051	4766	SYELPDGQVITIGNER
P60709	ACTB_HUMAN	Actin, cytoplasmic 1 OS=Homo sapiens GN=ACTB PE=1 SV=1	895.947	2	1789.88	-0.0051	4766	SYELPDGQVITIGNER
P60709	ACTB_HUMAN	Actin, cytoplasmic 1 OS=Homo sapiens GN=ACTB PE=1 SV=1	895.947	2	1789.88	-0.0051	4766	SYELPDGQVITIGNER
P60709	ACTB_HUMAN	Actin, cytoplasmic 1 OS=Homo sapiens GN=ACTB PE=1 SV=1	895.947	2	1789.88	-0.005	4766	SYELPDGQVITIGNER
P60709	ACTB_HUMAN	Actin, cytoplasmic 1 OS=Homo sapiens GN=ACTB PE=1 SV=1	895.947	2	1789.88	-0.0049	4766	SYELPDGQVITIGNER
P60709	ACTB_HUMAN	Actin, cytoplasmic 1 OS=Homo sapiens GN=ACTB PE=1 SV=1	895.947	2	1789.88	-0.0048	4766	SYELPDGQVITIGNER
P60709	ACTB_HUMAN	Actin, cytoplasmic 1 OS=Homo sapiens GN=ACTB PE=1 SV=1	895.947	2	1789.88	-0.0044	4766	SYELPDGQVITIGNER
P60709	ACTB_HUMAN	Actin, cytoplasmic 1 OS=Homo sapiens GN=ACTB PE=1 SV=1	895.947	2	1789.88	-0.0043	4766	SYELPDGQVITIGNER
P60709	ACTB_HUMAN	Actin, cytoplasmic 1 OS=Homo sapiens GN=ACTB PE=1 SV=1	895.948	2	1789.88	-0.0038	4766	SYELPDGQVITIGNER
P60709	ACTB_HUMAN	Actin, cytoplasmic 1 OS=Homo sapiens GN=ACTB PE=1 SV=1	895.948	2	1789.88	-0.0038	4766	SYELPDGQVITIGNER
P60709	ACTB_HUMAN	Actin, cytoplasmic 1 OS=Homo sapiens GN=ACTB PE=1 SV=1	895.948	2	1789.88	-0.0036	4766	SYELPDGQVITIGNER
P60709	ACTB_HUMAN	Actin, cytoplasmic 1 OS=Homo sapiens GN=ACTB PE=1 SV=1	895.948	2	1789.88	-0.0036	4766	SYELPDGQVITIGNER
P60709	ACTB_HUMAN	Actin, cytoplasmic 1 OS=Homo sapiens GN=ACTB PE=1 SV=1	895.948	2	1789.88	-0.0031	4766	SYELPDGQVITIGNER
P60709	ACTB_HUMAN	Actin, cytoplasmic 1 OS=Homo sapiens GN=ACTB PE=1 SV=1	895.948	2	1789.88	-0.0031	4766	SYELPDGQVITIGNER
P60709	ACTB_HUMAN	Actin, cytoplasmic 1 OS=Homo sapiens GN=ACTB PE=1 SV=1	895.948	2	1789.88	-0.0023	4766	SYELPDGQVITIGNER
P60709	ACTB_HUMAN	Actin, cytoplasmic 1 OS=Homo sapiens GN=ACTB PE=1 SV=1	895.948	2	1789.88	-0.0023	4766	SYELPDGQVITIGNER
P60709	ACTB_HUMAN	Actin, cytoplasmic 1 OS=Homo sapiens GN=ACTB PE=1 SV=1	895.948	2	1789.88	-0.0022	4766	SYELPDGQVITIGNER
P60709	ACTB_HUMAN	Actin, cytoplasmic 1 OS=Homo sapiens GN=ACTB PE=1 SV=1	895.948	2	1789.88	-0.0022	4766	SYELPDGQVITIGNER
P60709	ACTB_HUMAN	Actin, cytoplasmic 1 OS=Homo sapiens GN=ACTB PE=1 SV=1	895.949	2	1789.88	-0.002	4766	SYELPDGQVITIGNER
P60709	ACTB_HUMAN	Actin, cytoplasmic 1 OS=Homo sapiens GN=ACTB PE=1 SV=1	895.949	2	1789.88	-0.0018	4766	SYELPDGQVITIGNER
P60709	ACTB_HUMAN	Actin, cytoplasmic 1 OS=Homo sapiens GN=ACTB PE=1 SV=1	895.949	2	1789.88	-0.0004	4766	SYELPDGQVITIGNER
P60709	ACTB_HUMAN	Actin, cytoplasmic 1 OS=Homo sapiens GN=ACTB PE=1 SV=1	895.95	2	1789.88	0	4766	SYELPDGQVITIGNER
P60709	ACTB_HUMAN	Actin, cytoplasmic 1 OS=Homo sapiens GN=ACTB PE=1 SV=1	895.95	2	1789.88	0.0004	4766	SYELPDGQVITIGNER
P60709	ACTB_HUMAN	Actin, cytoplasmic 1 OS=Homo sapiens GN=ACTB PE=1 SV=1	895.95	2	1789.89	0.0005	4766	SYELPDGQVITIGNER
P60709	ACTB_HUMAN	Actin, cytoplasmic 1 OS=Homo sapiens GN=ACTB PE=1 SV=1	895.95	2	1789.89	0.0005	4766	SYELPDGQVITIGNER
P60709	ACTB_HUMAN	Actin, cytoplasmic 1 OS=Homo sapiens GN=ACTB PE=1 SV=1	895.95	2	1789.89	0.0008	4766	SYELPDGQVITIGNER
P60709	ACTB_HUMAN	Actin, cytoplasmic 1 OS=Homo sapiens GN=ACTB PE=1 SV=1	895.95	2	1789.89	0.0011	4766	SYELPDGQVITIGNER
P60709	ACTB_HUMAN	Actin, cytoplasmic 1 OS=Homo sapiens GN=ACTB PE=1 SV=1	895.95	2	1789.89	0.0012	4766	SYELPDGQVITIGNER
P60709	ACTB_HUMAN	Actin, cytoplasmic 1 OS=Homo sapiens GN=ACTB PE=1 SV=1	895.95	2	1789.89	0.0013	4766	SYELPDGQVITIGNER
P60709	ACTB_HUMAN	Actin, cytoplasmic 1 OS=Homo sapiens GN=ACTB PE=1 SV=1	895.95	2	1789.89	0.0015	4766	SYELPDGQVITIGNER
P60709	ACTB_HUMAN	Actin, cytoplasmic 1 OS=Homo sapiens GN=ACTB PE=1 SV=1	895.951	2	1789.89	0.0027	4766	SYELPDGQVITIGNER
P60709	ACTB_HUMAN	Actin, cytoplasmic 1 OS=Homo sapiens GN=ACTB PE=1 SV=1	895.952	2	1789.89	0.0038	4766	SYELPDGQVITIGNER
P60709	ACTB_HUMAN	Actin, cytoplasmic 1 OS=Homo sapiens GN=ACTB PE=1 SV=1	895.952	2	1789.89	0.0046	4766	SYELPDGQVITIGNER
P60709	ACTB_HUMAN	Actin, cytoplasmic 1 OS=Homo sapiens GN=ACTB PE=1 SV=1	895.952	2	1789.89	0.0049	4766	SYELPDGQVITIGNER
P60709	ACTB_HUMAN	Actin, cytoplasmic 1 OS=Homo sapiens GN=ACTB PE=1 SV=1	895.952	2	1789.89	0.0051	4766	SYELPDGQVITIGNER
P60709	ACTB_HUMAN	Actin, cytoplasmic 1 OS=Homo sapiens GN=ACTB PE=1 SV=1	895.953	2	1789.89	0.0065	4766	SYELPDGQVITIGNER
P60709	ACTB_HUMAN	Actin, cytoplasmic 1 OS=Homo sapiens GN=ACTB PE=1 SV=1	895.953	2	1789.89	0.0077	4766	SYELPDGQVITIGNER
P60709	ACTB_HUMAN	Actin, cytoplasmic 1 OS=Homo sapiens GN=ACTB PE=1 SV=1	895.954	2	1789.89	0.0083	4766	SYELPDGQVITIGNER
P60709	ACTB_HUMAN	Actin, cytoplasmic 1 OS=Homo sapiens GN=ACTB PE=1 SV=1	597.639	3	1789.89	0.0097	4766	SYELPDGQVITIGNER
P60709	ACTB_HUMAN	Actin, cytoplasmic 1 OS=Homo sapiens GN=ACTB PE=1 SV=1	895.955	2	1789.9	0.011	4766	SYELPDGQVITIGNER
P60709	ACTB_HUMAN	Actin, cytoplasmic 1 OS=Homo sapiens GN=ACTB PE=1 SV=1	895.956	2	1789.9	0.0126	4766	SYELPDGQVITIGNER
P60709	ACTB_HUMAN	Actin, cytoplasmic 1 OS=Homo sapiens GN=ACTB PE=1 SV=1	895.956	2	1789.9	0.0133	4766	SYELPDGQVITIGNER
P60709	ACTB_HUMAN	Actin, cytoplasmic 1 OS=Homo sapiens GN=ACTB PE=1 SV=1	895.957	2	1789.9	0.0144	4766	SYELPDGQVITIGNER
P60709	ACTB_HUMAN	Actin, cytoplasmic 1 OS=Homo sapiens GN=ACTB PE=1 SV=1	895.958	2	1789.9	0.0172	4766	SYELPDGQVITIGNER
P60709	ACTB_HUMAN	Actin, cytoplasmic 1 OS=Homo sapiens GN=ACTB PE=1 SV=1	652.022	3	1953.04	-0.0136	4766	VAPEEHPVLLTEAPLNPK
P60709	ACTB_HUMAN	Actin, cytoplasmic 1 OS=Homo sapiens GN=ACTB PE=1 SV=1	652.022	3	1953.04	-0.0134	4766	VAPEEHPVLLTEAPLNPK
P60709	ACTB_HUMAN	Actin, cytoplasmic 1 OS=Homo sapiens GN=ACTB PE=1 SV=1	652.023	3	1953.05	-0.0114	4766	VAPEEHPVLLTEAPLNPK
P60709	ACTB_HUMAN	Actin, cytoplasmic 1 OS=Homo sapiens GN=ACTB PE=1 SV=1	652.023	3	1953.05	-0.0104	4766	VAPEEHPVLLTEAPLNPK
P60709	ACTB_HUMAN	Actin, cytoplasmic 1 OS=Homo sapiens GN=ACTB PE=1 SV=1	652.023	3	1953.05	-0.0104	4766	VAPEEHPVLLTEAPLNPK
P60709	ACTB_HUMAN	Actin, cytoplasmic 1 OS=Homo sapiens GN=ACTB PE=1 SV=1	652.023	3	1953.05	-0.0103	4766	VAPEEHPVLLTEAPLNPK
P60709	ACTB_HUMAN	Actin, cytoplasmic 1 OS=Homo sapiens GN=ACTB PE=1 SV=1	652.023	3	1953.05	-0.009	4766	VAPEEHPVLLTEAPLNPK
P60709	ACTB_HUMAN	Actin, cytoplasmic 1 OS=Homo sapiens GN=ACTB PE=1 SV=1	652.023	3	1953.05	-0.009	4766	VAPEEHPVLLTEAPLNPK
P60709	ACTB_HUMAN	Actin, cytoplasmic 1 OS=Homo sapiens GN=ACTB PE=1 SV=1	652.024	3	1953.05	-0.0081	4766	VAPEEHPVLLTEAPLNPK
P60709	ACTB_HUMAN	Actin, cytoplasmic 1 OS=Homo sapiens GN=ACTB PE=1 SV=1	652.024	3	1953.05	-0.0079	4766	VAPEEHPVLLTEAPLNPK
P60709	ACTB_HUMAN	Actin, cytoplasmic 1 OS=Homo sapiens GN=ACTB PE=1 SV=1	652.024	3	1953.05	-0.0077	4766	VAPEEHPVLLTEAPLNPK
P60709	ACTB_HUMAN	Actin, cytoplasmic 1 OS=Homo sapiens GN=ACTB PE=1 SV=1	652.024	3	1953.05	-0.0077	4766	VAPEEHPVLLTEAPLNPK
P60709	ACTB_HUMAN	Actin, cytoplasmic 1 OS=Homo sapiens GN=ACTB PE=1 SV=1	652.024	3	1953.05	-0.0077	4766	VAPEEHPVLLTEAPLNPK
P60709	ACTB_HUMAN	Actin, cytoplasmic 1 OS=Homo sapiens GN=ACTB PE=1 SV=1	652.024	3	1953.05	-0.0075	4766	VAPEEHPVLLTEAPLNPK
P60709	ACTB_HUMAN	Actin, cytoplasmic 1 OS=Homo sapiens GN=ACTB PE=1 SV=1	652.024	3	1953.05	-0.0075	4766	VAPEEHPVLLTEAPLNPK
P60709	ACTB_HUMAN	Actin, cytoplasmic 1 OS=Homo sapiens GN=ACTB PE=1 SV=1	652.024	3	1953.05	-0.0073	4766	VAPEEHPVLLTEAPLNPK
P60709	ACTB_HUMAN	Actin, cytoplasmic 1 OS=Homo sapiens GN=ACTB PE=1 SV=1	652.024	3	1953.05	-0.0071	4766	VAPEEHPVLLTEAPLNPK
P60709	ACTB_HUMAN	Actin, cytoplasmic 1 OS=Homo sapiens GN=ACTB PE=1 SV=1	652.024	3	1953.05	-0.007	4766	VAPEEHPVLLTEAPLNPK
P60709	ACTB_HUMAN	Actin, cytoplasmic 1 OS=Homo sapiens GN=ACTB PE=1 SV=1	652.024	3	1953.05	-0.0066	4766	VAPEEHPVLLTEAPLNPK
P60709	ACTB_HUMAN	Actin, cytoplasmic 1 OS=Homo sapiens GN=ACTB PE=1 SV=1	652.024	3	1953.05	-0.0064	4766	VAPEEHPVLLTEAPLNPK
P60709	ACTB_HUMAN	Actin, cytoplasmic 1 OS=Homo sapiens GN=ACTB PE=1 SV=1	652.024	3	1953.05	-0.0062	4766	VAPEEHPVLLTEAPLNPK
P60709	ACTB_HUMAN	Actin, cytoplasmic 1 OS=Homo sapiens GN=ACTB PE=1 SV=1	652.024	3	1953.05	-0.0061	4766	VAPEEHPVLLTEAPLNPK
P60709	ACTB_HUMAN	Actin, cytoplasmic 1 OS=Homo sapiens GN=ACTB PE=1 SV=1	652.024	3	1953.05	-0.0061	4766	VAPEEHPVLLTEAPLNPK
P60709	ACTB_HUMAN	Actin, cytoplasmic 1 OS=Homo sapiens GN=ACTB PE=1 SV=1	652.024	3	1953.05	-0.0061	4766	VAPEEHPVLLTEAPLNPK
P60709	ACTB_HUMAN	Actin, cytoplasmic 1 OS=Homo sapiens GN=ACTB PE=1 SV=1	652.024	3	1953.05	-0.0059	4766	VAPEEHPVLLTEAPLNPK
P60709	ACTB_HUMAN	Actin, cytoplasmic 1 OS=Homo sapiens GN=ACTB PE=1 SV=1	652.024	3	1953.05	-0.0057	4766	VAPEEHPVLLTEAPLNPK
P60709	ACTB_HUMAN	Actin, cytoplasmic 1 OS=Homo sapiens GN=ACTB PE=1 SV=1	652.024	3	1953.05	-0.0057	4766	VAPEEHPVLLTEAPLNPK
P60709	ACTB_HUMAN	Actin, cytoplasmic 1 OS=Homo sapiens GN=ACTB PE=1 SV=1	652.024	3	1953.05	-0.0053	4766	VAPEEHPVLLTEAPLNPK
P60709	ACTB_HUMAN	Actin, cytoplasmic 1 OS=Homo sapiens GN=ACTB PE=1 SV=1	652.024	3	1953.05	-0.0053	4766	VAPEEHPVLLTEAPLNPK
P60709	ACTB_HUMAN	Actin, cytoplasmic 1 OS=Homo sapiens GN=ACTB PE=1 SV=1	652.025	3	1953.05	-0.0049	4766	VAPEEHPVLLTEAPLNPK
P60709	ACTB_HUMAN	Actin, cytoplasmic 1 OS=Homo sapiens GN=ACTB PE=1 SV=1	652.025	3	1953.05	-0.0049	4766	VAPEEHPVLLTEAPLNPK
P60709	ACTB_HUMAN	Actin, cytoplasmic 1 OS=Homo sapiens GN=ACTB PE=1 SV=1	652.025	3	1953.05	-0.0042	4766	VAPEEHPVLLTEAPLNPK
P60709	ACTB_HUMAN	Actin, cytoplasmic 1 OS=Homo sapiens GN=ACTB PE=1 SV=1	652.025	3	1953.05	-0.0039	4766	VAPEEHPVLLTEAPLNPK
P60709	ACTB_HUMAN	Actin, cytoplasmic 1 OS=Homo sapiens GN=ACTB PE=1 SV=1	652.025	3	1953.05	-0.0037	4766	VAPEEHPVLLTEAPLNPK
P60709	ACTB_HUMAN	Actin, cytoplasmic 1 OS=Homo sapiens GN=ACTB PE=1 SV=1	652.025	3	1953.05	-0.0033	4766	VAPEEHPVLLTEAPLNPK
P60709	ACTB_HUMAN	Actin, cytoplasmic 1 OS=Homo sapiens GN=ACTB PE=1 SV=1	652.025	3	1953.05	-0.0026	4766	VAPEEHPVLLTEAPLNPK
P60709	ACTB_HUMAN	Actin, cytoplasmic 1 OS=Homo sapiens GN=ACTB PE=1 SV=1	652.025	3	1953.05	-0.0026	4766	VAPEEHPVLLTEAPLNPK
P60709	ACTB_HUMAN	Actin, cytoplasmic 1 OS=Homo sapiens GN=ACTB PE=1 SV=1	652.026	3	1953.05	-0.0022	4766	VAPEEHPVLLTEAPLNPK
P60709	ACTB_HUMAN	Actin, cytoplasmic 1 OS=Homo sapiens GN=ACTB PE=1 SV=1	652.026	3	1953.06	-0.0013	4766	VAPEEHPVLLTEAPLNPK
P60709	ACTB_HUMAN	Actin, cytoplasmic 1 OS=Homo sapiens GN=ACTB PE=1 SV=1	652.026	3	1953.06	-0.0011	4766	VAPEEHPVLLTEAPLNPK
P60709	ACTB_HUMAN	Actin, cytoplasmic 1 OS=Homo sapiens GN=ACTB PE=1 SV=1	652.026	3	1953.06	-0.0002	4766	VAPEEHPVLLTEAPLNPK
P60709	ACTB_HUMAN	Actin, cytoplasmic 1 OS=Homo sapiens GN=ACTB PE=1 SV=1	652.027	3	1953.06	0.0009	4766	VAPEEHPVLLTEAPLNPK
P60709	ACTB_HUMAN	Actin, cytoplasmic 1 OS=Homo sapiens GN=ACTB PE=1 SV=1	652.027	3	1953.06	0.0013	4766	VAPEEHPVLLTEAPLNPK
P60709	ACTB_HUMAN	Actin, cytoplasmic 1 OS=Homo sapiens GN=ACTB PE=1 SV=1	652.027	3	1953.06	0.0022	4766	VAPEEHPVLLTEAPLNPK
P60709	ACTB_HUMAN	Actin, cytoplasmic 1 OS=Homo sapiens GN=ACTB PE=1 SV=1	977.539	2	1953.06	0.0072	4766	VAPEEHPVLLTEAPLNPK
P60709	ACTB_HUMAN	Actin, cytoplasmic 1 OS=Homo sapiens GN=ACTB PE=1 SV=1	977.54	2	1953.07	0.0083	4766	VAPEEHPVLLTEAPLNPK
P60709	ACTB_HUMAN	Actin, cytoplasmic 1 OS=Homo sapiens GN=ACTB PE=1 SV=1	977.542	2	1953.07	0.0126	4766	VAPEEHPVLLTEAPLNPK
P60709	ACTB_HUMAN	Actin, cytoplasmic 1 OS=Homo sapiens GN=ACTB PE=1 SV=1	977.543	2	1953.07	0.0137	4766	VAPEEHPVLLTEAPLNPK
P60709	ACTB_HUMAN	Actin, cytoplasmic 1 OS=Homo sapiens GN=ACTB PE=1 SV=1	977.544	2	1953.07	0.0158	4766	VAPEEHPVLLTEAPLNPK
P60709	ACTB_HUMAN	Actin, cytoplasmic 1 OS=Homo sapiens GN=ACTB PE=1 SV=1	977.544	2	1953.07	0.0167	4766	VAPEEHPVLLTEAPLNPK
P60709	ACTB_HUMAN	Actin, cytoplasmic 1 OS=Homo sapiens GN=ACTB PE=1 SV=1	977.545	2	1953.07	0.0176	4766	VAPEEHPVLLTEAPLNPK
P60709	ACTB_HUMAN	Actin, cytoplasmic 1 OS=Homo sapiens GN=ACTB PE=1 SV=1	977.545	2	1953.08	0.0191	4766	VAPEEHPVLLTEAPLNPK
P60709	ACTB_HUMAN	Actin, cytoplasmic 1 OS=Homo sapiens GN=ACTB PE=1 SV=1	977.545	2	1953.08	0.0192	4766	VAPEEHPVLLTEAPLNPK
P60709	ACTB_HUMAN	Actin, cytoplasmic 1 OS=Homo sapiens GN=ACTB PE=1 SV=1	1078.58	2	2155.15	0.0167	4766	AGFAGDDAPRAVFPSIVGRPR
P60709	ACTB_HUMAN	Actin, cytoplasmic 1 OS=Homo sapiens GN=ACTB PE=1 SV=1	1108.03	2	2214.05	-0.0125	4766	DLYANTVLSGGTTMYPGIADR
P60709	ACTB_HUMAN	Actin, cytoplasmic 1 OS=Homo sapiens GN=ACTB PE=1 SV=1	1108.03	2	2214.05	-0.0125	4766	DLYANTVLSGGTTMYPGIADR
P60709	ACTB_HUMAN	Actin, cytoplasmic 1 OS=Homo sapiens GN=ACTB PE=1 SV=1	1108.03	2	2214.05	-0.0123	4766	DLYANTVLSGGTTMYPGIADR
P60709	ACTB_HUMAN	Actin, cytoplasmic 1 OS=Homo sapiens GN=ACTB PE=1 SV=1	1108.03	2	2214.05	-0.0121	4766	DLYANTVLSGGTTMYPGIADR
P60709	ACTB_HUMAN	Actin, cytoplasmic 1 OS=Homo sapiens GN=ACTB PE=1 SV=1	1108.03	2	2214.05	-0.0116	4766	DLYANTVLSGGTTMYPGIADR
P60709	ACTB_HUMAN	Actin, cytoplasmic 1 OS=Homo sapiens GN=ACTB PE=1 SV=1	1108.03	2	2214.05	-0.0111	4766	DLYANTVLSGGTTMYPGIADR
P60709	ACTB_HUMAN	Actin, cytoplasmic 1 OS=Homo sapiens GN=ACTB PE=1 SV=1	1108.03	2	2214.05	-0.0108	4766	DLYANTVLSGGTTMYPGIADR
P60709	ACTB_HUMAN	Actin, cytoplasmic 1 OS=Homo sapiens GN=ACTB PE=1 SV=1	1108.03	2	2214.05	-0.0106	4766	DLYANTVLSGGTTMYPGIADR
P60709	ACTB_HUMAN	Actin, cytoplasmic 1 OS=Homo sapiens GN=ACTB PE=1 SV=1	1108.03	2	2214.05	-0.0091	4766	DLYANTVLSGGTTMYPGIADR
P60709	ACTB_HUMAN	Actin, cytoplasmic 1 OS=Homo sapiens GN=ACTB PE=1 SV=1	1108.03	2	2214.05	-0.0091	4766	DLYANTVLSGGTTMYPGIADR
P60709	ACTB_HUMAN	Actin, cytoplasmic 1 OS=Homo sapiens GN=ACTB PE=1 SV=1	1108.03	2	2214.05	-0.0091	4766	DLYANTVLSGGTTMYPGIADR
P60709	ACTB_HUMAN	Actin, cytoplasmic 1 OS=Homo sapiens GN=ACTB PE=1 SV=1	1108.03	2	2214.05	-0.0086	4766	DLYANTVLSGGTTMYPGIADR
P60709	ACTB_HUMAN	Actin, cytoplasmic 1 OS=Homo sapiens GN=ACTB PE=1 SV=1	1108.03	2	2214.05	-0.0086	4766	DLYANTVLSGGTTMYPGIADR
P60709	ACTB_HUMAN	Actin, cytoplasmic 1 OS=Homo sapiens GN=ACTB PE=1 SV=1	1108.03	2	2214.05	-0.0084	4766	DLYANTVLSGGTTMYPGIADR
P60709	ACTB_HUMAN	Actin, cytoplasmic 1 OS=Homo sapiens GN=ACTB PE=1 SV=1	1108.03	2	2214.05	-0.0081	4766	DLYANTVLSGGTTMYPGIADR
P60709	ACTB_HUMAN	Actin, cytoplasmic 1 OS=Homo sapiens GN=ACTB PE=1 SV=1	1108.03	2	2214.05	-0.0079	4766	DLYANTVLSGGTTMYPGIADR
P60709	ACTB_HUMAN	Actin, cytoplasmic 1 OS=Homo sapiens GN=ACTB PE=1 SV=1	1108.03	2	2214.05	-0.0077	4766	DLYANTVLSGGTTMYPGIADR
P60709	ACTB_HUMAN	Actin, cytoplasmic 1 OS=Homo sapiens GN=ACTB PE=1 SV=1	1108.03	2	2214.06	-0.0074	4766	DLYANTVLSGGTTMYPGIADR
P60709	ACTB_HUMAN	Actin, cytoplasmic 1 OS=Homo sapiens GN=ACTB PE=1 SV=1	1108.04	2	2214.06	-0.0072	4766	DLYANTVLSGGTTMYPGIADR
P60709	ACTB_HUMAN	Actin, cytoplasmic 1 OS=Homo sapiens GN=ACTB PE=1 SV=1	1108.04	2	2214.06	-0.0072	4766	DLYANTVLSGGTTMYPGIADR
P60709	ACTB_HUMAN	Actin, cytoplasmic 1 OS=Homo sapiens GN=ACTB PE=1 SV=1	1108.04	2	2214.06	-0.0072	4766	DLYANTVLSGGTTMYPGIADR
P60709	ACTB_HUMAN	Actin, cytoplasmic 1 OS=Homo sapiens GN=ACTB PE=1 SV=1	1108.04	2	2214.06	-0.0072	4766	DLYANTVLSGGTTMYPGIADR
P60709	ACTB_HUMAN	Actin, cytoplasmic 1 OS=Homo sapiens GN=ACTB PE=1 SV=1	1108.04	2	2214.06	-0.0069	4766	DLYANTVLSGGTTMYPGIADR
P60709	ACTB_HUMAN	Actin, cytoplasmic 1 OS=Homo sapiens GN=ACTB PE=1 SV=1	1108.04	2	2214.06	-0.0069	4766	DLYANTVLSGGTTMYPGIADR
P60709	ACTB_HUMAN	Actin, cytoplasmic 1 OS=Homo sapiens GN=ACTB PE=1 SV=1	1108.04	2	2214.06	-0.0069	4766	DLYANTVLSGGTTMYPGIADR
P60709	ACTB_HUMAN	Actin, cytoplasmic 1 OS=Homo sapiens GN=ACTB PE=1 SV=1	1108.04	2	2214.06	-0.0069	4766	DLYANTVLSGGTTMYPGIADR
P60709	ACTB_HUMAN	Actin, cytoplasmic 1 OS=Homo sapiens GN=ACTB PE=1 SV=1	1108.04	2	2214.06	-0.0069	4766	DLYANTVLSGGTTMYPGIADR
P60709	ACTB_HUMAN	Actin, cytoplasmic 1 OS=Homo sapiens GN=ACTB PE=1 SV=1	1108.04	2	2214.06	-0.0069	4766	DLYANTVLSGGTTMYPGIADR
P60709	ACTB_HUMAN	Actin, cytoplasmic 1 OS=Homo sapiens GN=ACTB PE=1 SV=1	1108.04	2	2214.06	-0.0067	4766	DLYANTVLSGGTTMYPGIADR
P60709	ACTB_HUMAN	Actin, cytoplasmic 1 OS=Homo sapiens GN=ACTB PE=1 SV=1	1108.04	2	2214.06	-0.0067	4766	DLYANTVLSGGTTMYPGIADR
P60709	ACTB_HUMAN	Actin, cytoplasmic 1 OS=Homo sapiens GN=ACTB PE=1 SV=1	1108.04	2	2214.06	-0.0067	4766	DLYANTVLSGGTTMYPGIADR
P60709	ACTB_HUMAN	Actin, cytoplasmic 1 OS=Homo sapiens GN=ACTB PE=1 SV=1	1108.04	2	2214.06	-0.0067	4766	DLYANTVLSGGTTMYPGIADR
P60709	ACTB_HUMAN	Actin, cytoplasmic 1 OS=Homo sapiens GN=ACTB PE=1 SV=1	1108.04	2	2214.06	-0.0067	4766	DLYANTVLSGGTTMYPGIADR
P60709	ACTB_HUMAN	Actin, cytoplasmic 1 OS=Homo sapiens GN=ACTB PE=1 SV=1	1108.04	2	2214.06	-0.0064	4766	DLYANTVLSGGTTMYPGIADR
P60709	ACTB_HUMAN	Actin, cytoplasmic 1 OS=Homo sapiens GN=ACTB PE=1 SV=1	1108.04	2	2214.06	-0.0064	4766	DLYANTVLSGGTTMYPGIADR
P60709	ACTB_HUMAN	Actin, cytoplasmic 1 OS=Homo sapiens GN=ACTB PE=1 SV=1	1108.04	2	2214.06	-0.0064	4766	DLYANTVLSGGTTMYPGIADR
P60709	ACTB_HUMAN	Actin, cytoplasmic 1 OS=Homo sapiens GN=ACTB PE=1 SV=1	1108.04	2	2214.06	-0.0064	4766	DLYANTVLSGGTTMYPGIADR
P60709	ACTB_HUMAN	Actin, cytoplasmic 1 OS=Homo sapiens GN=ACTB PE=1 SV=1	1108.04	2	2214.06	-0.0064	4766	DLYANTVLSGGTTMYPGIADR
P60709	ACTB_HUMAN	Actin, cytoplasmic 1 OS=Homo sapiens GN=ACTB PE=1 SV=1	1108.04	2	2214.06	-0.0062	4766	DLYANTVLSGGTTMYPGIADR
P60709	ACTB_HUMAN	Actin, cytoplasmic 1 OS=Homo sapiens GN=ACTB PE=1 SV=1	1108.04	2	2214.06	-0.006	4766	DLYANTVLSGGTTMYPGIADR
P60709	ACTB_HUMAN	Actin, cytoplasmic 1 OS=Homo sapiens GN=ACTB PE=1 SV=1	1108.04	2	2214.06	-0.006	4766	DLYANTVLSGGTTMYPGIADR
P60709	ACTB_HUMAN	Actin, cytoplasmic 1 OS=Homo sapiens GN=ACTB PE=1 SV=1	1108.04	2	2214.06	-0.006	4766	DLYANTVLSGGTTMYPGIADR
P60709	ACTB_HUMAN	Actin, cytoplasmic 1 OS=Homo sapiens GN=ACTB PE=1 SV=1	1108.04	2	2214.06	-0.0057	4766	DLYANTVLSGGTTMYPGIADR
P60709	ACTB_HUMAN	Actin, cytoplasmic 1 OS=Homo sapiens GN=ACTB PE=1 SV=1	1108.04	2	2214.06	-0.0057	4766	DLYANTVLSGGTTMYPGIADR
P60709	ACTB_HUMAN	Actin, cytoplasmic 1 OS=Homo sapiens GN=ACTB PE=1 SV=1	1108.04	2	2214.06	-0.0057	4766	DLYANTVLSGGTTMYPGIADR
P60709	ACTB_HUMAN	Actin, cytoplasmic 1 OS=Homo sapiens GN=ACTB PE=1 SV=1	1108.04	2	2214.06	-0.0057	4766	DLYANTVLSGGTTMYPGIADR
P60709	ACTB_HUMAN	Actin, cytoplasmic 1 OS=Homo sapiens GN=ACTB PE=1 SV=1	1108.04	2	2214.06	-0.0057	4766	DLYANTVLSGGTTMYPGIADR
P60709	ACTB_HUMAN	Actin, cytoplasmic 1 OS=Homo sapiens GN=ACTB PE=1 SV=1	1108.04	2	2214.06	-0.0055	4766	DLYANTVLSGGTTMYPGIADR
P60709	ACTB_HUMAN	Actin, cytoplasmic 1 OS=Homo sapiens GN=ACTB PE=1 SV=1	1108.04	2	2214.06	-0.0055	4766	DLYANTVLSGGTTMYPGIADR
P60709	ACTB_HUMAN	Actin, cytoplasmic 1 OS=Homo sapiens GN=ACTB PE=1 SV=1	1108.04	2	2214.06	-0.0055	4766	DLYANTVLSGGTTMYPGIADR
P60709	ACTB_HUMAN	Actin, cytoplasmic 1 OS=Homo sapiens GN=ACTB PE=1 SV=1	1108.04	2	2214.06	-0.0055	4766	DLYANTVLSGGTTMYPGIADR
P60709	ACTB_HUMAN	Actin, cytoplasmic 1 OS=Homo sapiens GN=ACTB PE=1 SV=1	1108.04	2	2214.06	-0.0055	4766	DLYANTVLSGGTTMYPGIADR
P60709	ACTB_HUMAN	Actin, cytoplasmic 1 OS=Homo sapiens GN=ACTB PE=1 SV=1	1108.04	2	2214.06	-0.0052	4766	DLYANTVLSGGTTMYPGIADR
P60709	ACTB_HUMAN	Actin, cytoplasmic 1 OS=Homo sapiens GN=ACTB PE=1 SV=1	1108.04	2	2214.06	-0.0052	4766	DLYANTVLSGGTTMYPGIADR
P60709	ACTB_HUMAN	Actin, cytoplasmic 1 OS=Homo sapiens GN=ACTB PE=1 SV=1	1108.04	2	2214.06	-0.0052	4766	DLYANTVLSGGTTMYPGIADR
P60709	ACTB_HUMAN	Actin, cytoplasmic 1 OS=Homo sapiens GN=ACTB PE=1 SV=1	1108.04	2	2214.06	-0.0052	4766	DLYANTVLSGGTTMYPGIADR
P60709	ACTB_HUMAN	Actin, cytoplasmic 1 OS=Homo sapiens GN=ACTB PE=1 SV=1	1108.04	2	2214.06	-0.005	4766	DLYANTVLSGGTTMYPGIADR
P60709	ACTB_HUMAN	Actin, cytoplasmic 1 OS=Homo sapiens GN=ACTB PE=1 SV=1	1108.04	2	2214.06	-0.005	4766	DLYANTVLSGGTTMYPGIADR
P60709	ACTB_HUMAN	Actin, cytoplasmic 1 OS=Homo sapiens GN=ACTB PE=1 SV=1	1108.04	2	2214.06	-0.005	4766	DLYANTVLSGGTTMYPGIADR
P60709	ACTB_HUMAN	Actin, cytoplasmic 1 OS=Homo sapiens GN=ACTB PE=1 SV=1	1108.04	2	2214.06	-0.005	4766	DLYANTVLSGGTTMYPGIADR
P60709	ACTB_HUMAN	Actin, cytoplasmic 1 OS=Homo sapiens GN=ACTB PE=1 SV=1	1108.04	2	2214.06	-0.005	4766	DLYANTVLSGGTTMYPGIADR
P60709	ACTB_HUMAN	Actin, cytoplasmic 1 OS=Homo sapiens GN=ACTB PE=1 SV=1	1108.04	2	2214.06	-0.0047	4766	DLYANTVLSGGTTMYPGIADR
P60709	ACTB_HUMAN	Actin, cytoplasmic 1 OS=Homo sapiens GN=ACTB PE=1 SV=1	1108.04	2	2214.06	-0.0047	4766	DLYANTVLSGGTTMYPGIADR
P60709	ACTB_HUMAN	Actin, cytoplasmic 1 OS=Homo sapiens GN=ACTB PE=1 SV=1	1108.04	2	2214.06	-0.0047	4766	DLYANTVLSGGTTMYPGIADR
P60709	ACTB_HUMAN	Actin, cytoplasmic 1 OS=Homo sapiens GN=ACTB PE=1 SV=1	1108.04	2	2214.06	-0.0047	4766	DLYANTVLSGGTTMYPGIADR
P60709	ACTB_HUMAN	Actin, cytoplasmic 1 OS=Homo sapiens GN=ACTB PE=1 SV=1	1108.04	2	2214.06	-0.0047	4766	DLYANTVLSGGTTMYPGIADR
P60709	ACTB_HUMAN	Actin, cytoplasmic 1 OS=Homo sapiens GN=ACTB PE=1 SV=1	1108.04	2	2214.06	-0.0047	4766	DLYANTVLSGGTTMYPGIADR
P60709	ACTB_HUMAN	Actin, cytoplasmic 1 OS=Homo sapiens GN=ACTB PE=1 SV=1	1108.04	2	2214.06	-0.0047	4766	DLYANTVLSGGTTMYPGIADR
P60709	ACTB_HUMAN	Actin, cytoplasmic 1 OS=Homo sapiens GN=ACTB PE=1 SV=1	1108.04	2	2214.06	-0.0047	4766	DLYANTVLSGGTTMYPGIADR
P60709	ACTB_HUMAN	Actin, cytoplasmic 1 OS=Homo sapiens GN=ACTB PE=1 SV=1	1108.04	2	2214.06	-0.0047	4766	DLYANTVLSGGTTMYPGIADR
P60709	ACTB_HUMAN	Actin, cytoplasmic 1 OS=Homo sapiens GN=ACTB PE=1 SV=1	1108.04	2	2214.06	-0.0047	4766	DLYANTVLSGGTTMYPGIADR
P60709	ACTB_HUMAN	Actin, cytoplasmic 1 OS=Homo sapiens GN=ACTB PE=1 SV=1	1108.04	2	2214.06	-0.0047	4766	DLYANTVLSGGTTMYPGIADR
P60709	ACTB_HUMAN	Actin, cytoplasmic 1 OS=Homo sapiens GN=ACTB PE=1 SV=1	1108.04	2	2214.06	-0.0047	4766	DLYANTVLSGGTTMYPGIADR
P60709	ACTB_HUMAN	Actin, cytoplasmic 1 OS=Homo sapiens GN=ACTB PE=1 SV=1	1108.04	2	2214.06	-0.0045	4766	DLYANTVLSGGTTMYPGIADR
P60709	ACTB_HUMAN	Actin, cytoplasmic 1 OS=Homo sapiens GN=ACTB PE=1 SV=1	1108.04	2	2214.06	-0.0045	4766	DLYANTVLSGGTTMYPGIADR
P60709	ACTB_HUMAN	Actin, cytoplasmic 1 OS=Homo sapiens GN=ACTB PE=1 SV=1	1108.04	2	2214.06	-0.0045	4766	DLYANTVLSGGTTMYPGIADR
P60709	ACTB_HUMAN	Actin, cytoplasmic 1 OS=Homo sapiens GN=ACTB PE=1 SV=1	1108.04	2	2214.06	-0.0045	4766	DLYANTVLSGGTTMYPGIADR
P60709	ACTB_HUMAN	Actin, cytoplasmic 1 OS=Homo sapiens GN=ACTB PE=1 SV=1	1108.04	2	2214.06	-0.0045	4766	DLYANTVLSGGTTMYPGIADR
P60709	ACTB_HUMAN	Actin, cytoplasmic 1 OS=Homo sapiens GN=ACTB PE=1 SV=1	1108.04	2	2214.06	-0.0045	4766	DLYANTVLSGGTTMYPGIADR
P60709	ACTB_HUMAN	Actin, cytoplasmic 1 OS=Homo sapiens GN=ACTB PE=1 SV=1	1108.04	2	2214.06	-0.0045	4766	DLYANTVLSGGTTMYPGIADR
P60709	ACTB_HUMAN	Actin, cytoplasmic 1 OS=Homo sapiens GN=ACTB PE=1 SV=1	1108.04	2	2214.06	-0.0042	4766	DLYANTVLSGGTTMYPGIADR
P60709	ACTB_HUMAN	Actin, cytoplasmic 1 OS=Homo sapiens GN=ACTB PE=1 SV=1	1108.04	2	2214.06	-0.0042	4766	DLYANTVLSGGTTMYPGIADR
P60709	ACTB_HUMAN	Actin, cytoplasmic 1 OS=Homo sapiens GN=ACTB PE=1 SV=1	1108.04	2	2214.06	-0.0042	4766	DLYANTVLSGGTTMYPGIADR
P60709	ACTB_HUMAN	Actin, cytoplasmic 1 OS=Homo sapiens GN=ACTB PE=1 SV=1	1108.04	2	2214.06	-0.0042	4766	DLYANTVLSGGTTMYPGIADR
P60709	ACTB_HUMAN	Actin, cytoplasmic 1 OS=Homo sapiens GN=ACTB PE=1 SV=1	1108.04	2	2214.06	-0.0042	4766	DLYANTVLSGGTTMYPGIADR
P60709	ACTB_HUMAN	Actin, cytoplasmic 1 OS=Homo sapiens GN=ACTB PE=1 SV=1	1108.04	2	2214.06	-0.0042	4766	DLYANTVLSGGTTMYPGIADR
P60709	ACTB_HUMAN	Actin, cytoplasmic 1 OS=Homo sapiens GN=ACTB PE=1 SV=1	1108.04	2	2214.06	-0.0042	4766	DLYANTVLSGGTTMYPGIADR
P60709	ACTB_HUMAN	Actin, cytoplasmic 1 OS=Homo sapiens GN=ACTB PE=1 SV=1	1108.04	2	2214.06	-0.004	4766	DLYANTVLSGGTTMYPGIADR
P60709	ACTB_HUMAN	Actin, cytoplasmic 1 OS=Homo sapiens GN=ACTB PE=1 SV=1	1108.04	2	2214.06	-0.004	4766	DLYANTVLSGGTTMYPGIADR
P60709	ACTB_HUMAN	Actin, cytoplasmic 1 OS=Homo sapiens GN=ACTB PE=1 SV=1	1108.04	2	2214.06	-0.004	4766	DLYANTVLSGGTTMYPGIADR
P60709	ACTB_HUMAN	Actin, cytoplasmic 1 OS=Homo sapiens GN=ACTB PE=1 SV=1	1108.04	2	2214.06	-0.004	4766	DLYANTVLSGGTTMYPGIADR
P60709	ACTB_HUMAN	Actin, cytoplasmic 1 OS=Homo sapiens GN=ACTB PE=1 SV=1	1108.04	2	2214.06	-0.004	4766	DLYANTVLSGGTTMYPGIADR
P60709	ACTB_HUMAN	Actin, cytoplasmic 1 OS=Homo sapiens GN=ACTB PE=1 SV=1	1108.04	2	2214.06	-0.004	4766	DLYANTVLSGGTTMYPGIADR
P60709	ACTB_HUMAN	Actin, cytoplasmic 1 OS=Homo sapiens GN=ACTB PE=1 SV=1	1108.04	2	2214.06	-0.004	4766	DLYANTVLSGGTTMYPGIADR
P60709	ACTB_HUMAN	Actin, cytoplasmic 1 OS=Homo sapiens GN=ACTB PE=1 SV=1	1108.04	2	2214.06	-0.0038	4766	DLYANTVLSGGTTMYPGIADR
P60709	ACTB_HUMAN	Actin, cytoplasmic 1 OS=Homo sapiens GN=ACTB PE=1 SV=1	1108.04	2	2214.06	-0.0038	4766	DLYANTVLSGGTTMYPGIADR
P60709	ACTB_HUMAN	Actin, cytoplasmic 1 OS=Homo sapiens GN=ACTB PE=1 SV=1	1108.04	2	2214.06	-0.0038	4766	DLYANTVLSGGTTMYPGIADR
P60709	ACTB_HUMAN	Actin, cytoplasmic 1 OS=Homo sapiens GN=ACTB PE=1 SV=1	1108.04	2	2214.06	-0.0038	4766	DLYANTVLSGGTTMYPGIADR
P60709	ACTB_HUMAN	Actin, cytoplasmic 1 OS=Homo sapiens GN=ACTB PE=1 SV=1	1108.04	2	2214.06	-0.0038	4766	DLYANTVLSGGTTMYPGIADR
P60709	ACTB_HUMAN	Actin, cytoplasmic 1 OS=Homo sapiens GN=ACTB PE=1 SV=1	1108.04	2	2214.06	-0.0038	4766	DLYANTVLSGGTTMYPGIADR
P60709	ACTB_HUMAN	Actin, cytoplasmic 1 OS=Homo sapiens GN=ACTB PE=1 SV=1	1108.04	2	2214.06	-0.0038	4766	DLYANTVLSGGTTMYPGIADR
P60709	ACTB_HUMAN	Actin, cytoplasmic 1 OS=Homo sapiens GN=ACTB PE=1 SV=1	1108.04	2	2214.06	-0.0038	4766	DLYANTVLSGGTTMYPGIADR
P60709	ACTB_HUMAN	Actin, cytoplasmic 1 OS=Homo sapiens GN=ACTB PE=1 SV=1	1108.04	2	2214.06	-0.0035	4766	DLYANTVLSGGTTMYPGIADR
P60709	ACTB_HUMAN	Actin, cytoplasmic 1 OS=Homo sapiens GN=ACTB PE=1 SV=1	1108.04	2	2214.06	-0.0035	4766	DLYANTVLSGGTTMYPGIADR
P60709	ACTB_HUMAN	Actin, cytoplasmic 1 OS=Homo sapiens GN=ACTB PE=1 SV=1	1108.04	2	2214.06	-0.0035	4766	DLYANTVLSGGTTMYPGIADR
P60709	ACTB_HUMAN	Actin, cytoplasmic 1 OS=Homo sapiens GN=ACTB PE=1 SV=1	1108.04	2	2214.06	-0.0035	4766	DLYANTVLSGGTTMYPGIADR
P60709	ACTB_HUMAN	Actin, cytoplasmic 1 OS=Homo sapiens GN=ACTB PE=1 SV=1	1108.04	2	2214.06	-0.0035	4766	DLYANTVLSGGTTMYPGIADR
P60709	ACTB_HUMAN	Actin, cytoplasmic 1 OS=Homo sapiens GN=ACTB PE=1 SV=1	1108.04	2	2214.06	-0.0035	4766	DLYANTVLSGGTTMYPGIADR
P60709	ACTB_HUMAN	Actin, cytoplasmic 1 OS=Homo sapiens GN=ACTB PE=1 SV=1	1108.04	2	2214.06	-0.0035	4766	DLYANTVLSGGTTMYPGIADR
P60709	ACTB_HUMAN	Actin, cytoplasmic 1 OS=Homo sapiens GN=ACTB PE=1 SV=1	1108.04	2	2214.06	-0.0035	4766	DLYANTVLSGGTTMYPGIADR
P60709	ACTB_HUMAN	Actin, cytoplasmic 1 OS=Homo sapiens GN=ACTB PE=1 SV=1	1108.04	2	2214.06	-0.0035	4766	DLYANTVLSGGTTMYPGIADR
P60709	ACTB_HUMAN	Actin, cytoplasmic 1 OS=Homo sapiens GN=ACTB PE=1 SV=1	1108.04	2	2214.06	-0.0035	4766	DLYANTVLSGGTTMYPGIADR
P60709	ACTB_HUMAN	Actin, cytoplasmic 1 OS=Homo sapiens GN=ACTB PE=1 SV=1	1108.04	2	2214.06	-0.0035	4766	DLYANTVLSGGTTMYPGIADR
P60709	ACTB_HUMAN	Actin, cytoplasmic 1 OS=Homo sapiens GN=ACTB PE=1 SV=1	1108.04	2	2214.06	-0.0033	4766	DLYANTVLSGGTTMYPGIADR
P60709	ACTB_HUMAN	Actin, cytoplasmic 1 OS=Homo sapiens GN=ACTB PE=1 SV=1	1108.04	2	2214.06	-0.0033	4766	DLYANTVLSGGTTMYPGIADR
P60709	ACTB_HUMAN	Actin, cytoplasmic 1 OS=Homo sapiens GN=ACTB PE=1 SV=1	1108.04	2	2214.06	-0.0033	4766	DLYANTVLSGGTTMYPGIADR
P60709	ACTB_HUMAN	Actin, cytoplasmic 1 OS=Homo sapiens GN=ACTB PE=1 SV=1	1108.04	2	2214.06	-0.0033	4766	DLYANTVLSGGTTMYPGIADR
P60709	ACTB_HUMAN	Actin, cytoplasmic 1 OS=Homo sapiens GN=ACTB PE=1 SV=1	1108.04	2	2214.06	-0.0033	4766	DLYANTVLSGGTTMYPGIADR
P60709	ACTB_HUMAN	Actin, cytoplasmic 1 OS=Homo sapiens GN=ACTB PE=1 SV=1	1108.04	2	2214.06	-0.0033	4766	DLYANTVLSGGTTMYPGIADR
P60709	ACTB_HUMAN	Actin, cytoplasmic 1 OS=Homo sapiens GN=ACTB PE=1 SV=1	1108.04	2	2214.06	-0.003	4766	DLYANTVLSGGTTMYPGIADR
P60709	ACTB_HUMAN	Actin, cytoplasmic 1 OS=Homo sapiens GN=ACTB PE=1 SV=1	1108.04	2	2214.06	-0.003	4766	DLYANTVLSGGTTMYPGIADR
P60709	ACTB_HUMAN	Actin, cytoplasmic 1 OS=Homo sapiens GN=ACTB PE=1 SV=1	1108.04	2	2214.06	-0.003	4766	DLYANTVLSGGTTMYPGIADR
P60709	ACTB_HUMAN	Actin, cytoplasmic 1 OS=Homo sapiens GN=ACTB PE=1 SV=1	1108.04	2	2214.06	-0.003	4766	DLYANTVLSGGTTMYPGIADR
P60709	ACTB_HUMAN	Actin, cytoplasmic 1 OS=Homo sapiens GN=ACTB PE=1 SV=1	1108.04	2	2214.06	-0.003	4766	DLYANTVLSGGTTMYPGIADR
P60709	ACTB_HUMAN	Actin, cytoplasmic 1 OS=Homo sapiens GN=ACTB PE=1 SV=1	1108.04	2	2214.06	-0.003	4766	DLYANTVLSGGTTMYPGIADR
P60709	ACTB_HUMAN	Actin, cytoplasmic 1 OS=Homo sapiens GN=ACTB PE=1 SV=1	1108.04	2	2214.06	-0.003	4766	DLYANTVLSGGTTMYPGIADR
P60709	ACTB_HUMAN	Actin, cytoplasmic 1 OS=Homo sapiens GN=ACTB PE=1 SV=1	1108.04	2	2214.06	-0.0028	4766	DLYANTVLSGGTTMYPGIADR
P60709	ACTB_HUMAN	Actin, cytoplasmic 1 OS=Homo sapiens GN=ACTB PE=1 SV=1	1108.04	2	2214.06	-0.0028	4766	DLYANTVLSGGTTMYPGIADR
P60709	ACTB_HUMAN	Actin, cytoplasmic 1 OS=Homo sapiens GN=ACTB PE=1 SV=1	1108.04	2	2214.06	-0.0028	4766	DLYANTVLSGGTTMYPGIADR
P60709	ACTB_HUMAN	Actin, cytoplasmic 1 OS=Homo sapiens GN=ACTB PE=1 SV=1	1108.04	2	2214.06	-0.0028	4766	DLYANTVLSGGTTMYPGIADR
P60709	ACTB_HUMAN	Actin, cytoplasmic 1 OS=Homo sapiens GN=ACTB PE=1 SV=1	1108.04	2	2214.06	-0.0028	4766	DLYANTVLSGGTTMYPGIADR
P60709	ACTB_HUMAN	Actin, cytoplasmic 1 OS=Homo sapiens GN=ACTB PE=1 SV=1	1108.04	2	2214.06	-0.0028	4766	DLYANTVLSGGTTMYPGIADR
P60709	ACTB_HUMAN	Actin, cytoplasmic 1 OS=Homo sapiens GN=ACTB PE=1 SV=1	1108.04	2	2214.06	-0.0028	4766	DLYANTVLSGGTTMYPGIADR
P60709	ACTB_HUMAN	Actin, cytoplasmic 1 OS=Homo sapiens GN=ACTB PE=1 SV=1	1108.04	2	2214.06	-0.0025	4766	DLYANTVLSGGTTMYPGIADR
P60709	ACTB_HUMAN	Actin, cytoplasmic 1 OS=Homo sapiens GN=ACTB PE=1 SV=1	1108.04	2	2214.06	-0.0025	4766	DLYANTVLSGGTTMYPGIADR
P60709	ACTB_HUMAN	Actin, cytoplasmic 1 OS=Homo sapiens GN=ACTB PE=1 SV=1	1108.04	2	2214.06	-0.0025	4766	DLYANTVLSGGTTMYPGIADR
P60709	ACTB_HUMAN	Actin, cytoplasmic 1 OS=Homo sapiens GN=ACTB PE=1 SV=1	1108.04	2	2214.06	-0.0025	4766	DLYANTVLSGGTTMYPGIADR
P60709	ACTB_HUMAN	Actin, cytoplasmic 1 OS=Homo sapiens GN=ACTB PE=1 SV=1	1108.04	2	2214.06	-0.0025	4766	DLYANTVLSGGTTMYPGIADR
P60709	ACTB_HUMAN	Actin, cytoplasmic 1 OS=Homo sapiens GN=ACTB PE=1 SV=1	1108.04	2	2214.06	-0.0025	4766	DLYANTVLSGGTTMYPGIADR
P60709	ACTB_HUMAN	Actin, cytoplasmic 1 OS=Homo sapiens GN=ACTB PE=1 SV=1	1108.04	2	2214.06	-0.0025	4766	DLYANTVLSGGTTMYPGIADR
P60709	ACTB_HUMAN	Actin, cytoplasmic 1 OS=Homo sapiens GN=ACTB PE=1 SV=1	1108.04	2	2214.06	-0.0025	4766	DLYANTVLSGGTTMYPGIADR
P60709	ACTB_HUMAN	Actin, cytoplasmic 1 OS=Homo sapiens GN=ACTB PE=1 SV=1	1108.04	2	2214.06	-0.0023	4766	DLYANTVLSGGTTMYPGIADR
P60709	ACTB_HUMAN	Actin, cytoplasmic 1 OS=Homo sapiens GN=ACTB PE=1 SV=1	1108.04	2	2214.06	-0.0023	4766	DLYANTVLSGGTTMYPGIADR
P60709	ACTB_HUMAN	Actin, cytoplasmic 1 OS=Homo sapiens GN=ACTB PE=1 SV=1	1108.04	2	2214.06	-0.0023	4766	DLYANTVLSGGTTMYPGIADR
P60709	ACTB_HUMAN	Actin, cytoplasmic 1 OS=Homo sapiens GN=ACTB PE=1 SV=1	1108.04	2	2214.06	-0.002	4766	DLYANTVLSGGTTMYPGIADR
P60709	ACTB_HUMAN	Actin, cytoplasmic 1 OS=Homo sapiens GN=ACTB PE=1 SV=1	1108.04	2	2214.06	-0.002	4766	DLYANTVLSGGTTMYPGIADR
P60709	ACTB_HUMAN	Actin, cytoplasmic 1 OS=Homo sapiens GN=ACTB PE=1 SV=1	1108.04	2	2214.06	-0.002	4766	DLYANTVLSGGTTMYPGIADR
P60709	ACTB_HUMAN	Actin, cytoplasmic 1 OS=Homo sapiens GN=ACTB PE=1 SV=1	1108.04	2	2214.06	-0.0018	4766	DLYANTVLSGGTTMYPGIADR
P60709	ACTB_HUMAN	Actin, cytoplasmic 1 OS=Homo sapiens GN=ACTB PE=1 SV=1	1108.04	2	2214.06	-0.0018	4766	DLYANTVLSGGTTMYPGIADR
P60709	ACTB_HUMAN	Actin, cytoplasmic 1 OS=Homo sapiens GN=ACTB PE=1 SV=1	1108.04	2	2214.06	-0.0018	4766	DLYANTVLSGGTTMYPGIADR
P60709	ACTB_HUMAN	Actin, cytoplasmic 1 OS=Homo sapiens GN=ACTB PE=1 SV=1	1108.04	2	2214.06	-0.0018	4766	DLYANTVLSGGTTMYPGIADR
P60709	ACTB_HUMAN	Actin, cytoplasmic 1 OS=Homo sapiens GN=ACTB PE=1 SV=1	1108.04	2	2214.06	-0.0018	4766	DLYANTVLSGGTTMYPGIADR
P60709	ACTB_HUMAN	Actin, cytoplasmic 1 OS=Homo sapiens GN=ACTB PE=1 SV=1	1108.04	2	2214.06	-0.0018	4766	DLYANTVLSGGTTMYPGIADR
P60709	ACTB_HUMAN	Actin, cytoplasmic 1 OS=Homo sapiens GN=ACTB PE=1 SV=1	1108.04	2	2214.06	-0.0018	4766	DLYANTVLSGGTTMYPGIADR
P60709	ACTB_HUMAN	Actin, cytoplasmic 1 OS=Homo sapiens GN=ACTB PE=1 SV=1	1108.04	2	2214.06	-0.0016	4766	DLYANTVLSGGTTMYPGIADR
P60709	ACTB_HUMAN	Actin, cytoplasmic 1 OS=Homo sapiens GN=ACTB PE=1 SV=1	1108.04	2	2214.06	-0.0016	4766	DLYANTVLSGGTTMYPGIADR
P60709	ACTB_HUMAN	Actin, cytoplasmic 1 OS=Homo sapiens GN=ACTB PE=1 SV=1	1108.04	2	2214.06	-0.0016	4766	DLYANTVLSGGTTMYPGIADR
P60709	ACTB_HUMAN	Actin, cytoplasmic 1 OS=Homo sapiens GN=ACTB PE=1 SV=1	1108.04	2	2214.06	-0.0016	4766	DLYANTVLSGGTTMYPGIADR
P60709	ACTB_HUMAN	Actin, cytoplasmic 1 OS=Homo sapiens GN=ACTB PE=1 SV=1	1108.04	2	2214.06	-0.0016	4766	DLYANTVLSGGTTMYPGIADR
P60709	ACTB_HUMAN	Actin, cytoplasmic 1 OS=Homo sapiens GN=ACTB PE=1 SV=1	1108.04	2	2214.06	-0.0016	4766	DLYANTVLSGGTTMYPGIADR
P60709	ACTB_HUMAN	Actin, cytoplasmic 1 OS=Homo sapiens GN=ACTB PE=1 SV=1	1108.04	2	2214.06	-0.0016	4766	DLYANTVLSGGTTMYPGIADR
P60709	ACTB_HUMAN	Actin, cytoplasmic 1 OS=Homo sapiens GN=ACTB PE=1 SV=1	1108.04	2	2214.06	-0.0013	4766	DLYANTVLSGGTTMYPGIADR
P60709	ACTB_HUMAN	Actin, cytoplasmic 1 OS=Homo sapiens GN=ACTB PE=1 SV=1	1108.04	2	2214.06	-0.0013	4766	DLYANTVLSGGTTMYPGIADR
P60709	ACTB_HUMAN	Actin, cytoplasmic 1 OS=Homo sapiens GN=ACTB PE=1 SV=1	1108.04	2	2214.06	-0.0013	4766	DLYANTVLSGGTTMYPGIADR
P60709	ACTB_HUMAN	Actin, cytoplasmic 1 OS=Homo sapiens GN=ACTB PE=1 SV=1	1108.04	2	2214.06	-0.0013	4766	DLYANTVLSGGTTMYPGIADR
P60709	ACTB_HUMAN	Actin, cytoplasmic 1 OS=Homo sapiens GN=ACTB PE=1 SV=1	1108.04	2	2214.06	-0.0013	4766	DLYANTVLSGGTTMYPGIADR
P60709	ACTB_HUMAN	Actin, cytoplasmic 1 OS=Homo sapiens GN=ACTB PE=1 SV=1	1108.04	2	2214.06	-0.0013	4766	DLYANTVLSGGTTMYPGIADR
P60709	ACTB_HUMAN	Actin, cytoplasmic 1 OS=Homo sapiens GN=ACTB PE=1 SV=1	1108.04	2	2214.06	-0.0013	4766	DLYANTVLSGGTTMYPGIADR
P60709	ACTB_HUMAN	Actin, cytoplasmic 1 OS=Homo sapiens GN=ACTB PE=1 SV=1	1108.04	2	2214.06	-0.0013	4766	DLYANTVLSGGTTMYPGIADR
P60709	ACTB_HUMAN	Actin, cytoplasmic 1 OS=Homo sapiens GN=ACTB PE=1 SV=1	1108.04	2	2214.06	-0.0013	4766	DLYANTVLSGGTTMYPGIADR
P60709	ACTB_HUMAN	Actin, cytoplasmic 1 OS=Homo sapiens GN=ACTB PE=1 SV=1	1108.04	2	2214.06	-0.0013	4766	DLYANTVLSGGTTMYPGIADR
P60709	ACTB_HUMAN	Actin, cytoplasmic 1 OS=Homo sapiens GN=ACTB PE=1 SV=1	1108.04	2	2214.06	-0.0011	4766	DLYANTVLSGGTTMYPGIADR
P60709	ACTB_HUMAN	Actin, cytoplasmic 1 OS=Homo sapiens GN=ACTB PE=1 SV=1	1108.04	2	2214.06	-0.0011	4766	DLYANTVLSGGTTMYPGIADR
P60709	ACTB_HUMAN	Actin, cytoplasmic 1 OS=Homo sapiens GN=ACTB PE=1 SV=1	1108.04	2	2214.06	-0.0011	4766	DLYANTVLSGGTTMYPGIADR
P60709	ACTB_HUMAN	Actin, cytoplasmic 1 OS=Homo sapiens GN=ACTB PE=1 SV=1	1108.04	2	2214.06	-0.0011	4766	DLYANTVLSGGTTMYPGIADR
P60709	ACTB_HUMAN	Actin, cytoplasmic 1 OS=Homo sapiens GN=ACTB PE=1 SV=1	1108.04	2	2214.06	-0.0011	4766	DLYANTVLSGGTTMYPGIADR
P60709	ACTB_HUMAN	Actin, cytoplasmic 1 OS=Homo sapiens GN=ACTB PE=1 SV=1	1108.04	2	2214.06	-0.0011	4766	DLYANTVLSGGTTMYPGIADR
P60709	ACTB_HUMAN	Actin, cytoplasmic 1 OS=Homo sapiens GN=ACTB PE=1 SV=1	1108.04	2	2214.06	-0.0008	4766	DLYANTVLSGGTTMYPGIADR
P60709	ACTB_HUMAN	Actin, cytoplasmic 1 OS=Homo sapiens GN=ACTB PE=1 SV=1	1108.04	2	2214.06	-0.0008	4766	DLYANTVLSGGTTMYPGIADR
P60709	ACTB_HUMAN	Actin, cytoplasmic 1 OS=Homo sapiens GN=ACTB PE=1 SV=1	1108.04	2	2214.06	-0.0008	4766	DLYANTVLSGGTTMYPGIADR
P60709	ACTB_HUMAN	Actin, cytoplasmic 1 OS=Homo sapiens GN=ACTB PE=1 SV=1	1108.04	2	2214.06	-0.0008	4766	DLYANTVLSGGTTMYPGIADR
P60709	ACTB_HUMAN	Actin, cytoplasmic 1 OS=Homo sapiens GN=ACTB PE=1 SV=1	1108.04	2	2214.06	-0.0008	4766	DLYANTVLSGGTTMYPGIADR
P60709	ACTB_HUMAN	Actin, cytoplasmic 1 OS=Homo sapiens GN=ACTB PE=1 SV=1	1108.04	2	2214.06	-0.0008	4766	DLYANTVLSGGTTMYPGIADR
P60709	ACTB_HUMAN	Actin, cytoplasmic 1 OS=Homo sapiens GN=ACTB PE=1 SV=1	1108.04	2	2214.06	-0.0006	4766	DLYANTVLSGGTTMYPGIADR
P60709	ACTB_HUMAN	Actin, cytoplasmic 1 OS=Homo sapiens GN=ACTB PE=1 SV=1	1108.04	2	2214.06	-0.0006	4766	DLYANTVLSGGTTMYPGIADR
P60709	ACTB_HUMAN	Actin, cytoplasmic 1 OS=Homo sapiens GN=ACTB PE=1 SV=1	1108.04	2	2214.06	-0.0006	4766	DLYANTVLSGGTTMYPGIADR
P60709	ACTB_HUMAN	Actin, cytoplasmic 1 OS=Homo sapiens GN=ACTB PE=1 SV=1	1108.04	2	2214.06	-0.0003	4766	DLYANTVLSGGTTMYPGIADR
P60709	ACTB_HUMAN	Actin, cytoplasmic 1 OS=Homo sapiens GN=ACTB PE=1 SV=1	1108.04	2	2214.06	-0.0003	4766	DLYANTVLSGGTTMYPGIADR
P60709	ACTB_HUMAN	Actin, cytoplasmic 1 OS=Homo sapiens GN=ACTB PE=1 SV=1	1108.04	2	2214.06	-0.0003	4766	DLYANTVLSGGTTMYPGIADR
P60709	ACTB_HUMAN	Actin, cytoplasmic 1 OS=Homo sapiens GN=ACTB PE=1 SV=1	1108.04	2	2214.06	-0.0003	4766	DLYANTVLSGGTTMYPGIADR
P60709	ACTB_HUMAN	Actin, cytoplasmic 1 OS=Homo sapiens GN=ACTB PE=1 SV=1	1108.04	2	2214.06	-0.0003	4766	DLYANTVLSGGTTMYPGIADR
P60709	ACTB_HUMAN	Actin, cytoplasmic 1 OS=Homo sapiens GN=ACTB PE=1 SV=1	1108.04	2	2214.06	-0.0001	4766	DLYANTVLSGGTTMYPGIADR
P60709	ACTB_HUMAN	Actin, cytoplasmic 1 OS=Homo sapiens GN=ACTB PE=1 SV=1	1108.04	2	2214.06	-0.0001	4766	DLYANTVLSGGTTMYPGIADR
P60709	ACTB_HUMAN	Actin, cytoplasmic 1 OS=Homo sapiens GN=ACTB PE=1 SV=1	1108.04	2	2214.06	-0.0001	4766	DLYANTVLSGGTTMYPGIADR
P60709	ACTB_HUMAN	Actin, cytoplasmic 1 OS=Homo sapiens GN=ACTB PE=1 SV=1	1108.04	2	2214.06	-0.0001	4766	DLYANTVLSGGTTMYPGIADR
P60709	ACTB_HUMAN	Actin, cytoplasmic 1 OS=Homo sapiens GN=ACTB PE=1 SV=1	1108.04	2	2214.06	-0.0001	4766	DLYANTVLSGGTTMYPGIADR
P60709	ACTB_HUMAN	Actin, cytoplasmic 1 OS=Homo sapiens GN=ACTB PE=1 SV=1	1108.04	2	2214.06	0.0002	4766	DLYANTVLSGGTTMYPGIADR
P60709	ACTB_HUMAN	Actin, cytoplasmic 1 OS=Homo sapiens GN=ACTB PE=1 SV=1	1108.04	2	2214.06	0.0002	4766	DLYANTVLSGGTTMYPGIADR
P60709	ACTB_HUMAN	Actin, cytoplasmic 1 OS=Homo sapiens GN=ACTB PE=1 SV=1	1108.04	2	2214.06	0.0002	4766	DLYANTVLSGGTTMYPGIADR
P60709	ACTB_HUMAN	Actin, cytoplasmic 1 OS=Homo sapiens GN=ACTB PE=1 SV=1	1108.04	2	2214.06	0.0002	4766	DLYANTVLSGGTTMYPGIADR
P60709	ACTB_HUMAN	Actin, cytoplasmic 1 OS=Homo sapiens GN=ACTB PE=1 SV=1	1108.04	2	2214.06	0.0004	4766	DLYANTVLSGGTTMYPGIADR
P60709	ACTB_HUMAN	Actin, cytoplasmic 1 OS=Homo sapiens GN=ACTB PE=1 SV=1	1108.04	2	2214.06	0.0004	4766	DLYANTVLSGGTTMYPGIADR
P60709	ACTB_HUMAN	Actin, cytoplasmic 1 OS=Homo sapiens GN=ACTB PE=1 SV=1	1108.04	2	2214.06	0.0004	4766	DLYANTVLSGGTTMYPGIADR
P60709	ACTB_HUMAN	Actin, cytoplasmic 1 OS=Homo sapiens GN=ACTB PE=1 SV=1	1108.04	2	2214.06	0.0006	4766	DLYANTVLSGGTTMYPGIADR
P60709	ACTB_HUMAN	Actin, cytoplasmic 1 OS=Homo sapiens GN=ACTB PE=1 SV=1	1108.04	2	2214.06	0.0006	4766	DLYANTVLSGGTTMYPGIADR
P60709	ACTB_HUMAN	Actin, cytoplasmic 1 OS=Homo sapiens GN=ACTB PE=1 SV=1	1108.04	2	2214.06	0.0006	4766	DLYANTVLSGGTTMYPGIADR
P60709	ACTB_HUMAN	Actin, cytoplasmic 1 OS=Homo sapiens GN=ACTB PE=1 SV=1	1108.04	2	2214.06	0.0006	4766	DLYANTVLSGGTTMYPGIADR
P60709	ACTB_HUMAN	Actin, cytoplasmic 1 OS=Homo sapiens GN=ACTB PE=1 SV=1	1108.04	2	2214.06	0.0009	4766	DLYANTVLSGGTTMYPGIADR
P60709	ACTB_HUMAN	Actin, cytoplasmic 1 OS=Homo sapiens GN=ACTB PE=1 SV=1	1108.04	2	2214.06	0.0009	4766	DLYANTVLSGGTTMYPGIADR
P60709	ACTB_HUMAN	Actin, cytoplasmic 1 OS=Homo sapiens GN=ACTB PE=1 SV=1	1108.04	2	2214.06	0.0009	4766	DLYANTVLSGGTTMYPGIADR
P60709	ACTB_HUMAN	Actin, cytoplasmic 1 OS=Homo sapiens GN=ACTB PE=1 SV=1	1108.04	2	2214.06	0.0011	4766	DLYANTVLSGGTTMYPGIADR
P60709	ACTB_HUMAN	Actin, cytoplasmic 1 OS=Homo sapiens GN=ACTB PE=1 SV=1	1108.04	2	2214.06	0.0011	4766	DLYANTVLSGGTTMYPGIADR
P60709	ACTB_HUMAN	Actin, cytoplasmic 1 OS=Homo sapiens GN=ACTB PE=1 SV=1	1108.04	2	2214.06	0.0011	4766	DLYANTVLSGGTTMYPGIADR
P60709	ACTB_HUMAN	Actin, cytoplasmic 1 OS=Homo sapiens GN=ACTB PE=1 SV=1	1108.04	2	2214.06	0.0011	4766	DLYANTVLSGGTTMYPGIADR
P60709	ACTB_HUMAN	Actin, cytoplasmic 1 OS=Homo sapiens GN=ACTB PE=1 SV=1	1108.04	2	2214.06	0.0011	4766	DLYANTVLSGGTTMYPGIADR
P60709	ACTB_HUMAN	Actin, cytoplasmic 1 OS=Homo sapiens GN=ACTB PE=1 SV=1	1108.04	2	2214.06	0.0014	4766	DLYANTVLSGGTTMYPGIADR
P60709	ACTB_HUMAN	Actin, cytoplasmic 1 OS=Homo sapiens GN=ACTB PE=1 SV=1	1108.04	2	2214.06	0.0014	4766	DLYANTVLSGGTTMYPGIADR
P60709	ACTB_HUMAN	Actin, cytoplasmic 1 OS=Homo sapiens GN=ACTB PE=1 SV=1	1108.04	2	2214.06	0.0014	4766	DLYANTVLSGGTTMYPGIADR
P60709	ACTB_HUMAN	Actin, cytoplasmic 1 OS=Homo sapiens GN=ACTB PE=1 SV=1	1108.04	2	2214.06	0.0014	4766	DLYANTVLSGGTTMYPGIADR
P60709	ACTB_HUMAN	Actin, cytoplasmic 1 OS=Homo sapiens GN=ACTB PE=1 SV=1	1108.04	2	2214.06	0.0016	4766	DLYANTVLSGGTTMYPGIADR
P60709	ACTB_HUMAN	Actin, cytoplasmic 1 OS=Homo sapiens GN=ACTB PE=1 SV=1	1108.04	2	2214.06	0.0019	4766	DLYANTVLSGGTTMYPGIADR
P60709	ACTB_HUMAN	Actin, cytoplasmic 1 OS=Homo sapiens GN=ACTB PE=1 SV=1	1108.04	2	2214.06	0.0019	4766	DLYANTVLSGGTTMYPGIADR
P60709	ACTB_HUMAN	Actin, cytoplasmic 1 OS=Homo sapiens GN=ACTB PE=1 SV=1	1108.04	2	2214.06	0.0021	4766	DLYANTVLSGGTTMYPGIADR
P60709	ACTB_HUMAN	Actin, cytoplasmic 1 OS=Homo sapiens GN=ACTB PE=1 SV=1	1108.04	2	2214.06	0.0021	4766	DLYANTVLSGGTTMYPGIADR
P60709	ACTB_HUMAN	Actin, cytoplasmic 1 OS=Homo sapiens GN=ACTB PE=1 SV=1	1108.04	2	2214.06	0.0021	4766	DLYANTVLSGGTTMYPGIADR
P60709	ACTB_HUMAN	Actin, cytoplasmic 1 OS=Homo sapiens GN=ACTB PE=1 SV=1	1108.04	2	2214.07	0.0023	4766	DLYANTVLSGGTTMYPGIADR
P60709	ACTB_HUMAN	Actin, cytoplasmic 1 OS=Homo sapiens GN=ACTB PE=1 SV=1	1108.04	2	2214.07	0.0023	4766	DLYANTVLSGGTTMYPGIADR
P60709	ACTB_HUMAN	Actin, cytoplasmic 1 OS=Homo sapiens GN=ACTB PE=1 SV=1	1108.04	2	2214.07	0.0023	4766	DLYANTVLSGGTTMYPGIADR
P60709	ACTB_HUMAN	Actin, cytoplasmic 1 OS=Homo sapiens GN=ACTB PE=1 SV=1	1108.04	2	2214.07	0.0026	4766	DLYANTVLSGGTTMYPGIADR
P60709	ACTB_HUMAN	Actin, cytoplasmic 1 OS=Homo sapiens GN=ACTB PE=1 SV=1	1108.04	2	2214.07	0.0028	4766	DLYANTVLSGGTTMYPGIADR
P60709	ACTB_HUMAN	Actin, cytoplasmic 1 OS=Homo sapiens GN=ACTB PE=1 SV=1	1108.04	2	2214.07	0.0031	4766	DLYANTVLSGGTTMYPGIADR
P60709	ACTB_HUMAN	Actin, cytoplasmic 1 OS=Homo sapiens GN=ACTB PE=1 SV=1	1108.04	2	2214.07	0.0036	4766	DLYANTVLSGGTTMYPGIADR
P60709	ACTB_HUMAN	Actin, cytoplasmic 1 OS=Homo sapiens GN=ACTB PE=1 SV=1	1108.04	2	2214.07	0.0038	4766	DLYANTVLSGGTTMYPGIADR
P60709	ACTB_HUMAN	Actin, cytoplasmic 1 OS=Homo sapiens GN=ACTB PE=1 SV=1	1108.04	2	2214.07	0.0038	4766	DLYANTVLSGGTTMYPGIADR
P60709	ACTB_HUMAN	Actin, cytoplasmic 1 OS=Homo sapiens GN=ACTB PE=1 SV=1	1108.04	2	2214.07	0.0041	4766	DLYANTVLSGGTTMYPGIADR
P60709	ACTB_HUMAN	Actin, cytoplasmic 1 OS=Homo sapiens GN=ACTB PE=1 SV=1	1108.04	2	2214.07	0.0048	4766	DLYANTVLSGGTTMYPGIADR
P60709	ACTB_HUMAN	Actin, cytoplasmic 1 OS=Homo sapiens GN=ACTB PE=1 SV=1	1108.04	2	2214.07	0.005	4766	DLYANTVLSGGTTMYPGIADR
P60709	ACTB_HUMAN	Actin, cytoplasmic 1 OS=Homo sapiens GN=ACTB PE=1 SV=1	1108.04	2	2214.07	0.005	4766	DLYANTVLSGGTTMYPGIADR
P60709	ACTB_HUMAN	Actin, cytoplasmic 1 OS=Homo sapiens GN=ACTB PE=1 SV=1	1108.04	2	2214.07	0.0053	4766	DLYANTVLSGGTTMYPGIADR
P60709	ACTB_HUMAN	Actin, cytoplasmic 1 OS=Homo sapiens GN=ACTB PE=1 SV=1	1108.04	2	2214.07	0.0053	4766	DLYANTVLSGGTTMYPGIADR
P60709	ACTB_HUMAN	Actin, cytoplasmic 1 OS=Homo sapiens GN=ACTB PE=1 SV=1	1108.04	2	2214.07	0.006	4766	DLYANTVLSGGTTMYPGIADR
P60709	ACTB_HUMAN	Actin, cytoplasmic 1 OS=Homo sapiens GN=ACTB PE=1 SV=1	1116.03	2	2230.05	-0.0045	4766	DLYANTVLSGGTTMYPGIADR
P60709	ACTB_HUMAN	Actin, cytoplasmic 1 OS=Homo sapiens GN=ACTB PE=1 SV=1	1116.03	2	2230.05	-0.0038	4766	DLYANTVLSGGTTMYPGIADR
P60709	ACTB_HUMAN	Actin, cytoplasmic 1 OS=Homo sapiens GN=ACTB PE=1 SV=1	1116.03	2	2230.05	-0.0028	4766	DLYANTVLSGGTTMYPGIADR
P60709	ACTB_HUMAN	Actin, cytoplasmic 1 OS=Homo sapiens GN=ACTB PE=1 SV=1	1116.03	2	2230.06	-0.0023	4766	DLYANTVLSGGTTMYPGIADR
P60709	ACTB_HUMAN	Actin, cytoplasmic 1 OS=Homo sapiens GN=ACTB PE=1 SV=1	1172.09	2	2342.16	0.0004	4766	KDLYANTVLSGGTTMYPGIADR
P60709	ACTB_HUMAN	Actin, cytoplasmic 1 OS=Homo sapiens GN=ACTB PE=1 SV=1	1172.09	2	2342.16	0.0043	4766	KDLYANTVLSGGTTMYPGIADR
P60709	ACTB_HUMAN	Actin, cytoplasmic 1 OS=Homo sapiens GN=ACTB PE=1 SV=1	1172.09	2	2342.17	0.0114	4766	KDLYANTVLSGGTTMYPGIADR
P60709	ACTB_HUMAN	Actin, cytoplasmic 1 OS=Homo sapiens GN=ACTB PE=1 SV=1	1172.09	2	2342.17	0.0119	4766	KDLYANTVLSGGTTMYPGIADR
P60709	ACTB_HUMAN	Actin, cytoplasmic 1 OS=Homo sapiens GN=ACTB PE=1 SV=1	781.732	3	2342.17	0.0156	4766	KDLYANTVLSGGTTMYPGIADR
P60709	ACTB_HUMAN	Actin, cytoplasmic 1 OS=Homo sapiens GN=ACTB PE=1 SV=1	1172.09	2	2342.17	0.0168	4766	KDLYANTVLSGGTTMYPGIADR
P60709	ACTB_HUMAN	Actin, cytoplasmic 1 OS=Homo sapiens GN=ACTB PE=1 SV=1	1275.59	2	2549.16	-0.0075	4766	LCYVALDFEQEMATAASSSSLEK
P60709	ACTB_HUMAN	Actin, cytoplasmic 1 OS=Homo sapiens GN=ACTB PE=1 SV=1	1275.59	2	2549.16	-0.0036	4766	LCYVALDFEQEMATAASSSSLEK
P60709	ACTB_HUMAN	Actin, cytoplasmic 1 OS=Homo sapiens GN=ACTB PE=1 SV=1	1275.59	2	2549.17	-0.0007	4766	LCYVALDFEQEMATAASSSSLEK
P60709	ACTB_HUMAN	Actin, cytoplasmic 1 OS=Homo sapiens GN=ACTB PE=1 SV=1	1275.59	2	2549.17	-0.0002	4766	LCYVALDFEQEMATAASSSSLEK
P60709	ACTB_HUMAN	Actin, cytoplasmic 1 OS=Homo sapiens GN=ACTB PE=1 SV=1	1275.59	2	2549.17	0.0028	4766	LCYVALDFEQEMATAASSSSLEK
P60709	ACTB_HUMAN	Actin, cytoplasmic 1 OS=Homo sapiens GN=ACTB PE=1 SV=1	1275.59	2	2549.17	0.0028	4766	LCYVALDFEQEMATAASSSSLEK
P60709	ACTB_HUMAN	Actin, cytoplasmic 1 OS=Homo sapiens GN=ACTB PE=1 SV=1	1275.59	2	2549.17	0.0074	4766	LCYVALDFEQEMATAASSSSLEK
P60709	ACTB_HUMAN	Actin, cytoplasmic 1 OS=Homo sapiens GN=ACTB PE=1 SV=1	1275.6	2	2549.19	0.0228	4766	LCYVALDFEQEMATAASSSSLEK
P60709	ACTB_HUMAN	Actin, cytoplasmic 1 OS=Homo sapiens GN=ACTB PE=1 SV=1	942.805	3	2825.39	0.0056	4766	KYSVWIGGSILASLSTFQQMWISK
P60709	ACTB_HUMAN	Actin, cytoplasmic 1 OS=Homo sapiens GN=ACTB PE=1 SV=1	1061.87	3	3182.59	-0.0189	4766	TTGIVMDSGDGVTHTVPIYEGYALPHAILR
P60709	ACTB_HUMAN	Actin, cytoplasmic 1 OS=Homo sapiens GN=ACTB PE=1 SV=1	1061.87	3	3182.6	-0.0064	4766	TTGIVMDSGDGVTHTVPIYEGYALPHAILR
P60709	ACTB_HUMAN	Actin, cytoplasmic 1 OS=Homo sapiens GN=ACTB PE=1 SV=1	1061.88	3	3182.6	-0.0028	4766	TTGIVMDSGDGVTHTVPIYEGYALPHAILR
P60709	ACTB_HUMAN	Actin, cytoplasmic 1 OS=Homo sapiens GN=ACTB PE=1 SV=1	1061.88	3	3182.61	-0.0021	4766	TTGIVMDSGDGVTHTVPIYEGYALPHAILR
P60709	ACTB_HUMAN	Actin, cytoplasmic 1 OS=Homo sapiens GN=ACTB PE=1 SV=1	1061.88	3	3182.61	-0.0009	4766	TTGIVMDSGDGVTHTVPIYEGYALPHAILR
P60709	ACTB_HUMAN	Actin, cytoplasmic 1 OS=Homo sapiens GN=ACTB PE=1 SV=1	1077.82	3	3230.44	-0.0132	4766	CPEALFQPSFLGMESCGIHETTFNSIMK
P60709	ACTB_HUMAN	Actin, cytoplasmic 1 OS=Homo sapiens GN=ACTB PE=1 SV=1	1077.82	3	3230.44	-0.0103	4766	CPEALFQPSFLGMESCGIHETTFNSIMK
P60709	ACTB_HUMAN	Actin, cytoplasmic 1 OS=Homo sapiens GN=ACTB PE=1 SV=1	1077.82	3	3230.45	-0.0084	4766	CPEALFQPSFLGMESCGIHETTFNSIMK
P60709	ACTB_HUMAN	Actin, cytoplasmic 1 OS=Homo sapiens GN=ACTB PE=1 SV=1	1077.82	3	3230.45	-0.007	4766	CPEALFQPSFLGMESCGIHETTFNSIMK
P60709	ACTB_HUMAN	Actin, cytoplasmic 1 OS=Homo sapiens GN=ACTB PE=1 SV=1	1077.83	3	3230.46	0.0029	4766	CPEALFQPSFLGMESCGIHETTFNSIMK
P60709	ACTB_HUMAN	Actin, cytoplasmic 1 OS=Homo sapiens GN=ACTB PE=1 SV=1	1202.9	3	3605.69	-0.0098	4766	EKMTQIMFETFNTPAMYVAIQAVLSLYASGR
P63261	ACTG_HUMAN	Actin, cytoplasmic 2 OS=Homo sapiens GN=ACTG1 PE=1 SV=1	389.184	2	776.353	0.0044	4766	CDVDIR
P63261	ACTG_HUMAN	Actin, cytoplasmic 2 OS=Homo sapiens GN=ACTG1 PE=1 SV=1	398.236	2	794.458	-0.0068	4766	IIAPPER
P63261	ACTG_HUMAN	Actin, cytoplasmic 2 OS=Homo sapiens GN=ACTG1 PE=1 SV=1	398.237	2	794.459	-0.0061	4766	IIAPPER
P63261	ACTG_HUMAN	Actin, cytoplasmic 2 OS=Homo sapiens GN=ACTG1 PE=1 SV=1	398.237	2	794.46	-0.0051	4766	IIAPPER
P63261	ACTG_HUMAN	Actin, cytoplasmic 2 OS=Homo sapiens GN=ACTG1 PE=1 SV=1	398.238	2	794.461	-0.0042	4766	IIAPPER
P63261	ACTG_HUMAN	Actin, cytoplasmic 2 OS=Homo sapiens GN=ACTG1 PE=1 SV=1	398.238	2	794.461	-0.0042	4766	IIAPPER
P63261	ACTG_HUMAN	Actin, cytoplasmic 2 OS=Homo sapiens GN=ACTG1 PE=1 SV=1	398.238	2	794.461	-0.0037	4766	IIAPPER
P63261	ACTG_HUMAN	Actin, cytoplasmic 2 OS=Homo sapiens GN=ACTG1 PE=1 SV=1	398.238	2	794.461	-0.0036	4766	IIAPPER
P63261	ACTG_HUMAN	Actin, cytoplasmic 2 OS=Homo sapiens GN=ACTG1 PE=1 SV=1	398.238	2	794.462	-0.0035	4766	IIAPPER
P63261	ACTG_HUMAN	Actin, cytoplasmic 2 OS=Homo sapiens GN=ACTG1 PE=1 SV=1	398.238	2	794.462	-0.0035	4766	IIAPPER
P63261	ACTG_HUMAN	Actin, cytoplasmic 2 OS=Homo sapiens GN=ACTG1 PE=1 SV=1	398.238	2	794.462	-0.0032	4766	IIAPPER
P63261	ACTG_HUMAN	Actin, cytoplasmic 2 OS=Homo sapiens GN=ACTG1 PE=1 SV=1	398.238	2	794.462	-0.0031	4766	IIAPPER
P63261	ACTG_HUMAN	Actin, cytoplasmic 2 OS=Homo sapiens GN=ACTG1 PE=1 SV=1	398.238	2	794.462	-0.0028	4766	IIAPPER
P63261	ACTG_HUMAN	Actin, cytoplasmic 2 OS=Homo sapiens GN=ACTG1 PE=1 SV=1	398.238	2	794.462	-0.0028	4766	IIAPPER
P63261	ACTG_HUMAN	Actin, cytoplasmic 2 OS=Homo sapiens GN=ACTG1 PE=1 SV=1	398.239	2	794.463	-0.0023	4766	IIAPPER
P63261	ACTG_HUMAN	Actin, cytoplasmic 2 OS=Homo sapiens GN=ACTG1 PE=1 SV=1	398.239	2	794.463	-0.0018	4766	IIAPPER
P63261	ACTG_HUMAN	Actin, cytoplasmic 2 OS=Homo sapiens GN=ACTG1 PE=1 SV=1	398.239	2	794.463	-0.0017	4766	IIAPPER
P63261	ACTG_HUMAN	Actin, cytoplasmic 2 OS=Homo sapiens GN=ACTG1 PE=1 SV=1	398.239	2	794.463	-0.0015	4766	IIAPPER
P63261	ACTG_HUMAN	Actin, cytoplasmic 2 OS=Homo sapiens GN=ACTG1 PE=1 SV=1	398.239	2	794.464	-0.0014	4766	IIAPPER
P63261	ACTG_HUMAN	Actin, cytoplasmic 2 OS=Homo sapiens GN=ACTG1 PE=1 SV=1	398.239	2	794.464	-0.0014	4766	IIAPPER
P63261	ACTG_HUMAN	Actin, cytoplasmic 2 OS=Homo sapiens GN=ACTG1 PE=1 SV=1	398.239	2	794.464	-0.0013	4766	IIAPPER
P63261	ACTG_HUMAN	Actin, cytoplasmic 2 OS=Homo sapiens GN=ACTG1 PE=1 SV=1	398.239	2	794.464	-0.0012	4766	IIAPPER
P63261	ACTG_HUMAN	Actin, cytoplasmic 2 OS=Homo sapiens GN=ACTG1 PE=1 SV=1	398.239	2	794.464	-0.0012	4766	IIAPPER
P63261	ACTG_HUMAN	Actin, cytoplasmic 2 OS=Homo sapiens GN=ACTG1 PE=1 SV=1	398.239	2	794.464	-0.001	4766	IIAPPER
P63261	ACTG_HUMAN	Actin, cytoplasmic 2 OS=Homo sapiens GN=ACTG1 PE=1 SV=1	398.239	2	794.464	-0.001	4766	IIAPPER
P63261	ACTG_HUMAN	Actin, cytoplasmic 2 OS=Homo sapiens GN=ACTG1 PE=1 SV=1	398.239	2	794.464	-0.0009	4766	IIAPPER
P63261	ACTG_HUMAN	Actin, cytoplasmic 2 OS=Homo sapiens GN=ACTG1 PE=1 SV=1	398.239	2	794.464	-0.0008	4766	IIAPPER
P63261	ACTG_HUMAN	Actin, cytoplasmic 2 OS=Homo sapiens GN=ACTG1 PE=1 SV=1	398.239	2	794.464	-0.0007	4766	IIAPPER
P63261	ACTG_HUMAN	Actin, cytoplasmic 2 OS=Homo sapiens GN=ACTG1 PE=1 SV=1	398.239	2	794.464	-0.0007	4766	IIAPPER
P63261	ACTG_HUMAN	Actin, cytoplasmic 2 OS=Homo sapiens GN=ACTG1 PE=1 SV=1	398.239	2	794.464	-0.0007	4766	IIAPPER
P63261	ACTG_HUMAN	Actin, cytoplasmic 2 OS=Homo sapiens GN=ACTG1 PE=1 SV=1	398.24	2	794.464	-0.0006	4766	IIAPPER
P63261	ACTG_HUMAN	Actin, cytoplasmic 2 OS=Homo sapiens GN=ACTG1 PE=1 SV=1	398.24	2	794.464	-0.0006	4766	IIAPPER
P63261	ACTG_HUMAN	Actin, cytoplasmic 2 OS=Homo sapiens GN=ACTG1 PE=1 SV=1	398.24	2	794.464	-0.0006	4766	IIAPPER
P63261	ACTG_HUMAN	Actin, cytoplasmic 2 OS=Homo sapiens GN=ACTG1 PE=1 SV=1	398.24	2	794.464	-0.0006	4766	IIAPPER
P63261	ACTG_HUMAN	Actin, cytoplasmic 2 OS=Homo sapiens GN=ACTG1 PE=1 SV=1	398.24	2	794.465	-0.0005	4766	IIAPPER
P63261	ACTG_HUMAN	Actin, cytoplasmic 2 OS=Homo sapiens GN=ACTG1 PE=1 SV=1	398.24	2	794.465	-0.0005	4766	IIAPPER
P63261	ACTG_HUMAN	Actin, cytoplasmic 2 OS=Homo sapiens GN=ACTG1 PE=1 SV=1	398.24	2	794.465	-0.0004	4766	IIAPPER
P63261	ACTG_HUMAN	Actin, cytoplasmic 2 OS=Homo sapiens GN=ACTG1 PE=1 SV=1	398.24	2	794.465	-0.0003	4766	IIAPPER
P63261	ACTG_HUMAN	Actin, cytoplasmic 2 OS=Homo sapiens GN=ACTG1 PE=1 SV=1	398.24	2	794.465	-0.0003	4766	IIAPPER
P63261	ACTG_HUMAN	Actin, cytoplasmic 2 OS=Homo sapiens GN=ACTG1 PE=1 SV=1	398.24	2	794.465	-0.0003	4766	IIAPPER
P63261	ACTG_HUMAN	Actin, cytoplasmic 2 OS=Homo sapiens GN=ACTG1 PE=1 SV=1	398.24	2	794.465	-0.0003	4766	IIAPPER
P63261	ACTG_HUMAN	Actin, cytoplasmic 2 OS=Homo sapiens GN=ACTG1 PE=1 SV=1	398.24	2	794.465	-0.0003	4766	IIAPPER
P63261	ACTG_HUMAN	Actin, cytoplasmic 2 OS=Homo sapiens GN=ACTG1 PE=1 SV=1	398.24	2	794.465	-0.0002	4766	IIAPPER
P63261	ACTG_HUMAN	Actin, cytoplasmic 2 OS=Homo sapiens GN=ACTG1 PE=1 SV=1	398.24	2	794.465	-0.0002	4766	IIAPPER
P63261	ACTG_HUMAN	Actin, cytoplasmic 2 OS=Homo sapiens GN=ACTG1 PE=1 SV=1	398.24	2	794.465	-0.0002	4766	IIAPPER
P63261	ACTG_HUMAN	Actin, cytoplasmic 2 OS=Homo sapiens GN=ACTG1 PE=1 SV=1	398.24	2	794.465	-0.0002	4766	IIAPPER
P63261	ACTG_HUMAN	Actin, cytoplasmic 2 OS=Homo sapiens GN=ACTG1 PE=1 SV=1	398.24	2	794.465	-0.0001	4766	IIAPPER
P63261	ACTG_HUMAN	Actin, cytoplasmic 2 OS=Homo sapiens GN=ACTG1 PE=1 SV=1	398.24	2	794.465	0	4766	IIAPPER
P63261	ACTG_HUMAN	Actin, cytoplasmic 2 OS=Homo sapiens GN=ACTG1 PE=1 SV=1	398.24	2	794.465	0	4766	IIAPPER
P63261	ACTG_HUMAN	Actin, cytoplasmic 2 OS=Homo sapiens GN=ACTG1 PE=1 SV=1	398.24	2	794.465	0.0001	4766	IIAPPER
P63261	ACTG_HUMAN	Actin, cytoplasmic 2 OS=Homo sapiens GN=ACTG1 PE=1 SV=1	398.24	2	794.465	0.0001	4766	IIAPPER
P63261	ACTG_HUMAN	Actin, cytoplasmic 2 OS=Homo sapiens GN=ACTG1 PE=1 SV=1	398.24	2	794.465	0.0002	4766	IIAPPER
P63261	ACTG_HUMAN	Actin, cytoplasmic 2 OS=Homo sapiens GN=ACTG1 PE=1 SV=1	398.24	2	794.465	0.0002	4766	IIAPPER
P63261	ACTG_HUMAN	Actin, cytoplasmic 2 OS=Homo sapiens GN=ACTG1 PE=1 SV=1	398.24	2	794.465	0.0002	4766	IIAPPER
P63261	ACTG_HUMAN	Actin, cytoplasmic 2 OS=Homo sapiens GN=ACTG1 PE=1 SV=1	398.24	2	794.465	0.0003	4766	IIAPPER
P63261	ACTG_HUMAN	Actin, cytoplasmic 2 OS=Homo sapiens GN=ACTG1 PE=1 SV=1	398.24	2	794.465	0.0003	4766	IIAPPER
P63261	ACTG_HUMAN	Actin, cytoplasmic 2 OS=Homo sapiens GN=ACTG1 PE=1 SV=1	398.24	2	794.465	0.0004	4766	IIAPPER
P63261	ACTG_HUMAN	Actin, cytoplasmic 2 OS=Homo sapiens GN=ACTG1 PE=1 SV=1	398.24	2	794.465	0.0004	4766	IIAPPER
P63261	ACTG_HUMAN	Actin, cytoplasmic 2 OS=Homo sapiens GN=ACTG1 PE=1 SV=1	398.24	2	794.465	0.0004	4766	IIAPPER
P63261	ACTG_HUMAN	Actin, cytoplasmic 2 OS=Homo sapiens GN=ACTG1 PE=1 SV=1	398.24	2	794.465	0.0004	4766	IIAPPER
P63261	ACTG_HUMAN	Actin, cytoplasmic 2 OS=Homo sapiens GN=ACTG1 PE=1 SV=1	398.24	2	794.465	0.0004	4766	IIAPPER
P63261	ACTG_HUMAN	Actin, cytoplasmic 2 OS=Homo sapiens GN=ACTG1 PE=1 SV=1	398.24	2	794.466	0.0005	4766	IIAPPER
P63261	ACTG_HUMAN	Actin, cytoplasmic 2 OS=Homo sapiens GN=ACTG1 PE=1 SV=1	398.24	2	794.466	0.0005	4766	IIAPPER
P63261	ACTG_HUMAN	Actin, cytoplasmic 2 OS=Homo sapiens GN=ACTG1 PE=1 SV=1	398.24	2	794.466	0.0006	4766	IIAPPER
P63261	ACTG_HUMAN	Actin, cytoplasmic 2 OS=Homo sapiens GN=ACTG1 PE=1 SV=1	398.24	2	794.466	0.0007	4766	IIAPPER
P63261	ACTG_HUMAN	Actin, cytoplasmic 2 OS=Homo sapiens GN=ACTG1 PE=1 SV=1	398.24	2	794.466	0.0007	4766	IIAPPER
P63261	ACTG_HUMAN	Actin, cytoplasmic 2 OS=Homo sapiens GN=ACTG1 PE=1 SV=1	398.24	2	794.466	0.0007	4766	IIAPPER
P63261	ACTG_HUMAN	Actin, cytoplasmic 2 OS=Homo sapiens GN=ACTG1 PE=1 SV=1	398.24	2	794.466	0.0008	4766	IIAPPER
P63261	ACTG_HUMAN	Actin, cytoplasmic 2 OS=Homo sapiens GN=ACTG1 PE=1 SV=1	398.24	2	794.466	0.0008	4766	IIAPPER
P63261	ACTG_HUMAN	Actin, cytoplasmic 2 OS=Homo sapiens GN=ACTG1 PE=1 SV=1	398.24	2	794.466	0.0008	4766	IIAPPER
P63261	ACTG_HUMAN	Actin, cytoplasmic 2 OS=Homo sapiens GN=ACTG1 PE=1 SV=1	398.24	2	794.466	0.0009	4766	IIAPPER
P63261	ACTG_HUMAN	Actin, cytoplasmic 2 OS=Homo sapiens GN=ACTG1 PE=1 SV=1	398.24	2	794.466	0.0009	4766	IIAPPER
P63261	ACTG_HUMAN	Actin, cytoplasmic 2 OS=Homo sapiens GN=ACTG1 PE=1 SV=1	398.24	2	794.466	0.0009	4766	IIAPPER
P63261	ACTG_HUMAN	Actin, cytoplasmic 2 OS=Homo sapiens GN=ACTG1 PE=1 SV=1	398.24	2	794.466	0.0009	4766	IIAPPER
P63261	ACTG_HUMAN	Actin, cytoplasmic 2 OS=Homo sapiens GN=ACTG1 PE=1 SV=1	398.24	2	794.466	0.001	4766	IIAPPER
P63261	ACTG_HUMAN	Actin, cytoplasmic 2 OS=Homo sapiens GN=ACTG1 PE=1 SV=1	398.24	2	794.466	0.0011	4766	IIAPPER
P63261	ACTG_HUMAN	Actin, cytoplasmic 2 OS=Homo sapiens GN=ACTG1 PE=1 SV=1	398.24	2	794.466	0.0011	4766	IIAPPER
P63261	ACTG_HUMAN	Actin, cytoplasmic 2 OS=Homo sapiens GN=ACTG1 PE=1 SV=1	398.24	2	794.466	0.0011	4766	IIAPPER
P63261	ACTG_HUMAN	Actin, cytoplasmic 2 OS=Homo sapiens GN=ACTG1 PE=1 SV=1	398.24	2	794.466	0.0012	4766	IIAPPER
P63261	ACTG_HUMAN	Actin, cytoplasmic 2 OS=Homo sapiens GN=ACTG1 PE=1 SV=1	398.24	2	794.466	0.0013	4766	IIAPPER
P63261	ACTG_HUMAN	Actin, cytoplasmic 2 OS=Homo sapiens GN=ACTG1 PE=1 SV=1	398.24	2	794.466	0.0013	4766	IIAPPER
P63261	ACTG_HUMAN	Actin, cytoplasmic 2 OS=Homo sapiens GN=ACTG1 PE=1 SV=1	398.24	2	794.466	0.0015	4766	IIAPPER
P63261	ACTG_HUMAN	Actin, cytoplasmic 2 OS=Homo sapiens GN=ACTG1 PE=1 SV=1	398.24	2	794.466	0.0015	4766	IIAPPER
P63261	ACTG_HUMAN	Actin, cytoplasmic 2 OS=Homo sapiens GN=ACTG1 PE=1 SV=1	398.241	2	794.467	0.0016	4766	IIAPPER
P63261	ACTG_HUMAN	Actin, cytoplasmic 2 OS=Homo sapiens GN=ACTG1 PE=1 SV=1	398.241	2	794.467	0.0016	4766	IIAPPER
P63261	ACTG_HUMAN	Actin, cytoplasmic 2 OS=Homo sapiens GN=ACTG1 PE=1 SV=1	398.241	2	794.467	0.0016	4766	IIAPPER
P63261	ACTG_HUMAN	Actin, cytoplasmic 2 OS=Homo sapiens GN=ACTG1 PE=1 SV=1	398.241	2	794.467	0.0018	4766	IIAPPER
P63261	ACTG_HUMAN	Actin, cytoplasmic 2 OS=Homo sapiens GN=ACTG1 PE=1 SV=1	398.241	2	794.467	0.0018	4766	IIAPPER
P63261	ACTG_HUMAN	Actin, cytoplasmic 2 OS=Homo sapiens GN=ACTG1 PE=1 SV=1	398.241	2	794.467	0.002	4766	IIAPPER
P63261	ACTG_HUMAN	Actin, cytoplasmic 2 OS=Homo sapiens GN=ACTG1 PE=1 SV=1	398.241	2	794.467	0.002	4766	IIAPPER
P63261	ACTG_HUMAN	Actin, cytoplasmic 2 OS=Homo sapiens GN=ACTG1 PE=1 SV=1	398.241	2	794.467	0.002	4766	IIAPPER
P63261	ACTG_HUMAN	Actin, cytoplasmic 2 OS=Homo sapiens GN=ACTG1 PE=1 SV=1	398.241	2	794.467	0.0021	4766	IIAPPER
P63261	ACTG_HUMAN	Actin, cytoplasmic 2 OS=Homo sapiens GN=ACTG1 PE=1 SV=1	398.241	2	794.467	0.0021	4766	IIAPPER
P63261	ACTG_HUMAN	Actin, cytoplasmic 2 OS=Homo sapiens GN=ACTG1 PE=1 SV=1	398.241	2	794.467	0.0023	4766	IIAPPER
P63261	ACTG_HUMAN	Actin, cytoplasmic 2 OS=Homo sapiens GN=ACTG1 PE=1 SV=1	398.241	2	794.467	0.0023	4766	IIAPPER
P63261	ACTG_HUMAN	Actin, cytoplasmic 2 OS=Homo sapiens GN=ACTG1 PE=1 SV=1	398.241	2	794.467	0.0025	4766	IIAPPER
P63261	ACTG_HUMAN	Actin, cytoplasmic 2 OS=Homo sapiens GN=ACTG1 PE=1 SV=1	398.241	2	794.468	0.0027	4766	IIAPPER
P63261	ACTG_HUMAN	Actin, cytoplasmic 2 OS=Homo sapiens GN=ACTG1 PE=1 SV=1	398.241	2	794.468	0.0028	4766	IIAPPER
P63261	ACTG_HUMAN	Actin, cytoplasmic 2 OS=Homo sapiens GN=ACTG1 PE=1 SV=1	398.241	2	794.468	0.0033	4766	IIAPPER
P63261	ACTG_HUMAN	Actin, cytoplasmic 2 OS=Homo sapiens GN=ACTG1 PE=1 SV=1	398.241	2	794.468	0.0034	4766	IIAPPER
P63261	ACTG_HUMAN	Actin, cytoplasmic 2 OS=Homo sapiens GN=ACTG1 PE=1 SV=1	398.241	2	794.468	0.0034	4766	IIAPPER
P63261	ACTG_HUMAN	Actin, cytoplasmic 2 OS=Homo sapiens GN=ACTG1 PE=1 SV=1	398.242	2	794.469	0.0039	4766	IIAPPER
P63261	ACTG_HUMAN	Actin, cytoplasmic 2 OS=Homo sapiens GN=ACTG1 PE=1 SV=1	398.242	2	794.469	0.004	4766	IIAPPER
P63261	ACTG_HUMAN	Actin, cytoplasmic 2 OS=Homo sapiens GN=ACTG1 PE=1 SV=1	398.242	2	794.47	0.0046	4766	IIAPPER
P63261	ACTG_HUMAN	Actin, cytoplasmic 2 OS=Homo sapiens GN=ACTG1 PE=1 SV=1	398.242	2	794.47	0.0051	4766	IIAPPER
P63261	ACTG_HUMAN	Actin, cytoplasmic 2 OS=Homo sapiens GN=ACTG1 PE=1 SV=1	398.243	2	794.471	0.0055	4766	IIAPPER
P63261	ACTG_HUMAN	Actin, cytoplasmic 2 OS=Homo sapiens GN=ACTG1 PE=1 SV=1	398.243	2	794.472	0.0066	4766	IIAPPER
P63261	ACTG_HUMAN	Actin, cytoplasmic 2 OS=Homo sapiens GN=ACTG1 PE=1 SV=1	398.243	2	794.472	0.0075	4766	IIAPPER
P63261	ACTG_HUMAN	Actin, cytoplasmic 2 OS=Homo sapiens GN=ACTG1 PE=1 SV=1	488.723	2	975.432	-0.009	4766	AGFAGDDAPR
P63261	ACTG_HUMAN	Actin, cytoplasmic 2 OS=Homo sapiens GN=ACTG1 PE=1 SV=1	488.726	2	975.437	-0.0037	4766	AGFAGDDAPR
P63261	ACTG_HUMAN	Actin, cytoplasmic 2 OS=Homo sapiens GN=ACTG1 PE=1 SV=1	488.726	2	975.438	-0.0034	4766	AGFAGDDAPR
P63261	ACTG_HUMAN	Actin, cytoplasmic 2 OS=Homo sapiens GN=ACTG1 PE=1 SV=1	488.726	2	975.438	-0.003	4766	AGFAGDDAPR
P63261	ACTG_HUMAN	Actin, cytoplasmic 2 OS=Homo sapiens GN=ACTG1 PE=1 SV=1	488.726	2	975.438	-0.0029	4766	AGFAGDDAPR
P63261	ACTG_HUMAN	Actin, cytoplasmic 2 OS=Homo sapiens GN=ACTG1 PE=1 SV=1	488.726	2	975.438	-0.0029	4766	AGFAGDDAPR
P63261	ACTG_HUMAN	Actin, cytoplasmic 2 OS=Homo sapiens GN=ACTG1 PE=1 SV=1	488.726	2	975.438	-0.0029	4766	AGFAGDDAPR
P63261	ACTG_HUMAN	Actin, cytoplasmic 2 OS=Homo sapiens GN=ACTG1 PE=1 SV=1	488.726	2	975.438	-0.0029	4766	AGFAGDDAPR
P63261	ACTG_HUMAN	Actin, cytoplasmic 2 OS=Homo sapiens GN=ACTG1 PE=1 SV=1	488.726	2	975.438	-0.0028	4766	AGFAGDDAPR
P63261	ACTG_HUMAN	Actin, cytoplasmic 2 OS=Homo sapiens GN=ACTG1 PE=1 SV=1	488.726	2	975.438	-0.0028	4766	AGFAGDDAPR
P63261	ACTG_HUMAN	Actin, cytoplasmic 2 OS=Homo sapiens GN=ACTG1 PE=1 SV=1	488.726	2	975.438	-0.0026	4766	AGFAGDDAPR
P63261	ACTG_HUMAN	Actin, cytoplasmic 2 OS=Homo sapiens GN=ACTG1 PE=1 SV=1	488.726	2	975.438	-0.0026	4766	AGFAGDDAPR
P63261	ACTG_HUMAN	Actin, cytoplasmic 2 OS=Homo sapiens GN=ACTG1 PE=1 SV=1	488.726	2	975.438	-0.0025	4766	AGFAGDDAPR
P63261	ACTG_HUMAN	Actin, cytoplasmic 2 OS=Homo sapiens GN=ACTG1 PE=1 SV=1	488.727	2	975.439	-0.0024	4766	AGFAGDDAPR
P63261	ACTG_HUMAN	Actin, cytoplasmic 2 OS=Homo sapiens GN=ACTG1 PE=1 SV=1	488.727	2	975.439	-0.0024	4766	AGFAGDDAPR
P63261	ACTG_HUMAN	Actin, cytoplasmic 2 OS=Homo sapiens GN=ACTG1 PE=1 SV=1	488.727	2	975.439	-0.0024	4766	AGFAGDDAPR
P63261	ACTG_HUMAN	Actin, cytoplasmic 2 OS=Homo sapiens GN=ACTG1 PE=1 SV=1	488.727	2	975.439	-0.0022	4766	AGFAGDDAPR
P63261	ACTG_HUMAN	Actin, cytoplasmic 2 OS=Homo sapiens GN=ACTG1 PE=1 SV=1	488.727	2	975.439	-0.002	4766	AGFAGDDAPR
P63261	ACTG_HUMAN	Actin, cytoplasmic 2 OS=Homo sapiens GN=ACTG1 PE=1 SV=1	488.727	2	975.439	-0.002	4766	AGFAGDDAPR
P63261	ACTG_HUMAN	Actin, cytoplasmic 2 OS=Homo sapiens GN=ACTG1 PE=1 SV=1	488.727	2	975.439	-0.002	4766	AGFAGDDAPR
P63261	ACTG_HUMAN	Actin, cytoplasmic 2 OS=Homo sapiens GN=ACTG1 PE=1 SV=1	488.727	2	975.439	-0.0019	4766	AGFAGDDAPR
P63261	ACTG_HUMAN	Actin, cytoplasmic 2 OS=Homo sapiens GN=ACTG1 PE=1 SV=1	488.727	2	975.439	-0.0018	4766	AGFAGDDAPR
P63261	ACTG_HUMAN	Actin, cytoplasmic 2 OS=Homo sapiens GN=ACTG1 PE=1 SV=1	488.727	2	975.439	-0.0017	4766	AGFAGDDAPR
P63261	ACTG_HUMAN	Actin, cytoplasmic 2 OS=Homo sapiens GN=ACTG1 PE=1 SV=1	488.727	2	975.439	-0.0017	4766	AGFAGDDAPR
P63261	ACTG_HUMAN	Actin, cytoplasmic 2 OS=Homo sapiens GN=ACTG1 PE=1 SV=1	488.727	2	975.439	-0.0016	4766	AGFAGDDAPR
P63261	ACTG_HUMAN	Actin, cytoplasmic 2 OS=Homo sapiens GN=ACTG1 PE=1 SV=1	488.727	2	975.439	-0.0015	4766	AGFAGDDAPR
P63261	ACTG_HUMAN	Actin, cytoplasmic 2 OS=Homo sapiens GN=ACTG1 PE=1 SV=1	488.727	2	975.439	-0.0015	4766	AGFAGDDAPR
P63261	ACTG_HUMAN	Actin, cytoplasmic 2 OS=Homo sapiens GN=ACTG1 PE=1 SV=1	488.727	2	975.439	-0.0015	4766	AGFAGDDAPR
P63261	ACTG_HUMAN	Actin, cytoplasmic 2 OS=Homo sapiens GN=ACTG1 PE=1 SV=1	488.727	2	975.439	-0.0015	4766	AGFAGDDAPR
P63261	ACTG_HUMAN	Actin, cytoplasmic 2 OS=Homo sapiens GN=ACTG1 PE=1 SV=1	488.727	2	975.439	-0.0015	4766	AGFAGDDAPR
P63261	ACTG_HUMAN	Actin, cytoplasmic 2 OS=Homo sapiens GN=ACTG1 PE=1 SV=1	488.727	2	975.44	-0.0014	4766	AGFAGDDAPR
P63261	ACTG_HUMAN	Actin, cytoplasmic 2 OS=Homo sapiens GN=ACTG1 PE=1 SV=1	488.727	2	975.44	-0.0014	4766	AGFAGDDAPR
P63261	ACTG_HUMAN	Actin, cytoplasmic 2 OS=Homo sapiens GN=ACTG1 PE=1 SV=1	488.727	2	975.44	-0.0013	4766	AGFAGDDAPR
P63261	ACTG_HUMAN	Actin, cytoplasmic 2 OS=Homo sapiens GN=ACTG1 PE=1 SV=1	488.727	2	975.44	-0.0013	4766	AGFAGDDAPR
P63261	ACTG_HUMAN	Actin, cytoplasmic 2 OS=Homo sapiens GN=ACTG1 PE=1 SV=1	488.727	2	975.44	-0.0013	4766	AGFAGDDAPR
P63261	ACTG_HUMAN	Actin, cytoplasmic 2 OS=Homo sapiens GN=ACTG1 PE=1 SV=1	488.727	2	975.44	-0.0012	4766	AGFAGDDAPR
P63261	ACTG_HUMAN	Actin, cytoplasmic 2 OS=Homo sapiens GN=ACTG1 PE=1 SV=1	488.727	2	975.44	-0.0012	4766	AGFAGDDAPR
P63261	ACTG_HUMAN	Actin, cytoplasmic 2 OS=Homo sapiens GN=ACTG1 PE=1 SV=1	488.727	2	975.44	-0.0012	4766	AGFAGDDAPR
P63261	ACTG_HUMAN	Actin, cytoplasmic 2 OS=Homo sapiens GN=ACTG1 PE=1 SV=1	488.727	2	975.44	-0.001	4766	AGFAGDDAPR
P63261	ACTG_HUMAN	Actin, cytoplasmic 2 OS=Homo sapiens GN=ACTG1 PE=1 SV=1	488.727	2	975.44	-0.001	4766	AGFAGDDAPR
P63261	ACTG_HUMAN	Actin, cytoplasmic 2 OS=Homo sapiens GN=ACTG1 PE=1 SV=1	488.727	2	975.44	-0.001	4766	AGFAGDDAPR
P63261	ACTG_HUMAN	Actin, cytoplasmic 2 OS=Homo sapiens GN=ACTG1 PE=1 SV=1	488.727	2	975.44	-0.0008	4766	AGFAGDDAPR
P63261	ACTG_HUMAN	Actin, cytoplasmic 2 OS=Homo sapiens GN=ACTG1 PE=1 SV=1	488.727	2	975.44	-0.0007	4766	AGFAGDDAPR
P63261	ACTG_HUMAN	Actin, cytoplasmic 2 OS=Homo sapiens GN=ACTG1 PE=1 SV=1	488.727	2	975.44	-0.0007	4766	AGFAGDDAPR
P63261	ACTG_HUMAN	Actin, cytoplasmic 2 OS=Homo sapiens GN=ACTG1 PE=1 SV=1	488.728	2	975.441	-0.0004	4766	AGFAGDDAPR
P63261	ACTG_HUMAN	Actin, cytoplasmic 2 OS=Homo sapiens GN=ACTG1 PE=1 SV=1	488.728	2	975.441	-0.0004	4766	AGFAGDDAPR
P63261	ACTG_HUMAN	Actin, cytoplasmic 2 OS=Homo sapiens GN=ACTG1 PE=1 SV=1	488.728	2	975.441	-0.0003	4766	AGFAGDDAPR
P63261	ACTG_HUMAN	Actin, cytoplasmic 2 OS=Homo sapiens GN=ACTG1 PE=1 SV=1	488.728	2	975.441	-0.0002	4766	AGFAGDDAPR
P63261	ACTG_HUMAN	Actin, cytoplasmic 2 OS=Homo sapiens GN=ACTG1 PE=1 SV=1	488.728	2	975.441	-0.0002	4766	AGFAGDDAPR
P63261	ACTG_HUMAN	Actin, cytoplasmic 2 OS=Homo sapiens GN=ACTG1 PE=1 SV=1	488.728	2	975.441	-0.0001	4766	AGFAGDDAPR
P63261	ACTG_HUMAN	Actin, cytoplasmic 2 OS=Homo sapiens GN=ACTG1 PE=1 SV=1	488.728	2	975.441	-0.0001	4766	AGFAGDDAPR
P63261	ACTG_HUMAN	Actin, cytoplasmic 2 OS=Homo sapiens GN=ACTG1 PE=1 SV=1	488.728	2	975.441	0	4766	AGFAGDDAPR
P63261	ACTG_HUMAN	Actin, cytoplasmic 2 OS=Homo sapiens GN=ACTG1 PE=1 SV=1	488.728	2	975.441	0.0001	4766	AGFAGDDAPR
P63261	ACTG_HUMAN	Actin, cytoplasmic 2 OS=Homo sapiens GN=ACTG1 PE=1 SV=1	488.728	2	975.441	0.0002	4766	AGFAGDDAPR
P63261	ACTG_HUMAN	Actin, cytoplasmic 2 OS=Homo sapiens GN=ACTG1 PE=1 SV=1	488.728	2	975.441	0.0003	4766	AGFAGDDAPR
P63261	ACTG_HUMAN	Actin, cytoplasmic 2 OS=Homo sapiens GN=ACTG1 PE=1 SV=1	488.728	2	975.441	0.0004	4766	AGFAGDDAPR
P63261	ACTG_HUMAN	Actin, cytoplasmic 2 OS=Homo sapiens GN=ACTG1 PE=1 SV=1	488.728	2	975.442	0.0006	4766	AGFAGDDAPR
P63261	ACTG_HUMAN	Actin, cytoplasmic 2 OS=Homo sapiens GN=ACTG1 PE=1 SV=1	488.728	2	975.442	0.0006	4766	AGFAGDDAPR
P63261	ACTG_HUMAN	Actin, cytoplasmic 2 OS=Homo sapiens GN=ACTG1 PE=1 SV=1	488.728	2	975.442	0.0006	4766	AGFAGDDAPR
P63261	ACTG_HUMAN	Actin, cytoplasmic 2 OS=Homo sapiens GN=ACTG1 PE=1 SV=1	488.728	2	975.442	0.0008	4766	AGFAGDDAPR
P63261	ACTG_HUMAN	Actin, cytoplasmic 2 OS=Homo sapiens GN=ACTG1 PE=1 SV=1	488.728	2	975.442	0.0008	4766	AGFAGDDAPR
P63261	ACTG_HUMAN	Actin, cytoplasmic 2 OS=Homo sapiens GN=ACTG1 PE=1 SV=1	488.728	2	975.442	0.0008	4766	AGFAGDDAPR
P63261	ACTG_HUMAN	Actin, cytoplasmic 2 OS=Homo sapiens GN=ACTG1 PE=1 SV=1	488.728	2	975.442	0.0012	4766	AGFAGDDAPR
P63261	ACTG_HUMAN	Actin, cytoplasmic 2 OS=Homo sapiens GN=ACTG1 PE=1 SV=1	488.728	2	975.442	0.0013	4766	AGFAGDDAPR
P63261	ACTG_HUMAN	Actin, cytoplasmic 2 OS=Homo sapiens GN=ACTG1 PE=1 SV=1	488.728	2	975.442	0.0013	4766	AGFAGDDAPR
P63261	ACTG_HUMAN	Actin, cytoplasmic 2 OS=Homo sapiens GN=ACTG1 PE=1 SV=1	488.728	2	975.442	0.0013	4766	AGFAGDDAPR
P63261	ACTG_HUMAN	Actin, cytoplasmic 2 OS=Homo sapiens GN=ACTG1 PE=1 SV=1	488.728	2	975.442	0.0014	4766	AGFAGDDAPR
P63261	ACTG_HUMAN	Actin, cytoplasmic 2 OS=Homo sapiens GN=ACTG1 PE=1 SV=1	488.728	2	975.442	0.0014	4766	AGFAGDDAPR
P63261	ACTG_HUMAN	Actin, cytoplasmic 2 OS=Homo sapiens GN=ACTG1 PE=1 SV=1	488.729	2	975.443	0.0016	4766	AGFAGDDAPR
P63261	ACTG_HUMAN	Actin, cytoplasmic 2 OS=Homo sapiens GN=ACTG1 PE=1 SV=1	488.729	2	975.443	0.0017	4766	AGFAGDDAPR
P63261	ACTG_HUMAN	Actin, cytoplasmic 2 OS=Homo sapiens GN=ACTG1 PE=1 SV=1	488.729	2	975.443	0.002	4766	AGFAGDDAPR
P63261	ACTG_HUMAN	Actin, cytoplasmic 2 OS=Homo sapiens GN=ACTG1 PE=1 SV=1	488.729	2	975.443	0.0025	4766	AGFAGDDAPR
P63261	ACTG_HUMAN	Actin, cytoplasmic 2 OS=Homo sapiens GN=ACTG1 PE=1 SV=1	488.729	2	975.444	0.0031	4766	AGFAGDDAPR
P63261	ACTG_HUMAN	Actin, cytoplasmic 2 OS=Homo sapiens GN=ACTG1 PE=1 SV=1	488.729	2	975.444	0.0032	4766	AGFAGDDAPR
P63261	ACTG_HUMAN	Actin, cytoplasmic 2 OS=Homo sapiens GN=ACTG1 PE=1 SV=1	488.73	2	975.444	0.0035	4766	AGFAGDDAPR
P63261	ACTG_HUMAN	Actin, cytoplasmic 2 OS=Homo sapiens GN=ACTG1 PE=1 SV=1	488.73	2	975.445	0.0036	4766	AGFAGDDAPR
P63261	ACTG_HUMAN	Actin, cytoplasmic 2 OS=Homo sapiens GN=ACTG1 PE=1 SV=1	488.73	2	975.445	0.004	4766	AGFAGDDAPR
P63261	ACTG_HUMAN	Actin, cytoplasmic 2 OS=Homo sapiens GN=ACTG1 PE=1 SV=1	488.73	2	975.445	0.0042	4766	AGFAGDDAPR
P63261	ACTG_HUMAN	Actin, cytoplasmic 2 OS=Homo sapiens GN=ACTG1 PE=1 SV=1	488.73	2	975.445	0.0043	4766	AGFAGDDAPR
P63261	ACTG_HUMAN	Actin, cytoplasmic 2 OS=Homo sapiens GN=ACTG1 PE=1 SV=1	488.73	2	975.445	0.0044	4766	AGFAGDDAPR
P63261	ACTG_HUMAN	Actin, cytoplasmic 2 OS=Homo sapiens GN=ACTG1 PE=1 SV=1	488.73	2	975.445	0.0044	4766	AGFAGDDAPR
P63261	ACTG_HUMAN	Actin, cytoplasmic 2 OS=Homo sapiens GN=ACTG1 PE=1 SV=1	488.73	2	975.446	0.0048	4766	AGFAGDDAPR
P63261	ACTG_HUMAN	Actin, cytoplasmic 2 OS=Homo sapiens GN=ACTG1 PE=1 SV=1	499.745	2	997.475	-0.0039	4766	DLTDYLMK
P63261	ACTG_HUMAN	Actin, cytoplasmic 2 OS=Homo sapiens GN=ACTG1 PE=1 SV=1	499.745	2	997.476	-0.0028	4766	DLTDYLMK
P63261	ACTG_HUMAN	Actin, cytoplasmic 2 OS=Homo sapiens GN=ACTG1 PE=1 SV=1	499.746	2	997.477	-0.0016	4766	DLTDYLMK
P63261	ACTG_HUMAN	Actin, cytoplasmic 2 OS=Homo sapiens GN=ACTG1 PE=1 SV=1	499.749	2	997.483	0.0037	4766	DLTDYLMK
P63261	ACTG_HUMAN	Actin, cytoplasmic 2 OS=Homo sapiens GN=ACTG1 PE=1 SV=1	566.765	2	1131.52	-0.0045	4766	GYSFTTTAER
P63261	ACTG_HUMAN	Actin, cytoplasmic 2 OS=Homo sapiens GN=ACTG1 PE=1 SV=1	566.765	2	1131.52	-0.0042	4766	GYSFTTTAER
P63261	ACTG_HUMAN	Actin, cytoplasmic 2 OS=Homo sapiens GN=ACTG1 PE=1 SV=1	566.765	2	1131.52	-0.0036	4766	GYSFTTTAER
P63261	ACTG_HUMAN	Actin, cytoplasmic 2 OS=Homo sapiens GN=ACTG1 PE=1 SV=1	566.766	2	1131.52	-0.0029	4766	GYSFTTTAER
P63261	ACTG_HUMAN	Actin, cytoplasmic 2 OS=Homo sapiens GN=ACTG1 PE=1 SV=1	566.766	2	1131.52	-0.0022	4766	GYSFTTTAER
P63261	ACTG_HUMAN	Actin, cytoplasmic 2 OS=Homo sapiens GN=ACTG1 PE=1 SV=1	566.766	2	1131.52	-0.0011	4766	GYSFTTTAER
P63261	ACTG_HUMAN	Actin, cytoplasmic 2 OS=Homo sapiens GN=ACTG1 PE=1 SV=1	566.767	2	1131.52	-0.001	4766	GYSFTTTAER
P63261	ACTG_HUMAN	Actin, cytoplasmic 2 OS=Homo sapiens GN=ACTG1 PE=1 SV=1	566.768	2	1131.52	0.0017	4766	GYSFTTTAER
P63261	ACTG_HUMAN	Actin, cytoplasmic 2 OS=Homo sapiens GN=ACTG1 PE=1 SV=1	566.768	2	1131.52	0.0024	4766	GYSFTTTAER
P63261	ACTG_HUMAN	Actin, cytoplasmic 2 OS=Homo sapiens GN=ACTG1 PE=1 SV=1	566.769	2	1131.52	0.0043	4766	GYSFTTTAER
P63261	ACTG_HUMAN	Actin, cytoplasmic 2 OS=Homo sapiens GN=ACTG1 PE=1 SV=1	566.77	2	1131.52	0.0051	4766	GYSFTTTAER
P63261	ACTG_HUMAN	Actin, cytoplasmic 2 OS=Homo sapiens GN=ACTG1 PE=1 SV=1	566.77	2	1131.53	0.0055	4766	GYSFTTTAER
P63261	ACTG_HUMAN	Actin, cytoplasmic 2 OS=Homo sapiens GN=ACTG1 PE=1 SV=1	566.77	2	1131.53	0.0055	4766	GYSFTTTAER
P63261	ACTG_HUMAN	Actin, cytoplasmic 2 OS=Homo sapiens GN=ACTG1 PE=1 SV=1	566.77	2	1131.53	0.0055	4766	GYSFTTTAER
P63261	ACTG_HUMAN	Actin, cytoplasmic 2 OS=Homo sapiens GN=ACTG1 PE=1 SV=1	566.77	2	1131.53	0.0063	4766	GYSFTTTAER
P63261	ACTG_HUMAN	Actin, cytoplasmic 2 OS=Homo sapiens GN=ACTG1 PE=1 SV=1	566.771	2	1131.53	0.0084	4766	GYSFTTTAER
P63261	ACTG_HUMAN	Actin, cytoplasmic 2 OS=Homo sapiens GN=ACTG1 PE=1 SV=1	566.771	2	1131.53	0.0085	4766	GYSFTTTAER
P63261	ACTG_HUMAN	Actin, cytoplasmic 2 OS=Homo sapiens GN=ACTG1 PE=1 SV=1	566.772	2	1131.53	0.0095	4766	GYSFTTTAER
P63261	ACTG_HUMAN	Actin, cytoplasmic 2 OS=Homo sapiens GN=ACTG1 PE=1 SV=1	566.773	2	1131.53	0.011	4766	GYSFTTTAER
P63261	ACTG_HUMAN	Actin, cytoplasmic 2 OS=Homo sapiens GN=ACTG1 PE=1 SV=1	581.308	2	1160.6	-0.0091	4766	EITALAPSTMK
P63261	ACTG_HUMAN	Actin, cytoplasmic 2 OS=Homo sapiens GN=ACTG1 PE=1 SV=1	581.309	2	1160.6	-0.0069	4766	EITALAPSTMK
P63261	ACTG_HUMAN	Actin, cytoplasmic 2 OS=Homo sapiens GN=ACTG1 PE=1 SV=1	581.309	2	1160.6	-0.0069	4766	EITALAPSTMK
P63261	ACTG_HUMAN	Actin, cytoplasmic 2 OS=Homo sapiens GN=ACTG1 PE=1 SV=1	581.309	2	1160.6	-0.0069	4766	EITALAPSTMK
P63261	ACTG_HUMAN	Actin, cytoplasmic 2 OS=Homo sapiens GN=ACTG1 PE=1 SV=1	581.31	2	1160.6	-0.0064	4766	EITALAPSTMK
P63261	ACTG_HUMAN	Actin, cytoplasmic 2 OS=Homo sapiens GN=ACTG1 PE=1 SV=1	581.31	2	1160.61	-0.006	4766	EITALAPSTMK
P63261	ACTG_HUMAN	Actin, cytoplasmic 2 OS=Homo sapiens GN=ACTG1 PE=1 SV=1	581.31	2	1160.61	-0.0054	4766	EITALAPSTMK
P63261	ACTG_HUMAN	Actin, cytoplasmic 2 OS=Homo sapiens GN=ACTG1 PE=1 SV=1	581.31	2	1160.61	-0.0053	4766	EITALAPSTMK
P63261	ACTG_HUMAN	Actin, cytoplasmic 2 OS=Homo sapiens GN=ACTG1 PE=1 SV=1	581.31	2	1160.61	-0.0052	4766	EITALAPSTMK
P63261	ACTG_HUMAN	Actin, cytoplasmic 2 OS=Homo sapiens GN=ACTG1 PE=1 SV=1	581.31	2	1160.61	-0.005	4766	EITALAPSTMK
P63261	ACTG_HUMAN	Actin, cytoplasmic 2 OS=Homo sapiens GN=ACTG1 PE=1 SV=1	581.31	2	1160.61	-0.005	4766	EITALAPSTMK
P63261	ACTG_HUMAN	Actin, cytoplasmic 2 OS=Homo sapiens GN=ACTG1 PE=1 SV=1	581.31	2	1160.61	-0.0049	4766	EITALAPSTMK
P63261	ACTG_HUMAN	Actin, cytoplasmic 2 OS=Homo sapiens GN=ACTG1 PE=1 SV=1	581.31	2	1160.61	-0.0048	4766	EITALAPSTMK
P63261	ACTG_HUMAN	Actin, cytoplasmic 2 OS=Homo sapiens GN=ACTG1 PE=1 SV=1	581.311	2	1160.61	-0.0044	4766	EITALAPSTMK
P63261	ACTG_HUMAN	Actin, cytoplasmic 2 OS=Homo sapiens GN=ACTG1 PE=1 SV=1	581.311	2	1160.61	-0.0043	4766	EITALAPSTMK
P63261	ACTG_HUMAN	Actin, cytoplasmic 2 OS=Homo sapiens GN=ACTG1 PE=1 SV=1	581.311	2	1160.61	-0.0039	4766	EITALAPSTMK
P63261	ACTG_HUMAN	Actin, cytoplasmic 2 OS=Homo sapiens GN=ACTG1 PE=1 SV=1	581.311	2	1160.61	-0.0038	4766	EITALAPSTMK
P63261	ACTG_HUMAN	Actin, cytoplasmic 2 OS=Homo sapiens GN=ACTG1 PE=1 SV=1	581.311	2	1160.61	-0.0037	4766	EITALAPSTMK
P63261	ACTG_HUMAN	Actin, cytoplasmic 2 OS=Homo sapiens GN=ACTG1 PE=1 SV=1	581.311	2	1160.61	-0.0037	4766	EITALAPSTMK
P63261	ACTG_HUMAN	Actin, cytoplasmic 2 OS=Homo sapiens GN=ACTG1 PE=1 SV=1	581.311	2	1160.61	-0.0037	4766	EITALAPSTMK
P63261	ACTG_HUMAN	Actin, cytoplasmic 2 OS=Homo sapiens GN=ACTG1 PE=1 SV=1	581.311	2	1160.61	-0.0036	4766	EITALAPSTMK
P63261	ACTG_HUMAN	Actin, cytoplasmic 2 OS=Homo sapiens GN=ACTG1 PE=1 SV=1	581.311	2	1160.61	-0.0036	4766	EITALAPSTMK
P63261	ACTG_HUMAN	Actin, cytoplasmic 2 OS=Homo sapiens GN=ACTG1 PE=1 SV=1	581.311	2	1160.61	-0.0034	4766	EITALAPSTMK
P63261	ACTG_HUMAN	Actin, cytoplasmic 2 OS=Homo sapiens GN=ACTG1 PE=1 SV=1	581.311	2	1160.61	-0.0032	4766	EITALAPSTMK
P63261	ACTG_HUMAN	Actin, cytoplasmic 2 OS=Homo sapiens GN=ACTG1 PE=1 SV=1	581.311	2	1160.61	-0.0032	4766	EITALAPSTMK
P63261	ACTG_HUMAN	Actin, cytoplasmic 2 OS=Homo sapiens GN=ACTG1 PE=1 SV=1	581.311	2	1160.61	-0.003	4766	EITALAPSTMK
P63261	ACTG_HUMAN	Actin, cytoplasmic 2 OS=Homo sapiens GN=ACTG1 PE=1 SV=1	581.312	2	1160.61	-0.0023	4766	EITALAPSTMK
P63261	ACTG_HUMAN	Actin, cytoplasmic 2 OS=Homo sapiens GN=ACTG1 PE=1 SV=1	581.312	2	1160.61	-0.0022	4766	EITALAPSTMK
P63261	ACTG_HUMAN	Actin, cytoplasmic 2 OS=Homo sapiens GN=ACTG1 PE=1 SV=1	581.312	2	1160.61	-0.0022	4766	EITALAPSTMK
P63261	ACTG_HUMAN	Actin, cytoplasmic 2 OS=Homo sapiens GN=ACTG1 PE=1 SV=1	581.312	2	1160.61	-0.0022	4766	EITALAPSTMK
P63261	ACTG_HUMAN	Actin, cytoplasmic 2 OS=Homo sapiens GN=ACTG1 PE=1 SV=1	581.312	2	1160.61	-0.0021	4766	EITALAPSTMK
P63261	ACTG_HUMAN	Actin, cytoplasmic 2 OS=Homo sapiens GN=ACTG1 PE=1 SV=1	581.312	2	1160.61	-0.0016	4766	EITALAPSTMK
P63261	ACTG_HUMAN	Actin, cytoplasmic 2 OS=Homo sapiens GN=ACTG1 PE=1 SV=1	581.312	2	1160.61	-0.0016	4766	EITALAPSTMK
P63261	ACTG_HUMAN	Actin, cytoplasmic 2 OS=Homo sapiens GN=ACTG1 PE=1 SV=1	581.312	2	1160.61	-0.0014	4766	EITALAPSTMK
P63261	ACTG_HUMAN	Actin, cytoplasmic 2 OS=Homo sapiens GN=ACTG1 PE=1 SV=1	581.312	2	1160.61	-0.0013	4766	EITALAPSTMK
P63261	ACTG_HUMAN	Actin, cytoplasmic 2 OS=Homo sapiens GN=ACTG1 PE=1 SV=1	581.312	2	1160.61	-0.0009	4766	EITALAPSTMK
P63261	ACTG_HUMAN	Actin, cytoplasmic 2 OS=Homo sapiens GN=ACTG1 PE=1 SV=1	581.312	2	1160.61	-0.0008	4766	EITALAPSTMK
P63261	ACTG_HUMAN	Actin, cytoplasmic 2 OS=Homo sapiens GN=ACTG1 PE=1 SV=1	581.313	2	1160.61	-0.0004	4766	EITALAPSTMK
P63261	ACTG_HUMAN	Actin, cytoplasmic 2 OS=Homo sapiens GN=ACTG1 PE=1 SV=1	581.313	2	1160.61	0.0002	4766	EITALAPSTMK
P63261	ACTG_HUMAN	Actin, cytoplasmic 2 OS=Homo sapiens GN=ACTG1 PE=1 SV=1	581.313	2	1160.61	0.0002	4766	EITALAPSTMK
P63261	ACTG_HUMAN	Actin, cytoplasmic 2 OS=Homo sapiens GN=ACTG1 PE=1 SV=1	581.313	2	1160.61	0.0003	4766	EITALAPSTMK
P63261	ACTG_HUMAN	Actin, cytoplasmic 2 OS=Homo sapiens GN=ACTG1 PE=1 SV=1	581.313	2	1160.61	0.0012	4766	EITALAPSTMK
P63261	ACTG_HUMAN	Actin, cytoplasmic 2 OS=Homo sapiens GN=ACTG1 PE=1 SV=1	581.314	2	1160.61	0.0029	4766	EITALAPSTMK
P63261	ACTG_HUMAN	Actin, cytoplasmic 2 OS=Homo sapiens GN=ACTG1 PE=1 SV=1	581.315	2	1160.62	0.0039	4766	EITALAPSTMK
P63261	ACTG_HUMAN	Actin, cytoplasmic 2 OS=Homo sapiens GN=ACTG1 PE=1 SV=1	581.315	2	1160.62	0.0046	4766	EITALAPSTMK
P63261	ACTG_HUMAN	Actin, cytoplasmic 2 OS=Homo sapiens GN=ACTG1 PE=1 SV=1	581.316	2	1160.62	0.0055	4766	EITALAPSTMK
P63261	ACTG_HUMAN	Actin, cytoplasmic 2 OS=Homo sapiens GN=ACTG1 PE=1 SV=1	581.316	2	1160.62	0.0057	4766	EITALAPSTMK
P63261	ACTG_HUMAN	Actin, cytoplasmic 2 OS=Homo sapiens GN=ACTG1 PE=1 SV=1	581.316	2	1160.62	0.0064	4766	EITALAPSTMK
P63261	ACTG_HUMAN	Actin, cytoplasmic 2 OS=Homo sapiens GN=ACTG1 PE=1 SV=1	581.317	2	1160.62	0.0078	4766	EITALAPSTMK
P63261	ACTG_HUMAN	Actin, cytoplasmic 2 OS=Homo sapiens GN=ACTG1 PE=1 SV=1	581.317	2	1160.62	0.008	4766	EITALAPSTMK
P63261	ACTG_HUMAN	Actin, cytoplasmic 2 OS=Homo sapiens GN=ACTG1 PE=1 SV=1	581.317	2	1160.62	0.0089	4766	EITALAPSTMK
P63261	ACTG_HUMAN	Actin, cytoplasmic 2 OS=Homo sapiens GN=ACTG1 PE=1 SV=1	586.288	2	1170.56	-0.0027	4766	HQGVMVGMGQK
P63261	ACTG_HUMAN	Actin, cytoplasmic 2 OS=Homo sapiens GN=ACTG1 PE=1 SV=1	586.29	2	1170.57	0.0022	4766	HQGVMVGMGQK
P63261	ACTG_HUMAN	Actin, cytoplasmic 2 OS=Homo sapiens GN=ACTG1 PE=1 SV=1	586.292	2	1170.57	0.0048	4766	HQGVMVGMGQK
P63261	ACTG_HUMAN	Actin, cytoplasmic 2 OS=Homo sapiens GN=ACTG1 PE=1 SV=1	586.292	2	1170.57	0.0053	4766	HQGVMVGMGQK
P63261	ACTG_HUMAN	Actin, cytoplasmic 2 OS=Homo sapiens GN=ACTG1 PE=1 SV=1	586.292	2	1170.57	0.0064	4766	HQGVMVGMGQK
P63261	ACTG_HUMAN	Actin, cytoplasmic 2 OS=Homo sapiens GN=ACTG1 PE=1 SV=1	586.293	2	1170.57	0.0067	4766	HQGVMVGMGQK
P63261	ACTG_HUMAN	Actin, cytoplasmic 2 OS=Homo sapiens GN=ACTG1 PE=1 SV=1	586.293	2	1170.57	0.0069	4766	HQGVMVGMGQK
P63261	ACTG_HUMAN	Actin, cytoplasmic 2 OS=Homo sapiens GN=ACTG1 PE=1 SV=1	589.314	2	1176.61	0.007	4766	EITALAPSTMK
P63261	ACTG_HUMAN	Actin, cytoplasmic 2 OS=Homo sapiens GN=ACTG1 PE=1 SV=1	589.314	2	1176.61	0.008	4766	EITALAPSTMK
P63261	ACTG_HUMAN	Actin, cytoplasmic 2 OS=Homo sapiens GN=ACTG1 PE=1 SV=1	589.315	2	1176.61	0.0088	4766	EITALAPSTMK
P63261	ACTG_HUMAN	Actin, cytoplasmic 2 OS=Homo sapiens GN=ACTG1 PE=1 SV=1	589.315	2	1176.62	0.0092	4766	EITALAPSTMK
P63261	ACTG_HUMAN	Actin, cytoplasmic 2 OS=Homo sapiens GN=ACTG1 PE=1 SV=1	589.315	2	1176.62	0.0092	4766	EITALAPSTMK
P63261	ACTG_HUMAN	Actin, cytoplasmic 2 OS=Homo sapiens GN=ACTG1 PE=1 SV=1	594.286	2	1186.56	-0.0008	4766	HQGVMVGMGQK
P63261	ACTG_HUMAN	Actin, cytoplasmic 2 OS=Homo sapiens GN=ACTG1 PE=1 SV=1	594.287	2	1186.56	0.0006	4766	HQGVMVGMGQK
P63261	ACTG_HUMAN	Actin, cytoplasmic 2 OS=Homo sapiens GN=ACTG1 PE=1 SV=1	594.287	2	1186.56	0.0006	4766	HQGVMVGMGQK
P63261	ACTG_HUMAN	Actin, cytoplasmic 2 OS=Homo sapiens GN=ACTG1 PE=1 SV=1	594.287	2	1186.56	0.0007	4766	HQGVMVGMGQK
P63261	ACTG_HUMAN	Actin, cytoplasmic 2 OS=Homo sapiens GN=ACTG1 PE=1 SV=1	594.287	2	1186.56	0.0016	4766	HQGVMVGMGQK
P63261	ACTG_HUMAN	Actin, cytoplasmic 2 OS=Homo sapiens GN=ACTG1 PE=1 SV=1	594.288	2	1186.56	0.0024	4766	HQGVMVGMGQK
P63261	ACTG_HUMAN	Actin, cytoplasmic 2 OS=Homo sapiens GN=ACTG1 PE=1 SV=1	594.288	2	1186.56	0.0027	4766	HQGVMVGMGQK
P63261	ACTG_HUMAN	Actin, cytoplasmic 2 OS=Homo sapiens GN=ACTG1 PE=1 SV=1	594.288	2	1186.56	0.0038	4766	HQGVMVGMGQK
P63261	ACTG_HUMAN	Actin, cytoplasmic 2 OS=Homo sapiens GN=ACTG1 PE=1 SV=1	594.289	2	1186.56	0.0045	4766	HQGVMVGMGQK
P63261	ACTG_HUMAN	Actin, cytoplasmic 2 OS=Homo sapiens GN=ACTG1 PE=1 SV=1	599.762	2	1197.51	-0.005	4766	DSYVGDEAQSK
P63261	ACTG_HUMAN	Actin, cytoplasmic 2 OS=Homo sapiens GN=ACTG1 PE=1 SV=1	599.762	2	1197.51	-0.0048	4766	DSYVGDEAQSK
P63261	ACTG_HUMAN	Actin, cytoplasmic 2 OS=Homo sapiens GN=ACTG1 PE=1 SV=1	599.763	2	1197.51	-0.0041	4766	DSYVGDEAQSK
P63261	ACTG_HUMAN	Actin, cytoplasmic 2 OS=Homo sapiens GN=ACTG1 PE=1 SV=1	599.763	2	1197.51	-0.0035	4766	DSYVGDEAQSK
P63261	ACTG_HUMAN	Actin, cytoplasmic 2 OS=Homo sapiens GN=ACTG1 PE=1 SV=1	599.763	2	1197.51	-0.0035	4766	DSYVGDEAQSK
P63261	ACTG_HUMAN	Actin, cytoplasmic 2 OS=Homo sapiens GN=ACTG1 PE=1 SV=1	599.763	2	1197.51	-0.0035	4766	DSYVGDEAQSK
P63261	ACTG_HUMAN	Actin, cytoplasmic 2 OS=Homo sapiens GN=ACTG1 PE=1 SV=1	599.763	2	1197.51	-0.0031	4766	DSYVGDEAQSK
P63261	ACTG_HUMAN	Actin, cytoplasmic 2 OS=Homo sapiens GN=ACTG1 PE=1 SV=1	599.763	2	1197.51	-0.003	4766	DSYVGDEAQSK
P63261	ACTG_HUMAN	Actin, cytoplasmic 2 OS=Homo sapiens GN=ACTG1 PE=1 SV=1	599.763	2	1197.51	-0.003	4766	DSYVGDEAQSK
P63261	ACTG_HUMAN	Actin, cytoplasmic 2 OS=Homo sapiens GN=ACTG1 PE=1 SV=1	599.763	2	1197.51	-0.0029	4766	DSYVGDEAQSK
P63261	ACTG_HUMAN	Actin, cytoplasmic 2 OS=Homo sapiens GN=ACTG1 PE=1 SV=1	599.764	2	1197.51	-0.0024	4766	DSYVGDEAQSK
P63261	ACTG_HUMAN	Actin, cytoplasmic 2 OS=Homo sapiens GN=ACTG1 PE=1 SV=1	599.764	2	1197.51	-0.002	4766	DSYVGDEAQSK
P63261	ACTG_HUMAN	Actin, cytoplasmic 2 OS=Homo sapiens GN=ACTG1 PE=1 SV=1	599.764	2	1197.51	-0.0019	4766	DSYVGDEAQSK
P63261	ACTG_HUMAN	Actin, cytoplasmic 2 OS=Homo sapiens GN=ACTG1 PE=1 SV=1	599.764	2	1197.51	-0.0007	4766	DSYVGDEAQSK
P63261	ACTG_HUMAN	Actin, cytoplasmic 2 OS=Homo sapiens GN=ACTG1 PE=1 SV=1	599.765	2	1197.51	-0.0003	4766	DSYVGDEAQSK
P63261	ACTG_HUMAN	Actin, cytoplasmic 2 OS=Homo sapiens GN=ACTG1 PE=1 SV=1	599.766	2	1197.52	0.0021	4766	DSYVGDEAQSK
P63261	ACTG_HUMAN	Actin, cytoplasmic 2 OS=Homo sapiens GN=ACTG1 PE=1 SV=1	599.766	2	1197.52	0.0032	4766	DSYVGDEAQSK
P63261	ACTG_HUMAN	Actin, cytoplasmic 2 OS=Homo sapiens GN=ACTG1 PE=1 SV=1	599.766	2	1197.52	0.0033	4766	DSYVGDEAQSK
P63261	ACTG_HUMAN	Actin, cytoplasmic 2 OS=Homo sapiens GN=ACTG1 PE=1 SV=1	599.767	2	1197.52	0.0041	4766	DSYVGDEAQSK
P63261	ACTG_HUMAN	Actin, cytoplasmic 2 OS=Homo sapiens GN=ACTG1 PE=1 SV=1	599.767	2	1197.52	0.0042	4766	DSYVGDEAQSK
P63261	ACTG_HUMAN	Actin, cytoplasmic 2 OS=Homo sapiens GN=ACTG1 PE=1 SV=1	599.767	2	1197.52	0.0047	4766	DSYVGDEAQSK
P63261	ACTG_HUMAN	Actin, cytoplasmic 2 OS=Homo sapiens GN=ACTG1 PE=1 SV=1	599.768	2	1197.52	0.0065	4766	DSYVGDEAQSK
P63261	ACTG_HUMAN	Actin, cytoplasmic 2 OS=Homo sapiens GN=ACTG1 PE=1 SV=1	599.768	2	1197.52	0.0066	4766	DSYVGDEAQSK
P63261	ACTG_HUMAN	Actin, cytoplasmic 2 OS=Homo sapiens GN=ACTG1 PE=1 SV=1	599.769	2	1197.52	0.0079	4766	DSYVGDEAQSK
P63261	ACTG_HUMAN	Actin, cytoplasmic 2 OS=Homo sapiens GN=ACTG1 PE=1 SV=1	400.241	3	1197.7	0.0044	4766	AVFPSIVGRPR
P63261	ACTG_HUMAN	Actin, cytoplasmic 2 OS=Homo sapiens GN=ACTG1 PE=1 SV=1	629.297	2	1256.58	0.0066	4766	EITALAPSTMK
P63261	ACTG_HUMAN	Actin, cytoplasmic 2 OS=Homo sapiens GN=ACTG1 PE=1 SV=1	709.896	2	1417.78	-0.0069	4766	EITALAPSTMKIK
P63261	ACTG_HUMAN	Actin, cytoplasmic 2 OS=Homo sapiens GN=ACTG1 PE=1 SV=1	494.929	3	1481.76	0.008	4766	EITALAPSTMKIK
P63261	ACTG_HUMAN	Actin, cytoplasmic 2 OS=Homo sapiens GN=ACTG1 PE=1 SV=1	500.26	3	1497.76	0.0077	4766	EITALAPSTMKIK
P63261	ACTG_HUMAN	Actin, cytoplasmic 2 OS=Homo sapiens GN=ACTG1 PE=1 SV=1	758.383	2	1514.75	0.0094	4766	IWHHTFYNELR
P63261	ACTG_HUMAN	Actin, cytoplasmic 2 OS=Homo sapiens GN=ACTG1 PE=1 SV=1	758.383	2	1514.75	0.0094	4766	IWHHTFYNELR
P63261	ACTG_HUMAN	Actin, cytoplasmic 2 OS=Homo sapiens GN=ACTG1 PE=1 SV=1	758.383	2	1514.75	0.0096	4766	IWHHTFYNELR
P63261	ACTG_HUMAN	Actin, cytoplasmic 2 OS=Homo sapiens GN=ACTG1 PE=1 SV=1	758.383	2	1514.75	0.0096	4766	IWHHTFYNELR
P63261	ACTG_HUMAN	Actin, cytoplasmic 2 OS=Homo sapiens GN=ACTG1 PE=1 SV=1	758.384	2	1514.75	0.0118	4766	IWHHTFYNELR
P63261	ACTG_HUMAN	Actin, cytoplasmic 2 OS=Homo sapiens GN=ACTG1 PE=1 SV=1	505.926	3	1514.76	0.0143	4766	IWHHTFYNELR
P63261	ACTG_HUMAN	Actin, cytoplasmic 2 OS=Homo sapiens GN=ACTG1 PE=1 SV=1	506.237	3	1515.69	-0.0062	4766	QEYDESGPSIVHR
P63261	ACTG_HUMAN	Actin, cytoplasmic 2 OS=Homo sapiens GN=ACTG1 PE=1 SV=1	506.238	3	1515.69	-0.0047	4766	QEYDESGPSIVHR
P63261	ACTG_HUMAN	Actin, cytoplasmic 2 OS=Homo sapiens GN=ACTG1 PE=1 SV=1	506.238	3	1515.69	-0.0042	4766	QEYDESGPSIVHR
P63261	ACTG_HUMAN	Actin, cytoplasmic 2 OS=Homo sapiens GN=ACTG1 PE=1 SV=1	506.238	3	1515.69	-0.0041	4766	QEYDESGPSIVHR
P63261	ACTG_HUMAN	Actin, cytoplasmic 2 OS=Homo sapiens GN=ACTG1 PE=1 SV=1	506.238	3	1515.69	-0.0036	4766	QEYDESGPSIVHR
P63261	ACTG_HUMAN	Actin, cytoplasmic 2 OS=Homo sapiens GN=ACTG1 PE=1 SV=1	506.238	3	1515.69	-0.0021	4766	QEYDESGPSIVHR
P63261	ACTG_HUMAN	Actin, cytoplasmic 2 OS=Homo sapiens GN=ACTG1 PE=1 SV=1	506.238	3	1515.69	-0.0021	4766	QEYDESGPSIVHR
P63261	ACTG_HUMAN	Actin, cytoplasmic 2 OS=Homo sapiens GN=ACTG1 PE=1 SV=1	506.238	3	1515.69	-0.0016	4766	QEYDESGPSIVHR
P63261	ACTG_HUMAN	Actin, cytoplasmic 2 OS=Homo sapiens GN=ACTG1 PE=1 SV=1	758.854	2	1515.69	-0.0012	4766	QEYDESGPSIVHR
P63261	ACTG_HUMAN	Actin, cytoplasmic 2 OS=Homo sapiens GN=ACTG1 PE=1 SV=1	506.239	3	1515.69	-0.0006	4766	QEYDESGPSIVHR
P63261	ACTG_HUMAN	Actin, cytoplasmic 2 OS=Homo sapiens GN=ACTG1 PE=1 SV=1	506.239	3	1515.69	-0.0006	4766	QEYDESGPSIVHR
P63261	ACTG_HUMAN	Actin, cytoplasmic 2 OS=Homo sapiens GN=ACTG1 PE=1 SV=1	506.239	3	1515.7	0.0002	4766	QEYDESGPSIVHR
P63261	ACTG_HUMAN	Actin, cytoplasmic 2 OS=Homo sapiens GN=ACTG1 PE=1 SV=1	506.239	3	1515.7	0.0008	4766	QEYDESGPSIVHR
P63261	ACTG_HUMAN	Actin, cytoplasmic 2 OS=Homo sapiens GN=ACTG1 PE=1 SV=1	506.239	3	1515.7	0.0009	4766	QEYDESGPSIVHR
P63261	ACTG_HUMAN	Actin, cytoplasmic 2 OS=Homo sapiens GN=ACTG1 PE=1 SV=1	758.857	2	1515.7	0.0032	4766	QEYDESGPSIVHR
P63261	ACTG_HUMAN	Actin, cytoplasmic 2 OS=Homo sapiens GN=ACTG1 PE=1 SV=1	758.857	2	1515.7	0.0043	4766	QEYDESGPSIVHR
P63261	ACTG_HUMAN	Actin, cytoplasmic 2 OS=Homo sapiens GN=ACTG1 PE=1 SV=1	506.241	3	1515.7	0.0067	4766	QEYDESGPSIVHR
P63261	ACTG_HUMAN	Actin, cytoplasmic 2 OS=Homo sapiens GN=ACTG1 PE=1 SV=1	506.241	3	1515.7	0.0071	4766	QEYDESGPSIVHR
P63261	ACTG_HUMAN	Actin, cytoplasmic 2 OS=Homo sapiens GN=ACTG1 PE=1 SV=1	506.242	3	1515.7	0.0079	4766	QEYDESGPSIVHR
P63261	ACTG_HUMAN	Actin, cytoplasmic 2 OS=Homo sapiens GN=ACTG1 PE=1 SV=1	758.86	2	1515.7	0.0091	4766	QEYDESGPSIVHR
P63261	ACTG_HUMAN	Actin, cytoplasmic 2 OS=Homo sapiens GN=ACTG1 PE=1 SV=1	758.86	2	1515.7	0.0093	4766	QEYDESGPSIVHR
P63261	ACTG_HUMAN	Actin, cytoplasmic 2 OS=Homo sapiens GN=ACTG1 PE=1 SV=1	506.243	3	1515.71	0.0118	4766	QEYDESGPSIVHR
P63261	ACTG_HUMAN	Actin, cytoplasmic 2 OS=Homo sapiens GN=ACTG1 PE=1 SV=1	506.243	3	1515.71	0.0134	4766	QEYDESGPSIVHR
P63261	ACTG_HUMAN	Actin, cytoplasmic 2 OS=Homo sapiens GN=ACTG1 PE=1 SV=1	569.602	3	1705.79	-0.0147	4766	DLTDYLMKILTER
P63261	ACTG_HUMAN	Actin, cytoplasmic 2 OS=Homo sapiens GN=ACTG1 PE=1 SV=1	569.607	3	1705.8	0	4766	DLTDYLMKILTER
P63261	ACTG_HUMAN	Actin, cytoplasmic 2 OS=Homo sapiens GN=ACTG1 PE=1 SV=1	573.944	3	1718.81	0.0154	4766	LDLAGRDLTDYLMK
P63261	ACTG_HUMAN	Actin, cytoplasmic 2 OS=Homo sapiens GN=ACTG1 PE=1 SV=1	872.94	2	1743.87	-0.0141	4766	ILTERGYSFTTTAER
P63261	ACTG_HUMAN	Actin, cytoplasmic 2 OS=Homo sapiens GN=ACTG1 PE=1 SV=1	895.941	2	1789.87	-0.0164	4766	SYELPDGQVITIGNER
P63261	ACTG_HUMAN	Actin, cytoplasmic 2 OS=Homo sapiens GN=ACTG1 PE=1 SV=1	895.942	2	1789.87	-0.016	4766	SYELPDGQVITIGNER
P63261	ACTG_HUMAN	Actin, cytoplasmic 2 OS=Homo sapiens GN=ACTG1 PE=1 SV=1	895.943	2	1789.87	-0.0133	4766	SYELPDGQVITIGNER
P63261	ACTG_HUMAN	Actin, cytoplasmic 2 OS=Homo sapiens GN=ACTG1 PE=1 SV=1	895.943	2	1789.87	-0.0128	4766	SYELPDGQVITIGNER
P63261	ACTG_HUMAN	Actin, cytoplasmic 2 OS=Homo sapiens GN=ACTG1 PE=1 SV=1	895.943	2	1789.87	-0.0125	4766	SYELPDGQVITIGNER
P63261	ACTG_HUMAN	Actin, cytoplasmic 2 OS=Homo sapiens GN=ACTG1 PE=1 SV=1	895.943	2	1789.87	-0.0122	4766	SYELPDGQVITIGNER
P63261	ACTG_HUMAN	Actin, cytoplasmic 2 OS=Homo sapiens GN=ACTG1 PE=1 SV=1	895.943	2	1789.87	-0.0122	4766	SYELPDGQVITIGNER
P63261	ACTG_HUMAN	Actin, cytoplasmic 2 OS=Homo sapiens GN=ACTG1 PE=1 SV=1	895.944	2	1789.87	-0.012	4766	SYELPDGQVITIGNER
P63261	ACTG_HUMAN	Actin, cytoplasmic 2 OS=Homo sapiens GN=ACTG1 PE=1 SV=1	895.944	2	1789.87	-0.0119	4766	SYELPDGQVITIGNER
P63261	ACTG_HUMAN	Actin, cytoplasmic 2 OS=Homo sapiens GN=ACTG1 PE=1 SV=1	895.944	2	1789.87	-0.0111	4766	SYELPDGQVITIGNER
P63261	ACTG_HUMAN	Actin, cytoplasmic 2 OS=Homo sapiens GN=ACTG1 PE=1 SV=1	895.944	2	1789.87	-0.011	4766	SYELPDGQVITIGNER
P63261	ACTG_HUMAN	Actin, cytoplasmic 2 OS=Homo sapiens GN=ACTG1 PE=1 SV=1	895.944	2	1789.87	-0.0109	4766	SYELPDGQVITIGNER
P63261	ACTG_HUMAN	Actin, cytoplasmic 2 OS=Homo sapiens GN=ACTG1 PE=1 SV=1	895.944	2	1789.87	-0.0109	4766	SYELPDGQVITIGNER
P63261	ACTG_HUMAN	Actin, cytoplasmic 2 OS=Homo sapiens GN=ACTG1 PE=1 SV=1	895.944	2	1789.87	-0.0108	4766	SYELPDGQVITIGNER
P63261	ACTG_HUMAN	Actin, cytoplasmic 2 OS=Homo sapiens GN=ACTG1 PE=1 SV=1	895.944	2	1789.87	-0.0108	4766	SYELPDGQVITIGNER
P63261	ACTG_HUMAN	Actin, cytoplasmic 2 OS=Homo sapiens GN=ACTG1 PE=1 SV=1	895.944	2	1789.87	-0.0108	4766	SYELPDGQVITIGNER
P63261	ACTG_HUMAN	Actin, cytoplasmic 2 OS=Homo sapiens GN=ACTG1 PE=1 SV=1	895.944	2	1789.87	-0.0106	4766	SYELPDGQVITIGNER
P63261	ACTG_HUMAN	Actin, cytoplasmic 2 OS=Homo sapiens GN=ACTG1 PE=1 SV=1	895.944	2	1789.87	-0.0106	4766	SYELPDGQVITIGNER
P63261	ACTG_HUMAN	Actin, cytoplasmic 2 OS=Homo sapiens GN=ACTG1 PE=1 SV=1	895.944	2	1789.87	-0.0106	4766	SYELPDGQVITIGNER
P63261	ACTG_HUMAN	Actin, cytoplasmic 2 OS=Homo sapiens GN=ACTG1 PE=1 SV=1	895.944	2	1789.87	-0.0103	4766	SYELPDGQVITIGNER
P63261	ACTG_HUMAN	Actin, cytoplasmic 2 OS=Homo sapiens GN=ACTG1 PE=1 SV=1	895.944	2	1789.87	-0.0103	4766	SYELPDGQVITIGNER
P63261	ACTG_HUMAN	Actin, cytoplasmic 2 OS=Homo sapiens GN=ACTG1 PE=1 SV=1	895.945	2	1789.88	-0.0095	4766	SYELPDGQVITIGNER
P63261	ACTG_HUMAN	Actin, cytoplasmic 2 OS=Homo sapiens GN=ACTG1 PE=1 SV=1	895.945	2	1789.88	-0.0095	4766	SYELPDGQVITIGNER
P63261	ACTG_HUMAN	Actin, cytoplasmic 2 OS=Homo sapiens GN=ACTG1 PE=1 SV=1	895.945	2	1789.88	-0.0095	4766	SYELPDGQVITIGNER
P63261	ACTG_HUMAN	Actin, cytoplasmic 2 OS=Homo sapiens GN=ACTG1 PE=1 SV=1	895.945	2	1789.88	-0.0094	4766	SYELPDGQVITIGNER
P63261	ACTG_HUMAN	Actin, cytoplasmic 2 OS=Homo sapiens GN=ACTG1 PE=1 SV=1	895.945	2	1789.88	-0.0094	4766	SYELPDGQVITIGNER
P63261	ACTG_HUMAN	Actin, cytoplasmic 2 OS=Homo sapiens GN=ACTG1 PE=1 SV=1	895.945	2	1789.88	-0.0089	4766	SYELPDGQVITIGNER
P63261	ACTG_HUMAN	Actin, cytoplasmic 2 OS=Homo sapiens GN=ACTG1 PE=1 SV=1	895.945	2	1789.88	-0.0087	4766	SYELPDGQVITIGNER
P63261	ACTG_HUMAN	Actin, cytoplasmic 2 OS=Homo sapiens GN=ACTG1 PE=1 SV=1	895.945	2	1789.88	-0.0087	4766	SYELPDGQVITIGNER
P63261	ACTG_HUMAN	Actin, cytoplasmic 2 OS=Homo sapiens GN=ACTG1 PE=1 SV=1	895.945	2	1789.88	-0.0087	4766	SYELPDGQVITIGNER
P63261	ACTG_HUMAN	Actin, cytoplasmic 2 OS=Homo sapiens GN=ACTG1 PE=1 SV=1	895.945	2	1789.88	-0.0086	4766	SYELPDGQVITIGNER
P63261	ACTG_HUMAN	Actin, cytoplasmic 2 OS=Homo sapiens GN=ACTG1 PE=1 SV=1	895.945	2	1789.88	-0.0086	4766	SYELPDGQVITIGNER
P63261	ACTG_HUMAN	Actin, cytoplasmic 2 OS=Homo sapiens GN=ACTG1 PE=1 SV=1	895.945	2	1789.88	-0.0084	4766	SYELPDGQVITIGNER
P63261	ACTG_HUMAN	Actin, cytoplasmic 2 OS=Homo sapiens GN=ACTG1 PE=1 SV=1	895.945	2	1789.88	-0.0084	4766	SYELPDGQVITIGNER
P63261	ACTG_HUMAN	Actin, cytoplasmic 2 OS=Homo sapiens GN=ACTG1 PE=1 SV=1	895.946	2	1789.88	-0.0081	4766	SYELPDGQVITIGNER
P63261	ACTG_HUMAN	Actin, cytoplasmic 2 OS=Homo sapiens GN=ACTG1 PE=1 SV=1	895.946	2	1789.88	-0.0078	4766	SYELPDGQVITIGNER
P63261	ACTG_HUMAN	Actin, cytoplasmic 2 OS=Homo sapiens GN=ACTG1 PE=1 SV=1	895.946	2	1789.88	-0.0076	4766	SYELPDGQVITIGNER
P63261	ACTG_HUMAN	Actin, cytoplasmic 2 OS=Homo sapiens GN=ACTG1 PE=1 SV=1	895.946	2	1789.88	-0.0076	4766	SYELPDGQVITIGNER
P63261	ACTG_HUMAN	Actin, cytoplasmic 2 OS=Homo sapiens GN=ACTG1 PE=1 SV=1	895.946	2	1789.88	-0.0075	4766	SYELPDGQVITIGNER
P63261	ACTG_HUMAN	Actin, cytoplasmic 2 OS=Homo sapiens GN=ACTG1 PE=1 SV=1	895.946	2	1789.88	-0.007	4766	SYELPDGQVITIGNER
P63261	ACTG_HUMAN	Actin, cytoplasmic 2 OS=Homo sapiens GN=ACTG1 PE=1 SV=1	895.946	2	1789.88	-0.0067	4766	SYELPDGQVITIGNER
P63261	ACTG_HUMAN	Actin, cytoplasmic 2 OS=Homo sapiens GN=ACTG1 PE=1 SV=1	895.946	2	1789.88	-0.0066	4766	SYELPDGQVITIGNER
P63261	ACTG_HUMAN	Actin, cytoplasmic 2 OS=Homo sapiens GN=ACTG1 PE=1 SV=1	895.946	2	1789.88	-0.0066	4766	SYELPDGQVITIGNER
P63261	ACTG_HUMAN	Actin, cytoplasmic 2 OS=Homo sapiens GN=ACTG1 PE=1 SV=1	895.946	2	1789.88	-0.0065	4766	SYELPDGQVITIGNER
P63261	ACTG_HUMAN	Actin, cytoplasmic 2 OS=Homo sapiens GN=ACTG1 PE=1 SV=1	895.946	2	1789.88	-0.0064	4766	SYELPDGQVITIGNER
P63261	ACTG_HUMAN	Actin, cytoplasmic 2 OS=Homo sapiens GN=ACTG1 PE=1 SV=1	895.946	2	1789.88	-0.0064	4766	SYELPDGQVITIGNER
P63261	ACTG_HUMAN	Actin, cytoplasmic 2 OS=Homo sapiens GN=ACTG1 PE=1 SV=1	895.946	2	1789.88	-0.0064	4766	SYELPDGQVITIGNER
P63261	ACTG_HUMAN	Actin, cytoplasmic 2 OS=Homo sapiens GN=ACTG1 PE=1 SV=1	895.947	2	1789.88	-0.0062	4766	SYELPDGQVITIGNER
P63261	ACTG_HUMAN	Actin, cytoplasmic 2 OS=Homo sapiens GN=ACTG1 PE=1 SV=1	895.947	2	1789.88	-0.0062	4766	SYELPDGQVITIGNER
P63261	ACTG_HUMAN	Actin, cytoplasmic 2 OS=Homo sapiens GN=ACTG1 PE=1 SV=1	895.947	2	1789.88	-0.0061	4766	SYELPDGQVITIGNER
P63261	ACTG_HUMAN	Actin, cytoplasmic 2 OS=Homo sapiens GN=ACTG1 PE=1 SV=1	895.947	2	1789.88	-0.006	4766	SYELPDGQVITIGNER
P63261	ACTG_HUMAN	Actin, cytoplasmic 2 OS=Homo sapiens GN=ACTG1 PE=1 SV=1	895.947	2	1789.88	-0.006	4766	SYELPDGQVITIGNER
P63261	ACTG_HUMAN	Actin, cytoplasmic 2 OS=Homo sapiens GN=ACTG1 PE=1 SV=1	895.947	2	1789.88	-0.0056	4766	SYELPDGQVITIGNER
P63261	ACTG_HUMAN	Actin, cytoplasmic 2 OS=Homo sapiens GN=ACTG1 PE=1 SV=1	895.947	2	1789.88	-0.0056	4766	SYELPDGQVITIGNER
P63261	ACTG_HUMAN	Actin, cytoplasmic 2 OS=Homo sapiens GN=ACTG1 PE=1 SV=1	895.947	2	1789.88	-0.0055	4766	SYELPDGQVITIGNER
P63261	ACTG_HUMAN	Actin, cytoplasmic 2 OS=Homo sapiens GN=ACTG1 PE=1 SV=1	895.947	2	1789.88	-0.0054	4766	SYELPDGQVITIGNER
P63261	ACTG_HUMAN	Actin, cytoplasmic 2 OS=Homo sapiens GN=ACTG1 PE=1 SV=1	895.947	2	1789.88	-0.0054	4766	SYELPDGQVITIGNER
P63261	ACTG_HUMAN	Actin, cytoplasmic 2 OS=Homo sapiens GN=ACTG1 PE=1 SV=1	895.947	2	1789.88	-0.0051	4766	SYELPDGQVITIGNER
P63261	ACTG_HUMAN	Actin, cytoplasmic 2 OS=Homo sapiens GN=ACTG1 PE=1 SV=1	895.947	2	1789.88	-0.0051	4766	SYELPDGQVITIGNER
P63261	ACTG_HUMAN	Actin, cytoplasmic 2 OS=Homo sapiens GN=ACTG1 PE=1 SV=1	895.947	2	1789.88	-0.0051	4766	SYELPDGQVITIGNER
P63261	ACTG_HUMAN	Actin, cytoplasmic 2 OS=Homo sapiens GN=ACTG1 PE=1 SV=1	895.947	2	1789.88	-0.0051	4766	SYELPDGQVITIGNER
P63261	ACTG_HUMAN	Actin, cytoplasmic 2 OS=Homo sapiens GN=ACTG1 PE=1 SV=1	895.947	2	1789.88	-0.005	4766	SYELPDGQVITIGNER
P63261	ACTG_HUMAN	Actin, cytoplasmic 2 OS=Homo sapiens GN=ACTG1 PE=1 SV=1	895.947	2	1789.88	-0.0049	4766	SYELPDGQVITIGNER
P63261	ACTG_HUMAN	Actin, cytoplasmic 2 OS=Homo sapiens GN=ACTG1 PE=1 SV=1	895.947	2	1789.88	-0.0048	4766	SYELPDGQVITIGNER
P63261	ACTG_HUMAN	Actin, cytoplasmic 2 OS=Homo sapiens GN=ACTG1 PE=1 SV=1	895.947	2	1789.88	-0.0044	4766	SYELPDGQVITIGNER
P63261	ACTG_HUMAN	Actin, cytoplasmic 2 OS=Homo sapiens GN=ACTG1 PE=1 SV=1	895.947	2	1789.88	-0.0043	4766	SYELPDGQVITIGNER
P63261	ACTG_HUMAN	Actin, cytoplasmic 2 OS=Homo sapiens GN=ACTG1 PE=1 SV=1	895.948	2	1789.88	-0.0038	4766	SYELPDGQVITIGNER
P63261	ACTG_HUMAN	Actin, cytoplasmic 2 OS=Homo sapiens GN=ACTG1 PE=1 SV=1	895.948	2	1789.88	-0.0038	4766	SYELPDGQVITIGNER
P63261	ACTG_HUMAN	Actin, cytoplasmic 2 OS=Homo sapiens GN=ACTG1 PE=1 SV=1	895.948	2	1789.88	-0.0036	4766	SYELPDGQVITIGNER
P63261	ACTG_HUMAN	Actin, cytoplasmic 2 OS=Homo sapiens GN=ACTG1 PE=1 SV=1	895.948	2	1789.88	-0.0036	4766	SYELPDGQVITIGNER
P63261	ACTG_HUMAN	Actin, cytoplasmic 2 OS=Homo sapiens GN=ACTG1 PE=1 SV=1	895.948	2	1789.88	-0.0031	4766	SYELPDGQVITIGNER
P63261	ACTG_HUMAN	Actin, cytoplasmic 2 OS=Homo sapiens GN=ACTG1 PE=1 SV=1	895.948	2	1789.88	-0.0031	4766	SYELPDGQVITIGNER
P63261	ACTG_HUMAN	Actin, cytoplasmic 2 OS=Homo sapiens GN=ACTG1 PE=1 SV=1	895.948	2	1789.88	-0.0023	4766	SYELPDGQVITIGNER
P63261	ACTG_HUMAN	Actin, cytoplasmic 2 OS=Homo sapiens GN=ACTG1 PE=1 SV=1	895.948	2	1789.88	-0.0023	4766	SYELPDGQVITIGNER
P63261	ACTG_HUMAN	Actin, cytoplasmic 2 OS=Homo sapiens GN=ACTG1 PE=1 SV=1	895.948	2	1789.88	-0.0022	4766	SYELPDGQVITIGNER
P63261	ACTG_HUMAN	Actin, cytoplasmic 2 OS=Homo sapiens GN=ACTG1 PE=1 SV=1	895.948	2	1789.88	-0.0022	4766	SYELPDGQVITIGNER
P63261	ACTG_HUMAN	Actin, cytoplasmic 2 OS=Homo sapiens GN=ACTG1 PE=1 SV=1	895.949	2	1789.88	-0.002	4766	SYELPDGQVITIGNER
P63261	ACTG_HUMAN	Actin, cytoplasmic 2 OS=Homo sapiens GN=ACTG1 PE=1 SV=1	895.949	2	1789.88	-0.0018	4766	SYELPDGQVITIGNER
P63261	ACTG_HUMAN	Actin, cytoplasmic 2 OS=Homo sapiens GN=ACTG1 PE=1 SV=1	895.949	2	1789.88	-0.0004	4766	SYELPDGQVITIGNER
P63261	ACTG_HUMAN	Actin, cytoplasmic 2 OS=Homo sapiens GN=ACTG1 PE=1 SV=1	895.95	2	1789.88	0	4766	SYELPDGQVITIGNER
P63261	ACTG_HUMAN	Actin, cytoplasmic 2 OS=Homo sapiens GN=ACTG1 PE=1 SV=1	895.95	2	1789.88	0.0004	4766	SYELPDGQVITIGNER
P63261	ACTG_HUMAN	Actin, cytoplasmic 2 OS=Homo sapiens GN=ACTG1 PE=1 SV=1	895.95	2	1789.89	0.0005	4766	SYELPDGQVITIGNER
P63261	ACTG_HUMAN	Actin, cytoplasmic 2 OS=Homo sapiens GN=ACTG1 PE=1 SV=1	895.95	2	1789.89	0.0005	4766	SYELPDGQVITIGNER
P63261	ACTG_HUMAN	Actin, cytoplasmic 2 OS=Homo sapiens GN=ACTG1 PE=1 SV=1	895.95	2	1789.89	0.0008	4766	SYELPDGQVITIGNER
P63261	ACTG_HUMAN	Actin, cytoplasmic 2 OS=Homo sapiens GN=ACTG1 PE=1 SV=1	895.95	2	1789.89	0.0011	4766	SYELPDGQVITIGNER
P63261	ACTG_HUMAN	Actin, cytoplasmic 2 OS=Homo sapiens GN=ACTG1 PE=1 SV=1	895.95	2	1789.89	0.0012	4766	SYELPDGQVITIGNER
P63261	ACTG_HUMAN	Actin, cytoplasmic 2 OS=Homo sapiens GN=ACTG1 PE=1 SV=1	895.95	2	1789.89	0.0013	4766	SYELPDGQVITIGNER
P63261	ACTG_HUMAN	Actin, cytoplasmic 2 OS=Homo sapiens GN=ACTG1 PE=1 SV=1	895.95	2	1789.89	0.0015	4766	SYELPDGQVITIGNER
P63261	ACTG_HUMAN	Actin, cytoplasmic 2 OS=Homo sapiens GN=ACTG1 PE=1 SV=1	895.951	2	1789.89	0.0027	4766	SYELPDGQVITIGNER
P63261	ACTG_HUMAN	Actin, cytoplasmic 2 OS=Homo sapiens GN=ACTG1 PE=1 SV=1	895.952	2	1789.89	0.0038	4766	SYELPDGQVITIGNER
P63261	ACTG_HUMAN	Actin, cytoplasmic 2 OS=Homo sapiens GN=ACTG1 PE=1 SV=1	895.952	2	1789.89	0.0046	4766	SYELPDGQVITIGNER
P63261	ACTG_HUMAN	Actin, cytoplasmic 2 OS=Homo sapiens GN=ACTG1 PE=1 SV=1	895.952	2	1789.89	0.0049	4766	SYELPDGQVITIGNER
P63261	ACTG_HUMAN	Actin, cytoplasmic 2 OS=Homo sapiens GN=ACTG1 PE=1 SV=1	895.952	2	1789.89	0.0051	4766	SYELPDGQVITIGNER
P63261	ACTG_HUMAN	Actin, cytoplasmic 2 OS=Homo sapiens GN=ACTG1 PE=1 SV=1	895.953	2	1789.89	0.0065	4766	SYELPDGQVITIGNER
P63261	ACTG_HUMAN	Actin, cytoplasmic 2 OS=Homo sapiens GN=ACTG1 PE=1 SV=1	895.953	2	1789.89	0.0077	4766	SYELPDGQVITIGNER
P63261	ACTG_HUMAN	Actin, cytoplasmic 2 OS=Homo sapiens GN=ACTG1 PE=1 SV=1	895.954	2	1789.89	0.0083	4766	SYELPDGQVITIGNER
P63261	ACTG_HUMAN	Actin, cytoplasmic 2 OS=Homo sapiens GN=ACTG1 PE=1 SV=1	597.639	3	1789.89	0.0097	4766	SYELPDGQVITIGNER
P63261	ACTG_HUMAN	Actin, cytoplasmic 2 OS=Homo sapiens GN=ACTG1 PE=1 SV=1	895.955	2	1789.9	0.011	4766	SYELPDGQVITIGNER
P63261	ACTG_HUMAN	Actin, cytoplasmic 2 OS=Homo sapiens GN=ACTG1 PE=1 SV=1	895.956	2	1789.9	0.0126	4766	SYELPDGQVITIGNER
P63261	ACTG_HUMAN	Actin, cytoplasmic 2 OS=Homo sapiens GN=ACTG1 PE=1 SV=1	895.956	2	1789.9	0.0133	4766	SYELPDGQVITIGNER
P63261	ACTG_HUMAN	Actin, cytoplasmic 2 OS=Homo sapiens GN=ACTG1 PE=1 SV=1	895.957	2	1789.9	0.0144	4766	SYELPDGQVITIGNER
P63261	ACTG_HUMAN	Actin, cytoplasmic 2 OS=Homo sapiens GN=ACTG1 PE=1 SV=1	895.958	2	1789.9	0.0172	4766	SYELPDGQVITIGNER
P63261	ACTG_HUMAN	Actin, cytoplasmic 2 OS=Homo sapiens GN=ACTG1 PE=1 SV=1	652.022	3	1953.04	-0.0136	4766	VAPEEHPVLLTEAPLNPK
P63261	ACTG_HUMAN	Actin, cytoplasmic 2 OS=Homo sapiens GN=ACTG1 PE=1 SV=1	652.022	3	1953.04	-0.0134	4766	VAPEEHPVLLTEAPLNPK
P63261	ACTG_HUMAN	Actin, cytoplasmic 2 OS=Homo sapiens GN=ACTG1 PE=1 SV=1	652.023	3	1953.05	-0.0114	4766	VAPEEHPVLLTEAPLNPK
P63261	ACTG_HUMAN	Actin, cytoplasmic 2 OS=Homo sapiens GN=ACTG1 PE=1 SV=1	652.023	3	1953.05	-0.0104	4766	VAPEEHPVLLTEAPLNPK
P63261	ACTG_HUMAN	Actin, cytoplasmic 2 OS=Homo sapiens GN=ACTG1 PE=1 SV=1	652.023	3	1953.05	-0.0104	4766	VAPEEHPVLLTEAPLNPK
P63261	ACTG_HUMAN	Actin, cytoplasmic 2 OS=Homo sapiens GN=ACTG1 PE=1 SV=1	652.023	3	1953.05	-0.0103	4766	VAPEEHPVLLTEAPLNPK
P63261	ACTG_HUMAN	Actin, cytoplasmic 2 OS=Homo sapiens GN=ACTG1 PE=1 SV=1	652.023	3	1953.05	-0.009	4766	VAPEEHPVLLTEAPLNPK
P63261	ACTG_HUMAN	Actin, cytoplasmic 2 OS=Homo sapiens GN=ACTG1 PE=1 SV=1	652.023	3	1953.05	-0.009	4766	VAPEEHPVLLTEAPLNPK
P63261	ACTG_HUMAN	Actin, cytoplasmic 2 OS=Homo sapiens GN=ACTG1 PE=1 SV=1	652.024	3	1953.05	-0.0081	4766	VAPEEHPVLLTEAPLNPK
P63261	ACTG_HUMAN	Actin, cytoplasmic 2 OS=Homo sapiens GN=ACTG1 PE=1 SV=1	652.024	3	1953.05	-0.0079	4766	VAPEEHPVLLTEAPLNPK
P63261	ACTG_HUMAN	Actin, cytoplasmic 2 OS=Homo sapiens GN=ACTG1 PE=1 SV=1	652.024	3	1953.05	-0.0077	4766	VAPEEHPVLLTEAPLNPK
P63261	ACTG_HUMAN	Actin, cytoplasmic 2 OS=Homo sapiens GN=ACTG1 PE=1 SV=1	652.024	3	1953.05	-0.0077	4766	VAPEEHPVLLTEAPLNPK
P63261	ACTG_HUMAN	Actin, cytoplasmic 2 OS=Homo sapiens GN=ACTG1 PE=1 SV=1	652.024	3	1953.05	-0.0077	4766	VAPEEHPVLLTEAPLNPK
P63261	ACTG_HUMAN	Actin, cytoplasmic 2 OS=Homo sapiens GN=ACTG1 PE=1 SV=1	652.024	3	1953.05	-0.0075	4766	VAPEEHPVLLTEAPLNPK
P63261	ACTG_HUMAN	Actin, cytoplasmic 2 OS=Homo sapiens GN=ACTG1 PE=1 SV=1	652.024	3	1953.05	-0.0075	4766	VAPEEHPVLLTEAPLNPK
P63261	ACTG_HUMAN	Actin, cytoplasmic 2 OS=Homo sapiens GN=ACTG1 PE=1 SV=1	652.024	3	1953.05	-0.0073	4766	VAPEEHPVLLTEAPLNPK
P63261	ACTG_HUMAN	Actin, cytoplasmic 2 OS=Homo sapiens GN=ACTG1 PE=1 SV=1	652.024	3	1953.05	-0.0071	4766	VAPEEHPVLLTEAPLNPK
P63261	ACTG_HUMAN	Actin, cytoplasmic 2 OS=Homo sapiens GN=ACTG1 PE=1 SV=1	652.024	3	1953.05	-0.007	4766	VAPEEHPVLLTEAPLNPK
P63261	ACTG_HUMAN	Actin, cytoplasmic 2 OS=Homo sapiens GN=ACTG1 PE=1 SV=1	652.024	3	1953.05	-0.0066	4766	VAPEEHPVLLTEAPLNPK
P63261	ACTG_HUMAN	Actin, cytoplasmic 2 OS=Homo sapiens GN=ACTG1 PE=1 SV=1	652.024	3	1953.05	-0.0064	4766	VAPEEHPVLLTEAPLNPK
P63261	ACTG_HUMAN	Actin, cytoplasmic 2 OS=Homo sapiens GN=ACTG1 PE=1 SV=1	652.024	3	1953.05	-0.0062	4766	VAPEEHPVLLTEAPLNPK
P63261	ACTG_HUMAN	Actin, cytoplasmic 2 OS=Homo sapiens GN=ACTG1 PE=1 SV=1	652.024	3	1953.05	-0.0061	4766	VAPEEHPVLLTEAPLNPK
P63261	ACTG_HUMAN	Actin, cytoplasmic 2 OS=Homo sapiens GN=ACTG1 PE=1 SV=1	652.024	3	1953.05	-0.0061	4766	VAPEEHPVLLTEAPLNPK
P63261	ACTG_HUMAN	Actin, cytoplasmic 2 OS=Homo sapiens GN=ACTG1 PE=1 SV=1	652.024	3	1953.05	-0.0061	4766	VAPEEHPVLLTEAPLNPK
P63261	ACTG_HUMAN	Actin, cytoplasmic 2 OS=Homo sapiens GN=ACTG1 PE=1 SV=1	652.024	3	1953.05	-0.0059	4766	VAPEEHPVLLTEAPLNPK
P63261	ACTG_HUMAN	Actin, cytoplasmic 2 OS=Homo sapiens GN=ACTG1 PE=1 SV=1	652.024	3	1953.05	-0.0057	4766	VAPEEHPVLLTEAPLNPK
P63261	ACTG_HUMAN	Actin, cytoplasmic 2 OS=Homo sapiens GN=ACTG1 PE=1 SV=1	652.024	3	1953.05	-0.0057	4766	VAPEEHPVLLTEAPLNPK
P63261	ACTG_HUMAN	Actin, cytoplasmic 2 OS=Homo sapiens GN=ACTG1 PE=1 SV=1	652.024	3	1953.05	-0.0053	4766	VAPEEHPVLLTEAPLNPK
P63261	ACTG_HUMAN	Actin, cytoplasmic 2 OS=Homo sapiens GN=ACTG1 PE=1 SV=1	652.024	3	1953.05	-0.0053	4766	VAPEEHPVLLTEAPLNPK
P63261	ACTG_HUMAN	Actin, cytoplasmic 2 OS=Homo sapiens GN=ACTG1 PE=1 SV=1	652.025	3	1953.05	-0.0049	4766	VAPEEHPVLLTEAPLNPK
P63261	ACTG_HUMAN	Actin, cytoplasmic 2 OS=Homo sapiens GN=ACTG1 PE=1 SV=1	652.025	3	1953.05	-0.0049	4766	VAPEEHPVLLTEAPLNPK
P63261	ACTG_HUMAN	Actin, cytoplasmic 2 OS=Homo sapiens GN=ACTG1 PE=1 SV=1	652.025	3	1953.05	-0.0042	4766	VAPEEHPVLLTEAPLNPK
P63261	ACTG_HUMAN	Actin, cytoplasmic 2 OS=Homo sapiens GN=ACTG1 PE=1 SV=1	652.025	3	1953.05	-0.0039	4766	VAPEEHPVLLTEAPLNPK
P63261	ACTG_HUMAN	Actin, cytoplasmic 2 OS=Homo sapiens GN=ACTG1 PE=1 SV=1	652.025	3	1953.05	-0.0037	4766	VAPEEHPVLLTEAPLNPK
P63261	ACTG_HUMAN	Actin, cytoplasmic 2 OS=Homo sapiens GN=ACTG1 PE=1 SV=1	652.025	3	1953.05	-0.0033	4766	VAPEEHPVLLTEAPLNPK
P63261	ACTG_HUMAN	Actin, cytoplasmic 2 OS=Homo sapiens GN=ACTG1 PE=1 SV=1	652.025	3	1953.05	-0.0026	4766	VAPEEHPVLLTEAPLNPK
P63261	ACTG_HUMAN	Actin, cytoplasmic 2 OS=Homo sapiens GN=ACTG1 PE=1 SV=1	652.025	3	1953.05	-0.0026	4766	VAPEEHPVLLTEAPLNPK
P63261	ACTG_HUMAN	Actin, cytoplasmic 2 OS=Homo sapiens GN=ACTG1 PE=1 SV=1	652.026	3	1953.05	-0.0022	4766	VAPEEHPVLLTEAPLNPK
P63261	ACTG_HUMAN	Actin, cytoplasmic 2 OS=Homo sapiens GN=ACTG1 PE=1 SV=1	652.026	3	1953.06	-0.0013	4766	VAPEEHPVLLTEAPLNPK
P63261	ACTG_HUMAN	Actin, cytoplasmic 2 OS=Homo sapiens GN=ACTG1 PE=1 SV=1	652.026	3	1953.06	-0.0011	4766	VAPEEHPVLLTEAPLNPK
P63261	ACTG_HUMAN	Actin, cytoplasmic 2 OS=Homo sapiens GN=ACTG1 PE=1 SV=1	652.026	3	1953.06	-0.0002	4766	VAPEEHPVLLTEAPLNPK
P63261	ACTG_HUMAN	Actin, cytoplasmic 2 OS=Homo sapiens GN=ACTG1 PE=1 SV=1	652.027	3	1953.06	0.0009	4766	VAPEEHPVLLTEAPLNPK
P63261	ACTG_HUMAN	Actin, cytoplasmic 2 OS=Homo sapiens GN=ACTG1 PE=1 SV=1	652.027	3	1953.06	0.0013	4766	VAPEEHPVLLTEAPLNPK
P63261	ACTG_HUMAN	Actin, cytoplasmic 2 OS=Homo sapiens GN=ACTG1 PE=1 SV=1	652.027	3	1953.06	0.0022	4766	VAPEEHPVLLTEAPLNPK
P63261	ACTG_HUMAN	Actin, cytoplasmic 2 OS=Homo sapiens GN=ACTG1 PE=1 SV=1	977.539	2	1953.06	0.0072	4766	VAPEEHPVLLTEAPLNPK
P63261	ACTG_HUMAN	Actin, cytoplasmic 2 OS=Homo sapiens GN=ACTG1 PE=1 SV=1	977.54	2	1953.07	0.0083	4766	VAPEEHPVLLTEAPLNPK
P63261	ACTG_HUMAN	Actin, cytoplasmic 2 OS=Homo sapiens GN=ACTG1 PE=1 SV=1	977.542	2	1953.07	0.0126	4766	VAPEEHPVLLTEAPLNPK
P63261	ACTG_HUMAN	Actin, cytoplasmic 2 OS=Homo sapiens GN=ACTG1 PE=1 SV=1	977.543	2	1953.07	0.0137	4766	VAPEEHPVLLTEAPLNPK
P63261	ACTG_HUMAN	Actin, cytoplasmic 2 OS=Homo sapiens GN=ACTG1 PE=1 SV=1	977.544	2	1953.07	0.0158	4766	VAPEEHPVLLTEAPLNPK
P63261	ACTG_HUMAN	Actin, cytoplasmic 2 OS=Homo sapiens GN=ACTG1 PE=1 SV=1	977.544	2	1953.07	0.0167	4766	VAPEEHPVLLTEAPLNPK
P63261	ACTG_HUMAN	Actin, cytoplasmic 2 OS=Homo sapiens GN=ACTG1 PE=1 SV=1	977.545	2	1953.07	0.0176	4766	VAPEEHPVLLTEAPLNPK
P63261	ACTG_HUMAN	Actin, cytoplasmic 2 OS=Homo sapiens GN=ACTG1 PE=1 SV=1	977.545	2	1953.08	0.0191	4766	VAPEEHPVLLTEAPLNPK
P63261	ACTG_HUMAN	Actin, cytoplasmic 2 OS=Homo sapiens GN=ACTG1 PE=1 SV=1	977.545	2	1953.08	0.0192	4766	VAPEEHPVLLTEAPLNPK
P63261	ACTG_HUMAN	Actin, cytoplasmic 2 OS=Homo sapiens GN=ACTG1 PE=1 SV=1	1078.58	2	2155.15	0.0167	4766	AGFAGDDAPRAVFPSIVGRPR
P63261	ACTG_HUMAN	Actin, cytoplasmic 2 OS=Homo sapiens GN=ACTG1 PE=1 SV=1	1108.03	2	2214.05	-0.0125	4766	DLYANTVLSGGTTMYPGIADR
P63261	ACTG_HUMAN	Actin, cytoplasmic 2 OS=Homo sapiens GN=ACTG1 PE=1 SV=1	1108.03	2	2214.05	-0.0125	4766	DLYANTVLSGGTTMYPGIADR
P63261	ACTG_HUMAN	Actin, cytoplasmic 2 OS=Homo sapiens GN=ACTG1 PE=1 SV=1	1108.03	2	2214.05	-0.0123	4766	DLYANTVLSGGTTMYPGIADR
P63261	ACTG_HUMAN	Actin, cytoplasmic 2 OS=Homo sapiens GN=ACTG1 PE=1 SV=1	1108.03	2	2214.05	-0.0121	4766	DLYANTVLSGGTTMYPGIADR
P63261	ACTG_HUMAN	Actin, cytoplasmic 2 OS=Homo sapiens GN=ACTG1 PE=1 SV=1	1108.03	2	2214.05	-0.0116	4766	DLYANTVLSGGTTMYPGIADR
P63261	ACTG_HUMAN	Actin, cytoplasmic 2 OS=Homo sapiens GN=ACTG1 PE=1 SV=1	1108.03	2	2214.05	-0.0111	4766	DLYANTVLSGGTTMYPGIADR
P63261	ACTG_HUMAN	Actin, cytoplasmic 2 OS=Homo sapiens GN=ACTG1 PE=1 SV=1	1108.03	2	2214.05	-0.0108	4766	DLYANTVLSGGTTMYPGIADR
P63261	ACTG_HUMAN	Actin, cytoplasmic 2 OS=Homo sapiens GN=ACTG1 PE=1 SV=1	1108.03	2	2214.05	-0.0106	4766	DLYANTVLSGGTTMYPGIADR
P63261	ACTG_HUMAN	Actin, cytoplasmic 2 OS=Homo sapiens GN=ACTG1 PE=1 SV=1	1108.03	2	2214.05	-0.0091	4766	DLYANTVLSGGTTMYPGIADR
P63261	ACTG_HUMAN	Actin, cytoplasmic 2 OS=Homo sapiens GN=ACTG1 PE=1 SV=1	1108.03	2	2214.05	-0.0091	4766	DLYANTVLSGGTTMYPGIADR
P63261	ACTG_HUMAN	Actin, cytoplasmic 2 OS=Homo sapiens GN=ACTG1 PE=1 SV=1	1108.03	2	2214.05	-0.0091	4766	DLYANTVLSGGTTMYPGIADR
P63261	ACTG_HUMAN	Actin, cytoplasmic 2 OS=Homo sapiens GN=ACTG1 PE=1 SV=1	1108.03	2	2214.05	-0.0086	4766	DLYANTVLSGGTTMYPGIADR
P63261	ACTG_HUMAN	Actin, cytoplasmic 2 OS=Homo sapiens GN=ACTG1 PE=1 SV=1	1108.03	2	2214.05	-0.0086	4766	DLYANTVLSGGTTMYPGIADR
P63261	ACTG_HUMAN	Actin, cytoplasmic 2 OS=Homo sapiens GN=ACTG1 PE=1 SV=1	1108.03	2	2214.05	-0.0084	4766	DLYANTVLSGGTTMYPGIADR
P63261	ACTG_HUMAN	Actin, cytoplasmic 2 OS=Homo sapiens GN=ACTG1 PE=1 SV=1	1108.03	2	2214.05	-0.0081	4766	DLYANTVLSGGTTMYPGIADR
P63261	ACTG_HUMAN	Actin, cytoplasmic 2 OS=Homo sapiens GN=ACTG1 PE=1 SV=1	1108.03	2	2214.05	-0.0079	4766	DLYANTVLSGGTTMYPGIADR
P63261	ACTG_HUMAN	Actin, cytoplasmic 2 OS=Homo sapiens GN=ACTG1 PE=1 SV=1	1108.03	2	2214.05	-0.0077	4766	DLYANTVLSGGTTMYPGIADR
P63261	ACTG_HUMAN	Actin, cytoplasmic 2 OS=Homo sapiens GN=ACTG1 PE=1 SV=1	1108.03	2	2214.06	-0.0074	4766	DLYANTVLSGGTTMYPGIADR
P63261	ACTG_HUMAN	Actin, cytoplasmic 2 OS=Homo sapiens GN=ACTG1 PE=1 SV=1	1108.04	2	2214.06	-0.0072	4766	DLYANTVLSGGTTMYPGIADR
P63261	ACTG_HUMAN	Actin, cytoplasmic 2 OS=Homo sapiens GN=ACTG1 PE=1 SV=1	1108.04	2	2214.06	-0.0072	4766	DLYANTVLSGGTTMYPGIADR
P63261	ACTG_HUMAN	Actin, cytoplasmic 2 OS=Homo sapiens GN=ACTG1 PE=1 SV=1	1108.04	2	2214.06	-0.0072	4766	DLYANTVLSGGTTMYPGIADR
P63261	ACTG_HUMAN	Actin, cytoplasmic 2 OS=Homo sapiens GN=ACTG1 PE=1 SV=1	1108.04	2	2214.06	-0.0072	4766	DLYANTVLSGGTTMYPGIADR
P63261	ACTG_HUMAN	Actin, cytoplasmic 2 OS=Homo sapiens GN=ACTG1 PE=1 SV=1	1108.04	2	2214.06	-0.0069	4766	DLYANTVLSGGTTMYPGIADR
P63261	ACTG_HUMAN	Actin, cytoplasmic 2 OS=Homo sapiens GN=ACTG1 PE=1 SV=1	1108.04	2	2214.06	-0.0069	4766	DLYANTVLSGGTTMYPGIADR
P63261	ACTG_HUMAN	Actin, cytoplasmic 2 OS=Homo sapiens GN=ACTG1 PE=1 SV=1	1108.04	2	2214.06	-0.0069	4766	DLYANTVLSGGTTMYPGIADR
P63261	ACTG_HUMAN	Actin, cytoplasmic 2 OS=Homo sapiens GN=ACTG1 PE=1 SV=1	1108.04	2	2214.06	-0.0069	4766	DLYANTVLSGGTTMYPGIADR
P63261	ACTG_HUMAN	Actin, cytoplasmic 2 OS=Homo sapiens GN=ACTG1 PE=1 SV=1	1108.04	2	2214.06	-0.0069	4766	DLYANTVLSGGTTMYPGIADR
P63261	ACTG_HUMAN	Actin, cytoplasmic 2 OS=Homo sapiens GN=ACTG1 PE=1 SV=1	1108.04	2	2214.06	-0.0069	4766	DLYANTVLSGGTTMYPGIADR
P63261	ACTG_HUMAN	Actin, cytoplasmic 2 OS=Homo sapiens GN=ACTG1 PE=1 SV=1	1108.04	2	2214.06	-0.0067	4766	DLYANTVLSGGTTMYPGIADR
P63261	ACTG_HUMAN	Actin, cytoplasmic 2 OS=Homo sapiens GN=ACTG1 PE=1 SV=1	1108.04	2	2214.06	-0.0067	4766	DLYANTVLSGGTTMYPGIADR
P63261	ACTG_HUMAN	Actin, cytoplasmic 2 OS=Homo sapiens GN=ACTG1 PE=1 SV=1	1108.04	2	2214.06	-0.0067	4766	DLYANTVLSGGTTMYPGIADR
P63261	ACTG_HUMAN	Actin, cytoplasmic 2 OS=Homo sapiens GN=ACTG1 PE=1 SV=1	1108.04	2	2214.06	-0.0067	4766	DLYANTVLSGGTTMYPGIADR
P63261	ACTG_HUMAN	Actin, cytoplasmic 2 OS=Homo sapiens GN=ACTG1 PE=1 SV=1	1108.04	2	2214.06	-0.0067	4766	DLYANTVLSGGTTMYPGIADR
P63261	ACTG_HUMAN	Actin, cytoplasmic 2 OS=Homo sapiens GN=ACTG1 PE=1 SV=1	1108.04	2	2214.06	-0.0064	4766	DLYANTVLSGGTTMYPGIADR
P63261	ACTG_HUMAN	Actin, cytoplasmic 2 OS=Homo sapiens GN=ACTG1 PE=1 SV=1	1108.04	2	2214.06	-0.0064	4766	DLYANTVLSGGTTMYPGIADR
P63261	ACTG_HUMAN	Actin, cytoplasmic 2 OS=Homo sapiens GN=ACTG1 PE=1 SV=1	1108.04	2	2214.06	-0.0064	4766	DLYANTVLSGGTTMYPGIADR
P63261	ACTG_HUMAN	Actin, cytoplasmic 2 OS=Homo sapiens GN=ACTG1 PE=1 SV=1	1108.04	2	2214.06	-0.0064	4766	DLYANTVLSGGTTMYPGIADR
P63261	ACTG_HUMAN	Actin, cytoplasmic 2 OS=Homo sapiens GN=ACTG1 PE=1 SV=1	1108.04	2	2214.06	-0.0064	4766	DLYANTVLSGGTTMYPGIADR
P63261	ACTG_HUMAN	Actin, cytoplasmic 2 OS=Homo sapiens GN=ACTG1 PE=1 SV=1	1108.04	2	2214.06	-0.0062	4766	DLYANTVLSGGTTMYPGIADR
P63261	ACTG_HUMAN	Actin, cytoplasmic 2 OS=Homo sapiens GN=ACTG1 PE=1 SV=1	1108.04	2	2214.06	-0.006	4766	DLYANTVLSGGTTMYPGIADR
P63261	ACTG_HUMAN	Actin, cytoplasmic 2 OS=Homo sapiens GN=ACTG1 PE=1 SV=1	1108.04	2	2214.06	-0.006	4766	DLYANTVLSGGTTMYPGIADR
P63261	ACTG_HUMAN	Actin, cytoplasmic 2 OS=Homo sapiens GN=ACTG1 PE=1 SV=1	1108.04	2	2214.06	-0.006	4766	DLYANTVLSGGTTMYPGIADR
P63261	ACTG_HUMAN	Actin, cytoplasmic 2 OS=Homo sapiens GN=ACTG1 PE=1 SV=1	1108.04	2	2214.06	-0.0057	4766	DLYANTVLSGGTTMYPGIADR
P63261	ACTG_HUMAN	Actin, cytoplasmic 2 OS=Homo sapiens GN=ACTG1 PE=1 SV=1	1108.04	2	2214.06	-0.0057	4766	DLYANTVLSGGTTMYPGIADR
P63261	ACTG_HUMAN	Actin, cytoplasmic 2 OS=Homo sapiens GN=ACTG1 PE=1 SV=1	1108.04	2	2214.06	-0.0057	4766	DLYANTVLSGGTTMYPGIADR
P63261	ACTG_HUMAN	Actin, cytoplasmic 2 OS=Homo sapiens GN=ACTG1 PE=1 SV=1	1108.04	2	2214.06	-0.0057	4766	DLYANTVLSGGTTMYPGIADR
P63261	ACTG_HUMAN	Actin, cytoplasmic 2 OS=Homo sapiens GN=ACTG1 PE=1 SV=1	1108.04	2	2214.06	-0.0057	4766	DLYANTVLSGGTTMYPGIADR
P63261	ACTG_HUMAN	Actin, cytoplasmic 2 OS=Homo sapiens GN=ACTG1 PE=1 SV=1	1108.04	2	2214.06	-0.0055	4766	DLYANTVLSGGTTMYPGIADR
P63261	ACTG_HUMAN	Actin, cytoplasmic 2 OS=Homo sapiens GN=ACTG1 PE=1 SV=1	1108.04	2	2214.06	-0.0055	4766	DLYANTVLSGGTTMYPGIADR
P63261	ACTG_HUMAN	Actin, cytoplasmic 2 OS=Homo sapiens GN=ACTG1 PE=1 SV=1	1108.04	2	2214.06	-0.0055	4766	DLYANTVLSGGTTMYPGIADR
P63261	ACTG_HUMAN	Actin, cytoplasmic 2 OS=Homo sapiens GN=ACTG1 PE=1 SV=1	1108.04	2	2214.06	-0.0055	4766	DLYANTVLSGGTTMYPGIADR
P63261	ACTG_HUMAN	Actin, cytoplasmic 2 OS=Homo sapiens GN=ACTG1 PE=1 SV=1	1108.04	2	2214.06	-0.0055	4766	DLYANTVLSGGTTMYPGIADR
P63261	ACTG_HUMAN	Actin, cytoplasmic 2 OS=Homo sapiens GN=ACTG1 PE=1 SV=1	1108.04	2	2214.06	-0.0052	4766	DLYANTVLSGGTTMYPGIADR
P63261	ACTG_HUMAN	Actin, cytoplasmic 2 OS=Homo sapiens GN=ACTG1 PE=1 SV=1	1108.04	2	2214.06	-0.0052	4766	DLYANTVLSGGTTMYPGIADR
P63261	ACTG_HUMAN	Actin, cytoplasmic 2 OS=Homo sapiens GN=ACTG1 PE=1 SV=1	1108.04	2	2214.06	-0.0052	4766	DLYANTVLSGGTTMYPGIADR
P63261	ACTG_HUMAN	Actin, cytoplasmic 2 OS=Homo sapiens GN=ACTG1 PE=1 SV=1	1108.04	2	2214.06	-0.0052	4766	DLYANTVLSGGTTMYPGIADR
P63261	ACTG_HUMAN	Actin, cytoplasmic 2 OS=Homo sapiens GN=ACTG1 PE=1 SV=1	1108.04	2	2214.06	-0.005	4766	DLYANTVLSGGTTMYPGIADR
P63261	ACTG_HUMAN	Actin, cytoplasmic 2 OS=Homo sapiens GN=ACTG1 PE=1 SV=1	1108.04	2	2214.06	-0.005	4766	DLYANTVLSGGTTMYPGIADR
P63261	ACTG_HUMAN	Actin, cytoplasmic 2 OS=Homo sapiens GN=ACTG1 PE=1 SV=1	1108.04	2	2214.06	-0.005	4766	DLYANTVLSGGTTMYPGIADR
P63261	ACTG_HUMAN	Actin, cytoplasmic 2 OS=Homo sapiens GN=ACTG1 PE=1 SV=1	1108.04	2	2214.06	-0.005	4766	DLYANTVLSGGTTMYPGIADR
P63261	ACTG_HUMAN	Actin, cytoplasmic 2 OS=Homo sapiens GN=ACTG1 PE=1 SV=1	1108.04	2	2214.06	-0.005	4766	DLYANTVLSGGTTMYPGIADR
P63261	ACTG_HUMAN	Actin, cytoplasmic 2 OS=Homo sapiens GN=ACTG1 PE=1 SV=1	1108.04	2	2214.06	-0.0047	4766	DLYANTVLSGGTTMYPGIADR
P63261	ACTG_HUMAN	Actin, cytoplasmic 2 OS=Homo sapiens GN=ACTG1 PE=1 SV=1	1108.04	2	2214.06	-0.0047	4766	DLYANTVLSGGTTMYPGIADR
P63261	ACTG_HUMAN	Actin, cytoplasmic 2 OS=Homo sapiens GN=ACTG1 PE=1 SV=1	1108.04	2	2214.06	-0.0047	4766	DLYANTVLSGGTTMYPGIADR
P63261	ACTG_HUMAN	Actin, cytoplasmic 2 OS=Homo sapiens GN=ACTG1 PE=1 SV=1	1108.04	2	2214.06	-0.0047	4766	DLYANTVLSGGTTMYPGIADR
P63261	ACTG_HUMAN	Actin, cytoplasmic 2 OS=Homo sapiens GN=ACTG1 PE=1 SV=1	1108.04	2	2214.06	-0.0047	4766	DLYANTVLSGGTTMYPGIADR
P63261	ACTG_HUMAN	Actin, cytoplasmic 2 OS=Homo sapiens GN=ACTG1 PE=1 SV=1	1108.04	2	2214.06	-0.0047	4766	DLYANTVLSGGTTMYPGIADR
P63261	ACTG_HUMAN	Actin, cytoplasmic 2 OS=Homo sapiens GN=ACTG1 PE=1 SV=1	1108.04	2	2214.06	-0.0047	4766	DLYANTVLSGGTTMYPGIADR
P63261	ACTG_HUMAN	Actin, cytoplasmic 2 OS=Homo sapiens GN=ACTG1 PE=1 SV=1	1108.04	2	2214.06	-0.0047	4766	DLYANTVLSGGTTMYPGIADR
P63261	ACTG_HUMAN	Actin, cytoplasmic 2 OS=Homo sapiens GN=ACTG1 PE=1 SV=1	1108.04	2	2214.06	-0.0047	4766	DLYANTVLSGGTTMYPGIADR
P63261	ACTG_HUMAN	Actin, cytoplasmic 2 OS=Homo sapiens GN=ACTG1 PE=1 SV=1	1108.04	2	2214.06	-0.0047	4766	DLYANTVLSGGTTMYPGIADR
P63261	ACTG_HUMAN	Actin, cytoplasmic 2 OS=Homo sapiens GN=ACTG1 PE=1 SV=1	1108.04	2	2214.06	-0.0047	4766	DLYANTVLSGGTTMYPGIADR
P63261	ACTG_HUMAN	Actin, cytoplasmic 2 OS=Homo sapiens GN=ACTG1 PE=1 SV=1	1108.04	2	2214.06	-0.0047	4766	DLYANTVLSGGTTMYPGIADR
P63261	ACTG_HUMAN	Actin, cytoplasmic 2 OS=Homo sapiens GN=ACTG1 PE=1 SV=1	1108.04	2	2214.06	-0.0045	4766	DLYANTVLSGGTTMYPGIADR
P63261	ACTG_HUMAN	Actin, cytoplasmic 2 OS=Homo sapiens GN=ACTG1 PE=1 SV=1	1108.04	2	2214.06	-0.0045	4766	DLYANTVLSGGTTMYPGIADR
P63261	ACTG_HUMAN	Actin, cytoplasmic 2 OS=Homo sapiens GN=ACTG1 PE=1 SV=1	1108.04	2	2214.06	-0.0045	4766	DLYANTVLSGGTTMYPGIADR
P63261	ACTG_HUMAN	Actin, cytoplasmic 2 OS=Homo sapiens GN=ACTG1 PE=1 SV=1	1108.04	2	2214.06	-0.0045	4766	DLYANTVLSGGTTMYPGIADR
P63261	ACTG_HUMAN	Actin, cytoplasmic 2 OS=Homo sapiens GN=ACTG1 PE=1 SV=1	1108.04	2	2214.06	-0.0045	4766	DLYANTVLSGGTTMYPGIADR
P63261	ACTG_HUMAN	Actin, cytoplasmic 2 OS=Homo sapiens GN=ACTG1 PE=1 SV=1	1108.04	2	2214.06	-0.0045	4766	DLYANTVLSGGTTMYPGIADR
P63261	ACTG_HUMAN	Actin, cytoplasmic 2 OS=Homo sapiens GN=ACTG1 PE=1 SV=1	1108.04	2	2214.06	-0.0045	4766	DLYANTVLSGGTTMYPGIADR
P63261	ACTG_HUMAN	Actin, cytoplasmic 2 OS=Homo sapiens GN=ACTG1 PE=1 SV=1	1108.04	2	2214.06	-0.0042	4766	DLYANTVLSGGTTMYPGIADR
P63261	ACTG_HUMAN	Actin, cytoplasmic 2 OS=Homo sapiens GN=ACTG1 PE=1 SV=1	1108.04	2	2214.06	-0.0042	4766	DLYANTVLSGGTTMYPGIADR
P63261	ACTG_HUMAN	Actin, cytoplasmic 2 OS=Homo sapiens GN=ACTG1 PE=1 SV=1	1108.04	2	2214.06	-0.0042	4766	DLYANTVLSGGTTMYPGIADR
P63261	ACTG_HUMAN	Actin, cytoplasmic 2 OS=Homo sapiens GN=ACTG1 PE=1 SV=1	1108.04	2	2214.06	-0.0042	4766	DLYANTVLSGGTTMYPGIADR
P63261	ACTG_HUMAN	Actin, cytoplasmic 2 OS=Homo sapiens GN=ACTG1 PE=1 SV=1	1108.04	2	2214.06	-0.0042	4766	DLYANTVLSGGTTMYPGIADR
P63261	ACTG_HUMAN	Actin, cytoplasmic 2 OS=Homo sapiens GN=ACTG1 PE=1 SV=1	1108.04	2	2214.06	-0.0042	4766	DLYANTVLSGGTTMYPGIADR
P63261	ACTG_HUMAN	Actin, cytoplasmic 2 OS=Homo sapiens GN=ACTG1 PE=1 SV=1	1108.04	2	2214.06	-0.0042	4766	DLYANTVLSGGTTMYPGIADR
P63261	ACTG_HUMAN	Actin, cytoplasmic 2 OS=Homo sapiens GN=ACTG1 PE=1 SV=1	1108.04	2	2214.06	-0.004	4766	DLYANTVLSGGTTMYPGIADR
P63261	ACTG_HUMAN	Actin, cytoplasmic 2 OS=Homo sapiens GN=ACTG1 PE=1 SV=1	1108.04	2	2214.06	-0.004	4766	DLYANTVLSGGTTMYPGIADR
P63261	ACTG_HUMAN	Actin, cytoplasmic 2 OS=Homo sapiens GN=ACTG1 PE=1 SV=1	1108.04	2	2214.06	-0.004	4766	DLYANTVLSGGTTMYPGIADR
P63261	ACTG_HUMAN	Actin, cytoplasmic 2 OS=Homo sapiens GN=ACTG1 PE=1 SV=1	1108.04	2	2214.06	-0.004	4766	DLYANTVLSGGTTMYPGIADR
P63261	ACTG_HUMAN	Actin, cytoplasmic 2 OS=Homo sapiens GN=ACTG1 PE=1 SV=1	1108.04	2	2214.06	-0.004	4766	DLYANTVLSGGTTMYPGIADR
P63261	ACTG_HUMAN	Actin, cytoplasmic 2 OS=Homo sapiens GN=ACTG1 PE=1 SV=1	1108.04	2	2214.06	-0.004	4766	DLYANTVLSGGTTMYPGIADR
P63261	ACTG_HUMAN	Actin, cytoplasmic 2 OS=Homo sapiens GN=ACTG1 PE=1 SV=1	1108.04	2	2214.06	-0.004	4766	DLYANTVLSGGTTMYPGIADR
P63261	ACTG_HUMAN	Actin, cytoplasmic 2 OS=Homo sapiens GN=ACTG1 PE=1 SV=1	1108.04	2	2214.06	-0.0038	4766	DLYANTVLSGGTTMYPGIADR
P63261	ACTG_HUMAN	Actin, cytoplasmic 2 OS=Homo sapiens GN=ACTG1 PE=1 SV=1	1108.04	2	2214.06	-0.0038	4766	DLYANTVLSGGTTMYPGIADR
P63261	ACTG_HUMAN	Actin, cytoplasmic 2 OS=Homo sapiens GN=ACTG1 PE=1 SV=1	1108.04	2	2214.06	-0.0038	4766	DLYANTVLSGGTTMYPGIADR
P63261	ACTG_HUMAN	Actin, cytoplasmic 2 OS=Homo sapiens GN=ACTG1 PE=1 SV=1	1108.04	2	2214.06	-0.0038	4766	DLYANTVLSGGTTMYPGIADR
P63261	ACTG_HUMAN	Actin, cytoplasmic 2 OS=Homo sapiens GN=ACTG1 PE=1 SV=1	1108.04	2	2214.06	-0.0038	4766	DLYANTVLSGGTTMYPGIADR
P63261	ACTG_HUMAN	Actin, cytoplasmic 2 OS=Homo sapiens GN=ACTG1 PE=1 SV=1	1108.04	2	2214.06	-0.0038	4766	DLYANTVLSGGTTMYPGIADR
P63261	ACTG_HUMAN	Actin, cytoplasmic 2 OS=Homo sapiens GN=ACTG1 PE=1 SV=1	1108.04	2	2214.06	-0.0038	4766	DLYANTVLSGGTTMYPGIADR
P63261	ACTG_HUMAN	Actin, cytoplasmic 2 OS=Homo sapiens GN=ACTG1 PE=1 SV=1	1108.04	2	2214.06	-0.0038	4766	DLYANTVLSGGTTMYPGIADR
P63261	ACTG_HUMAN	Actin, cytoplasmic 2 OS=Homo sapiens GN=ACTG1 PE=1 SV=1	1108.04	2	2214.06	-0.0035	4766	DLYANTVLSGGTTMYPGIADR
P63261	ACTG_HUMAN	Actin, cytoplasmic 2 OS=Homo sapiens GN=ACTG1 PE=1 SV=1	1108.04	2	2214.06	-0.0035	4766	DLYANTVLSGGTTMYPGIADR
P63261	ACTG_HUMAN	Actin, cytoplasmic 2 OS=Homo sapiens GN=ACTG1 PE=1 SV=1	1108.04	2	2214.06	-0.0035	4766	DLYANTVLSGGTTMYPGIADR
P63261	ACTG_HUMAN	Actin, cytoplasmic 2 OS=Homo sapiens GN=ACTG1 PE=1 SV=1	1108.04	2	2214.06	-0.0035	4766	DLYANTVLSGGTTMYPGIADR
P63261	ACTG_HUMAN	Actin, cytoplasmic 2 OS=Homo sapiens GN=ACTG1 PE=1 SV=1	1108.04	2	2214.06	-0.0035	4766	DLYANTVLSGGTTMYPGIADR
P63261	ACTG_HUMAN	Actin, cytoplasmic 2 OS=Homo sapiens GN=ACTG1 PE=1 SV=1	1108.04	2	2214.06	-0.0035	4766	DLYANTVLSGGTTMYPGIADR
P63261	ACTG_HUMAN	Actin, cytoplasmic 2 OS=Homo sapiens GN=ACTG1 PE=1 SV=1	1108.04	2	2214.06	-0.0035	4766	DLYANTVLSGGTTMYPGIADR
P63261	ACTG_HUMAN	Actin, cytoplasmic 2 OS=Homo sapiens GN=ACTG1 PE=1 SV=1	1108.04	2	2214.06	-0.0035	4766	DLYANTVLSGGTTMYPGIADR
P63261	ACTG_HUMAN	Actin, cytoplasmic 2 OS=Homo sapiens GN=ACTG1 PE=1 SV=1	1108.04	2	2214.06	-0.0035	4766	DLYANTVLSGGTTMYPGIADR
P63261	ACTG_HUMAN	Actin, cytoplasmic 2 OS=Homo sapiens GN=ACTG1 PE=1 SV=1	1108.04	2	2214.06	-0.0035	4766	DLYANTVLSGGTTMYPGIADR
P63261	ACTG_HUMAN	Actin, cytoplasmic 2 OS=Homo sapiens GN=ACTG1 PE=1 SV=1	1108.04	2	2214.06	-0.0035	4766	DLYANTVLSGGTTMYPGIADR
P63261	ACTG_HUMAN	Actin, cytoplasmic 2 OS=Homo sapiens GN=ACTG1 PE=1 SV=1	1108.04	2	2214.06	-0.0033	4766	DLYANTVLSGGTTMYPGIADR
P63261	ACTG_HUMAN	Actin, cytoplasmic 2 OS=Homo sapiens GN=ACTG1 PE=1 SV=1	1108.04	2	2214.06	-0.0033	4766	DLYANTVLSGGTTMYPGIADR
P63261	ACTG_HUMAN	Actin, cytoplasmic 2 OS=Homo sapiens GN=ACTG1 PE=1 SV=1	1108.04	2	2214.06	-0.0033	4766	DLYANTVLSGGTTMYPGIADR
P63261	ACTG_HUMAN	Actin, cytoplasmic 2 OS=Homo sapiens GN=ACTG1 PE=1 SV=1	1108.04	2	2214.06	-0.0033	4766	DLYANTVLSGGTTMYPGIADR
P63261	ACTG_HUMAN	Actin, cytoplasmic 2 OS=Homo sapiens GN=ACTG1 PE=1 SV=1	1108.04	2	2214.06	-0.0033	4766	DLYANTVLSGGTTMYPGIADR
P63261	ACTG_HUMAN	Actin, cytoplasmic 2 OS=Homo sapiens GN=ACTG1 PE=1 SV=1	1108.04	2	2214.06	-0.0033	4766	DLYANTVLSGGTTMYPGIADR
P63261	ACTG_HUMAN	Actin, cytoplasmic 2 OS=Homo sapiens GN=ACTG1 PE=1 SV=1	1108.04	2	2214.06	-0.003	4766	DLYANTVLSGGTTMYPGIADR
P63261	ACTG_HUMAN	Actin, cytoplasmic 2 OS=Homo sapiens GN=ACTG1 PE=1 SV=1	1108.04	2	2214.06	-0.003	4766	DLYANTVLSGGTTMYPGIADR
P63261	ACTG_HUMAN	Actin, cytoplasmic 2 OS=Homo sapiens GN=ACTG1 PE=1 SV=1	1108.04	2	2214.06	-0.003	4766	DLYANTVLSGGTTMYPGIADR
P63261	ACTG_HUMAN	Actin, cytoplasmic 2 OS=Homo sapiens GN=ACTG1 PE=1 SV=1	1108.04	2	2214.06	-0.003	4766	DLYANTVLSGGTTMYPGIADR
P63261	ACTG_HUMAN	Actin, cytoplasmic 2 OS=Homo sapiens GN=ACTG1 PE=1 SV=1	1108.04	2	2214.06	-0.003	4766	DLYANTVLSGGTTMYPGIADR
P63261	ACTG_HUMAN	Actin, cytoplasmic 2 OS=Homo sapiens GN=ACTG1 PE=1 SV=1	1108.04	2	2214.06	-0.003	4766	DLYANTVLSGGTTMYPGIADR
P63261	ACTG_HUMAN	Actin, cytoplasmic 2 OS=Homo sapiens GN=ACTG1 PE=1 SV=1	1108.04	2	2214.06	-0.003	4766	DLYANTVLSGGTTMYPGIADR
P63261	ACTG_HUMAN	Actin, cytoplasmic 2 OS=Homo sapiens GN=ACTG1 PE=1 SV=1	1108.04	2	2214.06	-0.0028	4766	DLYANTVLSGGTTMYPGIADR
P63261	ACTG_HUMAN	Actin, cytoplasmic 2 OS=Homo sapiens GN=ACTG1 PE=1 SV=1	1108.04	2	2214.06	-0.0028	4766	DLYANTVLSGGTTMYPGIADR
P63261	ACTG_HUMAN	Actin, cytoplasmic 2 OS=Homo sapiens GN=ACTG1 PE=1 SV=1	1108.04	2	2214.06	-0.0028	4766	DLYANTVLSGGTTMYPGIADR
P63261	ACTG_HUMAN	Actin, cytoplasmic 2 OS=Homo sapiens GN=ACTG1 PE=1 SV=1	1108.04	2	2214.06	-0.0028	4766	DLYANTVLSGGTTMYPGIADR
P63261	ACTG_HUMAN	Actin, cytoplasmic 2 OS=Homo sapiens GN=ACTG1 PE=1 SV=1	1108.04	2	2214.06	-0.0028	4766	DLYANTVLSGGTTMYPGIADR
P63261	ACTG_HUMAN	Actin, cytoplasmic 2 OS=Homo sapiens GN=ACTG1 PE=1 SV=1	1108.04	2	2214.06	-0.0028	4766	DLYANTVLSGGTTMYPGIADR
P63261	ACTG_HUMAN	Actin, cytoplasmic 2 OS=Homo sapiens GN=ACTG1 PE=1 SV=1	1108.04	2	2214.06	-0.0028	4766	DLYANTVLSGGTTMYPGIADR
P63261	ACTG_HUMAN	Actin, cytoplasmic 2 OS=Homo sapiens GN=ACTG1 PE=1 SV=1	1108.04	2	2214.06	-0.0025	4766	DLYANTVLSGGTTMYPGIADR
P63261	ACTG_HUMAN	Actin, cytoplasmic 2 OS=Homo sapiens GN=ACTG1 PE=1 SV=1	1108.04	2	2214.06	-0.0025	4766	DLYANTVLSGGTTMYPGIADR
P63261	ACTG_HUMAN	Actin, cytoplasmic 2 OS=Homo sapiens GN=ACTG1 PE=1 SV=1	1108.04	2	2214.06	-0.0025	4766	DLYANTVLSGGTTMYPGIADR
P63261	ACTG_HUMAN	Actin, cytoplasmic 2 OS=Homo sapiens GN=ACTG1 PE=1 SV=1	1108.04	2	2214.06	-0.0025	4766	DLYANTVLSGGTTMYPGIADR
P63261	ACTG_HUMAN	Actin, cytoplasmic 2 OS=Homo sapiens GN=ACTG1 PE=1 SV=1	1108.04	2	2214.06	-0.0025	4766	DLYANTVLSGGTTMYPGIADR
P63261	ACTG_HUMAN	Actin, cytoplasmic 2 OS=Homo sapiens GN=ACTG1 PE=1 SV=1	1108.04	2	2214.06	-0.0025	4766	DLYANTVLSGGTTMYPGIADR
P63261	ACTG_HUMAN	Actin, cytoplasmic 2 OS=Homo sapiens GN=ACTG1 PE=1 SV=1	1108.04	2	2214.06	-0.0025	4766	DLYANTVLSGGTTMYPGIADR
P63261	ACTG_HUMAN	Actin, cytoplasmic 2 OS=Homo sapiens GN=ACTG1 PE=1 SV=1	1108.04	2	2214.06	-0.0025	4766	DLYANTVLSGGTTMYPGIADR
P63261	ACTG_HUMAN	Actin, cytoplasmic 2 OS=Homo sapiens GN=ACTG1 PE=1 SV=1	1108.04	2	2214.06	-0.0023	4766	DLYANTVLSGGTTMYPGIADR
P63261	ACTG_HUMAN	Actin, cytoplasmic 2 OS=Homo sapiens GN=ACTG1 PE=1 SV=1	1108.04	2	2214.06	-0.0023	4766	DLYANTVLSGGTTMYPGIADR
P63261	ACTG_HUMAN	Actin, cytoplasmic 2 OS=Homo sapiens GN=ACTG1 PE=1 SV=1	1108.04	2	2214.06	-0.0023	4766	DLYANTVLSGGTTMYPGIADR
P63261	ACTG_HUMAN	Actin, cytoplasmic 2 OS=Homo sapiens GN=ACTG1 PE=1 SV=1	1108.04	2	2214.06	-0.002	4766	DLYANTVLSGGTTMYPGIADR
P63261	ACTG_HUMAN	Actin, cytoplasmic 2 OS=Homo sapiens GN=ACTG1 PE=1 SV=1	1108.04	2	2214.06	-0.002	4766	DLYANTVLSGGTTMYPGIADR
P63261	ACTG_HUMAN	Actin, cytoplasmic 2 OS=Homo sapiens GN=ACTG1 PE=1 SV=1	1108.04	2	2214.06	-0.002	4766	DLYANTVLSGGTTMYPGIADR
P63261	ACTG_HUMAN	Actin, cytoplasmic 2 OS=Homo sapiens GN=ACTG1 PE=1 SV=1	1108.04	2	2214.06	-0.0018	4766	DLYANTVLSGGTTMYPGIADR
P63261	ACTG_HUMAN	Actin, cytoplasmic 2 OS=Homo sapiens GN=ACTG1 PE=1 SV=1	1108.04	2	2214.06	-0.0018	4766	DLYANTVLSGGTTMYPGIADR
P63261	ACTG_HUMAN	Actin, cytoplasmic 2 OS=Homo sapiens GN=ACTG1 PE=1 SV=1	1108.04	2	2214.06	-0.0018	4766	DLYANTVLSGGTTMYPGIADR
P63261	ACTG_HUMAN	Actin, cytoplasmic 2 OS=Homo sapiens GN=ACTG1 PE=1 SV=1	1108.04	2	2214.06	-0.0018	4766	DLYANTVLSGGTTMYPGIADR
P63261	ACTG_HUMAN	Actin, cytoplasmic 2 OS=Homo sapiens GN=ACTG1 PE=1 SV=1	1108.04	2	2214.06	-0.0018	4766	DLYANTVLSGGTTMYPGIADR
P63261	ACTG_HUMAN	Actin, cytoplasmic 2 OS=Homo sapiens GN=ACTG1 PE=1 SV=1	1108.04	2	2214.06	-0.0018	4766	DLYANTVLSGGTTMYPGIADR
P63261	ACTG_HUMAN	Actin, cytoplasmic 2 OS=Homo sapiens GN=ACTG1 PE=1 SV=1	1108.04	2	2214.06	-0.0018	4766	DLYANTVLSGGTTMYPGIADR
P63261	ACTG_HUMAN	Actin, cytoplasmic 2 OS=Homo sapiens GN=ACTG1 PE=1 SV=1	1108.04	2	2214.06	-0.0016	4766	DLYANTVLSGGTTMYPGIADR
P63261	ACTG_HUMAN	Actin, cytoplasmic 2 OS=Homo sapiens GN=ACTG1 PE=1 SV=1	1108.04	2	2214.06	-0.0016	4766	DLYANTVLSGGTTMYPGIADR
P63261	ACTG_HUMAN	Actin, cytoplasmic 2 OS=Homo sapiens GN=ACTG1 PE=1 SV=1	1108.04	2	2214.06	-0.0016	4766	DLYANTVLSGGTTMYPGIADR
P63261	ACTG_HUMAN	Actin, cytoplasmic 2 OS=Homo sapiens GN=ACTG1 PE=1 SV=1	1108.04	2	2214.06	-0.0016	4766	DLYANTVLSGGTTMYPGIADR
P63261	ACTG_HUMAN	Actin, cytoplasmic 2 OS=Homo sapiens GN=ACTG1 PE=1 SV=1	1108.04	2	2214.06	-0.0016	4766	DLYANTVLSGGTTMYPGIADR
P63261	ACTG_HUMAN	Actin, cytoplasmic 2 OS=Homo sapiens GN=ACTG1 PE=1 SV=1	1108.04	2	2214.06	-0.0016	4766	DLYANTVLSGGTTMYPGIADR
P63261	ACTG_HUMAN	Actin, cytoplasmic 2 OS=Homo sapiens GN=ACTG1 PE=1 SV=1	1108.04	2	2214.06	-0.0016	4766	DLYANTVLSGGTTMYPGIADR
P63261	ACTG_HUMAN	Actin, cytoplasmic 2 OS=Homo sapiens GN=ACTG1 PE=1 SV=1	1108.04	2	2214.06	-0.0013	4766	DLYANTVLSGGTTMYPGIADR
P63261	ACTG_HUMAN	Actin, cytoplasmic 2 OS=Homo sapiens GN=ACTG1 PE=1 SV=1	1108.04	2	2214.06	-0.0013	4766	DLYANTVLSGGTTMYPGIADR
P63261	ACTG_HUMAN	Actin, cytoplasmic 2 OS=Homo sapiens GN=ACTG1 PE=1 SV=1	1108.04	2	2214.06	-0.0013	4766	DLYANTVLSGGTTMYPGIADR
P63261	ACTG_HUMAN	Actin, cytoplasmic 2 OS=Homo sapiens GN=ACTG1 PE=1 SV=1	1108.04	2	2214.06	-0.0013	4766	DLYANTVLSGGTTMYPGIADR
P63261	ACTG_HUMAN	Actin, cytoplasmic 2 OS=Homo sapiens GN=ACTG1 PE=1 SV=1	1108.04	2	2214.06	-0.0013	4766	DLYANTVLSGGTTMYPGIADR
P63261	ACTG_HUMAN	Actin, cytoplasmic 2 OS=Homo sapiens GN=ACTG1 PE=1 SV=1	1108.04	2	2214.06	-0.0013	4766	DLYANTVLSGGTTMYPGIADR
P63261	ACTG_HUMAN	Actin, cytoplasmic 2 OS=Homo sapiens GN=ACTG1 PE=1 SV=1	1108.04	2	2214.06	-0.0013	4766	DLYANTVLSGGTTMYPGIADR
P63261	ACTG_HUMAN	Actin, cytoplasmic 2 OS=Homo sapiens GN=ACTG1 PE=1 SV=1	1108.04	2	2214.06	-0.0013	4766	DLYANTVLSGGTTMYPGIADR
P63261	ACTG_HUMAN	Actin, cytoplasmic 2 OS=Homo sapiens GN=ACTG1 PE=1 SV=1	1108.04	2	2214.06	-0.0013	4766	DLYANTVLSGGTTMYPGIADR
P63261	ACTG_HUMAN	Actin, cytoplasmic 2 OS=Homo sapiens GN=ACTG1 PE=1 SV=1	1108.04	2	2214.06	-0.0013	4766	DLYANTVLSGGTTMYPGIADR
P63261	ACTG_HUMAN	Actin, cytoplasmic 2 OS=Homo sapiens GN=ACTG1 PE=1 SV=1	1108.04	2	2214.06	-0.0011	4766	DLYANTVLSGGTTMYPGIADR
P63261	ACTG_HUMAN	Actin, cytoplasmic 2 OS=Homo sapiens GN=ACTG1 PE=1 SV=1	1108.04	2	2214.06	-0.0011	4766	DLYANTVLSGGTTMYPGIADR
P63261	ACTG_HUMAN	Actin, cytoplasmic 2 OS=Homo sapiens GN=ACTG1 PE=1 SV=1	1108.04	2	2214.06	-0.0011	4766	DLYANTVLSGGTTMYPGIADR
P63261	ACTG_HUMAN	Actin, cytoplasmic 2 OS=Homo sapiens GN=ACTG1 PE=1 SV=1	1108.04	2	2214.06	-0.0011	4766	DLYANTVLSGGTTMYPGIADR
P63261	ACTG_HUMAN	Actin, cytoplasmic 2 OS=Homo sapiens GN=ACTG1 PE=1 SV=1	1108.04	2	2214.06	-0.0011	4766	DLYANTVLSGGTTMYPGIADR
P63261	ACTG_HUMAN	Actin, cytoplasmic 2 OS=Homo sapiens GN=ACTG1 PE=1 SV=1	1108.04	2	2214.06	-0.0011	4766	DLYANTVLSGGTTMYPGIADR
P63261	ACTG_HUMAN	Actin, cytoplasmic 2 OS=Homo sapiens GN=ACTG1 PE=1 SV=1	1108.04	2	2214.06	-0.0008	4766	DLYANTVLSGGTTMYPGIADR
P63261	ACTG_HUMAN	Actin, cytoplasmic 2 OS=Homo sapiens GN=ACTG1 PE=1 SV=1	1108.04	2	2214.06	-0.0008	4766	DLYANTVLSGGTTMYPGIADR
P63261	ACTG_HUMAN	Actin, cytoplasmic 2 OS=Homo sapiens GN=ACTG1 PE=1 SV=1	1108.04	2	2214.06	-0.0008	4766	DLYANTVLSGGTTMYPGIADR
P63261	ACTG_HUMAN	Actin, cytoplasmic 2 OS=Homo sapiens GN=ACTG1 PE=1 SV=1	1108.04	2	2214.06	-0.0008	4766	DLYANTVLSGGTTMYPGIADR
P63261	ACTG_HUMAN	Actin, cytoplasmic 2 OS=Homo sapiens GN=ACTG1 PE=1 SV=1	1108.04	2	2214.06	-0.0008	4766	DLYANTVLSGGTTMYPGIADR
P63261	ACTG_HUMAN	Actin, cytoplasmic 2 OS=Homo sapiens GN=ACTG1 PE=1 SV=1	1108.04	2	2214.06	-0.0008	4766	DLYANTVLSGGTTMYPGIADR
P63261	ACTG_HUMAN	Actin, cytoplasmic 2 OS=Homo sapiens GN=ACTG1 PE=1 SV=1	1108.04	2	2214.06	-0.0006	4766	DLYANTVLSGGTTMYPGIADR
P63261	ACTG_HUMAN	Actin, cytoplasmic 2 OS=Homo sapiens GN=ACTG1 PE=1 SV=1	1108.04	2	2214.06	-0.0006	4766	DLYANTVLSGGTTMYPGIADR
P63261	ACTG_HUMAN	Actin, cytoplasmic 2 OS=Homo sapiens GN=ACTG1 PE=1 SV=1	1108.04	2	2214.06	-0.0006	4766	DLYANTVLSGGTTMYPGIADR
P63261	ACTG_HUMAN	Actin, cytoplasmic 2 OS=Homo sapiens GN=ACTG1 PE=1 SV=1	1108.04	2	2214.06	-0.0003	4766	DLYANTVLSGGTTMYPGIADR
P63261	ACTG_HUMAN	Actin, cytoplasmic 2 OS=Homo sapiens GN=ACTG1 PE=1 SV=1	1108.04	2	2214.06	-0.0003	4766	DLYANTVLSGGTTMYPGIADR
P63261	ACTG_HUMAN	Actin, cytoplasmic 2 OS=Homo sapiens GN=ACTG1 PE=1 SV=1	1108.04	2	2214.06	-0.0003	4766	DLYANTVLSGGTTMYPGIADR
P63261	ACTG_HUMAN	Actin, cytoplasmic 2 OS=Homo sapiens GN=ACTG1 PE=1 SV=1	1108.04	2	2214.06	-0.0003	4766	DLYANTVLSGGTTMYPGIADR
P63261	ACTG_HUMAN	Actin, cytoplasmic 2 OS=Homo sapiens GN=ACTG1 PE=1 SV=1	1108.04	2	2214.06	-0.0003	4766	DLYANTVLSGGTTMYPGIADR
P63261	ACTG_HUMAN	Actin, cytoplasmic 2 OS=Homo sapiens GN=ACTG1 PE=1 SV=1	1108.04	2	2214.06	-0.0001	4766	DLYANTVLSGGTTMYPGIADR
P63261	ACTG_HUMAN	Actin, cytoplasmic 2 OS=Homo sapiens GN=ACTG1 PE=1 SV=1	1108.04	2	2214.06	-0.0001	4766	DLYANTVLSGGTTMYPGIADR
P63261	ACTG_HUMAN	Actin, cytoplasmic 2 OS=Homo sapiens GN=ACTG1 PE=1 SV=1	1108.04	2	2214.06	-0.0001	4766	DLYANTVLSGGTTMYPGIADR
P63261	ACTG_HUMAN	Actin, cytoplasmic 2 OS=Homo sapiens GN=ACTG1 PE=1 SV=1	1108.04	2	2214.06	-0.0001	4766	DLYANTVLSGGTTMYPGIADR
P63261	ACTG_HUMAN	Actin, cytoplasmic 2 OS=Homo sapiens GN=ACTG1 PE=1 SV=1	1108.04	2	2214.06	-0.0001	4766	DLYANTVLSGGTTMYPGIADR
P63261	ACTG_HUMAN	Actin, cytoplasmic 2 OS=Homo sapiens GN=ACTG1 PE=1 SV=1	1108.04	2	2214.06	0.0002	4766	DLYANTVLSGGTTMYPGIADR
P63261	ACTG_HUMAN	Actin, cytoplasmic 2 OS=Homo sapiens GN=ACTG1 PE=1 SV=1	1108.04	2	2214.06	0.0002	4766	DLYANTVLSGGTTMYPGIADR
P63261	ACTG_HUMAN	Actin, cytoplasmic 2 OS=Homo sapiens GN=ACTG1 PE=1 SV=1	1108.04	2	2214.06	0.0002	4766	DLYANTVLSGGTTMYPGIADR
P63261	ACTG_HUMAN	Actin, cytoplasmic 2 OS=Homo sapiens GN=ACTG1 PE=1 SV=1	1108.04	2	2214.06	0.0002	4766	DLYANTVLSGGTTMYPGIADR
P63261	ACTG_HUMAN	Actin, cytoplasmic 2 OS=Homo sapiens GN=ACTG1 PE=1 SV=1	1108.04	2	2214.06	0.0004	4766	DLYANTVLSGGTTMYPGIADR
P63261	ACTG_HUMAN	Actin, cytoplasmic 2 OS=Homo sapiens GN=ACTG1 PE=1 SV=1	1108.04	2	2214.06	0.0004	4766	DLYANTVLSGGTTMYPGIADR
P63261	ACTG_HUMAN	Actin, cytoplasmic 2 OS=Homo sapiens GN=ACTG1 PE=1 SV=1	1108.04	2	2214.06	0.0004	4766	DLYANTVLSGGTTMYPGIADR
P63261	ACTG_HUMAN	Actin, cytoplasmic 2 OS=Homo sapiens GN=ACTG1 PE=1 SV=1	1108.04	2	2214.06	0.0006	4766	DLYANTVLSGGTTMYPGIADR
P63261	ACTG_HUMAN	Actin, cytoplasmic 2 OS=Homo sapiens GN=ACTG1 PE=1 SV=1	1108.04	2	2214.06	0.0006	4766	DLYANTVLSGGTTMYPGIADR
P63261	ACTG_HUMAN	Actin, cytoplasmic 2 OS=Homo sapiens GN=ACTG1 PE=1 SV=1	1108.04	2	2214.06	0.0006	4766	DLYANTVLSGGTTMYPGIADR
P63261	ACTG_HUMAN	Actin, cytoplasmic 2 OS=Homo sapiens GN=ACTG1 PE=1 SV=1	1108.04	2	2214.06	0.0006	4766	DLYANTVLSGGTTMYPGIADR
P63261	ACTG_HUMAN	Actin, cytoplasmic 2 OS=Homo sapiens GN=ACTG1 PE=1 SV=1	1108.04	2	2214.06	0.0009	4766	DLYANTVLSGGTTMYPGIADR
P63261	ACTG_HUMAN	Actin, cytoplasmic 2 OS=Homo sapiens GN=ACTG1 PE=1 SV=1	1108.04	2	2214.06	0.0009	4766	DLYANTVLSGGTTMYPGIADR
P63261	ACTG_HUMAN	Actin, cytoplasmic 2 OS=Homo sapiens GN=ACTG1 PE=1 SV=1	1108.04	2	2214.06	0.0009	4766	DLYANTVLSGGTTMYPGIADR
P63261	ACTG_HUMAN	Actin, cytoplasmic 2 OS=Homo sapiens GN=ACTG1 PE=1 SV=1	1108.04	2	2214.06	0.0011	4766	DLYANTVLSGGTTMYPGIADR
P63261	ACTG_HUMAN	Actin, cytoplasmic 2 OS=Homo sapiens GN=ACTG1 PE=1 SV=1	1108.04	2	2214.06	0.0011	4766	DLYANTVLSGGTTMYPGIADR
P63261	ACTG_HUMAN	Actin, cytoplasmic 2 OS=Homo sapiens GN=ACTG1 PE=1 SV=1	1108.04	2	2214.06	0.0011	4766	DLYANTVLSGGTTMYPGIADR
P63261	ACTG_HUMAN	Actin, cytoplasmic 2 OS=Homo sapiens GN=ACTG1 PE=1 SV=1	1108.04	2	2214.06	0.0011	4766	DLYANTVLSGGTTMYPGIADR
P63261	ACTG_HUMAN	Actin, cytoplasmic 2 OS=Homo sapiens GN=ACTG1 PE=1 SV=1	1108.04	2	2214.06	0.0011	4766	DLYANTVLSGGTTMYPGIADR
P63261	ACTG_HUMAN	Actin, cytoplasmic 2 OS=Homo sapiens GN=ACTG1 PE=1 SV=1	1108.04	2	2214.06	0.0014	4766	DLYANTVLSGGTTMYPGIADR
P63261	ACTG_HUMAN	Actin, cytoplasmic 2 OS=Homo sapiens GN=ACTG1 PE=1 SV=1	1108.04	2	2214.06	0.0014	4766	DLYANTVLSGGTTMYPGIADR
P63261	ACTG_HUMAN	Actin, cytoplasmic 2 OS=Homo sapiens GN=ACTG1 PE=1 SV=1	1108.04	2	2214.06	0.0014	4766	DLYANTVLSGGTTMYPGIADR
P63261	ACTG_HUMAN	Actin, cytoplasmic 2 OS=Homo sapiens GN=ACTG1 PE=1 SV=1	1108.04	2	2214.06	0.0014	4766	DLYANTVLSGGTTMYPGIADR
P63261	ACTG_HUMAN	Actin, cytoplasmic 2 OS=Homo sapiens GN=ACTG1 PE=1 SV=1	1108.04	2	2214.06	0.0016	4766	DLYANTVLSGGTTMYPGIADR
P63261	ACTG_HUMAN	Actin, cytoplasmic 2 OS=Homo sapiens GN=ACTG1 PE=1 SV=1	1108.04	2	2214.06	0.0019	4766	DLYANTVLSGGTTMYPGIADR
P63261	ACTG_HUMAN	Actin, cytoplasmic 2 OS=Homo sapiens GN=ACTG1 PE=1 SV=1	1108.04	2	2214.06	0.0019	4766	DLYANTVLSGGTTMYPGIADR
P63261	ACTG_HUMAN	Actin, cytoplasmic 2 OS=Homo sapiens GN=ACTG1 PE=1 SV=1	1108.04	2	2214.06	0.0021	4766	DLYANTVLSGGTTMYPGIADR
P63261	ACTG_HUMAN	Actin, cytoplasmic 2 OS=Homo sapiens GN=ACTG1 PE=1 SV=1	1108.04	2	2214.06	0.0021	4766	DLYANTVLSGGTTMYPGIADR
P63261	ACTG_HUMAN	Actin, cytoplasmic 2 OS=Homo sapiens GN=ACTG1 PE=1 SV=1	1108.04	2	2214.06	0.0021	4766	DLYANTVLSGGTTMYPGIADR
P63261	ACTG_HUMAN	Actin, cytoplasmic 2 OS=Homo sapiens GN=ACTG1 PE=1 SV=1	1108.04	2	2214.07	0.0023	4766	DLYANTVLSGGTTMYPGIADR
P63261	ACTG_HUMAN	Actin, cytoplasmic 2 OS=Homo sapiens GN=ACTG1 PE=1 SV=1	1108.04	2	2214.07	0.0023	4766	DLYANTVLSGGTTMYPGIADR
P63261	ACTG_HUMAN	Actin, cytoplasmic 2 OS=Homo sapiens GN=ACTG1 PE=1 SV=1	1108.04	2	2214.07	0.0023	4766	DLYANTVLSGGTTMYPGIADR
P63261	ACTG_HUMAN	Actin, cytoplasmic 2 OS=Homo sapiens GN=ACTG1 PE=1 SV=1	1108.04	2	2214.07	0.0026	4766	DLYANTVLSGGTTMYPGIADR
P63261	ACTG_HUMAN	Actin, cytoplasmic 2 OS=Homo sapiens GN=ACTG1 PE=1 SV=1	1108.04	2	2214.07	0.0028	4766	DLYANTVLSGGTTMYPGIADR
P63261	ACTG_HUMAN	Actin, cytoplasmic 2 OS=Homo sapiens GN=ACTG1 PE=1 SV=1	1108.04	2	2214.07	0.0031	4766	DLYANTVLSGGTTMYPGIADR
P63261	ACTG_HUMAN	Actin, cytoplasmic 2 OS=Homo sapiens GN=ACTG1 PE=1 SV=1	1108.04	2	2214.07	0.0036	4766	DLYANTVLSGGTTMYPGIADR
P63261	ACTG_HUMAN	Actin, cytoplasmic 2 OS=Homo sapiens GN=ACTG1 PE=1 SV=1	1108.04	2	2214.07	0.0038	4766	DLYANTVLSGGTTMYPGIADR
P63261	ACTG_HUMAN	Actin, cytoplasmic 2 OS=Homo sapiens GN=ACTG1 PE=1 SV=1	1108.04	2	2214.07	0.0038	4766	DLYANTVLSGGTTMYPGIADR
P63261	ACTG_HUMAN	Actin, cytoplasmic 2 OS=Homo sapiens GN=ACTG1 PE=1 SV=1	1108.04	2	2214.07	0.0041	4766	DLYANTVLSGGTTMYPGIADR
P63261	ACTG_HUMAN	Actin, cytoplasmic 2 OS=Homo sapiens GN=ACTG1 PE=1 SV=1	1108.04	2	2214.07	0.0048	4766	DLYANTVLSGGTTMYPGIADR
P63261	ACTG_HUMAN	Actin, cytoplasmic 2 OS=Homo sapiens GN=ACTG1 PE=1 SV=1	1108.04	2	2214.07	0.005	4766	DLYANTVLSGGTTMYPGIADR
P63261	ACTG_HUMAN	Actin, cytoplasmic 2 OS=Homo sapiens GN=ACTG1 PE=1 SV=1	1108.04	2	2214.07	0.005	4766	DLYANTVLSGGTTMYPGIADR
P63261	ACTG_HUMAN	Actin, cytoplasmic 2 OS=Homo sapiens GN=ACTG1 PE=1 SV=1	1108.04	2	2214.07	0.0053	4766	DLYANTVLSGGTTMYPGIADR
P63261	ACTG_HUMAN	Actin, cytoplasmic 2 OS=Homo sapiens GN=ACTG1 PE=1 SV=1	1108.04	2	2214.07	0.0053	4766	DLYANTVLSGGTTMYPGIADR
P63261	ACTG_HUMAN	Actin, cytoplasmic 2 OS=Homo sapiens GN=ACTG1 PE=1 SV=1	1108.04	2	2214.07	0.006	4766	DLYANTVLSGGTTMYPGIADR
P63261	ACTG_HUMAN	Actin, cytoplasmic 2 OS=Homo sapiens GN=ACTG1 PE=1 SV=1	1116.03	2	2230.05	-0.0045	4766	DLYANTVLSGGTTMYPGIADR
P63261	ACTG_HUMAN	Actin, cytoplasmic 2 OS=Homo sapiens GN=ACTG1 PE=1 SV=1	1116.03	2	2230.05	-0.0038	4766	DLYANTVLSGGTTMYPGIADR
P63261	ACTG_HUMAN	Actin, cytoplasmic 2 OS=Homo sapiens GN=ACTG1 PE=1 SV=1	1116.03	2	2230.05	-0.0028	4766	DLYANTVLSGGTTMYPGIADR
P63261	ACTG_HUMAN	Actin, cytoplasmic 2 OS=Homo sapiens GN=ACTG1 PE=1 SV=1	1116.03	2	2230.06	-0.0023	4766	DLYANTVLSGGTTMYPGIADR
P63261	ACTG_HUMAN	Actin, cytoplasmic 2 OS=Homo sapiens GN=ACTG1 PE=1 SV=1	1172.09	2	2342.16	0.0004	4766	KDLYANTVLSGGTTMYPGIADR
P63261	ACTG_HUMAN	Actin, cytoplasmic 2 OS=Homo sapiens GN=ACTG1 PE=1 SV=1	1172.09	2	2342.16	0.0043	4766	KDLYANTVLSGGTTMYPGIADR
P63261	ACTG_HUMAN	Actin, cytoplasmic 2 OS=Homo sapiens GN=ACTG1 PE=1 SV=1	1172.09	2	2342.17	0.0114	4766	KDLYANTVLSGGTTMYPGIADR
P63261	ACTG_HUMAN	Actin, cytoplasmic 2 OS=Homo sapiens GN=ACTG1 PE=1 SV=1	1172.09	2	2342.17	0.0119	4766	KDLYANTVLSGGTTMYPGIADR
P63261	ACTG_HUMAN	Actin, cytoplasmic 2 OS=Homo sapiens GN=ACTG1 PE=1 SV=1	781.732	3	2342.17	0.0156	4766	KDLYANTVLSGGTTMYPGIADR
P63261	ACTG_HUMAN	Actin, cytoplasmic 2 OS=Homo sapiens GN=ACTG1 PE=1 SV=1	1172.09	2	2342.17	0.0168	4766	KDLYANTVLSGGTTMYPGIADR
P63261	ACTG_HUMAN	Actin, cytoplasmic 2 OS=Homo sapiens GN=ACTG1 PE=1 SV=1	1275.59	2	2549.16	-0.0075	4766	LCYVALDFEQEMATAASSSSLEK
P63261	ACTG_HUMAN	Actin, cytoplasmic 2 OS=Homo sapiens GN=ACTG1 PE=1 SV=1	1275.59	2	2549.16	-0.0036	4766	LCYVALDFEQEMATAASSSSLEK
P63261	ACTG_HUMAN	Actin, cytoplasmic 2 OS=Homo sapiens GN=ACTG1 PE=1 SV=1	1275.59	2	2549.17	-0.0007	4766	LCYVALDFEQEMATAASSSSLEK
P63261	ACTG_HUMAN	Actin, cytoplasmic 2 OS=Homo sapiens GN=ACTG1 PE=1 SV=1	1275.59	2	2549.17	-0.0002	4766	LCYVALDFEQEMATAASSSSLEK
P63261	ACTG_HUMAN	Actin, cytoplasmic 2 OS=Homo sapiens GN=ACTG1 PE=1 SV=1	1275.59	2	2549.17	0.0028	4766	LCYVALDFEQEMATAASSSSLEK
P63261	ACTG_HUMAN	Actin, cytoplasmic 2 OS=Homo sapiens GN=ACTG1 PE=1 SV=1	1275.59	2	2549.17	0.0028	4766	LCYVALDFEQEMATAASSSSLEK
P63261	ACTG_HUMAN	Actin, cytoplasmic 2 OS=Homo sapiens GN=ACTG1 PE=1 SV=1	1275.59	2	2549.17	0.0074	4766	LCYVALDFEQEMATAASSSSLEK
P63261	ACTG_HUMAN	Actin, cytoplasmic 2 OS=Homo sapiens GN=ACTG1 PE=1 SV=1	1275.6	2	2549.19	0.0228	4766	LCYVALDFEQEMATAASSSSLEK
P63261	ACTG_HUMAN	Actin, cytoplasmic 2 OS=Homo sapiens GN=ACTG1 PE=1 SV=1	942.805	3	2825.39	0.0056	4766	KYSVWIGGSILASLSTFQQMWISK
P63261	ACTG_HUMAN	Actin, cytoplasmic 2 OS=Homo sapiens GN=ACTG1 PE=1 SV=1	1061.87	3	3182.59	-0.0189	4766	TTGIVMDSGDGVTHTVPIYEGYALPHAILR
P63261	ACTG_HUMAN	Actin, cytoplasmic 2 OS=Homo sapiens GN=ACTG1 PE=1 SV=1	1061.87	3	3182.6	-0.0064	4766	TTGIVMDSGDGVTHTVPIYEGYALPHAILR
P63261	ACTG_HUMAN	Actin, cytoplasmic 2 OS=Homo sapiens GN=ACTG1 PE=1 SV=1	1061.88	3	3182.6	-0.0028	4766	TTGIVMDSGDGVTHTVPIYEGYALPHAILR
P63261	ACTG_HUMAN	Actin, cytoplasmic 2 OS=Homo sapiens GN=ACTG1 PE=1 SV=1	1061.88	3	3182.61	-0.0021	4766	TTGIVMDSGDGVTHTVPIYEGYALPHAILR
P63261	ACTG_HUMAN	Actin, cytoplasmic 2 OS=Homo sapiens GN=ACTG1 PE=1 SV=1	1061.88	3	3182.61	-0.0009	4766	TTGIVMDSGDGVTHTVPIYEGYALPHAILR
P63261	ACTG_HUMAN	Actin, cytoplasmic 2 OS=Homo sapiens GN=ACTG1 PE=1 SV=1	1077.82	3	3230.44	-0.0132	4766	CPEALFQPSFLGMESCGIHETTFNSIMK
P63261	ACTG_HUMAN	Actin, cytoplasmic 2 OS=Homo sapiens GN=ACTG1 PE=1 SV=1	1077.82	3	3230.44	-0.0103	4766	CPEALFQPSFLGMESCGIHETTFNSIMK
P63261	ACTG_HUMAN	Actin, cytoplasmic 2 OS=Homo sapiens GN=ACTG1 PE=1 SV=1	1077.82	3	3230.45	-0.0084	4766	CPEALFQPSFLGMESCGIHETTFNSIMK
P63261	ACTG_HUMAN	Actin, cytoplasmic 2 OS=Homo sapiens GN=ACTG1 PE=1 SV=1	1077.82	3	3230.45	-0.007	4766	CPEALFQPSFLGMESCGIHETTFNSIMK
P63261	ACTG_HUMAN	Actin, cytoplasmic 2 OS=Homo sapiens GN=ACTG1 PE=1 SV=1	1077.83	3	3230.46	0.0029	4766	CPEALFQPSFLGMESCGIHETTFNSIMK
P63261	ACTG_HUMAN	Actin, cytoplasmic 2 OS=Homo sapiens GN=ACTG1 PE=1 SV=1	1202.9	3	3605.69	-0.0098	4766	EKMTQIMFETFNTPAMYVAIQAVLSLYASGR
P62736	ACTA_HUMAN	Actin, aortic smooth muscle OS=Homo sapiens GN=ACTA2 PE=1 SV=1	398.236	2	794.458	-0.0068	2029	IIAPPER
P62736	ACTA_HUMAN	Actin, aortic smooth muscle OS=Homo sapiens GN=ACTA2 PE=1 SV=1	398.237	2	794.459	-0.0061	2029	IIAPPER
P62736	ACTA_HUMAN	Actin, aortic smooth muscle OS=Homo sapiens GN=ACTA2 PE=1 SV=1	398.237	2	794.46	-0.0051	2029	IIAPPER
P62736	ACTA_HUMAN	Actin, aortic smooth muscle OS=Homo sapiens GN=ACTA2 PE=1 SV=1	398.238	2	794.461	-0.0042	2029	IIAPPER
P62736	ACTA_HUMAN	Actin, aortic smooth muscle OS=Homo sapiens GN=ACTA2 PE=1 SV=1	398.238	2	794.461	-0.0042	2029	IIAPPER
P62736	ACTA_HUMAN	Actin, aortic smooth muscle OS=Homo sapiens GN=ACTA2 PE=1 SV=1	398.238	2	794.461	-0.0037	2029	IIAPPER
P62736	ACTA_HUMAN	Actin, aortic smooth muscle OS=Homo sapiens GN=ACTA2 PE=1 SV=1	398.238	2	794.461	-0.0036	2029	IIAPPER
P62736	ACTA_HUMAN	Actin, aortic smooth muscle OS=Homo sapiens GN=ACTA2 PE=1 SV=1	398.238	2	794.462	-0.0035	2029	IIAPPER
P62736	ACTA_HUMAN	Actin, aortic smooth muscle OS=Homo sapiens GN=ACTA2 PE=1 SV=1	398.238	2	794.462	-0.0035	2029	IIAPPER
P62736	ACTA_HUMAN	Actin, aortic smooth muscle OS=Homo sapiens GN=ACTA2 PE=1 SV=1	398.238	2	794.462	-0.0032	2029	IIAPPER
P62736	ACTA_HUMAN	Actin, aortic smooth muscle OS=Homo sapiens GN=ACTA2 PE=1 SV=1	398.238	2	794.462	-0.0031	2029	IIAPPER
P62736	ACTA_HUMAN	Actin, aortic smooth muscle OS=Homo sapiens GN=ACTA2 PE=1 SV=1	398.238	2	794.462	-0.0028	2029	IIAPPER
P62736	ACTA_HUMAN	Actin, aortic smooth muscle OS=Homo sapiens GN=ACTA2 PE=1 SV=1	398.238	2	794.462	-0.0028	2029	IIAPPER
P62736	ACTA_HUMAN	Actin, aortic smooth muscle OS=Homo sapiens GN=ACTA2 PE=1 SV=1	398.239	2	794.463	-0.0023	2029	IIAPPER
P62736	ACTA_HUMAN	Actin, aortic smooth muscle OS=Homo sapiens GN=ACTA2 PE=1 SV=1	398.239	2	794.463	-0.0018	2029	IIAPPER
P62736	ACTA_HUMAN	Actin, aortic smooth muscle OS=Homo sapiens GN=ACTA2 PE=1 SV=1	398.239	2	794.463	-0.0017	2029	IIAPPER
P62736	ACTA_HUMAN	Actin, aortic smooth muscle OS=Homo sapiens GN=ACTA2 PE=1 SV=1	398.239	2	794.463	-0.0015	2029	IIAPPER
P62736	ACTA_HUMAN	Actin, aortic smooth muscle OS=Homo sapiens GN=ACTA2 PE=1 SV=1	398.239	2	794.464	-0.0014	2029	IIAPPER
P62736	ACTA_HUMAN	Actin, aortic smooth muscle OS=Homo sapiens GN=ACTA2 PE=1 SV=1	398.239	2	794.464	-0.0014	2029	IIAPPER
P62736	ACTA_HUMAN	Actin, aortic smooth muscle OS=Homo sapiens GN=ACTA2 PE=1 SV=1	398.239	2	794.464	-0.0013	2029	IIAPPER
P62736	ACTA_HUMAN	Actin, aortic smooth muscle OS=Homo sapiens GN=ACTA2 PE=1 SV=1	398.239	2	794.464	-0.0012	2029	IIAPPER
P62736	ACTA_HUMAN	Actin, aortic smooth muscle OS=Homo sapiens GN=ACTA2 PE=1 SV=1	398.239	2	794.464	-0.0012	2029	IIAPPER
P62736	ACTA_HUMAN	Actin, aortic smooth muscle OS=Homo sapiens GN=ACTA2 PE=1 SV=1	398.239	2	794.464	-0.001	2029	IIAPPER
P62736	ACTA_HUMAN	Actin, aortic smooth muscle OS=Homo sapiens GN=ACTA2 PE=1 SV=1	398.239	2	794.464	-0.001	2029	IIAPPER
P62736	ACTA_HUMAN	Actin, aortic smooth muscle OS=Homo sapiens GN=ACTA2 PE=1 SV=1	398.239	2	794.464	-0.0009	2029	IIAPPER
P62736	ACTA_HUMAN	Actin, aortic smooth muscle OS=Homo sapiens GN=ACTA2 PE=1 SV=1	398.239	2	794.464	-0.0008	2029	IIAPPER
P62736	ACTA_HUMAN	Actin, aortic smooth muscle OS=Homo sapiens GN=ACTA2 PE=1 SV=1	398.239	2	794.464	-0.0007	2029	IIAPPER
P62736	ACTA_HUMAN	Actin, aortic smooth muscle OS=Homo sapiens GN=ACTA2 PE=1 SV=1	398.239	2	794.464	-0.0007	2029	IIAPPER
P62736	ACTA_HUMAN	Actin, aortic smooth muscle OS=Homo sapiens GN=ACTA2 PE=1 SV=1	398.239	2	794.464	-0.0007	2029	IIAPPER
P62736	ACTA_HUMAN	Actin, aortic smooth muscle OS=Homo sapiens GN=ACTA2 PE=1 SV=1	398.24	2	794.464	-0.0006	2029	IIAPPER
P62736	ACTA_HUMAN	Actin, aortic smooth muscle OS=Homo sapiens GN=ACTA2 PE=1 SV=1	398.24	2	794.464	-0.0006	2029	IIAPPER
P62736	ACTA_HUMAN	Actin, aortic smooth muscle OS=Homo sapiens GN=ACTA2 PE=1 SV=1	398.24	2	794.464	-0.0006	2029	IIAPPER
P62736	ACTA_HUMAN	Actin, aortic smooth muscle OS=Homo sapiens GN=ACTA2 PE=1 SV=1	398.24	2	794.464	-0.0006	2029	IIAPPER
P62736	ACTA_HUMAN	Actin, aortic smooth muscle OS=Homo sapiens GN=ACTA2 PE=1 SV=1	398.24	2	794.465	-0.0005	2029	IIAPPER
P62736	ACTA_HUMAN	Actin, aortic smooth muscle OS=Homo sapiens GN=ACTA2 PE=1 SV=1	398.24	2	794.465	-0.0005	2029	IIAPPER
P62736	ACTA_HUMAN	Actin, aortic smooth muscle OS=Homo sapiens GN=ACTA2 PE=1 SV=1	398.24	2	794.465	-0.0004	2029	IIAPPER
P62736	ACTA_HUMAN	Actin, aortic smooth muscle OS=Homo sapiens GN=ACTA2 PE=1 SV=1	398.24	2	794.465	-0.0003	2029	IIAPPER
P62736	ACTA_HUMAN	Actin, aortic smooth muscle OS=Homo sapiens GN=ACTA2 PE=1 SV=1	398.24	2	794.465	-0.0003	2029	IIAPPER
P62736	ACTA_HUMAN	Actin, aortic smooth muscle OS=Homo sapiens GN=ACTA2 PE=1 SV=1	398.24	2	794.465	-0.0003	2029	IIAPPER
P62736	ACTA_HUMAN	Actin, aortic smooth muscle OS=Homo sapiens GN=ACTA2 PE=1 SV=1	398.24	2	794.465	-0.0003	2029	IIAPPER
P62736	ACTA_HUMAN	Actin, aortic smooth muscle OS=Homo sapiens GN=ACTA2 PE=1 SV=1	398.24	2	794.465	-0.0003	2029	IIAPPER
P62736	ACTA_HUMAN	Actin, aortic smooth muscle OS=Homo sapiens GN=ACTA2 PE=1 SV=1	398.24	2	794.465	-0.0002	2029	IIAPPER
P62736	ACTA_HUMAN	Actin, aortic smooth muscle OS=Homo sapiens GN=ACTA2 PE=1 SV=1	398.24	2	794.465	-0.0002	2029	IIAPPER
P62736	ACTA_HUMAN	Actin, aortic smooth muscle OS=Homo sapiens GN=ACTA2 PE=1 SV=1	398.24	2	794.465	-0.0002	2029	IIAPPER
P62736	ACTA_HUMAN	Actin, aortic smooth muscle OS=Homo sapiens GN=ACTA2 PE=1 SV=1	398.24	2	794.465	-0.0002	2029	IIAPPER
P62736	ACTA_HUMAN	Actin, aortic smooth muscle OS=Homo sapiens GN=ACTA2 PE=1 SV=1	398.24	2	794.465	-0.0001	2029	IIAPPER
P62736	ACTA_HUMAN	Actin, aortic smooth muscle OS=Homo sapiens GN=ACTA2 PE=1 SV=1	398.24	2	794.465	0	2029	IIAPPER
P62736	ACTA_HUMAN	Actin, aortic smooth muscle OS=Homo sapiens GN=ACTA2 PE=1 SV=1	398.24	2	794.465	0	2029	IIAPPER
P62736	ACTA_HUMAN	Actin, aortic smooth muscle OS=Homo sapiens GN=ACTA2 PE=1 SV=1	398.24	2	794.465	0.0001	2029	IIAPPER
P62736	ACTA_HUMAN	Actin, aortic smooth muscle OS=Homo sapiens GN=ACTA2 PE=1 SV=1	398.24	2	794.465	0.0001	2029	IIAPPER
P62736	ACTA_HUMAN	Actin, aortic smooth muscle OS=Homo sapiens GN=ACTA2 PE=1 SV=1	398.24	2	794.465	0.0002	2029	IIAPPER
P62736	ACTA_HUMAN	Actin, aortic smooth muscle OS=Homo sapiens GN=ACTA2 PE=1 SV=1	398.24	2	794.465	0.0002	2029	IIAPPER
P62736	ACTA_HUMAN	Actin, aortic smooth muscle OS=Homo sapiens GN=ACTA2 PE=1 SV=1	398.24	2	794.465	0.0002	2029	IIAPPER
P62736	ACTA_HUMAN	Actin, aortic smooth muscle OS=Homo sapiens GN=ACTA2 PE=1 SV=1	398.24	2	794.465	0.0003	2029	IIAPPER
P62736	ACTA_HUMAN	Actin, aortic smooth muscle OS=Homo sapiens GN=ACTA2 PE=1 SV=1	398.24	2	794.465	0.0003	2029	IIAPPER
P62736	ACTA_HUMAN	Actin, aortic smooth muscle OS=Homo sapiens GN=ACTA2 PE=1 SV=1	398.24	2	794.465	0.0004	2029	IIAPPER
P62736	ACTA_HUMAN	Actin, aortic smooth muscle OS=Homo sapiens GN=ACTA2 PE=1 SV=1	398.24	2	794.465	0.0004	2029	IIAPPER
P62736	ACTA_HUMAN	Actin, aortic smooth muscle OS=Homo sapiens GN=ACTA2 PE=1 SV=1	398.24	2	794.465	0.0004	2029	IIAPPER
P62736	ACTA_HUMAN	Actin, aortic smooth muscle OS=Homo sapiens GN=ACTA2 PE=1 SV=1	398.24	2	794.465	0.0004	2029	IIAPPER
P62736	ACTA_HUMAN	Actin, aortic smooth muscle OS=Homo sapiens GN=ACTA2 PE=1 SV=1	398.24	2	794.465	0.0004	2029	IIAPPER
P62736	ACTA_HUMAN	Actin, aortic smooth muscle OS=Homo sapiens GN=ACTA2 PE=1 SV=1	398.24	2	794.466	0.0005	2029	IIAPPER
P62736	ACTA_HUMAN	Actin, aortic smooth muscle OS=Homo sapiens GN=ACTA2 PE=1 SV=1	398.24	2	794.466	0.0005	2029	IIAPPER
P62736	ACTA_HUMAN	Actin, aortic smooth muscle OS=Homo sapiens GN=ACTA2 PE=1 SV=1	398.24	2	794.466	0.0006	2029	IIAPPER
P62736	ACTA_HUMAN	Actin, aortic smooth muscle OS=Homo sapiens GN=ACTA2 PE=1 SV=1	398.24	2	794.466	0.0007	2029	IIAPPER
P62736	ACTA_HUMAN	Actin, aortic smooth muscle OS=Homo sapiens GN=ACTA2 PE=1 SV=1	398.24	2	794.466	0.0007	2029	IIAPPER
P62736	ACTA_HUMAN	Actin, aortic smooth muscle OS=Homo sapiens GN=ACTA2 PE=1 SV=1	398.24	2	794.466	0.0007	2029	IIAPPER
P62736	ACTA_HUMAN	Actin, aortic smooth muscle OS=Homo sapiens GN=ACTA2 PE=1 SV=1	398.24	2	794.466	0.0008	2029	IIAPPER
P62736	ACTA_HUMAN	Actin, aortic smooth muscle OS=Homo sapiens GN=ACTA2 PE=1 SV=1	398.24	2	794.466	0.0008	2029	IIAPPER
P62736	ACTA_HUMAN	Actin, aortic smooth muscle OS=Homo sapiens GN=ACTA2 PE=1 SV=1	398.24	2	794.466	0.0008	2029	IIAPPER
P62736	ACTA_HUMAN	Actin, aortic smooth muscle OS=Homo sapiens GN=ACTA2 PE=1 SV=1	398.24	2	794.466	0.0009	2029	IIAPPER
P62736	ACTA_HUMAN	Actin, aortic smooth muscle OS=Homo sapiens GN=ACTA2 PE=1 SV=1	398.24	2	794.466	0.0009	2029	IIAPPER
P62736	ACTA_HUMAN	Actin, aortic smooth muscle OS=Homo sapiens GN=ACTA2 PE=1 SV=1	398.24	2	794.466	0.0009	2029	IIAPPER
P62736	ACTA_HUMAN	Actin, aortic smooth muscle OS=Homo sapiens GN=ACTA2 PE=1 SV=1	398.24	2	794.466	0.0009	2029	IIAPPER
P62736	ACTA_HUMAN	Actin, aortic smooth muscle OS=Homo sapiens GN=ACTA2 PE=1 SV=1	398.24	2	794.466	0.001	2029	IIAPPER
P62736	ACTA_HUMAN	Actin, aortic smooth muscle OS=Homo sapiens GN=ACTA2 PE=1 SV=1	398.24	2	794.466	0.0011	2029	IIAPPER
P62736	ACTA_HUMAN	Actin, aortic smooth muscle OS=Homo sapiens GN=ACTA2 PE=1 SV=1	398.24	2	794.466	0.0011	2029	IIAPPER
P62736	ACTA_HUMAN	Actin, aortic smooth muscle OS=Homo sapiens GN=ACTA2 PE=1 SV=1	398.24	2	794.466	0.0011	2029	IIAPPER
P62736	ACTA_HUMAN	Actin, aortic smooth muscle OS=Homo sapiens GN=ACTA2 PE=1 SV=1	398.24	2	794.466	0.0012	2029	IIAPPER
P62736	ACTA_HUMAN	Actin, aortic smooth muscle OS=Homo sapiens GN=ACTA2 PE=1 SV=1	398.24	2	794.466	0.0013	2029	IIAPPER
P62736	ACTA_HUMAN	Actin, aortic smooth muscle OS=Homo sapiens GN=ACTA2 PE=1 SV=1	398.24	2	794.466	0.0013	2029	IIAPPER
P62736	ACTA_HUMAN	Actin, aortic smooth muscle OS=Homo sapiens GN=ACTA2 PE=1 SV=1	398.24	2	794.466	0.0015	2029	IIAPPER
P62736	ACTA_HUMAN	Actin, aortic smooth muscle OS=Homo sapiens GN=ACTA2 PE=1 SV=1	398.24	2	794.466	0.0015	2029	IIAPPER
P62736	ACTA_HUMAN	Actin, aortic smooth muscle OS=Homo sapiens GN=ACTA2 PE=1 SV=1	398.241	2	794.467	0.0016	2029	IIAPPER
P62736	ACTA_HUMAN	Actin, aortic smooth muscle OS=Homo sapiens GN=ACTA2 PE=1 SV=1	398.241	2	794.467	0.0016	2029	IIAPPER
P62736	ACTA_HUMAN	Actin, aortic smooth muscle OS=Homo sapiens GN=ACTA2 PE=1 SV=1	398.241	2	794.467	0.0016	2029	IIAPPER
P62736	ACTA_HUMAN	Actin, aortic smooth muscle OS=Homo sapiens GN=ACTA2 PE=1 SV=1	398.241	2	794.467	0.0018	2029	IIAPPER
P62736	ACTA_HUMAN	Actin, aortic smooth muscle OS=Homo sapiens GN=ACTA2 PE=1 SV=1	398.241	2	794.467	0.0018	2029	IIAPPER
P62736	ACTA_HUMAN	Actin, aortic smooth muscle OS=Homo sapiens GN=ACTA2 PE=1 SV=1	398.241	2	794.467	0.002	2029	IIAPPER
P62736	ACTA_HUMAN	Actin, aortic smooth muscle OS=Homo sapiens GN=ACTA2 PE=1 SV=1	398.241	2	794.467	0.002	2029	IIAPPER
P62736	ACTA_HUMAN	Actin, aortic smooth muscle OS=Homo sapiens GN=ACTA2 PE=1 SV=1	398.241	2	794.467	0.002	2029	IIAPPER
P62736	ACTA_HUMAN	Actin, aortic smooth muscle OS=Homo sapiens GN=ACTA2 PE=1 SV=1	398.241	2	794.467	0.0021	2029	IIAPPER
P62736	ACTA_HUMAN	Actin, aortic smooth muscle OS=Homo sapiens GN=ACTA2 PE=1 SV=1	398.241	2	794.467	0.0021	2029	IIAPPER
P62736	ACTA_HUMAN	Actin, aortic smooth muscle OS=Homo sapiens GN=ACTA2 PE=1 SV=1	398.241	2	794.467	0.0023	2029	IIAPPER
P62736	ACTA_HUMAN	Actin, aortic smooth muscle OS=Homo sapiens GN=ACTA2 PE=1 SV=1	398.241	2	794.467	0.0023	2029	IIAPPER
P62736	ACTA_HUMAN	Actin, aortic smooth muscle OS=Homo sapiens GN=ACTA2 PE=1 SV=1	398.241	2	794.467	0.0025	2029	IIAPPER
P62736	ACTA_HUMAN	Actin, aortic smooth muscle OS=Homo sapiens GN=ACTA2 PE=1 SV=1	398.241	2	794.468	0.0027	2029	IIAPPER
P62736	ACTA_HUMAN	Actin, aortic smooth muscle OS=Homo sapiens GN=ACTA2 PE=1 SV=1	398.241	2	794.468	0.0028	2029	IIAPPER
P62736	ACTA_HUMAN	Actin, aortic smooth muscle OS=Homo sapiens GN=ACTA2 PE=1 SV=1	398.241	2	794.468	0.0033	2029	IIAPPER
P62736	ACTA_HUMAN	Actin, aortic smooth muscle OS=Homo sapiens GN=ACTA2 PE=1 SV=1	398.241	2	794.468	0.0034	2029	IIAPPER
P62736	ACTA_HUMAN	Actin, aortic smooth muscle OS=Homo sapiens GN=ACTA2 PE=1 SV=1	398.241	2	794.468	0.0034	2029	IIAPPER
P62736	ACTA_HUMAN	Actin, aortic smooth muscle OS=Homo sapiens GN=ACTA2 PE=1 SV=1	398.242	2	794.469	0.0039	2029	IIAPPER
P62736	ACTA_HUMAN	Actin, aortic smooth muscle OS=Homo sapiens GN=ACTA2 PE=1 SV=1	398.242	2	794.469	0.004	2029	IIAPPER
P62736	ACTA_HUMAN	Actin, aortic smooth muscle OS=Homo sapiens GN=ACTA2 PE=1 SV=1	398.242	2	794.47	0.0046	2029	IIAPPER
P62736	ACTA_HUMAN	Actin, aortic smooth muscle OS=Homo sapiens GN=ACTA2 PE=1 SV=1	398.242	2	794.47	0.0051	2029	IIAPPER
P62736	ACTA_HUMAN	Actin, aortic smooth muscle OS=Homo sapiens GN=ACTA2 PE=1 SV=1	398.243	2	794.471	0.0055	2029	IIAPPER
P62736	ACTA_HUMAN	Actin, aortic smooth muscle OS=Homo sapiens GN=ACTA2 PE=1 SV=1	398.243	2	794.472	0.0066	2029	IIAPPER
P62736	ACTA_HUMAN	Actin, aortic smooth muscle OS=Homo sapiens GN=ACTA2 PE=1 SV=1	398.243	2	794.472	0.0075	2029	IIAPPER
P62736	ACTA_HUMAN	Actin, aortic smooth muscle OS=Homo sapiens GN=ACTA2 PE=1 SV=1	488.723	2	975.432	-0.009	2029	AGFAGDDAPR
P62736	ACTA_HUMAN	Actin, aortic smooth muscle OS=Homo sapiens GN=ACTA2 PE=1 SV=1	488.726	2	975.437	-0.0037	2029	AGFAGDDAPR
P62736	ACTA_HUMAN	Actin, aortic smooth muscle OS=Homo sapiens GN=ACTA2 PE=1 SV=1	488.726	2	975.438	-0.0034	2029	AGFAGDDAPR
P62736	ACTA_HUMAN	Actin, aortic smooth muscle OS=Homo sapiens GN=ACTA2 PE=1 SV=1	488.726	2	975.438	-0.003	2029	AGFAGDDAPR
P62736	ACTA_HUMAN	Actin, aortic smooth muscle OS=Homo sapiens GN=ACTA2 PE=1 SV=1	488.726	2	975.438	-0.0029	2029	AGFAGDDAPR
P62736	ACTA_HUMAN	Actin, aortic smooth muscle OS=Homo sapiens GN=ACTA2 PE=1 SV=1	488.726	2	975.438	-0.0029	2029	AGFAGDDAPR
P62736	ACTA_HUMAN	Actin, aortic smooth muscle OS=Homo sapiens GN=ACTA2 PE=1 SV=1	488.726	2	975.438	-0.0029	2029	AGFAGDDAPR
P62736	ACTA_HUMAN	Actin, aortic smooth muscle OS=Homo sapiens GN=ACTA2 PE=1 SV=1	488.726	2	975.438	-0.0029	2029	AGFAGDDAPR
P62736	ACTA_HUMAN	Actin, aortic smooth muscle OS=Homo sapiens GN=ACTA2 PE=1 SV=1	488.726	2	975.438	-0.0028	2029	AGFAGDDAPR
P62736	ACTA_HUMAN	Actin, aortic smooth muscle OS=Homo sapiens GN=ACTA2 PE=1 SV=1	488.726	2	975.438	-0.0028	2029	AGFAGDDAPR
P62736	ACTA_HUMAN	Actin, aortic smooth muscle OS=Homo sapiens GN=ACTA2 PE=1 SV=1	488.726	2	975.438	-0.0026	2029	AGFAGDDAPR
P62736	ACTA_HUMAN	Actin, aortic smooth muscle OS=Homo sapiens GN=ACTA2 PE=1 SV=1	488.726	2	975.438	-0.0026	2029	AGFAGDDAPR
P62736	ACTA_HUMAN	Actin, aortic smooth muscle OS=Homo sapiens GN=ACTA2 PE=1 SV=1	488.726	2	975.438	-0.0025	2029	AGFAGDDAPR
P62736	ACTA_HUMAN	Actin, aortic smooth muscle OS=Homo sapiens GN=ACTA2 PE=1 SV=1	488.727	2	975.439	-0.0024	2029	AGFAGDDAPR
P62736	ACTA_HUMAN	Actin, aortic smooth muscle OS=Homo sapiens GN=ACTA2 PE=1 SV=1	488.727	2	975.439	-0.0024	2029	AGFAGDDAPR
P62736	ACTA_HUMAN	Actin, aortic smooth muscle OS=Homo sapiens GN=ACTA2 PE=1 SV=1	488.727	2	975.439	-0.0024	2029	AGFAGDDAPR
P62736	ACTA_HUMAN	Actin, aortic smooth muscle OS=Homo sapiens GN=ACTA2 PE=1 SV=1	488.727	2	975.439	-0.0022	2029	AGFAGDDAPR
P62736	ACTA_HUMAN	Actin, aortic smooth muscle OS=Homo sapiens GN=ACTA2 PE=1 SV=1	488.727	2	975.439	-0.002	2029	AGFAGDDAPR
P62736	ACTA_HUMAN	Actin, aortic smooth muscle OS=Homo sapiens GN=ACTA2 PE=1 SV=1	488.727	2	975.439	-0.002	2029	AGFAGDDAPR
P62736	ACTA_HUMAN	Actin, aortic smooth muscle OS=Homo sapiens GN=ACTA2 PE=1 SV=1	488.727	2	975.439	-0.002	2029	AGFAGDDAPR
P62736	ACTA_HUMAN	Actin, aortic smooth muscle OS=Homo sapiens GN=ACTA2 PE=1 SV=1	488.727	2	975.439	-0.0019	2029	AGFAGDDAPR
P62736	ACTA_HUMAN	Actin, aortic smooth muscle OS=Homo sapiens GN=ACTA2 PE=1 SV=1	488.727	2	975.439	-0.0018	2029	AGFAGDDAPR
P62736	ACTA_HUMAN	Actin, aortic smooth muscle OS=Homo sapiens GN=ACTA2 PE=1 SV=1	488.727	2	975.439	-0.0017	2029	AGFAGDDAPR
P62736	ACTA_HUMAN	Actin, aortic smooth muscle OS=Homo sapiens GN=ACTA2 PE=1 SV=1	488.727	2	975.439	-0.0017	2029	AGFAGDDAPR
P62736	ACTA_HUMAN	Actin, aortic smooth muscle OS=Homo sapiens GN=ACTA2 PE=1 SV=1	488.727	2	975.439	-0.0016	2029	AGFAGDDAPR
P62736	ACTA_HUMAN	Actin, aortic smooth muscle OS=Homo sapiens GN=ACTA2 PE=1 SV=1	488.727	2	975.439	-0.0015	2029	AGFAGDDAPR
P62736	ACTA_HUMAN	Actin, aortic smooth muscle OS=Homo sapiens GN=ACTA2 PE=1 SV=1	488.727	2	975.439	-0.0015	2029	AGFAGDDAPR
P62736	ACTA_HUMAN	Actin, aortic smooth muscle OS=Homo sapiens GN=ACTA2 PE=1 SV=1	488.727	2	975.439	-0.0015	2029	AGFAGDDAPR
P62736	ACTA_HUMAN	Actin, aortic smooth muscle OS=Homo sapiens GN=ACTA2 PE=1 SV=1	488.727	2	975.439	-0.0015	2029	AGFAGDDAPR
P62736	ACTA_HUMAN	Actin, aortic smooth muscle OS=Homo sapiens GN=ACTA2 PE=1 SV=1	488.727	2	975.439	-0.0015	2029	AGFAGDDAPR
P62736	ACTA_HUMAN	Actin, aortic smooth muscle OS=Homo sapiens GN=ACTA2 PE=1 SV=1	488.727	2	975.44	-0.0014	2029	AGFAGDDAPR
P62736	ACTA_HUMAN	Actin, aortic smooth muscle OS=Homo sapiens GN=ACTA2 PE=1 SV=1	488.727	2	975.44	-0.0014	2029	AGFAGDDAPR
P62736	ACTA_HUMAN	Actin, aortic smooth muscle OS=Homo sapiens GN=ACTA2 PE=1 SV=1	488.727	2	975.44	-0.0013	2029	AGFAGDDAPR
P62736	ACTA_HUMAN	Actin, aortic smooth muscle OS=Homo sapiens GN=ACTA2 PE=1 SV=1	488.727	2	975.44	-0.0013	2029	AGFAGDDAPR
P62736	ACTA_HUMAN	Actin, aortic smooth muscle OS=Homo sapiens GN=ACTA2 PE=1 SV=1	488.727	2	975.44	-0.0013	2029	AGFAGDDAPR
P62736	ACTA_HUMAN	Actin, aortic smooth muscle OS=Homo sapiens GN=ACTA2 PE=1 SV=1	488.727	2	975.44	-0.0012	2029	AGFAGDDAPR
P62736	ACTA_HUMAN	Actin, aortic smooth muscle OS=Homo sapiens GN=ACTA2 PE=1 SV=1	488.727	2	975.44	-0.0012	2029	AGFAGDDAPR
P62736	ACTA_HUMAN	Actin, aortic smooth muscle OS=Homo sapiens GN=ACTA2 PE=1 SV=1	488.727	2	975.44	-0.0012	2029	AGFAGDDAPR
P62736	ACTA_HUMAN	Actin, aortic smooth muscle OS=Homo sapiens GN=ACTA2 PE=1 SV=1	488.727	2	975.44	-0.001	2029	AGFAGDDAPR
P62736	ACTA_HUMAN	Actin, aortic smooth muscle OS=Homo sapiens GN=ACTA2 PE=1 SV=1	488.727	2	975.44	-0.001	2029	AGFAGDDAPR
P62736	ACTA_HUMAN	Actin, aortic smooth muscle OS=Homo sapiens GN=ACTA2 PE=1 SV=1	488.727	2	975.44	-0.001	2029	AGFAGDDAPR
P62736	ACTA_HUMAN	Actin, aortic smooth muscle OS=Homo sapiens GN=ACTA2 PE=1 SV=1	488.727	2	975.44	-0.0008	2029	AGFAGDDAPR
P62736	ACTA_HUMAN	Actin, aortic smooth muscle OS=Homo sapiens GN=ACTA2 PE=1 SV=1	488.727	2	975.44	-0.0007	2029	AGFAGDDAPR
P62736	ACTA_HUMAN	Actin, aortic smooth muscle OS=Homo sapiens GN=ACTA2 PE=1 SV=1	488.727	2	975.44	-0.0007	2029	AGFAGDDAPR
P62736	ACTA_HUMAN	Actin, aortic smooth muscle OS=Homo sapiens GN=ACTA2 PE=1 SV=1	488.728	2	975.441	-0.0004	2029	AGFAGDDAPR
P62736	ACTA_HUMAN	Actin, aortic smooth muscle OS=Homo sapiens GN=ACTA2 PE=1 SV=1	488.728	2	975.441	-0.0004	2029	AGFAGDDAPR
P62736	ACTA_HUMAN	Actin, aortic smooth muscle OS=Homo sapiens GN=ACTA2 PE=1 SV=1	488.728	2	975.441	-0.0003	2029	AGFAGDDAPR
P62736	ACTA_HUMAN	Actin, aortic smooth muscle OS=Homo sapiens GN=ACTA2 PE=1 SV=1	488.728	2	975.441	-0.0002	2029	AGFAGDDAPR
P62736	ACTA_HUMAN	Actin, aortic smooth muscle OS=Homo sapiens GN=ACTA2 PE=1 SV=1	488.728	2	975.441	-0.0002	2029	AGFAGDDAPR
P62736	ACTA_HUMAN	Actin, aortic smooth muscle OS=Homo sapiens GN=ACTA2 PE=1 SV=1	488.728	2	975.441	-0.0001	2029	AGFAGDDAPR
P62736	ACTA_HUMAN	Actin, aortic smooth muscle OS=Homo sapiens GN=ACTA2 PE=1 SV=1	488.728	2	975.441	-0.0001	2029	AGFAGDDAPR
P62736	ACTA_HUMAN	Actin, aortic smooth muscle OS=Homo sapiens GN=ACTA2 PE=1 SV=1	488.728	2	975.441	0	2029	AGFAGDDAPR
P62736	ACTA_HUMAN	Actin, aortic smooth muscle OS=Homo sapiens GN=ACTA2 PE=1 SV=1	488.728	2	975.441	0.0001	2029	AGFAGDDAPR
P62736	ACTA_HUMAN	Actin, aortic smooth muscle OS=Homo sapiens GN=ACTA2 PE=1 SV=1	488.728	2	975.441	0.0002	2029	AGFAGDDAPR
P62736	ACTA_HUMAN	Actin, aortic smooth muscle OS=Homo sapiens GN=ACTA2 PE=1 SV=1	488.728	2	975.441	0.0003	2029	AGFAGDDAPR
P62736	ACTA_HUMAN	Actin, aortic smooth muscle OS=Homo sapiens GN=ACTA2 PE=1 SV=1	488.728	2	975.441	0.0004	2029	AGFAGDDAPR
P62736	ACTA_HUMAN	Actin, aortic smooth muscle OS=Homo sapiens GN=ACTA2 PE=1 SV=1	488.728	2	975.442	0.0006	2029	AGFAGDDAPR
P62736	ACTA_HUMAN	Actin, aortic smooth muscle OS=Homo sapiens GN=ACTA2 PE=1 SV=1	488.728	2	975.442	0.0006	2029	AGFAGDDAPR
P62736	ACTA_HUMAN	Actin, aortic smooth muscle OS=Homo sapiens GN=ACTA2 PE=1 SV=1	488.728	2	975.442	0.0006	2029	AGFAGDDAPR
P62736	ACTA_HUMAN	Actin, aortic smooth muscle OS=Homo sapiens GN=ACTA2 PE=1 SV=1	488.728	2	975.442	0.0008	2029	AGFAGDDAPR
P62736	ACTA_HUMAN	Actin, aortic smooth muscle OS=Homo sapiens GN=ACTA2 PE=1 SV=1	488.728	2	975.442	0.0008	2029	AGFAGDDAPR
P62736	ACTA_HUMAN	Actin, aortic smooth muscle OS=Homo sapiens GN=ACTA2 PE=1 SV=1	488.728	2	975.442	0.0008	2029	AGFAGDDAPR
P62736	ACTA_HUMAN	Actin, aortic smooth muscle OS=Homo sapiens GN=ACTA2 PE=1 SV=1	488.728	2	975.442	0.0012	2029	AGFAGDDAPR
P62736	ACTA_HUMAN	Actin, aortic smooth muscle OS=Homo sapiens GN=ACTA2 PE=1 SV=1	488.728	2	975.442	0.0013	2029	AGFAGDDAPR
P62736	ACTA_HUMAN	Actin, aortic smooth muscle OS=Homo sapiens GN=ACTA2 PE=1 SV=1	488.728	2	975.442	0.0013	2029	AGFAGDDAPR
P62736	ACTA_HUMAN	Actin, aortic smooth muscle OS=Homo sapiens GN=ACTA2 PE=1 SV=1	488.728	2	975.442	0.0013	2029	AGFAGDDAPR
P62736	ACTA_HUMAN	Actin, aortic smooth muscle OS=Homo sapiens GN=ACTA2 PE=1 SV=1	488.728	2	975.442	0.0014	2029	AGFAGDDAPR
P62736	ACTA_HUMAN	Actin, aortic smooth muscle OS=Homo sapiens GN=ACTA2 PE=1 SV=1	488.728	2	975.442	0.0014	2029	AGFAGDDAPR
P62736	ACTA_HUMAN	Actin, aortic smooth muscle OS=Homo sapiens GN=ACTA2 PE=1 SV=1	488.729	2	975.443	0.0016	2029	AGFAGDDAPR
P62736	ACTA_HUMAN	Actin, aortic smooth muscle OS=Homo sapiens GN=ACTA2 PE=1 SV=1	488.729	2	975.443	0.0017	2029	AGFAGDDAPR
P62736	ACTA_HUMAN	Actin, aortic smooth muscle OS=Homo sapiens GN=ACTA2 PE=1 SV=1	488.729	2	975.443	0.002	2029	AGFAGDDAPR
P62736	ACTA_HUMAN	Actin, aortic smooth muscle OS=Homo sapiens GN=ACTA2 PE=1 SV=1	488.729	2	975.443	0.0025	2029	AGFAGDDAPR
P62736	ACTA_HUMAN	Actin, aortic smooth muscle OS=Homo sapiens GN=ACTA2 PE=1 SV=1	488.729	2	975.444	0.0031	2029	AGFAGDDAPR
P62736	ACTA_HUMAN	Actin, aortic smooth muscle OS=Homo sapiens GN=ACTA2 PE=1 SV=1	488.729	2	975.444	0.0032	2029	AGFAGDDAPR
P62736	ACTA_HUMAN	Actin, aortic smooth muscle OS=Homo sapiens GN=ACTA2 PE=1 SV=1	488.73	2	975.444	0.0035	2029	AGFAGDDAPR
P62736	ACTA_HUMAN	Actin, aortic smooth muscle OS=Homo sapiens GN=ACTA2 PE=1 SV=1	488.73	2	975.445	0.0036	2029	AGFAGDDAPR
P62736	ACTA_HUMAN	Actin, aortic smooth muscle OS=Homo sapiens GN=ACTA2 PE=1 SV=1	488.73	2	975.445	0.004	2029	AGFAGDDAPR
P62736	ACTA_HUMAN	Actin, aortic smooth muscle OS=Homo sapiens GN=ACTA2 PE=1 SV=1	488.73	2	975.445	0.0042	2029	AGFAGDDAPR
P62736	ACTA_HUMAN	Actin, aortic smooth muscle OS=Homo sapiens GN=ACTA2 PE=1 SV=1	488.73	2	975.445	0.0043	2029	AGFAGDDAPR
P62736	ACTA_HUMAN	Actin, aortic smooth muscle OS=Homo sapiens GN=ACTA2 PE=1 SV=1	488.73	2	975.445	0.0044	2029	AGFAGDDAPR
P62736	ACTA_HUMAN	Actin, aortic smooth muscle OS=Homo sapiens GN=ACTA2 PE=1 SV=1	488.73	2	975.445	0.0044	2029	AGFAGDDAPR
P62736	ACTA_HUMAN	Actin, aortic smooth muscle OS=Homo sapiens GN=ACTA2 PE=1 SV=1	488.73	2	975.446	0.0048	2029	AGFAGDDAPR
P62736	ACTA_HUMAN	Actin, aortic smooth muscle OS=Homo sapiens GN=ACTA2 PE=1 SV=1	499.745	2	997.475	-0.0039	2029	DLTDYLMK
P62736	ACTA_HUMAN	Actin, aortic smooth muscle OS=Homo sapiens GN=ACTA2 PE=1 SV=1	499.745	2	997.476	-0.0028	2029	DLTDYLMK
P62736	ACTA_HUMAN	Actin, aortic smooth muscle OS=Homo sapiens GN=ACTA2 PE=1 SV=1	499.746	2	997.477	-0.0016	2029	DLTDYLMK
P62736	ACTA_HUMAN	Actin, aortic smooth muscle OS=Homo sapiens GN=ACTA2 PE=1 SV=1	499.749	2	997.483	0.0037	2029	DLTDYLMK
P62736	ACTA_HUMAN	Actin, aortic smooth muscle OS=Homo sapiens GN=ACTA2 PE=1 SV=1	581.308	2	1160.6	-0.0091	2029	EITALAPSTMK
P62736	ACTA_HUMAN	Actin, aortic smooth muscle OS=Homo sapiens GN=ACTA2 PE=1 SV=1	581.309	2	1160.6	-0.0069	2029	EITALAPSTMK
P62736	ACTA_HUMAN	Actin, aortic smooth muscle OS=Homo sapiens GN=ACTA2 PE=1 SV=1	581.309	2	1160.6	-0.0069	2029	EITALAPSTMK
P62736	ACTA_HUMAN	Actin, aortic smooth muscle OS=Homo sapiens GN=ACTA2 PE=1 SV=1	581.309	2	1160.6	-0.0069	2029	EITALAPSTMK
P62736	ACTA_HUMAN	Actin, aortic smooth muscle OS=Homo sapiens GN=ACTA2 PE=1 SV=1	581.31	2	1160.6	-0.0064	2029	EITALAPSTMK
P62736	ACTA_HUMAN	Actin, aortic smooth muscle OS=Homo sapiens GN=ACTA2 PE=1 SV=1	581.31	2	1160.61	-0.006	2029	EITALAPSTMK
P62736	ACTA_HUMAN	Actin, aortic smooth muscle OS=Homo sapiens GN=ACTA2 PE=1 SV=1	581.31	2	1160.61	-0.0054	2029	EITALAPSTMK
P62736	ACTA_HUMAN	Actin, aortic smooth muscle OS=Homo sapiens GN=ACTA2 PE=1 SV=1	581.31	2	1160.61	-0.0053	2029	EITALAPSTMK
P62736	ACTA_HUMAN	Actin, aortic smooth muscle OS=Homo sapiens GN=ACTA2 PE=1 SV=1	581.31	2	1160.61	-0.0052	2029	EITALAPSTMK
P62736	ACTA_HUMAN	Actin, aortic smooth muscle OS=Homo sapiens GN=ACTA2 PE=1 SV=1	581.31	2	1160.61	-0.005	2029	EITALAPSTMK
P62736	ACTA_HUMAN	Actin, aortic smooth muscle OS=Homo sapiens GN=ACTA2 PE=1 SV=1	581.31	2	1160.61	-0.005	2029	EITALAPSTMK
P62736	ACTA_HUMAN	Actin, aortic smooth muscle OS=Homo sapiens GN=ACTA2 PE=1 SV=1	581.31	2	1160.61	-0.0049	2029	EITALAPSTMK
P62736	ACTA_HUMAN	Actin, aortic smooth muscle OS=Homo sapiens GN=ACTA2 PE=1 SV=1	581.31	2	1160.61	-0.0048	2029	EITALAPSTMK
P62736	ACTA_HUMAN	Actin, aortic smooth muscle OS=Homo sapiens GN=ACTA2 PE=1 SV=1	581.311	2	1160.61	-0.0044	2029	EITALAPSTMK
P62736	ACTA_HUMAN	Actin, aortic smooth muscle OS=Homo sapiens GN=ACTA2 PE=1 SV=1	581.311	2	1160.61	-0.0043	2029	EITALAPSTMK
P62736	ACTA_HUMAN	Actin, aortic smooth muscle OS=Homo sapiens GN=ACTA2 PE=1 SV=1	581.311	2	1160.61	-0.0039	2029	EITALAPSTMK
P62736	ACTA_HUMAN	Actin, aortic smooth muscle OS=Homo sapiens GN=ACTA2 PE=1 SV=1	581.311	2	1160.61	-0.0038	2029	EITALAPSTMK
P62736	ACTA_HUMAN	Actin, aortic smooth muscle OS=Homo sapiens GN=ACTA2 PE=1 SV=1	581.311	2	1160.61	-0.0037	2029	EITALAPSTMK
P62736	ACTA_HUMAN	Actin, aortic smooth muscle OS=Homo sapiens GN=ACTA2 PE=1 SV=1	581.311	2	1160.61	-0.0037	2029	EITALAPSTMK
P62736	ACTA_HUMAN	Actin, aortic smooth muscle OS=Homo sapiens GN=ACTA2 PE=1 SV=1	581.311	2	1160.61	-0.0037	2029	EITALAPSTMK
P62736	ACTA_HUMAN	Actin, aortic smooth muscle OS=Homo sapiens GN=ACTA2 PE=1 SV=1	581.311	2	1160.61	-0.0036	2029	EITALAPSTMK
P62736	ACTA_HUMAN	Actin, aortic smooth muscle OS=Homo sapiens GN=ACTA2 PE=1 SV=1	581.311	2	1160.61	-0.0036	2029	EITALAPSTMK
P62736	ACTA_HUMAN	Actin, aortic smooth muscle OS=Homo sapiens GN=ACTA2 PE=1 SV=1	581.311	2	1160.61	-0.0034	2029	EITALAPSTMK
P62736	ACTA_HUMAN	Actin, aortic smooth muscle OS=Homo sapiens GN=ACTA2 PE=1 SV=1	581.311	2	1160.61	-0.0032	2029	EITALAPSTMK
P62736	ACTA_HUMAN	Actin, aortic smooth muscle OS=Homo sapiens GN=ACTA2 PE=1 SV=1	581.311	2	1160.61	-0.0032	2029	EITALAPSTMK
P62736	ACTA_HUMAN	Actin, aortic smooth muscle OS=Homo sapiens GN=ACTA2 PE=1 SV=1	581.311	2	1160.61	-0.003	2029	EITALAPSTMK
P62736	ACTA_HUMAN	Actin, aortic smooth muscle OS=Homo sapiens GN=ACTA2 PE=1 SV=1	581.312	2	1160.61	-0.0023	2029	EITALAPSTMK
P62736	ACTA_HUMAN	Actin, aortic smooth muscle OS=Homo sapiens GN=ACTA2 PE=1 SV=1	581.312	2	1160.61	-0.0022	2029	EITALAPSTMK
P62736	ACTA_HUMAN	Actin, aortic smooth muscle OS=Homo sapiens GN=ACTA2 PE=1 SV=1	581.312	2	1160.61	-0.0022	2029	EITALAPSTMK
P62736	ACTA_HUMAN	Actin, aortic smooth muscle OS=Homo sapiens GN=ACTA2 PE=1 SV=1	581.312	2	1160.61	-0.0022	2029	EITALAPSTMK
P62736	ACTA_HUMAN	Actin, aortic smooth muscle OS=Homo sapiens GN=ACTA2 PE=1 SV=1	581.312	2	1160.61	-0.0021	2029	EITALAPSTMK
P62736	ACTA_HUMAN	Actin, aortic smooth muscle OS=Homo sapiens GN=ACTA2 PE=1 SV=1	581.312	2	1160.61	-0.0016	2029	EITALAPSTMK
P62736	ACTA_HUMAN	Actin, aortic smooth muscle OS=Homo sapiens GN=ACTA2 PE=1 SV=1	581.312	2	1160.61	-0.0016	2029	EITALAPSTMK
P62736	ACTA_HUMAN	Actin, aortic smooth muscle OS=Homo sapiens GN=ACTA2 PE=1 SV=1	581.312	2	1160.61	-0.0014	2029	EITALAPSTMK
P62736	ACTA_HUMAN	Actin, aortic smooth muscle OS=Homo sapiens GN=ACTA2 PE=1 SV=1	581.312	2	1160.61	-0.0013	2029	EITALAPSTMK
P62736	ACTA_HUMAN	Actin, aortic smooth muscle OS=Homo sapiens GN=ACTA2 PE=1 SV=1	581.312	2	1160.61	-0.0009	2029	EITALAPSTMK
P62736	ACTA_HUMAN	Actin, aortic smooth muscle OS=Homo sapiens GN=ACTA2 PE=1 SV=1	581.312	2	1160.61	-0.0008	2029	EITALAPSTMK
P62736	ACTA_HUMAN	Actin, aortic smooth muscle OS=Homo sapiens GN=ACTA2 PE=1 SV=1	581.313	2	1160.61	-0.0004	2029	EITALAPSTMK
P62736	ACTA_HUMAN	Actin, aortic smooth muscle OS=Homo sapiens GN=ACTA2 PE=1 SV=1	581.313	2	1160.61	0.0002	2029	EITALAPSTMK
P62736	ACTA_HUMAN	Actin, aortic smooth muscle OS=Homo sapiens GN=ACTA2 PE=1 SV=1	581.313	2	1160.61	0.0002	2029	EITALAPSTMK
P62736	ACTA_HUMAN	Actin, aortic smooth muscle OS=Homo sapiens GN=ACTA2 PE=1 SV=1	581.313	2	1160.61	0.0003	2029	EITALAPSTMK
P62736	ACTA_HUMAN	Actin, aortic smooth muscle OS=Homo sapiens GN=ACTA2 PE=1 SV=1	581.313	2	1160.61	0.0012	2029	EITALAPSTMK
P62736	ACTA_HUMAN	Actin, aortic smooth muscle OS=Homo sapiens GN=ACTA2 PE=1 SV=1	581.314	2	1160.61	0.0029	2029	EITALAPSTMK
P62736	ACTA_HUMAN	Actin, aortic smooth muscle OS=Homo sapiens GN=ACTA2 PE=1 SV=1	581.315	2	1160.62	0.0039	2029	EITALAPSTMK
P62736	ACTA_HUMAN	Actin, aortic smooth muscle OS=Homo sapiens GN=ACTA2 PE=1 SV=1	581.315	2	1160.62	0.0046	2029	EITALAPSTMK
P62736	ACTA_HUMAN	Actin, aortic smooth muscle OS=Homo sapiens GN=ACTA2 PE=1 SV=1	581.316	2	1160.62	0.0055	2029	EITALAPSTMK
P62736	ACTA_HUMAN	Actin, aortic smooth muscle OS=Homo sapiens GN=ACTA2 PE=1 SV=1	581.316	2	1160.62	0.0057	2029	EITALAPSTMK
P62736	ACTA_HUMAN	Actin, aortic smooth muscle OS=Homo sapiens GN=ACTA2 PE=1 SV=1	581.316	2	1160.62	0.0064	2029	EITALAPSTMK
P62736	ACTA_HUMAN	Actin, aortic smooth muscle OS=Homo sapiens GN=ACTA2 PE=1 SV=1	581.317	2	1160.62	0.0078	2029	EITALAPSTMK
P62736	ACTA_HUMAN	Actin, aortic smooth muscle OS=Homo sapiens GN=ACTA2 PE=1 SV=1	581.317	2	1160.62	0.008	2029	EITALAPSTMK
P62736	ACTA_HUMAN	Actin, aortic smooth muscle OS=Homo sapiens GN=ACTA2 PE=1 SV=1	581.317	2	1160.62	0.0089	2029	EITALAPSTMK
P62736	ACTA_HUMAN	Actin, aortic smooth muscle OS=Homo sapiens GN=ACTA2 PE=1 SV=1	586.288	2	1170.56	-0.0027	2029	HQGVMVGMGQK
P62736	ACTA_HUMAN	Actin, aortic smooth muscle OS=Homo sapiens GN=ACTA2 PE=1 SV=1	586.29	2	1170.57	0.0022	2029	HQGVMVGMGQK
P62736	ACTA_HUMAN	Actin, aortic smooth muscle OS=Homo sapiens GN=ACTA2 PE=1 SV=1	586.292	2	1170.57	0.0048	2029	HQGVMVGMGQK
P62736	ACTA_HUMAN	Actin, aortic smooth muscle OS=Homo sapiens GN=ACTA2 PE=1 SV=1	586.292	2	1170.57	0.0053	2029	HQGVMVGMGQK
P62736	ACTA_HUMAN	Actin, aortic smooth muscle OS=Homo sapiens GN=ACTA2 PE=1 SV=1	586.292	2	1170.57	0.0064	2029	HQGVMVGMGQK
P62736	ACTA_HUMAN	Actin, aortic smooth muscle OS=Homo sapiens GN=ACTA2 PE=1 SV=1	586.293	2	1170.57	0.0067	2029	HQGVMVGMGQK
P62736	ACTA_HUMAN	Actin, aortic smooth muscle OS=Homo sapiens GN=ACTA2 PE=1 SV=1	586.293	2	1170.57	0.0069	2029	HQGVMVGMGQK
P62736	ACTA_HUMAN	Actin, aortic smooth muscle OS=Homo sapiens GN=ACTA2 PE=1 SV=1	589.314	2	1176.61	0.007	2029	EITALAPSTMK
P62736	ACTA_HUMAN	Actin, aortic smooth muscle OS=Homo sapiens GN=ACTA2 PE=1 SV=1	589.314	2	1176.61	0.008	2029	EITALAPSTMK
P62736	ACTA_HUMAN	Actin, aortic smooth muscle OS=Homo sapiens GN=ACTA2 PE=1 SV=1	589.315	2	1176.61	0.0088	2029	EITALAPSTMK
P62736	ACTA_HUMAN	Actin, aortic smooth muscle OS=Homo sapiens GN=ACTA2 PE=1 SV=1	589.315	2	1176.62	0.0092	2029	EITALAPSTMK
P62736	ACTA_HUMAN	Actin, aortic smooth muscle OS=Homo sapiens GN=ACTA2 PE=1 SV=1	589.315	2	1176.62	0.0092	2029	EITALAPSTMK
P62736	ACTA_HUMAN	Actin, aortic smooth muscle OS=Homo sapiens GN=ACTA2 PE=1 SV=1	594.286	2	1186.56	-0.0008	2029	HQGVMVGMGQK
P62736	ACTA_HUMAN	Actin, aortic smooth muscle OS=Homo sapiens GN=ACTA2 PE=1 SV=1	594.287	2	1186.56	0.0006	2029	HQGVMVGMGQK
P62736	ACTA_HUMAN	Actin, aortic smooth muscle OS=Homo sapiens GN=ACTA2 PE=1 SV=1	594.287	2	1186.56	0.0006	2029	HQGVMVGMGQK
P62736	ACTA_HUMAN	Actin, aortic smooth muscle OS=Homo sapiens GN=ACTA2 PE=1 SV=1	594.287	2	1186.56	0.0007	2029	HQGVMVGMGQK
P62736	ACTA_HUMAN	Actin, aortic smooth muscle OS=Homo sapiens GN=ACTA2 PE=1 SV=1	594.287	2	1186.56	0.0016	2029	HQGVMVGMGQK
P62736	ACTA_HUMAN	Actin, aortic smooth muscle OS=Homo sapiens GN=ACTA2 PE=1 SV=1	594.288	2	1186.56	0.0024	2029	HQGVMVGMGQK
P62736	ACTA_HUMAN	Actin, aortic smooth muscle OS=Homo sapiens GN=ACTA2 PE=1 SV=1	594.288	2	1186.56	0.0027	2029	HQGVMVGMGQK
P62736	ACTA_HUMAN	Actin, aortic smooth muscle OS=Homo sapiens GN=ACTA2 PE=1 SV=1	594.288	2	1186.56	0.0038	2029	HQGVMVGMGQK
P62736	ACTA_HUMAN	Actin, aortic smooth muscle OS=Homo sapiens GN=ACTA2 PE=1 SV=1	594.289	2	1186.56	0.0045	2029	HQGVMVGMGQK
P62736	ACTA_HUMAN	Actin, aortic smooth muscle OS=Homo sapiens GN=ACTA2 PE=1 SV=1	599.762	2	1197.51	-0.005	2029	DSYVGDEAQSK
P62736	ACTA_HUMAN	Actin, aortic smooth muscle OS=Homo sapiens GN=ACTA2 PE=1 SV=1	599.762	2	1197.51	-0.0048	2029	DSYVGDEAQSK
P62736	ACTA_HUMAN	Actin, aortic smooth muscle OS=Homo sapiens GN=ACTA2 PE=1 SV=1	599.763	2	1197.51	-0.0041	2029	DSYVGDEAQSK
P62736	ACTA_HUMAN	Actin, aortic smooth muscle OS=Homo sapiens GN=ACTA2 PE=1 SV=1	599.763	2	1197.51	-0.0035	2029	DSYVGDEAQSK
P62736	ACTA_HUMAN	Actin, aortic smooth muscle OS=Homo sapiens GN=ACTA2 PE=1 SV=1	599.763	2	1197.51	-0.0035	2029	DSYVGDEAQSK
P62736	ACTA_HUMAN	Actin, aortic smooth muscle OS=Homo sapiens GN=ACTA2 PE=1 SV=1	599.763	2	1197.51	-0.0035	2029	DSYVGDEAQSK
P62736	ACTA_HUMAN	Actin, aortic smooth muscle OS=Homo sapiens GN=ACTA2 PE=1 SV=1	599.763	2	1197.51	-0.0031	2029	DSYVGDEAQSK
P62736	ACTA_HUMAN	Actin, aortic smooth muscle OS=Homo sapiens GN=ACTA2 PE=1 SV=1	599.763	2	1197.51	-0.003	2029	DSYVGDEAQSK
P62736	ACTA_HUMAN	Actin, aortic smooth muscle OS=Homo sapiens GN=ACTA2 PE=1 SV=1	599.763	2	1197.51	-0.003	2029	DSYVGDEAQSK
P62736	ACTA_HUMAN	Actin, aortic smooth muscle OS=Homo sapiens GN=ACTA2 PE=1 SV=1	599.763	2	1197.51	-0.0029	2029	DSYVGDEAQSK
P62736	ACTA_HUMAN	Actin, aortic smooth muscle OS=Homo sapiens GN=ACTA2 PE=1 SV=1	599.764	2	1197.51	-0.0024	2029	DSYVGDEAQSK
P62736	ACTA_HUMAN	Actin, aortic smooth muscle OS=Homo sapiens GN=ACTA2 PE=1 SV=1	599.764	2	1197.51	-0.002	2029	DSYVGDEAQSK
P62736	ACTA_HUMAN	Actin, aortic smooth muscle OS=Homo sapiens GN=ACTA2 PE=1 SV=1	599.764	2	1197.51	-0.0019	2029	DSYVGDEAQSK
P62736	ACTA_HUMAN	Actin, aortic smooth muscle OS=Homo sapiens GN=ACTA2 PE=1 SV=1	599.764	2	1197.51	-0.0007	2029	DSYVGDEAQSK
P62736	ACTA_HUMAN	Actin, aortic smooth muscle OS=Homo sapiens GN=ACTA2 PE=1 SV=1	599.765	2	1197.51	-0.0003	2029	DSYVGDEAQSK
P62736	ACTA_HUMAN	Actin, aortic smooth muscle OS=Homo sapiens GN=ACTA2 PE=1 SV=1	599.766	2	1197.52	0.0021	2029	DSYVGDEAQSK
P62736	ACTA_HUMAN	Actin, aortic smooth muscle OS=Homo sapiens GN=ACTA2 PE=1 SV=1	599.766	2	1197.52	0.0032	2029	DSYVGDEAQSK
P62736	ACTA_HUMAN	Actin, aortic smooth muscle OS=Homo sapiens GN=ACTA2 PE=1 SV=1	599.766	2	1197.52	0.0033	2029	DSYVGDEAQSK
P62736	ACTA_HUMAN	Actin, aortic smooth muscle OS=Homo sapiens GN=ACTA2 PE=1 SV=1	599.767	2	1197.52	0.0041	2029	DSYVGDEAQSK
P62736	ACTA_HUMAN	Actin, aortic smooth muscle OS=Homo sapiens GN=ACTA2 PE=1 SV=1	599.767	2	1197.52	0.0042	2029	DSYVGDEAQSK
P62736	ACTA_HUMAN	Actin, aortic smooth muscle OS=Homo sapiens GN=ACTA2 PE=1 SV=1	599.767	2	1197.52	0.0047	2029	DSYVGDEAQSK
P62736	ACTA_HUMAN	Actin, aortic smooth muscle OS=Homo sapiens GN=ACTA2 PE=1 SV=1	599.768	2	1197.52	0.0065	2029	DSYVGDEAQSK
P62736	ACTA_HUMAN	Actin, aortic smooth muscle OS=Homo sapiens GN=ACTA2 PE=1 SV=1	599.768	2	1197.52	0.0066	2029	DSYVGDEAQSK
P62736	ACTA_HUMAN	Actin, aortic smooth muscle OS=Homo sapiens GN=ACTA2 PE=1 SV=1	599.769	2	1197.52	0.0079	2029	DSYVGDEAQSK
P62736	ACTA_HUMAN	Actin, aortic smooth muscle OS=Homo sapiens GN=ACTA2 PE=1 SV=1	400.241	3	1197.7	0.0044	2029	AVFPSIVGRPR
P62736	ACTA_HUMAN	Actin, aortic smooth muscle OS=Homo sapiens GN=ACTA2 PE=1 SV=1	629.297	2	1256.58	0.0066	2029	EITALAPSTMK
P62736	ACTA_HUMAN	Actin, aortic smooth muscle OS=Homo sapiens GN=ACTA2 PE=1 SV=1	709.896	2	1417.78	-0.0069	2029	EITALAPSTMKIK
P62736	ACTA_HUMAN	Actin, aortic smooth muscle OS=Homo sapiens GN=ACTA2 PE=1 SV=1	494.929	3	1481.76	0.008	2029	EITALAPSTMKIK
P62736	ACTA_HUMAN	Actin, aortic smooth muscle OS=Homo sapiens GN=ACTA2 PE=1 SV=1	500.26	3	1497.76	0.0077	2029	EITALAPSTMKIK
P62736	ACTA_HUMAN	Actin, aortic smooth muscle OS=Homo sapiens GN=ACTA2 PE=1 SV=1	751.373	2	1500.73	0.0056	2029	IWHHSFYNELR
P62736	ACTA_HUMAN	Actin, aortic smooth muscle OS=Homo sapiens GN=ACTA2 PE=1 SV=1	751.374	2	1500.73	0.0066	2029	IWHHSFYNELR
P62736	ACTA_HUMAN	Actin, aortic smooth muscle OS=Homo sapiens GN=ACTA2 PE=1 SV=1	751.374	2	1500.73	0.0075	2029	IWHHSFYNELR
P62736	ACTA_HUMAN	Actin, aortic smooth muscle OS=Homo sapiens GN=ACTA2 PE=1 SV=1	751.375	2	1500.74	0.0092	2029	IWHHSFYNELR
P62736	ACTA_HUMAN	Actin, aortic smooth muscle OS=Homo sapiens GN=ACTA2 PE=1 SV=1	569.602	3	1705.79	-0.0147	2029	DLTDYLMKILTER
P62736	ACTA_HUMAN	Actin, aortic smooth muscle OS=Homo sapiens GN=ACTA2 PE=1 SV=1	569.607	3	1705.8	0	2029	DLTDYLMKILTER
P62736	ACTA_HUMAN	Actin, aortic smooth muscle OS=Homo sapiens GN=ACTA2 PE=1 SV=1	573.944	3	1718.81	0.0154	2029	LDLAGRDLTDYLMK
P62736	ACTA_HUMAN	Actin, aortic smooth muscle OS=Homo sapiens GN=ACTA2 PE=1 SV=1	596.598	3	1786.77	0.0041	2029	GYSFVTTAEREIVR
P62736	ACTA_HUMAN	Actin, aortic smooth muscle OS=Homo sapiens GN=ACTA2 PE=1 SV=1	596.6	3	1786.78	0.0094	2029	GYSFVTTAEREIVR
P62736	ACTA_HUMAN	Actin, aortic smooth muscle OS=Homo sapiens GN=ACTA2 PE=1 SV=1	895.941	2	1789.87	-0.0164	2029	SYELPDGQVITIGNER
P62736	ACTA_HUMAN	Actin, aortic smooth muscle OS=Homo sapiens GN=ACTA2 PE=1 SV=1	895.942	2	1789.87	-0.016	2029	SYELPDGQVITIGNER
P62736	ACTA_HUMAN	Actin, aortic smooth muscle OS=Homo sapiens GN=ACTA2 PE=1 SV=1	895.943	2	1789.87	-0.0133	2029	SYELPDGQVITIGNER
P62736	ACTA_HUMAN	Actin, aortic smooth muscle OS=Homo sapiens GN=ACTA2 PE=1 SV=1	895.943	2	1789.87	-0.0128	2029	SYELPDGQVITIGNER
P62736	ACTA_HUMAN	Actin, aortic smooth muscle OS=Homo sapiens GN=ACTA2 PE=1 SV=1	895.943	2	1789.87	-0.0125	2029	SYELPDGQVITIGNER
P62736	ACTA_HUMAN	Actin, aortic smooth muscle OS=Homo sapiens GN=ACTA2 PE=1 SV=1	895.943	2	1789.87	-0.0122	2029	SYELPDGQVITIGNER
P62736	ACTA_HUMAN	Actin, aortic smooth muscle OS=Homo sapiens GN=ACTA2 PE=1 SV=1	895.943	2	1789.87	-0.0122	2029	SYELPDGQVITIGNER
P62736	ACTA_HUMAN	Actin, aortic smooth muscle OS=Homo sapiens GN=ACTA2 PE=1 SV=1	895.944	2	1789.87	-0.012	2029	SYELPDGQVITIGNER
P62736	ACTA_HUMAN	Actin, aortic smooth muscle OS=Homo sapiens GN=ACTA2 PE=1 SV=1	895.944	2	1789.87	-0.0119	2029	SYELPDGQVITIGNER
P62736	ACTA_HUMAN	Actin, aortic smooth muscle OS=Homo sapiens GN=ACTA2 PE=1 SV=1	895.944	2	1789.87	-0.0111	2029	SYELPDGQVITIGNER
P62736	ACTA_HUMAN	Actin, aortic smooth muscle OS=Homo sapiens GN=ACTA2 PE=1 SV=1	895.944	2	1789.87	-0.011	2029	SYELPDGQVITIGNER
P62736	ACTA_HUMAN	Actin, aortic smooth muscle OS=Homo sapiens GN=ACTA2 PE=1 SV=1	895.944	2	1789.87	-0.0109	2029	SYELPDGQVITIGNER
P62736	ACTA_HUMAN	Actin, aortic smooth muscle OS=Homo sapiens GN=ACTA2 PE=1 SV=1	895.944	2	1789.87	-0.0109	2029	SYELPDGQVITIGNER
P62736	ACTA_HUMAN	Actin, aortic smooth muscle OS=Homo sapiens GN=ACTA2 PE=1 SV=1	895.944	2	1789.87	-0.0108	2029	SYELPDGQVITIGNER
P62736	ACTA_HUMAN	Actin, aortic smooth muscle OS=Homo sapiens GN=ACTA2 PE=1 SV=1	895.944	2	1789.87	-0.0108	2029	SYELPDGQVITIGNER
P62736	ACTA_HUMAN	Actin, aortic smooth muscle OS=Homo sapiens GN=ACTA2 PE=1 SV=1	895.944	2	1789.87	-0.0108	2029	SYELPDGQVITIGNER
P62736	ACTA_HUMAN	Actin, aortic smooth muscle OS=Homo sapiens GN=ACTA2 PE=1 SV=1	895.944	2	1789.87	-0.0106	2029	SYELPDGQVITIGNER
P62736	ACTA_HUMAN	Actin, aortic smooth muscle OS=Homo sapiens GN=ACTA2 PE=1 SV=1	895.944	2	1789.87	-0.0106	2029	SYELPDGQVITIGNER
P62736	ACTA_HUMAN	Actin, aortic smooth muscle OS=Homo sapiens GN=ACTA2 PE=1 SV=1	895.944	2	1789.87	-0.0106	2029	SYELPDGQVITIGNER
P62736	ACTA_HUMAN	Actin, aortic smooth muscle OS=Homo sapiens GN=ACTA2 PE=1 SV=1	895.944	2	1789.87	-0.0103	2029	SYELPDGQVITIGNER
P62736	ACTA_HUMAN	Actin, aortic smooth muscle OS=Homo sapiens GN=ACTA2 PE=1 SV=1	895.944	2	1789.87	-0.0103	2029	SYELPDGQVITIGNER
P62736	ACTA_HUMAN	Actin, aortic smooth muscle OS=Homo sapiens GN=ACTA2 PE=1 SV=1	895.945	2	1789.88	-0.0095	2029	SYELPDGQVITIGNER
P62736	ACTA_HUMAN	Actin, aortic smooth muscle OS=Homo sapiens GN=ACTA2 PE=1 SV=1	895.945	2	1789.88	-0.0095	2029	SYELPDGQVITIGNER
P62736	ACTA_HUMAN	Actin, aortic smooth muscle OS=Homo sapiens GN=ACTA2 PE=1 SV=1	895.945	2	1789.88	-0.0095	2029	SYELPDGQVITIGNER
P62736	ACTA_HUMAN	Actin, aortic smooth muscle OS=Homo sapiens GN=ACTA2 PE=1 SV=1	895.945	2	1789.88	-0.0094	2029	SYELPDGQVITIGNER
P62736	ACTA_HUMAN	Actin, aortic smooth muscle OS=Homo sapiens GN=ACTA2 PE=1 SV=1	895.945	2	1789.88	-0.0094	2029	SYELPDGQVITIGNER
P62736	ACTA_HUMAN	Actin, aortic smooth muscle OS=Homo sapiens GN=ACTA2 PE=1 SV=1	895.945	2	1789.88	-0.0089	2029	SYELPDGQVITIGNER
P62736	ACTA_HUMAN	Actin, aortic smooth muscle OS=Homo sapiens GN=ACTA2 PE=1 SV=1	895.945	2	1789.88	-0.0087	2029	SYELPDGQVITIGNER
P62736	ACTA_HUMAN	Actin, aortic smooth muscle OS=Homo sapiens GN=ACTA2 PE=1 SV=1	895.945	2	1789.88	-0.0087	2029	SYELPDGQVITIGNER
P62736	ACTA_HUMAN	Actin, aortic smooth muscle OS=Homo sapiens GN=ACTA2 PE=1 SV=1	895.945	2	1789.88	-0.0087	2029	SYELPDGQVITIGNER
P62736	ACTA_HUMAN	Actin, aortic smooth muscle OS=Homo sapiens GN=ACTA2 PE=1 SV=1	895.945	2	1789.88	-0.0086	2029	SYELPDGQVITIGNER
P62736	ACTA_HUMAN	Actin, aortic smooth muscle OS=Homo sapiens GN=ACTA2 PE=1 SV=1	895.945	2	1789.88	-0.0086	2029	SYELPDGQVITIGNER
P62736	ACTA_HUMAN	Actin, aortic smooth muscle OS=Homo sapiens GN=ACTA2 PE=1 SV=1	895.945	2	1789.88	-0.0084	2029	SYELPDGQVITIGNER
P62736	ACTA_HUMAN	Actin, aortic smooth muscle OS=Homo sapiens GN=ACTA2 PE=1 SV=1	895.945	2	1789.88	-0.0084	2029	SYELPDGQVITIGNER
P62736	ACTA_HUMAN	Actin, aortic smooth muscle OS=Homo sapiens GN=ACTA2 PE=1 SV=1	895.946	2	1789.88	-0.0081	2029	SYELPDGQVITIGNER
P62736	ACTA_HUMAN	Actin, aortic smooth muscle OS=Homo sapiens GN=ACTA2 PE=1 SV=1	895.946	2	1789.88	-0.0078	2029	SYELPDGQVITIGNER
P62736	ACTA_HUMAN	Actin, aortic smooth muscle OS=Homo sapiens GN=ACTA2 PE=1 SV=1	895.946	2	1789.88	-0.0076	2029	SYELPDGQVITIGNER
P62736	ACTA_HUMAN	Actin, aortic smooth muscle OS=Homo sapiens GN=ACTA2 PE=1 SV=1	895.946	2	1789.88	-0.0076	2029	SYELPDGQVITIGNER
P62736	ACTA_HUMAN	Actin, aortic smooth muscle OS=Homo sapiens GN=ACTA2 PE=1 SV=1	895.946	2	1789.88	-0.0075	2029	SYELPDGQVITIGNER
P62736	ACTA_HUMAN	Actin, aortic smooth muscle OS=Homo sapiens GN=ACTA2 PE=1 SV=1	895.946	2	1789.88	-0.007	2029	SYELPDGQVITIGNER
P62736	ACTA_HUMAN	Actin, aortic smooth muscle OS=Homo sapiens GN=ACTA2 PE=1 SV=1	895.946	2	1789.88	-0.0067	2029	SYELPDGQVITIGNER
P62736	ACTA_HUMAN	Actin, aortic smooth muscle OS=Homo sapiens GN=ACTA2 PE=1 SV=1	895.946	2	1789.88	-0.0066	2029	SYELPDGQVITIGNER
P62736	ACTA_HUMAN	Actin, aortic smooth muscle OS=Homo sapiens GN=ACTA2 PE=1 SV=1	895.946	2	1789.88	-0.0066	2029	SYELPDGQVITIGNER
P62736	ACTA_HUMAN	Actin, aortic smooth muscle OS=Homo sapiens GN=ACTA2 PE=1 SV=1	895.946	2	1789.88	-0.0065	2029	SYELPDGQVITIGNER
P62736	ACTA_HUMAN	Actin, aortic smooth muscle OS=Homo sapiens GN=ACTA2 PE=1 SV=1	895.946	2	1789.88	-0.0064	2029	SYELPDGQVITIGNER
P62736	ACTA_HUMAN	Actin, aortic smooth muscle OS=Homo sapiens GN=ACTA2 PE=1 SV=1	895.946	2	1789.88	-0.0064	2029	SYELPDGQVITIGNER
P62736	ACTA_HUMAN	Actin, aortic smooth muscle OS=Homo sapiens GN=ACTA2 PE=1 SV=1	895.946	2	1789.88	-0.0064	2029	SYELPDGQVITIGNER
P62736	ACTA_HUMAN	Actin, aortic smooth muscle OS=Homo sapiens GN=ACTA2 PE=1 SV=1	895.947	2	1789.88	-0.0062	2029	SYELPDGQVITIGNER
P62736	ACTA_HUMAN	Actin, aortic smooth muscle OS=Homo sapiens GN=ACTA2 PE=1 SV=1	895.947	2	1789.88	-0.0062	2029	SYELPDGQVITIGNER
P62736	ACTA_HUMAN	Actin, aortic smooth muscle OS=Homo sapiens GN=ACTA2 PE=1 SV=1	895.947	2	1789.88	-0.0061	2029	SYELPDGQVITIGNER
P62736	ACTA_HUMAN	Actin, aortic smooth muscle OS=Homo sapiens GN=ACTA2 PE=1 SV=1	895.947	2	1789.88	-0.006	2029	SYELPDGQVITIGNER
P62736	ACTA_HUMAN	Actin, aortic smooth muscle OS=Homo sapiens GN=ACTA2 PE=1 SV=1	895.947	2	1789.88	-0.006	2029	SYELPDGQVITIGNER
P62736	ACTA_HUMAN	Actin, aortic smooth muscle OS=Homo sapiens GN=ACTA2 PE=1 SV=1	895.947	2	1789.88	-0.0056	2029	SYELPDGQVITIGNER
P62736	ACTA_HUMAN	Actin, aortic smooth muscle OS=Homo sapiens GN=ACTA2 PE=1 SV=1	895.947	2	1789.88	-0.0056	2029	SYELPDGQVITIGNER
P62736	ACTA_HUMAN	Actin, aortic smooth muscle OS=Homo sapiens GN=ACTA2 PE=1 SV=1	895.947	2	1789.88	-0.0055	2029	SYELPDGQVITIGNER
P62736	ACTA_HUMAN	Actin, aortic smooth muscle OS=Homo sapiens GN=ACTA2 PE=1 SV=1	895.947	2	1789.88	-0.0054	2029	SYELPDGQVITIGNER
P62736	ACTA_HUMAN	Actin, aortic smooth muscle OS=Homo sapiens GN=ACTA2 PE=1 SV=1	895.947	2	1789.88	-0.0054	2029	SYELPDGQVITIGNER
P62736	ACTA_HUMAN	Actin, aortic smooth muscle OS=Homo sapiens GN=ACTA2 PE=1 SV=1	895.947	2	1789.88	-0.0051	2029	SYELPDGQVITIGNER
P62736	ACTA_HUMAN	Actin, aortic smooth muscle OS=Homo sapiens GN=ACTA2 PE=1 SV=1	895.947	2	1789.88	-0.0051	2029	SYELPDGQVITIGNER
P62736	ACTA_HUMAN	Actin, aortic smooth muscle OS=Homo sapiens GN=ACTA2 PE=1 SV=1	895.947	2	1789.88	-0.0051	2029	SYELPDGQVITIGNER
P62736	ACTA_HUMAN	Actin, aortic smooth muscle OS=Homo sapiens GN=ACTA2 PE=1 SV=1	895.947	2	1789.88	-0.0051	2029	SYELPDGQVITIGNER
P62736	ACTA_HUMAN	Actin, aortic smooth muscle OS=Homo sapiens GN=ACTA2 PE=1 SV=1	895.947	2	1789.88	-0.005	2029	SYELPDGQVITIGNER
P62736	ACTA_HUMAN	Actin, aortic smooth muscle OS=Homo sapiens GN=ACTA2 PE=1 SV=1	895.947	2	1789.88	-0.0049	2029	SYELPDGQVITIGNER
P62736	ACTA_HUMAN	Actin, aortic smooth muscle OS=Homo sapiens GN=ACTA2 PE=1 SV=1	895.947	2	1789.88	-0.0048	2029	SYELPDGQVITIGNER
P62736	ACTA_HUMAN	Actin, aortic smooth muscle OS=Homo sapiens GN=ACTA2 PE=1 SV=1	895.947	2	1789.88	-0.0044	2029	SYELPDGQVITIGNER
P62736	ACTA_HUMAN	Actin, aortic smooth muscle OS=Homo sapiens GN=ACTA2 PE=1 SV=1	895.947	2	1789.88	-0.0043	2029	SYELPDGQVITIGNER
P62736	ACTA_HUMAN	Actin, aortic smooth muscle OS=Homo sapiens GN=ACTA2 PE=1 SV=1	895.948	2	1789.88	-0.0038	2029	SYELPDGQVITIGNER
P62736	ACTA_HUMAN	Actin, aortic smooth muscle OS=Homo sapiens GN=ACTA2 PE=1 SV=1	895.948	2	1789.88	-0.0038	2029	SYELPDGQVITIGNER
P62736	ACTA_HUMAN	Actin, aortic smooth muscle OS=Homo sapiens GN=ACTA2 PE=1 SV=1	895.948	2	1789.88	-0.0036	2029	SYELPDGQVITIGNER
P62736	ACTA_HUMAN	Actin, aortic smooth muscle OS=Homo sapiens GN=ACTA2 PE=1 SV=1	895.948	2	1789.88	-0.0036	2029	SYELPDGQVITIGNER
P62736	ACTA_HUMAN	Actin, aortic smooth muscle OS=Homo sapiens GN=ACTA2 PE=1 SV=1	895.948	2	1789.88	-0.0031	2029	SYELPDGQVITIGNER
P62736	ACTA_HUMAN	Actin, aortic smooth muscle OS=Homo sapiens GN=ACTA2 PE=1 SV=1	895.948	2	1789.88	-0.0031	2029	SYELPDGQVITIGNER
P62736	ACTA_HUMAN	Actin, aortic smooth muscle OS=Homo sapiens GN=ACTA2 PE=1 SV=1	895.948	2	1789.88	-0.0023	2029	SYELPDGQVITIGNER
P62736	ACTA_HUMAN	Actin, aortic smooth muscle OS=Homo sapiens GN=ACTA2 PE=1 SV=1	895.948	2	1789.88	-0.0023	2029	SYELPDGQVITIGNER
P62736	ACTA_HUMAN	Actin, aortic smooth muscle OS=Homo sapiens GN=ACTA2 PE=1 SV=1	895.948	2	1789.88	-0.0022	2029	SYELPDGQVITIGNER
P62736	ACTA_HUMAN	Actin, aortic smooth muscle OS=Homo sapiens GN=ACTA2 PE=1 SV=1	895.948	2	1789.88	-0.0022	2029	SYELPDGQVITIGNER
P62736	ACTA_HUMAN	Actin, aortic smooth muscle OS=Homo sapiens GN=ACTA2 PE=1 SV=1	895.949	2	1789.88	-0.002	2029	SYELPDGQVITIGNER
P62736	ACTA_HUMAN	Actin, aortic smooth muscle OS=Homo sapiens GN=ACTA2 PE=1 SV=1	895.949	2	1789.88	-0.0018	2029	SYELPDGQVITIGNER
P62736	ACTA_HUMAN	Actin, aortic smooth muscle OS=Homo sapiens GN=ACTA2 PE=1 SV=1	895.949	2	1789.88	-0.0004	2029	SYELPDGQVITIGNER
P62736	ACTA_HUMAN	Actin, aortic smooth muscle OS=Homo sapiens GN=ACTA2 PE=1 SV=1	895.95	2	1789.88	0	2029	SYELPDGQVITIGNER
P62736	ACTA_HUMAN	Actin, aortic smooth muscle OS=Homo sapiens GN=ACTA2 PE=1 SV=1	895.95	2	1789.88	0.0004	2029	SYELPDGQVITIGNER
P62736	ACTA_HUMAN	Actin, aortic smooth muscle OS=Homo sapiens GN=ACTA2 PE=1 SV=1	895.95	2	1789.89	0.0005	2029	SYELPDGQVITIGNER
P62736	ACTA_HUMAN	Actin, aortic smooth muscle OS=Homo sapiens GN=ACTA2 PE=1 SV=1	895.95	2	1789.89	0.0005	2029	SYELPDGQVITIGNER
P62736	ACTA_HUMAN	Actin, aortic smooth muscle OS=Homo sapiens GN=ACTA2 PE=1 SV=1	895.95	2	1789.89	0.0008	2029	SYELPDGQVITIGNER
P62736	ACTA_HUMAN	Actin, aortic smooth muscle OS=Homo sapiens GN=ACTA2 PE=1 SV=1	895.95	2	1789.89	0.0011	2029	SYELPDGQVITIGNER
P62736	ACTA_HUMAN	Actin, aortic smooth muscle OS=Homo sapiens GN=ACTA2 PE=1 SV=1	895.95	2	1789.89	0.0012	2029	SYELPDGQVITIGNER
P62736	ACTA_HUMAN	Actin, aortic smooth muscle OS=Homo sapiens GN=ACTA2 PE=1 SV=1	895.95	2	1789.89	0.0013	2029	SYELPDGQVITIGNER
P62736	ACTA_HUMAN	Actin, aortic smooth muscle OS=Homo sapiens GN=ACTA2 PE=1 SV=1	895.95	2	1789.89	0.0015	2029	SYELPDGQVITIGNER
P62736	ACTA_HUMAN	Actin, aortic smooth muscle OS=Homo sapiens GN=ACTA2 PE=1 SV=1	895.951	2	1789.89	0.0027	2029	SYELPDGQVITIGNER
P62736	ACTA_HUMAN	Actin, aortic smooth muscle OS=Homo sapiens GN=ACTA2 PE=1 SV=1	895.952	2	1789.89	0.0038	2029	SYELPDGQVITIGNER
P62736	ACTA_HUMAN	Actin, aortic smooth muscle OS=Homo sapiens GN=ACTA2 PE=1 SV=1	895.952	2	1789.89	0.0046	2029	SYELPDGQVITIGNER
P62736	ACTA_HUMAN	Actin, aortic smooth muscle OS=Homo sapiens GN=ACTA2 PE=1 SV=1	895.952	2	1789.89	0.0049	2029	SYELPDGQVITIGNER
P62736	ACTA_HUMAN	Actin, aortic smooth muscle OS=Homo sapiens GN=ACTA2 PE=1 SV=1	895.952	2	1789.89	0.0051	2029	SYELPDGQVITIGNER
P62736	ACTA_HUMAN	Actin, aortic smooth muscle OS=Homo sapiens GN=ACTA2 PE=1 SV=1	895.953	2	1789.89	0.0065	2029	SYELPDGQVITIGNER
P62736	ACTA_HUMAN	Actin, aortic smooth muscle OS=Homo sapiens GN=ACTA2 PE=1 SV=1	895.953	2	1789.89	0.0077	2029	SYELPDGQVITIGNER
P62736	ACTA_HUMAN	Actin, aortic smooth muscle OS=Homo sapiens GN=ACTA2 PE=1 SV=1	895.954	2	1789.89	0.0083	2029	SYELPDGQVITIGNER
P62736	ACTA_HUMAN	Actin, aortic smooth muscle OS=Homo sapiens GN=ACTA2 PE=1 SV=1	597.639	3	1789.89	0.0097	2029	SYELPDGQVITIGNER
P62736	ACTA_HUMAN	Actin, aortic smooth muscle OS=Homo sapiens GN=ACTA2 PE=1 SV=1	895.955	2	1789.9	0.011	2029	SYELPDGQVITIGNER
P62736	ACTA_HUMAN	Actin, aortic smooth muscle OS=Homo sapiens GN=ACTA2 PE=1 SV=1	895.956	2	1789.9	0.0126	2029	SYELPDGQVITIGNER
P62736	ACTA_HUMAN	Actin, aortic smooth muscle OS=Homo sapiens GN=ACTA2 PE=1 SV=1	895.956	2	1789.9	0.0133	2029	SYELPDGQVITIGNER
P62736	ACTA_HUMAN	Actin, aortic smooth muscle OS=Homo sapiens GN=ACTA2 PE=1 SV=1	895.957	2	1789.9	0.0144	2029	SYELPDGQVITIGNER
P62736	ACTA_HUMAN	Actin, aortic smooth muscle OS=Homo sapiens GN=ACTA2 PE=1 SV=1	895.958	2	1789.9	0.0172	2029	SYELPDGQVITIGNER
P62736	ACTA_HUMAN	Actin, aortic smooth muscle OS=Homo sapiens GN=ACTA2 PE=1 SV=1	978.525	2	1955.04	0	2029	VAPEEHPTLLTEAPLNPK
P62736	ACTA_HUMAN	Actin, aortic smooth muscle OS=Homo sapiens GN=ACTA2 PE=1 SV=1	978.526	2	1955.04	0.0014	2029	VAPEEHPTLLTEAPLNPK
P62736	ACTA_HUMAN	Actin, aortic smooth muscle OS=Homo sapiens GN=ACTA2 PE=1 SV=1	652.687	3	1955.04	0.0032	2029	VAPEEHPTLLTEAPLNPK
P62736	ACTA_HUMAN	Actin, aortic smooth muscle OS=Homo sapiens GN=ACTA2 PE=1 SV=1	652.688	3	1955.04	0.0056	2029	VAPEEHPTLLTEAPLNPK
P62736	ACTA_HUMAN	Actin, aortic smooth muscle OS=Homo sapiens GN=ACTA2 PE=1 SV=1	978.528	2	1955.04	0.0057	2029	VAPEEHPTLLTEAPLNPK
P62736	ACTA_HUMAN	Actin, aortic smooth muscle OS=Homo sapiens GN=ACTA2 PE=1 SV=1	652.688	3	1955.04	0.0065	2029	VAPEEHPTLLTEAPLNPK
P62736	ACTA_HUMAN	Actin, aortic smooth muscle OS=Homo sapiens GN=ACTA2 PE=1 SV=1	978.532	2	1955.05	0.0137	2029	VAPEEHPTLLTEAPLNPK
P62736	ACTA_HUMAN	Actin, aortic smooth muscle OS=Homo sapiens GN=ACTA2 PE=1 SV=1	978.534	2	1955.05	0.0162	2029	VAPEEHPTLLTEAPLNPK
P62736	ACTA_HUMAN	Actin, aortic smooth muscle OS=Homo sapiens GN=ACTA2 PE=1 SV=1	652.692	3	1955.05	0.0182	2029	VAPEEHPTLLTEAPLNPK
P62736	ACTA_HUMAN	Actin, aortic smooth muscle OS=Homo sapiens GN=ACTA2 PE=1 SV=1	652.692	3	1955.06	0.0193	2029	VAPEEHPTLLTEAPLNPK
P62736	ACTA_HUMAN	Actin, aortic smooth muscle OS=Homo sapiens GN=ACTA2 PE=1 SV=1	654.304	3	1959.89	-0.012	2029	YPIEHGIITNWDDMEK
P62736	ACTA_HUMAN	Actin, aortic smooth muscle OS=Homo sapiens GN=ACTA2 PE=1 SV=1	654.305	3	1959.89	-0.0112	2029	YPIEHGIITNWDDMEK
P62736	ACTA_HUMAN	Actin, aortic smooth muscle OS=Homo sapiens GN=ACTA2 PE=1 SV=1	654.305	3	1959.89	-0.0101	2029	YPIEHGIITNWDDMEK
P62736	ACTA_HUMAN	Actin, aortic smooth muscle OS=Homo sapiens GN=ACTA2 PE=1 SV=1	654.305	3	1959.89	-0.0099	2029	YPIEHGIITNWDDMEK
P62736	ACTA_HUMAN	Actin, aortic smooth muscle OS=Homo sapiens GN=ACTA2 PE=1 SV=1	654.305	3	1959.89	-0.0099	2029	YPIEHGIITNWDDMEK
P62736	ACTA_HUMAN	Actin, aortic smooth muscle OS=Homo sapiens GN=ACTA2 PE=1 SV=1	654.305	3	1959.89	-0.0099	2029	YPIEHGIITNWDDMEK
P62736	ACTA_HUMAN	Actin, aortic smooth muscle OS=Homo sapiens GN=ACTA2 PE=1 SV=1	654.305	3	1959.89	-0.0094	2029	YPIEHGIITNWDDMEK
P62736	ACTA_HUMAN	Actin, aortic smooth muscle OS=Homo sapiens GN=ACTA2 PE=1 SV=1	654.306	3	1959.9	-0.0083	2029	YPIEHGIITNWDDMEK
P62736	ACTA_HUMAN	Actin, aortic smooth muscle OS=Homo sapiens GN=ACTA2 PE=1 SV=1	654.306	3	1959.9	-0.0083	2029	YPIEHGIITNWDDMEK
P62736	ACTA_HUMAN	Actin, aortic smooth muscle OS=Homo sapiens GN=ACTA2 PE=1 SV=1	654.306	3	1959.9	-0.0081	2029	YPIEHGIITNWDDMEK
P62736	ACTA_HUMAN	Actin, aortic smooth muscle OS=Homo sapiens GN=ACTA2 PE=1 SV=1	654.306	3	1959.9	-0.0074	2029	YPIEHGIITNWDDMEK
P62736	ACTA_HUMAN	Actin, aortic smooth muscle OS=Homo sapiens GN=ACTA2 PE=1 SV=1	654.306	3	1959.9	-0.0072	2029	YPIEHGIITNWDDMEK
P62736	ACTA_HUMAN	Actin, aortic smooth muscle OS=Homo sapiens GN=ACTA2 PE=1 SV=1	654.306	3	1959.9	-0.0068	2029	YPIEHGIITNWDDMEK
P62736	ACTA_HUMAN	Actin, aortic smooth muscle OS=Homo sapiens GN=ACTA2 PE=1 SV=1	654.306	3	1959.9	-0.0064	2029	YPIEHGIITNWDDMEK
P62736	ACTA_HUMAN	Actin, aortic smooth muscle OS=Homo sapiens GN=ACTA2 PE=1 SV=1	654.306	3	1959.9	-0.0063	2029	YPIEHGIITNWDDMEK
P62736	ACTA_HUMAN	Actin, aortic smooth muscle OS=Homo sapiens GN=ACTA2 PE=1 SV=1	654.307	3	1959.9	-0.0055	2029	YPIEHGIITNWDDMEK
P62736	ACTA_HUMAN	Actin, aortic smooth muscle OS=Homo sapiens GN=ACTA2 PE=1 SV=1	654.307	3	1959.9	-0.0054	2029	YPIEHGIITNWDDMEK
P62736	ACTA_HUMAN	Actin, aortic smooth muscle OS=Homo sapiens GN=ACTA2 PE=1 SV=1	654.307	3	1959.9	-0.0048	2029	YPIEHGIITNWDDMEK
P62736	ACTA_HUMAN	Actin, aortic smooth muscle OS=Homo sapiens GN=ACTA2 PE=1 SV=1	654.307	3	1959.9	-0.0043	2029	YPIEHGIITNWDDMEK
P62736	ACTA_HUMAN	Actin, aortic smooth muscle OS=Homo sapiens GN=ACTA2 PE=1 SV=1	654.307	3	1959.9	-0.0041	2029	YPIEHGIITNWDDMEK
P62736	ACTA_HUMAN	Actin, aortic smooth muscle OS=Homo sapiens GN=ACTA2 PE=1 SV=1	980.957	2	1959.9	-0.0036	2029	YPIEHGIITNWDDMEK
P62736	ACTA_HUMAN	Actin, aortic smooth muscle OS=Homo sapiens GN=ACTA2 PE=1 SV=1	654.307	3	1959.9	-0.0034	2029	YPIEHGIITNWDDMEK
P62736	ACTA_HUMAN	Actin, aortic smooth muscle OS=Homo sapiens GN=ACTA2 PE=1 SV=1	980.957	2	1959.9	-0.0032	2029	YPIEHGIITNWDDMEK
P62736	ACTA_HUMAN	Actin, aortic smooth muscle OS=Homo sapiens GN=ACTA2 PE=1 SV=1	654.308	3	1959.9	-0.0022	2029	YPIEHGIITNWDDMEK
P62736	ACTA_HUMAN	Actin, aortic smooth muscle OS=Homo sapiens GN=ACTA2 PE=1 SV=1	654.308	3	1959.9	-0.0022	2029	YPIEHGIITNWDDMEK
P62736	ACTA_HUMAN	Actin, aortic smooth muscle OS=Homo sapiens GN=ACTA2 PE=1 SV=1	654.308	3	1959.9	-0.0021	2029	YPIEHGIITNWDDMEK
P62736	ACTA_HUMAN	Actin, aortic smooth muscle OS=Homo sapiens GN=ACTA2 PE=1 SV=1	654.308	3	1959.9	-0.0013	2029	YPIEHGIITNWDDMEK
P62736	ACTA_HUMAN	Actin, aortic smooth muscle OS=Homo sapiens GN=ACTA2 PE=1 SV=1	980.959	2	1959.9	-0.0002	2029	YPIEHGIITNWDDMEK
P62736	ACTA_HUMAN	Actin, aortic smooth muscle OS=Homo sapiens GN=ACTA2 PE=1 SV=1	654.309	3	1959.9	0.0005	2029	YPIEHGIITNWDDMEK
P62736	ACTA_HUMAN	Actin, aortic smooth muscle OS=Homo sapiens GN=ACTA2 PE=1 SV=1	654.309	3	1959.9	0.0011	2029	YPIEHGIITNWDDMEK
P62736	ACTA_HUMAN	Actin, aortic smooth muscle OS=Homo sapiens GN=ACTA2 PE=1 SV=1	980.96	2	1959.9	0.0014	2029	YPIEHGIITNWDDMEK
P62736	ACTA_HUMAN	Actin, aortic smooth muscle OS=Homo sapiens GN=ACTA2 PE=1 SV=1	654.309	3	1959.91	0.0016	2029	YPIEHGIITNWDDMEK
P62736	ACTA_HUMAN	Actin, aortic smooth muscle OS=Homo sapiens GN=ACTA2 PE=1 SV=1	654.309	3	1959.91	0.0027	2029	YPIEHGIITNWDDMEK
P62736	ACTA_HUMAN	Actin, aortic smooth muscle OS=Homo sapiens GN=ACTA2 PE=1 SV=1	654.309	3	1959.91	0.0031	2029	YPIEHGIITNWDDMEK
P62736	ACTA_HUMAN	Actin, aortic smooth muscle OS=Homo sapiens GN=ACTA2 PE=1 SV=1	654.31	3	1959.91	0.0047	2029	YPIEHGIITNWDDMEK
[truncated: 63,536 more rows]
