# Supplementary material for: Generation of novel patient-derived CIC-DUX4 sarcoma xenografts and cell lines
Source: Sci Rep. 2017 Jul 5;7:4712. doi: 10.1038/s41598-017-04967-0 (PMC5498486; doi:10.1038/s41598-017-04967-0)
Supplement: Supplementary file 4 — Dataset 3 [file 41598_2017_4967_MOESM4_ESM.xls]

## Sheet: F006898_no4-5sets pep
Supplementary Dataset 3. Peptides used for the identification of 1443 proteins in the NCC-CDS1-X3 xenograft tumour tissue.
Accession number*	Gene Symbol†	description	m/z‡	Charge	Measured mass§	Mass error¶	Mascot ion score||	Identified peptide sequence
P04406	G3P_HUMAN	Glyceraldehyde-3-phosphate dehydrogenase OS=Homo sapiens GN=GAPDH PE=1 SV=3	370.187	2	738.36	0.0054	6565	YDNSLK
P04406	G3P_HUMAN	Glyceraldehyde-3-phosphate dehydrogenase OS=Homo sapiens GN=GAPDH PE=1 SV=3	380.695	2	759.376	0.0001	6565	TVDGPSGK
P04406	G3P_HUMAN	Glyceraldehyde-3-phosphate dehydrogenase OS=Homo sapiens GN=GAPDH PE=1 SV=3	380.696	2	759.377	0.0003	6565	TVDGPSGK
P04406	G3P_HUMAN	Glyceraldehyde-3-phosphate dehydrogenase OS=Homo sapiens GN=GAPDH PE=1 SV=3	380.696	2	759.377	0.0007	6565	TVDGPSGK
P04406	G3P_HUMAN	Glyceraldehyde-3-phosphate dehydrogenase OS=Homo sapiens GN=GAPDH PE=1 SV=3	380.696	2	759.377	0.001	6565	TVDGPSGK
P04406	G3P_HUMAN	Glyceraldehyde-3-phosphate dehydrogenase OS=Homo sapiens GN=GAPDH PE=1 SV=3	380.696	2	759.378	0.0014	6565	TVDGPSGK
P04406	G3P_HUMAN	Glyceraldehyde-3-phosphate dehydrogenase OS=Homo sapiens GN=GAPDH PE=1 SV=3	391.207	2	780.4	-0.0016	6565	YDDIKK
P04406	G3P_HUMAN	Glyceraldehyde-3-phosphate dehydrogenase OS=Homo sapiens GN=GAPDH PE=1 SV=3	391.208	2	780.4	-0.0012	6565	YDDIKK
P04406	G3P_HUMAN	Glyceraldehyde-3-phosphate dehydrogenase OS=Homo sapiens GN=GAPDH PE=1 SV=3	391.208	2	780.401	-0.001	6565	YDDIKK
P04406	G3P_HUMAN	Glyceraldehyde-3-phosphate dehydrogenase OS=Homo sapiens GN=GAPDH PE=1 SV=3	391.209	2	780.402	0.0007	6565	YDDIKK
P04406	G3P_HUMAN	Glyceraldehyde-3-phosphate dehydrogenase OS=Homo sapiens GN=GAPDH PE=1 SV=3	391.209	2	780.403	0.001	6565	YDDIKK
P04406	G3P_HUMAN	Glyceraldehyde-3-phosphate dehydrogenase OS=Homo sapiens GN=GAPDH PE=1 SV=3	403.216	2	804.417	-0.0069	6565	VGVNGFGR
P04406	G3P_HUMAN	Glyceraldehyde-3-phosphate dehydrogenase OS=Homo sapiens GN=GAPDH PE=1 SV=3	403.216	2	804.418	-0.0067	6565	VGVNGFGR
P04406	G3P_HUMAN	Glyceraldehyde-3-phosphate dehydrogenase OS=Homo sapiens GN=GAPDH PE=1 SV=3	403.221	2	804.427	0.0022	6565	VGVNGFGR
P04406	G3P_HUMAN	Glyceraldehyde-3-phosphate dehydrogenase OS=Homo sapiens GN=GAPDH PE=1 SV=3	403.223	2	804.431	0.0064	6565	VGVNGFGR
P04406	G3P_HUMAN	Glyceraldehyde-3-phosphate dehydrogenase OS=Homo sapiens GN=GAPDH PE=1 SV=3	406.213	2	810.412	0.006	6565	LTGMAFR
P04406	G3P_HUMAN	Glyceraldehyde-3-phosphate dehydrogenase OS=Homo sapiens GN=GAPDH PE=1 SV=3	415.22	2	828.426	-0.008	6565	QASEGPLK
P04406	G3P_HUMAN	Glyceraldehyde-3-phosphate dehydrogenase OS=Homo sapiens GN=GAPDH PE=1 SV=3	415.227	2	828.44	0.0056	6565	QASEGPLK
P04406	G3P_HUMAN	Glyceraldehyde-3-phosphate dehydrogenase OS=Homo sapiens GN=GAPDH PE=1 SV=3	420.682	2	839.349	0.0061	6565	TVDGPSGK
P04406	G3P_HUMAN	Glyceraldehyde-3-phosphate dehydrogenase OS=Homo sapiens GN=GAPDH PE=1 SV=3	455.249	2	908.483	-0.0002	6565	AGAHLQGGAK
P04406	G3P_HUMAN	Glyceraldehyde-3-phosphate dehydrogenase OS=Homo sapiens GN=GAPDH PE=1 SV=3	455.249	2	908.483	0.0006	6565	AGAHLQGGAK
P04406	G3P_HUMAN	Glyceraldehyde-3-phosphate dehydrogenase OS=Homo sapiens GN=GAPDH PE=1 SV=3	455.249	2	908.484	0.001	6565	AGAHLQGGAK
P04406	G3P_HUMAN	Glyceraldehyde-3-phosphate dehydrogenase OS=Homo sapiens GN=GAPDH PE=1 SV=3	455.25	2	908.485	0.0018	6565	AGAHLQGGAK
P04406	G3P_HUMAN	Glyceraldehyde-3-phosphate dehydrogenase OS=Homo sapiens GN=GAPDH PE=1 SV=3	455.25	2	908.485	0.0025	6565	AGAHLQGGAK
P04406	G3P_HUMAN	Glyceraldehyde-3-phosphate dehydrogenase OS=Homo sapiens GN=GAPDH PE=1 SV=3	516.796	2	1031.58	-0.0097	6565	VKVGVNGFGR
P04406	G3P_HUMAN	Glyceraldehyde-3-phosphate dehydrogenase OS=Homo sapiens GN=GAPDH PE=1 SV=3	516.802	2	1031.59	0.0018	6565	VKVGVNGFGR
P04406	G3P_HUMAN	Glyceraldehyde-3-phosphate dehydrogenase OS=Homo sapiens GN=GAPDH PE=1 SV=3	566.325	2	1130.64	0.0052	6565	VGVNGFGRIGR
P04406	G3P_HUMAN	Glyceraldehyde-3-phosphate dehydrogenase OS=Homo sapiens GN=GAPDH PE=1 SV=3	601.302	2	1200.59	-0.0093	6565	VVDLMAHMASK
P04406	G3P_HUMAN	Glyceraldehyde-3-phosphate dehydrogenase OS=Homo sapiens GN=GAPDH PE=1 SV=3	401.208	3	1200.6	0.0014	6565	VVDLMAHMASK
P04406	G3P_HUMAN	Glyceraldehyde-3-phosphate dehydrogenase OS=Homo sapiens GN=GAPDH PE=1 SV=3	601.31	2	1200.61	0.0061	6565	VVDLMAHMASK
P04406	G3P_HUMAN	Glyceraldehyde-3-phosphate dehydrogenase OS=Homo sapiens GN=GAPDH PE=1 SV=3	401.209	3	1200.61	0.0065	6565	VVDLMAHMASK
P04406	G3P_HUMAN	Glyceraldehyde-3-phosphate dehydrogenase OS=Homo sapiens GN=GAPDH PE=1 SV=3	401.211	3	1200.61	0.0118	6565	VVDLMAHMASK
P04406	G3P_HUMAN	Glyceraldehyde-3-phosphate dehydrogenase OS=Homo sapiens GN=GAPDH PE=1 SV=3	618.319	2	1234.62	-0.0081	6565	VVKQASEGPLK
P04406	G3P_HUMAN	Glyceraldehyde-3-phosphate dehydrogenase OS=Homo sapiens GN=GAPDH PE=1 SV=3	415.211	3	1242.61	-0.0002	6565	LVTRAAFNSGK
P04406	G3P_HUMAN	Glyceraldehyde-3-phosphate dehydrogenase OS=Homo sapiens GN=GAPDH PE=1 SV=3	634.292	2	1266.57	-0.0068	6565	FHGTVKAENGK
P04406	G3P_HUMAN	Glyceraldehyde-3-phosphate dehydrogenase OS=Homo sapiens GN=GAPDH PE=1 SV=3	634.301	2	1266.59	0.0123	6565	FHGTVKAENGK
P04406	G3P_HUMAN	Glyceraldehyde-3-phosphate dehydrogenase OS=Homo sapiens GN=GAPDH PE=1 SV=3	662.302	2	1322.59	0.0102	6565	LVTRAAFNSGK
P04406	G3P_HUMAN	Glyceraldehyde-3-phosphate dehydrogenase OS=Homo sapiens GN=GAPDH PE=1 SV=3	706.398	2	1410.78	-0.0012	6565	GALQNIIPASTGAAK
P04406	G3P_HUMAN	Glyceraldehyde-3-phosphate dehydrogenase OS=Homo sapiens GN=GAPDH PE=1 SV=3	706.404	2	1410.79	0.01	6565	GALQNIIPASTGAAK
P04406	G3P_HUMAN	Glyceraldehyde-3-phosphate dehydrogenase OS=Homo sapiens GN=GAPDH PE=1 SV=3	706.404	2	1410.79	0.0107	6565	GALQNIIPASTGAAK
P04406	G3P_HUMAN	Glyceraldehyde-3-phosphate dehydrogenase OS=Homo sapiens GN=GAPDH PE=1 SV=3	765.9	2	1529.79	-0.0018	6565	VPTANVSVVDLTCR
P04406	G3P_HUMAN	Glyceraldehyde-3-phosphate dehydrogenase OS=Homo sapiens GN=GAPDH PE=1 SV=3	765.901	2	1529.79	-0.0002	6565	VPTANVSVVDLTCR
P04406	G3P_HUMAN	Glyceraldehyde-3-phosphate dehydrogenase OS=Homo sapiens GN=GAPDH PE=1 SV=3	765.906	2	1529.8	0.0101	6565	VPTANVSVVDLTCR
P04406	G3P_HUMAN	Glyceraldehyde-3-phosphate dehydrogenase OS=Homo sapiens GN=GAPDH PE=1 SV=3	765.906	2	1529.8	0.0107	6565	VPTANVSVVDLTCR
P04406	G3P_HUMAN	Glyceraldehyde-3-phosphate dehydrogenase OS=Homo sapiens GN=GAPDH PE=1 SV=3	765.906	2	1529.8	0.011	6565	VPTANVSVVDLTCR
P04406	G3P_HUMAN	Glyceraldehyde-3-phosphate dehydrogenase OS=Homo sapiens GN=GAPDH PE=1 SV=3	510.94	3	1529.8	0.0122	6565	VPTANVSVVDLTCR
P04406	G3P_HUMAN	Glyceraldehyde-3-phosphate dehydrogenase OS=Homo sapiens GN=GAPDH PE=1 SV=3	807.451	2	1612.89	-0.0062	6565	LVINGNPITIFQER
P04406	G3P_HUMAN	Glyceraldehyde-3-phosphate dehydrogenase OS=Homo sapiens GN=GAPDH PE=1 SV=3	807.452	2	1612.89	-0.0033	6565	LVINGNPITIFQER
P04406	G3P_HUMAN	Glyceraldehyde-3-phosphate dehydrogenase OS=Homo sapiens GN=GAPDH PE=1 SV=3	807.453	2	1612.89	-0.0015	6565	LVINGNPITIFQER
P04406	G3P_HUMAN	Glyceraldehyde-3-phosphate dehydrogenase OS=Homo sapiens GN=GAPDH PE=1 SV=3	807.454	2	1612.89	-0.0001	6565	LVINGNPITIFQER
P04406	G3P_HUMAN	Glyceraldehyde-3-phosphate dehydrogenase OS=Homo sapiens GN=GAPDH PE=1 SV=3	882.4	2	1762.79	-0.0097	6565	LISWYDNEFGYSNR
P04406	G3P_HUMAN	Glyceraldehyde-3-phosphate dehydrogenase OS=Homo sapiens GN=GAPDH PE=1 SV=3	882.401	2	1762.79	-0.0068	6565	LISWYDNEFGYSNR
P04406	G3P_HUMAN	Glyceraldehyde-3-phosphate dehydrogenase OS=Homo sapiens GN=GAPDH PE=1 SV=3	882.402	2	1762.79	-0.0066	6565	LISWYDNEFGYSNR
P04406	G3P_HUMAN	Glyceraldehyde-3-phosphate dehydrogenase OS=Homo sapiens GN=GAPDH PE=1 SV=3	882.402	2	1762.79	-0.0055	6565	LISWYDNEFGYSNR
P04406	G3P_HUMAN	Glyceraldehyde-3-phosphate dehydrogenase OS=Homo sapiens GN=GAPDH PE=1 SV=3	882.403	2	1762.79	-0.0037	6565	LISWYDNEFGYSNR
P04406	G3P_HUMAN	Glyceraldehyde-3-phosphate dehydrogenase OS=Homo sapiens GN=GAPDH PE=1 SV=3	882.403	2	1762.79	-0.0035	6565	LISWYDNEFGYSNR
P04406	G3P_HUMAN	Glyceraldehyde-3-phosphate dehydrogenase OS=Homo sapiens GN=GAPDH PE=1 SV=3	882.403	2	1762.79	-0.0033	6565	LISWYDNEFGYSNR
P04406	G3P_HUMAN	Glyceraldehyde-3-phosphate dehydrogenase OS=Homo sapiens GN=GAPDH PE=1 SV=3	882.404	2	1762.79	-0.0016	6565	LISWYDNEFGYSNR
P04406	G3P_HUMAN	Glyceraldehyde-3-phosphate dehydrogenase OS=Homo sapiens GN=GAPDH PE=1 SV=3	882.405	2	1762.79	-0.0004	6565	LISWYDNEFGYSNR
P04406	G3P_HUMAN	Glyceraldehyde-3-phosphate dehydrogenase OS=Homo sapiens GN=GAPDH PE=1 SV=3	882.405	2	1762.8	0.0012	6565	LISWYDNEFGYSNR
P04406	G3P_HUMAN	Glyceraldehyde-3-phosphate dehydrogenase OS=Homo sapiens GN=GAPDH PE=1 SV=3	882.406	2	1762.8	0.0023	6565	LISWYDNEFGYSNR
P04406	G3P_HUMAN	Glyceraldehyde-3-phosphate dehydrogenase OS=Homo sapiens GN=GAPDH PE=1 SV=3	882.406	2	1762.8	0.0024	6565	LISWYDNEFGYSNR
P04406	G3P_HUMAN	Glyceraldehyde-3-phosphate dehydrogenase OS=Homo sapiens GN=GAPDH PE=1 SV=3	705.048	3	2112.12	-0.0112	6565	AENGKLVINGNPITIFQER
P04406	G3P_HUMAN	Glyceraldehyde-3-phosphate dehydrogenase OS=Homo sapiens GN=GAPDH PE=1 SV=3	705.048	3	2112.12	-0.0095	6565	AENGKLVINGNPITIFQER
P04406	G3P_HUMAN	Glyceraldehyde-3-phosphate dehydrogenase OS=Homo sapiens GN=GAPDH PE=1 SV=3	705.049	3	2112.13	-0.0075	6565	AENGKLVINGNPITIFQER
P04406	G3P_HUMAN	Glyceraldehyde-3-phosphate dehydrogenase OS=Homo sapiens GN=GAPDH PE=1 SV=3	705.051	3	2112.13	-0.0029	6565	AENGKLVINGNPITIFQER
P04406	G3P_HUMAN	Glyceraldehyde-3-phosphate dehydrogenase OS=Homo sapiens GN=GAPDH PE=1 SV=3	1107.05	2	2212.09	-0.0074	6565	VIISAPSADAPMFVMGVNHEK
P04406	G3P_HUMAN	Glyceraldehyde-3-phosphate dehydrogenase OS=Homo sapiens GN=GAPDH PE=1 SV=3	1107.06	2	2212.1	-0.0038	6565	VIISAPSADAPMFVMGVNHEK
P04406	G3P_HUMAN	Glyceraldehyde-3-phosphate dehydrogenase OS=Homo sapiens GN=GAPDH PE=1 SV=3	1107.06	2	2212.1	-0.0001	6565	VIISAPSADAPMFVMGVNHEK
P04406	G3P_HUMAN	Glyceraldehyde-3-phosphate dehydrogenase OS=Homo sapiens GN=GAPDH PE=1 SV=3	1107.06	2	2212.11	0.0043	6565	VIISAPSADAPMFVMGVNHEK
P04406	G3P_HUMAN	Glyceraldehyde-3-phosphate dehydrogenase OS=Homo sapiens GN=GAPDH PE=1 SV=3	738.376	3	2212.11	0.0044	6565	VIISAPSADAPMFVMGVNHEK
P04406	G3P_HUMAN	Glyceraldehyde-3-phosphate dehydrogenase OS=Homo sapiens GN=GAPDH PE=1 SV=3	738.377	3	2212.11	0.0076	6565	VIISAPSADAPMFVMGVNHEK
P04406	G3P_HUMAN	Glyceraldehyde-3-phosphate dehydrogenase OS=Homo sapiens GN=GAPDH PE=1 SV=3	738.377	3	2212.11	0.0079	6565	VIISAPSADAPMFVMGVNHEK
P04406	G3P_HUMAN	Glyceraldehyde-3-phosphate dehydrogenase OS=Homo sapiens GN=GAPDH PE=1 SV=3	738.378	3	2212.11	0.0092	6565	VIISAPSADAPMFVMGVNHEK
P04406	G3P_HUMAN	Glyceraldehyde-3-phosphate dehydrogenase OS=Homo sapiens GN=GAPDH PE=1 SV=3	743.705	3	2228.09	-0.0052	6565	VIISAPSADAPMFVMGVNHEK
P04406	G3P_HUMAN	Glyceraldehyde-3-phosphate dehydrogenase OS=Homo sapiens GN=GAPDH PE=1 SV=3	743.706	3	2228.1	-0.001	6565	VIISAPSADAPMFVMGVNHEK
P04406	G3P_HUMAN	Glyceraldehyde-3-phosphate dehydrogenase OS=Homo sapiens GN=GAPDH PE=1 SV=3	1139.02	2	2276.02	-0.0138	6565	WGDAGAEYVVESTGVFTTMEK
P04406	G3P_HUMAN	Glyceraldehyde-3-phosphate dehydrogenase OS=Homo sapiens GN=GAPDH PE=1 SV=3	1139.02	2	2276.02	-0.0126	6565	WGDAGAEYVVESTGVFTTMEK
P04406	G3P_HUMAN	Glyceraldehyde-3-phosphate dehydrogenase OS=Homo sapiens GN=GAPDH PE=1 SV=3	1139.02	2	2276.02	-0.0126	6565	WGDAGAEYVVESTGVFTTMEK
P04406	G3P_HUMAN	Glyceraldehyde-3-phosphate dehydrogenase OS=Homo sapiens GN=GAPDH PE=1 SV=3	1139.02	2	2276.02	-0.0123	6565	WGDAGAEYVVESTGVFTTMEK
P04406	G3P_HUMAN	Glyceraldehyde-3-phosphate dehydrogenase OS=Homo sapiens GN=GAPDH PE=1 SV=3	1139.02	2	2276.02	-0.0121	6565	WGDAGAEYVVESTGVFTTMEK
P04406	G3P_HUMAN	Glyceraldehyde-3-phosphate dehydrogenase OS=Homo sapiens GN=GAPDH PE=1 SV=3	1139.02	2	2276.02	-0.0116	6565	WGDAGAEYVVESTGVFTTMEK
P04406	G3P_HUMAN	Glyceraldehyde-3-phosphate dehydrogenase OS=Homo sapiens GN=GAPDH PE=1 SV=3	1139.02	2	2276.02	-0.0113	6565	WGDAGAEYVVESTGVFTTMEK
P04406	G3P_HUMAN	Glyceraldehyde-3-phosphate dehydrogenase OS=Homo sapiens GN=GAPDH PE=1 SV=3	1139.02	2	2276.02	-0.0111	6565	WGDAGAEYVVESTGVFTTMEK
P04406	G3P_HUMAN	Glyceraldehyde-3-phosphate dehydrogenase OS=Homo sapiens GN=GAPDH PE=1 SV=3	1139.02	2	2276.02	-0.0109	6565	WGDAGAEYVVESTGVFTTMEK
P04406	G3P_HUMAN	Glyceraldehyde-3-phosphate dehydrogenase OS=Homo sapiens GN=GAPDH PE=1 SV=3	1139.02	2	2276.02	-0.0106	6565	WGDAGAEYVVESTGVFTTMEK
P04406	G3P_HUMAN	Glyceraldehyde-3-phosphate dehydrogenase OS=Homo sapiens GN=GAPDH PE=1 SV=3	1139.02	2	2276.02	-0.0101	6565	WGDAGAEYVVESTGVFTTMEK
P04406	G3P_HUMAN	Glyceraldehyde-3-phosphate dehydrogenase OS=Homo sapiens GN=GAPDH PE=1 SV=3	1139.02	2	2276.02	-0.0099	6565	WGDAGAEYVVESTGVFTTMEK
P04406	G3P_HUMAN	Glyceraldehyde-3-phosphate dehydrogenase OS=Homo sapiens GN=GAPDH PE=1 SV=3	1139.02	2	2276.02	-0.0099	6565	WGDAGAEYVVESTGVFTTMEK
P04406	G3P_HUMAN	Glyceraldehyde-3-phosphate dehydrogenase OS=Homo sapiens GN=GAPDH PE=1 SV=3	1139.02	2	2276.02	-0.0094	6565	WGDAGAEYVVESTGVFTTMEK
P04406	G3P_HUMAN	Glyceraldehyde-3-phosphate dehydrogenase OS=Homo sapiens GN=GAPDH PE=1 SV=3	1139.02	2	2276.02	-0.0091	6565	WGDAGAEYVVESTGVFTTMEK
P04406	G3P_HUMAN	Glyceraldehyde-3-phosphate dehydrogenase OS=Homo sapiens GN=GAPDH PE=1 SV=3	1139.02	2	2276.02	-0.0091	6565	WGDAGAEYVVESTGVFTTMEK
P04406	G3P_HUMAN	Glyceraldehyde-3-phosphate dehydrogenase OS=Homo sapiens GN=GAPDH PE=1 SV=3	1139.02	2	2276.02	-0.0089	6565	WGDAGAEYVVESTGVFTTMEK
P04406	G3P_HUMAN	Glyceraldehyde-3-phosphate dehydrogenase OS=Homo sapiens GN=GAPDH PE=1 SV=3	1139.02	2	2276.02	-0.0089	6565	WGDAGAEYVVESTGVFTTMEK
P04406	G3P_HUMAN	Glyceraldehyde-3-phosphate dehydrogenase OS=Homo sapiens GN=GAPDH PE=1 SV=3	1139.02	2	2276.02	-0.0089	6565	WGDAGAEYVVESTGVFTTMEK
P04406	G3P_HUMAN	Glyceraldehyde-3-phosphate dehydrogenase OS=Homo sapiens GN=GAPDH PE=1 SV=3	1139.02	2	2276.02	-0.0087	6565	WGDAGAEYVVESTGVFTTMEK
P04406	G3P_HUMAN	Glyceraldehyde-3-phosphate dehydrogenase OS=Homo sapiens GN=GAPDH PE=1 SV=3	1139.02	2	2276.02	-0.0087	6565	WGDAGAEYVVESTGVFTTMEK
P04406	G3P_HUMAN	Glyceraldehyde-3-phosphate dehydrogenase OS=Homo sapiens GN=GAPDH PE=1 SV=3	1139.02	2	2276.02	-0.0087	6565	WGDAGAEYVVESTGVFTTMEK
P04406	G3P_HUMAN	Glyceraldehyde-3-phosphate dehydrogenase OS=Homo sapiens GN=GAPDH PE=1 SV=3	1139.02	2	2276.02	-0.0084	6565	WGDAGAEYVVESTGVFTTMEK
P04406	G3P_HUMAN	Glyceraldehyde-3-phosphate dehydrogenase OS=Homo sapiens GN=GAPDH PE=1 SV=3	1139.02	2	2276.02	-0.0084	6565	WGDAGAEYVVESTGVFTTMEK
P04406	G3P_HUMAN	Glyceraldehyde-3-phosphate dehydrogenase OS=Homo sapiens GN=GAPDH PE=1 SV=3	1139.02	2	2276.02	-0.0084	6565	WGDAGAEYVVESTGVFTTMEK
P04406	G3P_HUMAN	Glyceraldehyde-3-phosphate dehydrogenase OS=Homo sapiens GN=GAPDH PE=1 SV=3	1139.02	2	2276.02	-0.0084	6565	WGDAGAEYVVESTGVFTTMEK
P04406	G3P_HUMAN	Glyceraldehyde-3-phosphate dehydrogenase OS=Homo sapiens GN=GAPDH PE=1 SV=3	1139.02	2	2276.02	-0.0082	6565	WGDAGAEYVVESTGVFTTMEK
P04406	G3P_HUMAN	Glyceraldehyde-3-phosphate dehydrogenase OS=Homo sapiens GN=GAPDH PE=1 SV=3	1139.02	2	2276.02	-0.0082	6565	WGDAGAEYVVESTGVFTTMEK
P04406	G3P_HUMAN	Glyceraldehyde-3-phosphate dehydrogenase OS=Homo sapiens GN=GAPDH PE=1 SV=3	1139.02	2	2276.02	-0.0079	6565	WGDAGAEYVVESTGVFTTMEK
P04406	G3P_HUMAN	Glyceraldehyde-3-phosphate dehydrogenase OS=Homo sapiens GN=GAPDH PE=1 SV=3	1139.02	2	2276.02	-0.0079	6565	WGDAGAEYVVESTGVFTTMEK
P04406	G3P_HUMAN	Glyceraldehyde-3-phosphate dehydrogenase OS=Homo sapiens GN=GAPDH PE=1 SV=3	1139.02	2	2276.02	-0.0077	6565	WGDAGAEYVVESTGVFTTMEK
P04406	G3P_HUMAN	Glyceraldehyde-3-phosphate dehydrogenase OS=Homo sapiens GN=GAPDH PE=1 SV=3	1139.02	2	2276.02	-0.0077	6565	WGDAGAEYVVESTGVFTTMEK
P04406	G3P_HUMAN	Glyceraldehyde-3-phosphate dehydrogenase OS=Homo sapiens GN=GAPDH PE=1 SV=3	1139.02	2	2276.02	-0.0072	6565	WGDAGAEYVVESTGVFTTMEK
P04406	G3P_HUMAN	Glyceraldehyde-3-phosphate dehydrogenase OS=Homo sapiens GN=GAPDH PE=1 SV=3	1139.02	2	2276.02	-0.0072	6565	WGDAGAEYVVESTGVFTTMEK
P04406	G3P_HUMAN	Glyceraldehyde-3-phosphate dehydrogenase OS=Homo sapiens GN=GAPDH PE=1 SV=3	1139.02	2	2276.02	-0.0072	6565	WGDAGAEYVVESTGVFTTMEK
P04406	G3P_HUMAN	Glyceraldehyde-3-phosphate dehydrogenase OS=Homo sapiens GN=GAPDH PE=1 SV=3	1139.02	2	2276.02	-0.0069	6565	WGDAGAEYVVESTGVFTTMEK
P04406	G3P_HUMAN	Glyceraldehyde-3-phosphate dehydrogenase OS=Homo sapiens GN=GAPDH PE=1 SV=3	1139.02	2	2276.02	-0.0069	6565	WGDAGAEYVVESTGVFTTMEK
P04406	G3P_HUMAN	Glyceraldehyde-3-phosphate dehydrogenase OS=Homo sapiens GN=GAPDH PE=1 SV=3	1139.02	2	2276.02	-0.0069	6565	WGDAGAEYVVESTGVFTTMEK
P04406	G3P_HUMAN	Glyceraldehyde-3-phosphate dehydrogenase OS=Homo sapiens GN=GAPDH PE=1 SV=3	1139.02	2	2276.02	-0.0067	6565	WGDAGAEYVVESTGVFTTMEK
P04406	G3P_HUMAN	Glyceraldehyde-3-phosphate dehydrogenase OS=Homo sapiens GN=GAPDH PE=1 SV=3	1139.02	2	2276.02	-0.0065	6565	WGDAGAEYVVESTGVFTTMEK
P04406	G3P_HUMAN	Glyceraldehyde-3-phosphate dehydrogenase OS=Homo sapiens GN=GAPDH PE=1 SV=3	1139.02	2	2276.02	-0.0065	6565	WGDAGAEYVVESTGVFTTMEK
P04406	G3P_HUMAN	Glyceraldehyde-3-phosphate dehydrogenase OS=Homo sapiens GN=GAPDH PE=1 SV=3	1139.02	2	2276.02	-0.006	6565	WGDAGAEYVVESTGVFTTMEK
P04406	G3P_HUMAN	Glyceraldehyde-3-phosphate dehydrogenase OS=Homo sapiens GN=GAPDH PE=1 SV=3	1139.02	2	2276.02	-0.006	6565	WGDAGAEYVVESTGVFTTMEK
P04406	G3P_HUMAN	Glyceraldehyde-3-phosphate dehydrogenase OS=Homo sapiens GN=GAPDH PE=1 SV=3	1139.02	2	2276.02	-0.006	6565	WGDAGAEYVVESTGVFTTMEK
P04406	G3P_HUMAN	Glyceraldehyde-3-phosphate dehydrogenase OS=Homo sapiens GN=GAPDH PE=1 SV=3	1139.02	2	2276.02	-0.006	6565	WGDAGAEYVVESTGVFTTMEK
P04406	G3P_HUMAN	Glyceraldehyde-3-phosphate dehydrogenase OS=Homo sapiens GN=GAPDH PE=1 SV=3	1139.02	2	2276.02	-0.006	6565	WGDAGAEYVVESTGVFTTMEK
P04406	G3P_HUMAN	Glyceraldehyde-3-phosphate dehydrogenase OS=Homo sapiens GN=GAPDH PE=1 SV=3	759.682	3	2276.02	-0.0058	6565	WGDAGAEYVVESTGVFTTMEK
P04406	G3P_HUMAN	Glyceraldehyde-3-phosphate dehydrogenase OS=Homo sapiens GN=GAPDH PE=1 SV=3	1139.02	2	2276.03	-0.0057	6565	WGDAGAEYVVESTGVFTTMEK
P04406	G3P_HUMAN	Glyceraldehyde-3-phosphate dehydrogenase OS=Homo sapiens GN=GAPDH PE=1 SV=3	1139.02	2	2276.03	-0.0057	6565	WGDAGAEYVVESTGVFTTMEK
P04406	G3P_HUMAN	Glyceraldehyde-3-phosphate dehydrogenase OS=Homo sapiens GN=GAPDH PE=1 SV=3	1139.02	2	2276.03	-0.0055	6565	WGDAGAEYVVESTGVFTTMEK
P04406	G3P_HUMAN	Glyceraldehyde-3-phosphate dehydrogenase OS=Homo sapiens GN=GAPDH PE=1 SV=3	1139.02	2	2276.03	-0.0052	6565	WGDAGAEYVVESTGVFTTMEK
P04406	G3P_HUMAN	Glyceraldehyde-3-phosphate dehydrogenase OS=Homo sapiens GN=GAPDH PE=1 SV=3	1139.02	2	2276.03	-0.0052	6565	WGDAGAEYVVESTGVFTTMEK
P04406	G3P_HUMAN	Glyceraldehyde-3-phosphate dehydrogenase OS=Homo sapiens GN=GAPDH PE=1 SV=3	1139.02	2	2276.03	-0.0052	6565	WGDAGAEYVVESTGVFTTMEK
P04406	G3P_HUMAN	Glyceraldehyde-3-phosphate dehydrogenase OS=Homo sapiens GN=GAPDH PE=1 SV=3	1139.02	2	2276.03	-0.0052	6565	WGDAGAEYVVESTGVFTTMEK
P04406	G3P_HUMAN	Glyceraldehyde-3-phosphate dehydrogenase OS=Homo sapiens GN=GAPDH PE=1 SV=3	1139.02	2	2276.03	-0.0052	6565	WGDAGAEYVVESTGVFTTMEK
P04406	G3P_HUMAN	Glyceraldehyde-3-phosphate dehydrogenase OS=Homo sapiens GN=GAPDH PE=1 SV=3	1139.02	2	2276.03	-0.005	6565	WGDAGAEYVVESTGVFTTMEK
P04406	G3P_HUMAN	Glyceraldehyde-3-phosphate dehydrogenase OS=Homo sapiens GN=GAPDH PE=1 SV=3	1139.02	2	2276.03	-0.005	6565	WGDAGAEYVVESTGVFTTMEK
P04406	G3P_HUMAN	Glyceraldehyde-3-phosphate dehydrogenase OS=Homo sapiens GN=GAPDH PE=1 SV=3	1139.02	2	2276.03	-0.005	6565	WGDAGAEYVVESTGVFTTMEK
P04406	G3P_HUMAN	Glyceraldehyde-3-phosphate dehydrogenase OS=Homo sapiens GN=GAPDH PE=1 SV=3	1139.02	2	2276.03	-0.0048	6565	WGDAGAEYVVESTGVFTTMEK
P04406	G3P_HUMAN	Glyceraldehyde-3-phosphate dehydrogenase OS=Homo sapiens GN=GAPDH PE=1 SV=3	1139.02	2	2276.03	-0.0048	6565	WGDAGAEYVVESTGVFTTMEK
P04406	G3P_HUMAN	Glyceraldehyde-3-phosphate dehydrogenase OS=Homo sapiens GN=GAPDH PE=1 SV=3	1139.02	2	2276.03	-0.0048	6565	WGDAGAEYVVESTGVFTTMEK
P04406	G3P_HUMAN	Glyceraldehyde-3-phosphate dehydrogenase OS=Homo sapiens GN=GAPDH PE=1 SV=3	1139.02	2	2276.03	-0.0045	6565	WGDAGAEYVVESTGVFTTMEK
P04406	G3P_HUMAN	Glyceraldehyde-3-phosphate dehydrogenase OS=Homo sapiens GN=GAPDH PE=1 SV=3	1139.02	2	2276.03	-0.0045	6565	WGDAGAEYVVESTGVFTTMEK
P04406	G3P_HUMAN	Glyceraldehyde-3-phosphate dehydrogenase OS=Homo sapiens GN=GAPDH PE=1 SV=3	1139.02	2	2276.03	-0.0045	6565	WGDAGAEYVVESTGVFTTMEK
P04406	G3P_HUMAN	Glyceraldehyde-3-phosphate dehydrogenase OS=Homo sapiens GN=GAPDH PE=1 SV=3	1139.02	2	2276.03	-0.0045	6565	WGDAGAEYVVESTGVFTTMEK
P04406	G3P_HUMAN	Glyceraldehyde-3-phosphate dehydrogenase OS=Homo sapiens GN=GAPDH PE=1 SV=3	1139.02	2	2276.03	-0.0043	6565	WGDAGAEYVVESTGVFTTMEK
P04406	G3P_HUMAN	Glyceraldehyde-3-phosphate dehydrogenase OS=Homo sapiens GN=GAPDH PE=1 SV=3	1139.02	2	2276.03	-0.0043	6565	WGDAGAEYVVESTGVFTTMEK
P04406	G3P_HUMAN	Glyceraldehyde-3-phosphate dehydrogenase OS=Homo sapiens GN=GAPDH PE=1 SV=3	1139.02	2	2276.03	-0.004	6565	WGDAGAEYVVESTGVFTTMEK
P04406	G3P_HUMAN	Glyceraldehyde-3-phosphate dehydrogenase OS=Homo sapiens GN=GAPDH PE=1 SV=3	1139.02	2	2276.03	-0.004	6565	WGDAGAEYVVESTGVFTTMEK
P04406	G3P_HUMAN	Glyceraldehyde-3-phosphate dehydrogenase OS=Homo sapiens GN=GAPDH PE=1 SV=3	1139.02	2	2276.03	-0.004	6565	WGDAGAEYVVESTGVFTTMEK
P04406	G3P_HUMAN	Glyceraldehyde-3-phosphate dehydrogenase OS=Homo sapiens GN=GAPDH PE=1 SV=3	1139.02	2	2276.03	-0.004	6565	WGDAGAEYVVESTGVFTTMEK
P04406	G3P_HUMAN	Glyceraldehyde-3-phosphate dehydrogenase OS=Homo sapiens GN=GAPDH PE=1 SV=3	1139.02	2	2276.03	-0.0038	6565	WGDAGAEYVVESTGVFTTMEK
P04406	G3P_HUMAN	Glyceraldehyde-3-phosphate dehydrogenase OS=Homo sapiens GN=GAPDH PE=1 SV=3	1139.02	2	2276.03	-0.0038	6565	WGDAGAEYVVESTGVFTTMEK
P04406	G3P_HUMAN	Glyceraldehyde-3-phosphate dehydrogenase OS=Homo sapiens GN=GAPDH PE=1 SV=3	1139.02	2	2276.03	-0.0038	6565	WGDAGAEYVVESTGVFTTMEK
P04406	G3P_HUMAN	Glyceraldehyde-3-phosphate dehydrogenase OS=Homo sapiens GN=GAPDH PE=1 SV=3	1139.02	2	2276.03	-0.0038	6565	WGDAGAEYVVESTGVFTTMEK
P04406	G3P_HUMAN	Glyceraldehyde-3-phosphate dehydrogenase OS=Homo sapiens GN=GAPDH PE=1 SV=3	759.683	3	2276.03	-0.0036	6565	WGDAGAEYVVESTGVFTTMEK
P04406	G3P_HUMAN	Glyceraldehyde-3-phosphate dehydrogenase OS=Homo sapiens GN=GAPDH PE=1 SV=3	1139.02	2	2276.03	-0.0035	6565	WGDAGAEYVVESTGVFTTMEK
P04406	G3P_HUMAN	Glyceraldehyde-3-phosphate dehydrogenase OS=Homo sapiens GN=GAPDH PE=1 SV=3	1139.02	2	2276.03	-0.0035	6565	WGDAGAEYVVESTGVFTTMEK
P04406	G3P_HUMAN	Glyceraldehyde-3-phosphate dehydrogenase OS=Homo sapiens GN=GAPDH PE=1 SV=3	1139.02	2	2276.03	-0.0035	6565	WGDAGAEYVVESTGVFTTMEK
P04406	G3P_HUMAN	Glyceraldehyde-3-phosphate dehydrogenase OS=Homo sapiens GN=GAPDH PE=1 SV=3	1139.02	2	2276.03	-0.0035	6565	WGDAGAEYVVESTGVFTTMEK
P04406	G3P_HUMAN	Glyceraldehyde-3-phosphate dehydrogenase OS=Homo sapiens GN=GAPDH PE=1 SV=3	1139.02	2	2276.03	-0.0035	6565	WGDAGAEYVVESTGVFTTMEK
P04406	G3P_HUMAN	Glyceraldehyde-3-phosphate dehydrogenase OS=Homo sapiens GN=GAPDH PE=1 SV=3	1139.02	2	2276.03	-0.0035	6565	WGDAGAEYVVESTGVFTTMEK
P04406	G3P_HUMAN	Glyceraldehyde-3-phosphate dehydrogenase OS=Homo sapiens GN=GAPDH PE=1 SV=3	1139.02	2	2276.03	-0.0033	6565	WGDAGAEYVVESTGVFTTMEK
P04406	G3P_HUMAN	Glyceraldehyde-3-phosphate dehydrogenase OS=Homo sapiens GN=GAPDH PE=1 SV=3	1139.02	2	2276.03	-0.0033	6565	WGDAGAEYVVESTGVFTTMEK
P04406	G3P_HUMAN	Glyceraldehyde-3-phosphate dehydrogenase OS=Homo sapiens GN=GAPDH PE=1 SV=3	1139.02	2	2276.03	-0.0033	6565	WGDAGAEYVVESTGVFTTMEK
P04406	G3P_HUMAN	Glyceraldehyde-3-phosphate dehydrogenase OS=Homo sapiens GN=GAPDH PE=1 SV=3	1139.02	2	2276.03	-0.003	6565	WGDAGAEYVVESTGVFTTMEK
P04406	G3P_HUMAN	Glyceraldehyde-3-phosphate dehydrogenase OS=Homo sapiens GN=GAPDH PE=1 SV=3	1139.02	2	2276.03	-0.003	6565	WGDAGAEYVVESTGVFTTMEK
P04406	G3P_HUMAN	Glyceraldehyde-3-phosphate dehydrogenase OS=Homo sapiens GN=GAPDH PE=1 SV=3	1139.02	2	2276.03	-0.0028	6565	WGDAGAEYVVESTGVFTTMEK
P04406	G3P_HUMAN	Glyceraldehyde-3-phosphate dehydrogenase OS=Homo sapiens GN=GAPDH PE=1 SV=3	1139.02	2	2276.03	-0.0028	6565	WGDAGAEYVVESTGVFTTMEK
P04406	G3P_HUMAN	Glyceraldehyde-3-phosphate dehydrogenase OS=Homo sapiens GN=GAPDH PE=1 SV=3	1139.02	2	2276.03	-0.0028	6565	WGDAGAEYVVESTGVFTTMEK
P04406	G3P_HUMAN	Glyceraldehyde-3-phosphate dehydrogenase OS=Homo sapiens GN=GAPDH PE=1 SV=3	1139.02	2	2276.03	-0.0028	6565	WGDAGAEYVVESTGVFTTMEK
P04406	G3P_HUMAN	Glyceraldehyde-3-phosphate dehydrogenase OS=Homo sapiens GN=GAPDH PE=1 SV=3	1139.02	2	2276.03	-0.0028	6565	WGDAGAEYVVESTGVFTTMEK
P04406	G3P_HUMAN	Glyceraldehyde-3-phosphate dehydrogenase OS=Homo sapiens GN=GAPDH PE=1 SV=3	1139.02	2	2276.03	-0.0028	6565	WGDAGAEYVVESTGVFTTMEK
P04406	G3P_HUMAN	Glyceraldehyde-3-phosphate dehydrogenase OS=Homo sapiens GN=GAPDH PE=1 SV=3	1139.02	2	2276.03	-0.0026	6565	WGDAGAEYVVESTGVFTTMEK
P04406	G3P_HUMAN	Glyceraldehyde-3-phosphate dehydrogenase OS=Homo sapiens GN=GAPDH PE=1 SV=3	1139.02	2	2276.03	-0.0026	6565	WGDAGAEYVVESTGVFTTMEK
P04406	G3P_HUMAN	Glyceraldehyde-3-phosphate dehydrogenase OS=Homo sapiens GN=GAPDH PE=1 SV=3	1139.02	2	2276.03	-0.0026	6565	WGDAGAEYVVESTGVFTTMEK
P04406	G3P_HUMAN	Glyceraldehyde-3-phosphate dehydrogenase OS=Homo sapiens GN=GAPDH PE=1 SV=3	1139.02	2	2276.03	-0.0026	6565	WGDAGAEYVVESTGVFTTMEK
P04406	G3P_HUMAN	Glyceraldehyde-3-phosphate dehydrogenase OS=Homo sapiens GN=GAPDH PE=1 SV=3	1139.02	2	2276.03	-0.0023	6565	WGDAGAEYVVESTGVFTTMEK
P04406	G3P_HUMAN	Glyceraldehyde-3-phosphate dehydrogenase OS=Homo sapiens GN=GAPDH PE=1 SV=3	1139.02	2	2276.03	-0.0023	6565	WGDAGAEYVVESTGVFTTMEK
P04406	G3P_HUMAN	Glyceraldehyde-3-phosphate dehydrogenase OS=Homo sapiens GN=GAPDH PE=1 SV=3	1139.02	2	2276.03	-0.0023	6565	WGDAGAEYVVESTGVFTTMEK
P04406	G3P_HUMAN	Glyceraldehyde-3-phosphate dehydrogenase OS=Homo sapiens GN=GAPDH PE=1 SV=3	1139.02	2	2276.03	-0.0023	6565	WGDAGAEYVVESTGVFTTMEK
P04406	G3P_HUMAN	Glyceraldehyde-3-phosphate dehydrogenase OS=Homo sapiens GN=GAPDH PE=1 SV=3	1139.02	2	2276.03	-0.0023	6565	WGDAGAEYVVESTGVFTTMEK
P04406	G3P_HUMAN	Glyceraldehyde-3-phosphate dehydrogenase OS=Homo sapiens GN=GAPDH PE=1 SV=3	1139.02	2	2276.03	-0.0021	6565	WGDAGAEYVVESTGVFTTMEK
P04406	G3P_HUMAN	Glyceraldehyde-3-phosphate dehydrogenase OS=Homo sapiens GN=GAPDH PE=1 SV=3	1139.02	2	2276.03	-0.0021	6565	WGDAGAEYVVESTGVFTTMEK
P04406	G3P_HUMAN	Glyceraldehyde-3-phosphate dehydrogenase OS=Homo sapiens GN=GAPDH PE=1 SV=3	1139.02	2	2276.03	-0.0021	6565	WGDAGAEYVVESTGVFTTMEK
P04406	G3P_HUMAN	Glyceraldehyde-3-phosphate dehydrogenase OS=Homo sapiens GN=GAPDH PE=1 SV=3	1139.02	2	2276.03	-0.0021	6565	WGDAGAEYVVESTGVFTTMEK
P04406	G3P_HUMAN	Glyceraldehyde-3-phosphate dehydrogenase OS=Homo sapiens GN=GAPDH PE=1 SV=3	1139.02	2	2276.03	-0.0021	6565	WGDAGAEYVVESTGVFTTMEK
P04406	G3P_HUMAN	Glyceraldehyde-3-phosphate dehydrogenase OS=Homo sapiens GN=GAPDH PE=1 SV=3	1139.02	2	2276.03	-0.0021	6565	WGDAGAEYVVESTGVFTTMEK
P04406	G3P_HUMAN	Glyceraldehyde-3-phosphate dehydrogenase OS=Homo sapiens GN=GAPDH PE=1 SV=3	1139.02	2	2276.03	-0.0018	6565	WGDAGAEYVVESTGVFTTMEK
P04406	G3P_HUMAN	Glyceraldehyde-3-phosphate dehydrogenase OS=Homo sapiens GN=GAPDH PE=1 SV=3	1139.02	2	2276.03	-0.0018	6565	WGDAGAEYVVESTGVFTTMEK
P04406	G3P_HUMAN	Glyceraldehyde-3-phosphate dehydrogenase OS=Homo sapiens GN=GAPDH PE=1 SV=3	1139.02	2	2276.03	-0.0016	6565	WGDAGAEYVVESTGVFTTMEK
P04406	G3P_HUMAN	Glyceraldehyde-3-phosphate dehydrogenase OS=Homo sapiens GN=GAPDH PE=1 SV=3	1139.02	2	2276.03	-0.0016	6565	WGDAGAEYVVESTGVFTTMEK
P04406	G3P_HUMAN	Glyceraldehyde-3-phosphate dehydrogenase OS=Homo sapiens GN=GAPDH PE=1 SV=3	1139.02	2	2276.03	-0.0016	6565	WGDAGAEYVVESTGVFTTMEK
P04406	G3P_HUMAN	Glyceraldehyde-3-phosphate dehydrogenase OS=Homo sapiens GN=GAPDH PE=1 SV=3	1139.02	2	2276.03	-0.0016	6565	WGDAGAEYVVESTGVFTTMEK
P04406	G3P_HUMAN	Glyceraldehyde-3-phosphate dehydrogenase OS=Homo sapiens GN=GAPDH PE=1 SV=3	1139.02	2	2276.03	-0.0013	6565	WGDAGAEYVVESTGVFTTMEK
P04406	G3P_HUMAN	Glyceraldehyde-3-phosphate dehydrogenase OS=Homo sapiens GN=GAPDH PE=1 SV=3	1139.02	2	2276.03	-0.0013	6565	WGDAGAEYVVESTGVFTTMEK
P04406	G3P_HUMAN	Glyceraldehyde-3-phosphate dehydrogenase OS=Homo sapiens GN=GAPDH PE=1 SV=3	1139.02	2	2276.03	-0.0013	6565	WGDAGAEYVVESTGVFTTMEK
P04406	G3P_HUMAN	Glyceraldehyde-3-phosphate dehydrogenase OS=Homo sapiens GN=GAPDH PE=1 SV=3	1139.02	2	2276.03	-0.0013	6565	WGDAGAEYVVESTGVFTTMEK
P04406	G3P_HUMAN	Glyceraldehyde-3-phosphate dehydrogenase OS=Homo sapiens GN=GAPDH PE=1 SV=3	1139.02	2	2276.03	-0.0011	6565	WGDAGAEYVVESTGVFTTMEK
P04406	G3P_HUMAN	Glyceraldehyde-3-phosphate dehydrogenase OS=Homo sapiens GN=GAPDH PE=1 SV=3	1139.02	2	2276.03	-0.0011	6565	WGDAGAEYVVESTGVFTTMEK
P04406	G3P_HUMAN	Glyceraldehyde-3-phosphate dehydrogenase OS=Homo sapiens GN=GAPDH PE=1 SV=3	1139.02	2	2276.03	-0.0011	6565	WGDAGAEYVVESTGVFTTMEK
P04406	G3P_HUMAN	Glyceraldehyde-3-phosphate dehydrogenase OS=Homo sapiens GN=GAPDH PE=1 SV=3	1139.02	2	2276.03	-0.0011	6565	WGDAGAEYVVESTGVFTTMEK
P04406	G3P_HUMAN	Glyceraldehyde-3-phosphate dehydrogenase OS=Homo sapiens GN=GAPDH PE=1 SV=3	1139.02	2	2276.03	-0.0008	6565	WGDAGAEYVVESTGVFTTMEK
P04406	G3P_HUMAN	Glyceraldehyde-3-phosphate dehydrogenase OS=Homo sapiens GN=GAPDH PE=1 SV=3	1139.02	2	2276.03	-0.0008	6565	WGDAGAEYVVESTGVFTTMEK
P04406	G3P_HUMAN	Glyceraldehyde-3-phosphate dehydrogenase OS=Homo sapiens GN=GAPDH PE=1 SV=3	1139.02	2	2276.03	-0.0008	6565	WGDAGAEYVVESTGVFTTMEK
P04406	G3P_HUMAN	Glyceraldehyde-3-phosphate dehydrogenase OS=Homo sapiens GN=GAPDH PE=1 SV=3	1139.02	2	2276.03	-0.0006	6565	WGDAGAEYVVESTGVFTTMEK
P04406	G3P_HUMAN	Glyceraldehyde-3-phosphate dehydrogenase OS=Homo sapiens GN=GAPDH PE=1 SV=3	1139.02	2	2276.03	-0.0006	6565	WGDAGAEYVVESTGVFTTMEK
P04406	G3P_HUMAN	Glyceraldehyde-3-phosphate dehydrogenase OS=Homo sapiens GN=GAPDH PE=1 SV=3	1139.02	2	2276.03	-0.0006	6565	WGDAGAEYVVESTGVFTTMEK
P04406	G3P_HUMAN	Glyceraldehyde-3-phosphate dehydrogenase OS=Homo sapiens GN=GAPDH PE=1 SV=3	1139.02	2	2276.03	-0.0004	6565	WGDAGAEYVVESTGVFTTMEK
P04406	G3P_HUMAN	Glyceraldehyde-3-phosphate dehydrogenase OS=Homo sapiens GN=GAPDH PE=1 SV=3	1139.02	2	2276.03	-0.0004	6565	WGDAGAEYVVESTGVFTTMEK
P04406	G3P_HUMAN	Glyceraldehyde-3-phosphate dehydrogenase OS=Homo sapiens GN=GAPDH PE=1 SV=3	1139.02	2	2276.03	-0.0004	6565	WGDAGAEYVVESTGVFTTMEK
P04406	G3P_HUMAN	Glyceraldehyde-3-phosphate dehydrogenase OS=Homo sapiens GN=GAPDH PE=1 SV=3	1139.02	2	2276.03	-0.0001	6565	WGDAGAEYVVESTGVFTTMEK
P04406	G3P_HUMAN	Glyceraldehyde-3-phosphate dehydrogenase OS=Homo sapiens GN=GAPDH PE=1 SV=3	1139.02	2	2276.03	0.0001	6565	WGDAGAEYVVESTGVFTTMEK
P04406	G3P_HUMAN	Glyceraldehyde-3-phosphate dehydrogenase OS=Homo sapiens GN=GAPDH PE=1 SV=3	1139.02	2	2276.03	0.0001	6565	WGDAGAEYVVESTGVFTTMEK
P04406	G3P_HUMAN	Glyceraldehyde-3-phosphate dehydrogenase OS=Homo sapiens GN=GAPDH PE=1 SV=3	1139.02	2	2276.03	0.0001	6565	WGDAGAEYVVESTGVFTTMEK
P04406	G3P_HUMAN	Glyceraldehyde-3-phosphate dehydrogenase OS=Homo sapiens GN=GAPDH PE=1 SV=3	1139.02	2	2276.03	0.0004	6565	WGDAGAEYVVESTGVFTTMEK
P04406	G3P_HUMAN	Glyceraldehyde-3-phosphate dehydrogenase OS=Homo sapiens GN=GAPDH PE=1 SV=3	1139.02	2	2276.03	0.0004	6565	WGDAGAEYVVESTGVFTTMEK
P04406	G3P_HUMAN	Glyceraldehyde-3-phosphate dehydrogenase OS=Homo sapiens GN=GAPDH PE=1 SV=3	1139.02	2	2276.03	0.0004	6565	WGDAGAEYVVESTGVFTTMEK
P04406	G3P_HUMAN	Glyceraldehyde-3-phosphate dehydrogenase OS=Homo sapiens GN=GAPDH PE=1 SV=3	1139.02	2	2276.03	0.0004	6565	WGDAGAEYVVESTGVFTTMEK
P04406	G3P_HUMAN	Glyceraldehyde-3-phosphate dehydrogenase OS=Homo sapiens GN=GAPDH PE=1 SV=3	1139.02	2	2276.03	0.0006	6565	WGDAGAEYVVESTGVFTTMEK
P04406	G3P_HUMAN	Glyceraldehyde-3-phosphate dehydrogenase OS=Homo sapiens GN=GAPDH PE=1 SV=3	1139.02	2	2276.03	0.0009	6565	WGDAGAEYVVESTGVFTTMEK
P04406	G3P_HUMAN	Glyceraldehyde-3-phosphate dehydrogenase OS=Homo sapiens GN=GAPDH PE=1 SV=3	1139.02	2	2276.03	0.0009	6565	WGDAGAEYVVESTGVFTTMEK
P04406	G3P_HUMAN	Glyceraldehyde-3-phosphate dehydrogenase OS=Homo sapiens GN=GAPDH PE=1 SV=3	1139.02	2	2276.03	0.0009	6565	WGDAGAEYVVESTGVFTTMEK
P04406	G3P_HUMAN	Glyceraldehyde-3-phosphate dehydrogenase OS=Homo sapiens GN=GAPDH PE=1 SV=3	1139.02	2	2276.03	0.0009	6565	WGDAGAEYVVESTGVFTTMEK
P04406	G3P_HUMAN	Glyceraldehyde-3-phosphate dehydrogenase OS=Homo sapiens GN=GAPDH PE=1 SV=3	1139.02	2	2276.03	0.0009	6565	WGDAGAEYVVESTGVFTTMEK
P04406	G3P_HUMAN	Glyceraldehyde-3-phosphate dehydrogenase OS=Homo sapiens GN=GAPDH PE=1 SV=3	1139.02	2	2276.03	0.0011	6565	WGDAGAEYVVESTGVFTTMEK
P04406	G3P_HUMAN	Glyceraldehyde-3-phosphate dehydrogenase OS=Homo sapiens GN=GAPDH PE=1 SV=3	1139.02	2	2276.03	0.0011	6565	WGDAGAEYVVESTGVFTTMEK
P04406	G3P_HUMAN	Glyceraldehyde-3-phosphate dehydrogenase OS=Homo sapiens GN=GAPDH PE=1 SV=3	1139.02	2	2276.03	0.0011	6565	WGDAGAEYVVESTGVFTTMEK
P04406	G3P_HUMAN	Glyceraldehyde-3-phosphate dehydrogenase OS=Homo sapiens GN=GAPDH PE=1 SV=3	1139.02	2	2276.03	0.0014	6565	WGDAGAEYVVESTGVFTTMEK
P04406	G3P_HUMAN	Glyceraldehyde-3-phosphate dehydrogenase OS=Homo sapiens GN=GAPDH PE=1 SV=3	1139.02	2	2276.03	0.0014	6565	WGDAGAEYVVESTGVFTTMEK
P04406	G3P_HUMAN	Glyceraldehyde-3-phosphate dehydrogenase OS=Homo sapiens GN=GAPDH PE=1 SV=3	1139.02	2	2276.03	0.0014	6565	WGDAGAEYVVESTGVFTTMEK
P04406	G3P_HUMAN	Glyceraldehyde-3-phosphate dehydrogenase OS=Homo sapiens GN=GAPDH PE=1 SV=3	1139.02	2	2276.03	0.0016	6565	WGDAGAEYVVESTGVFTTMEK
P04406	G3P_HUMAN	Glyceraldehyde-3-phosphate dehydrogenase OS=Homo sapiens GN=GAPDH PE=1 SV=3	1139.02	2	2276.03	0.0016	6565	WGDAGAEYVVESTGVFTTMEK
P04406	G3P_HUMAN	Glyceraldehyde-3-phosphate dehydrogenase OS=Homo sapiens GN=GAPDH PE=1 SV=3	1139.02	2	2276.03	0.0018	6565	WGDAGAEYVVESTGVFTTMEK
P04406	G3P_HUMAN	Glyceraldehyde-3-phosphate dehydrogenase OS=Homo sapiens GN=GAPDH PE=1 SV=3	1139.02	2	2276.03	0.0021	6565	WGDAGAEYVVESTGVFTTMEK
P04406	G3P_HUMAN	Glyceraldehyde-3-phosphate dehydrogenase OS=Homo sapiens GN=GAPDH PE=1 SV=3	1139.02	2	2276.03	0.0021	6565	WGDAGAEYVVESTGVFTTMEK
P04406	G3P_HUMAN	Glyceraldehyde-3-phosphate dehydrogenase OS=Homo sapiens GN=GAPDH PE=1 SV=3	1139.02	2	2276.03	0.0021	6565	WGDAGAEYVVESTGVFTTMEK
P04406	G3P_HUMAN	Glyceraldehyde-3-phosphate dehydrogenase OS=Homo sapiens GN=GAPDH PE=1 SV=3	1139.02	2	2276.03	0.0021	6565	WGDAGAEYVVESTGVFTTMEK
P04406	G3P_HUMAN	Glyceraldehyde-3-phosphate dehydrogenase OS=Homo sapiens GN=GAPDH PE=1 SV=3	1139.02	2	2276.03	0.0026	6565	WGDAGAEYVVESTGVFTTMEK
P04406	G3P_HUMAN	Glyceraldehyde-3-phosphate dehydrogenase OS=Homo sapiens GN=GAPDH PE=1 SV=3	1139.02	2	2276.03	0.0026	6565	WGDAGAEYVVESTGVFTTMEK
P04406	G3P_HUMAN	Glyceraldehyde-3-phosphate dehydrogenase OS=Homo sapiens GN=GAPDH PE=1 SV=3	1139.02	2	2276.03	0.0031	6565	WGDAGAEYVVESTGVFTTMEK
P04406	G3P_HUMAN	Glyceraldehyde-3-phosphate dehydrogenase OS=Homo sapiens GN=GAPDH PE=1 SV=3	1139.02	2	2276.03	0.0033	6565	WGDAGAEYVVESTGVFTTMEK
P04406	G3P_HUMAN	Glyceraldehyde-3-phosphate dehydrogenase OS=Homo sapiens GN=GAPDH PE=1 SV=3	1139.02	2	2276.03	0.0033	6565	WGDAGAEYVVESTGVFTTMEK
P04406	G3P_HUMAN	Glyceraldehyde-3-phosphate dehydrogenase OS=Homo sapiens GN=GAPDH PE=1 SV=3	1139.02	2	2276.03	0.0035	6565	WGDAGAEYVVESTGVFTTMEK
P04406	G3P_HUMAN	Glyceraldehyde-3-phosphate dehydrogenase OS=Homo sapiens GN=GAPDH PE=1 SV=3	1139.02	2	2276.03	0.0038	6565	WGDAGAEYVVESTGVFTTMEK
P04406	G3P_HUMAN	Glyceraldehyde-3-phosphate dehydrogenase OS=Homo sapiens GN=GAPDH PE=1 SV=3	1139.02	2	2276.03	0.004	6565	WGDAGAEYVVESTGVFTTMEK
P04406	G3P_HUMAN	Glyceraldehyde-3-phosphate dehydrogenase OS=Homo sapiens GN=GAPDH PE=1 SV=3	1139.03	2	2276.04	0.0048	6565	WGDAGAEYVVESTGVFTTMEK
P04406	G3P_HUMAN	Glyceraldehyde-3-phosphate dehydrogenase OS=Homo sapiens GN=GAPDH PE=1 SV=3	1139.03	2	2276.04	0.005	6565	WGDAGAEYVVESTGVFTTMEK
P04406	G3P_HUMAN	Glyceraldehyde-3-phosphate dehydrogenase OS=Homo sapiens GN=GAPDH PE=1 SV=3	1139.03	2	2276.04	0.006	6565	WGDAGAEYVVESTGVFTTMEK
P04406	G3P_HUMAN	Glyceraldehyde-3-phosphate dehydrogenase OS=Homo sapiens GN=GAPDH PE=1 SV=3	1139.03	2	2276.04	0.0062	6565	WGDAGAEYVVESTGVFTTMEK
P04406	G3P_HUMAN	Glyceraldehyde-3-phosphate dehydrogenase OS=Homo sapiens GN=GAPDH PE=1 SV=3	1139.03	2	2276.04	0.0097	6565	WGDAGAEYVVESTGVFTTMEK
P04406	G3P_HUMAN	Glyceraldehyde-3-phosphate dehydrogenase OS=Homo sapiens GN=GAPDH PE=1 SV=3	1139.03	2	2276.04	0.0126	6565	WGDAGAEYVVESTGVFTTMEK
P04406	G3P_HUMAN	Glyceraldehyde-3-phosphate dehydrogenase OS=Homo sapiens GN=GAPDH PE=1 SV=3	1233.1	2	2464.18	0.0181	6565	RVIISAPSADAPMFVMGVNHEK
P04406	G3P_HUMAN	Glyceraldehyde-3-phosphate dehydrogenase OS=Homo sapiens GN=GAPDH PE=1 SV=3	865.789	3	2594.35	-0.0071	6565	VIHDNFGIVEGLMTTVHAITATQK
P04406	G3P_HUMAN	Glyceraldehyde-3-phosphate dehydrogenase OS=Homo sapiens GN=GAPDH PE=1 SV=3	865.789	3	2594.35	-0.0062	6565	VIHDNFGIVEGLMTTVHAITATQK
P04406	G3P_HUMAN	Glyceraldehyde-3-phosphate dehydrogenase OS=Homo sapiens GN=GAPDH PE=1 SV=3	865.79	3	2594.35	-0.0038	6565	VIHDNFGIVEGLMTTVHAITATQK
P04406	G3P_HUMAN	Glyceraldehyde-3-phosphate dehydrogenase OS=Homo sapiens GN=GAPDH PE=1 SV=3	865.79	3	2594.35	-0.0033	6565	VIHDNFGIVEGLMTTVHAITATQK
P04406	G3P_HUMAN	Glyceraldehyde-3-phosphate dehydrogenase OS=Homo sapiens GN=GAPDH PE=1 SV=3	865.791	3	2594.35	-0.0014	6565	VIHDNFGIVEGLMTTVHAITATQK
P04406	G3P_HUMAN	Glyceraldehyde-3-phosphate dehydrogenase OS=Homo sapiens GN=GAPDH PE=1 SV=3	1103.52	3	3307.54	-0.0133	6565	VDIVAINDPFIDLNYMVYMFQYDSTHGK
P04406	G3P_HUMAN	Glyceraldehyde-3-phosphate dehydrogenase OS=Homo sapiens GN=GAPDH PE=1 SV=3	1103.52	3	3307.55	-0.0041	6565	VDIVAINDPFIDLNYMVYMFQYDSTHGK
P04406	G3P_HUMAN	Glyceraldehyde-3-phosphate dehydrogenase OS=Homo sapiens GN=GAPDH PE=1 SV=3	1103.53	3	3307.55	-0.003	6565	VDIVAINDPFIDLNYMVYMFQYDSTHGK
P04406	G3P_HUMAN	Glyceraldehyde-3-phosphate dehydrogenase OS=Homo sapiens GN=GAPDH PE=1 SV=3	1103.53	3	3307.56	0.0069	6565	VDIVAINDPFIDLNYMVYMFQYDSTHGK
P04406	G3P_HUMAN	Glyceraldehyde-3-phosphate dehydrogenase OS=Homo sapiens GN=GAPDH PE=1 SV=3	1103.53	3	3307.57	0.0124	6565	VDIVAINDPFIDLNYMVYMFQYDSTHGK
P04406	G3P_HUMAN	Glyceraldehyde-3-phosphate dehydrogenase OS=Homo sapiens GN=GAPDH PE=1 SV=3	1524.06	3	4569.16	-0.0245	6565	IISNASCTTNCLAPLAKVIHDNFGIVEGLMTTVHAITATQK
P04406	G3P_HUMAN	Glyceraldehyde-3-phosphate dehydrogenase OS=Homo sapiens GN=GAPDH PE=1 SV=3	1524.06	3	4569.16	-0.0245	6565	IISNASCTTNCLAPLAKVIHDNFGIVEGLMTTVHAITATQK
P60709	ACTB_HUMAN	Actin, cytoplasmic 1 OS=Homo sapiens GN=ACTB PE=1 SV=1	362.701	2	723.388	-0.0051	5797	GILTLK
P60709	ACTB_HUMAN	Actin, cytoplasmic 1 OS=Homo sapiens GN=ACTB PE=1 SV=1	389.182	2	776.35	0.001	5797	CDVDIR
P60709	ACTB_HUMAN	Actin, cytoplasmic 1 OS=Homo sapiens GN=ACTB PE=1 SV=1	389.183	2	776.35	0.0017	5797	CDVDIR
P60709	ACTB_HUMAN	Actin, cytoplasmic 1 OS=Homo sapiens GN=ACTB PE=1 SV=1	398.236	2	794.458	-0.0065	5797	IIAPPER
P60709	ACTB_HUMAN	Actin, cytoplasmic 1 OS=Homo sapiens GN=ACTB PE=1 SV=1	398.237	2	794.459	-0.0062	5797	IIAPPER
P60709	ACTB_HUMAN	Actin, cytoplasmic 1 OS=Homo sapiens GN=ACTB PE=1 SV=1	398.238	2	794.462	-0.0034	5797	IIAPPER
P60709	ACTB_HUMAN	Actin, cytoplasmic 1 OS=Homo sapiens GN=ACTB PE=1 SV=1	398.238	2	794.462	-0.0033	5797	IIAPPER
P60709	ACTB_HUMAN	Actin, cytoplasmic 1 OS=Homo sapiens GN=ACTB PE=1 SV=1	398.238	2	794.462	-0.0026	5797	IIAPPER
P60709	ACTB_HUMAN	Actin, cytoplasmic 1 OS=Homo sapiens GN=ACTB PE=1 SV=1	398.238	2	794.462	-0.0025	5797	IIAPPER
P60709	ACTB_HUMAN	Actin, cytoplasmic 1 OS=Homo sapiens GN=ACTB PE=1 SV=1	398.238	2	794.462	-0.0025	5797	IIAPPER
P60709	ACTB_HUMAN	Actin, cytoplasmic 1 OS=Homo sapiens GN=ACTB PE=1 SV=1	398.239	2	794.463	-0.0023	5797	IIAPPER
P60709	ACTB_HUMAN	Actin, cytoplasmic 1 OS=Homo sapiens GN=ACTB PE=1 SV=1	398.239	2	794.463	-0.002	5797	IIAPPER
P60709	ACTB_HUMAN	Actin, cytoplasmic 1 OS=Homo sapiens GN=ACTB PE=1 SV=1	398.239	2	794.463	-0.002	5797	IIAPPER
P60709	ACTB_HUMAN	Actin, cytoplasmic 1 OS=Homo sapiens GN=ACTB PE=1 SV=1	398.239	2	794.463	-0.0019	5797	IIAPPER
P60709	ACTB_HUMAN	Actin, cytoplasmic 1 OS=Homo sapiens GN=ACTB PE=1 SV=1	398.239	2	794.463	-0.0019	5797	IIAPPER
P60709	ACTB_HUMAN	Actin, cytoplasmic 1 OS=Homo sapiens GN=ACTB PE=1 SV=1	398.239	2	794.463	-0.0018	5797	IIAPPER
P60709	ACTB_HUMAN	Actin, cytoplasmic 1 OS=Homo sapiens GN=ACTB PE=1 SV=1	398.239	2	794.463	-0.0017	5797	IIAPPER
P60709	ACTB_HUMAN	Actin, cytoplasmic 1 OS=Homo sapiens GN=ACTB PE=1 SV=1	398.239	2	794.463	-0.0015	5797	IIAPPER
P60709	ACTB_HUMAN	Actin, cytoplasmic 1 OS=Homo sapiens GN=ACTB PE=1 SV=1	398.239	2	794.463	-0.0015	5797	IIAPPER
P60709	ACTB_HUMAN	Actin, cytoplasmic 1 OS=Homo sapiens GN=ACTB PE=1 SV=1	398.239	2	794.464	-0.0013	5797	IIAPPER
P60709	ACTB_HUMAN	Actin, cytoplasmic 1 OS=Homo sapiens GN=ACTB PE=1 SV=1	398.239	2	794.464	-0.0013	5797	IIAPPER
P60709	ACTB_HUMAN	Actin, cytoplasmic 1 OS=Homo sapiens GN=ACTB PE=1 SV=1	398.239	2	794.464	-0.0013	5797	IIAPPER
P60709	ACTB_HUMAN	Actin, cytoplasmic 1 OS=Homo sapiens GN=ACTB PE=1 SV=1	398.239	2	794.464	-0.0013	5797	IIAPPER
P60709	ACTB_HUMAN	Actin, cytoplasmic 1 OS=Homo sapiens GN=ACTB PE=1 SV=1	398.239	2	794.464	-0.0012	5797	IIAPPER
P60709	ACTB_HUMAN	Actin, cytoplasmic 1 OS=Homo sapiens GN=ACTB PE=1 SV=1	398.239	2	794.464	-0.0012	5797	IIAPPER
P60709	ACTB_HUMAN	Actin, cytoplasmic 1 OS=Homo sapiens GN=ACTB PE=1 SV=1	398.239	2	794.464	-0.001	5797	IIAPPER
P60709	ACTB_HUMAN	Actin, cytoplasmic 1 OS=Homo sapiens GN=ACTB PE=1 SV=1	398.239	2	794.464	-0.001	5797	IIAPPER
P60709	ACTB_HUMAN	Actin, cytoplasmic 1 OS=Homo sapiens GN=ACTB PE=1 SV=1	398.239	2	794.464	-0.001	5797	IIAPPER
P60709	ACTB_HUMAN	Actin, cytoplasmic 1 OS=Homo sapiens GN=ACTB PE=1 SV=1	398.239	2	794.464	-0.001	5797	IIAPPER
P60709	ACTB_HUMAN	Actin, cytoplasmic 1 OS=Homo sapiens GN=ACTB PE=1 SV=1	398.239	2	794.464	-0.001	5797	IIAPPER
P60709	ACTB_HUMAN	Actin, cytoplasmic 1 OS=Homo sapiens GN=ACTB PE=1 SV=1	398.239	2	794.464	-0.0009	5797	IIAPPER
P60709	ACTB_HUMAN	Actin, cytoplasmic 1 OS=Homo sapiens GN=ACTB PE=1 SV=1	398.239	2	794.464	-0.0009	5797	IIAPPER
P60709	ACTB_HUMAN	Actin, cytoplasmic 1 OS=Homo sapiens GN=ACTB PE=1 SV=1	398.239	2	794.464	-0.0009	5797	IIAPPER
P60709	ACTB_HUMAN	Actin, cytoplasmic 1 OS=Homo sapiens GN=ACTB PE=1 SV=1	398.239	2	794.464	-0.0009	5797	IIAPPER
P60709	ACTB_HUMAN	Actin, cytoplasmic 1 OS=Homo sapiens GN=ACTB PE=1 SV=1	398.239	2	794.464	-0.0008	5797	IIAPPER
P60709	ACTB_HUMAN	Actin, cytoplasmic 1 OS=Homo sapiens GN=ACTB PE=1 SV=1	398.239	2	794.464	-0.0008	5797	IIAPPER
P60709	ACTB_HUMAN	Actin, cytoplasmic 1 OS=Homo sapiens GN=ACTB PE=1 SV=1	398.239	2	794.464	-0.0007	5797	IIAPPER
P60709	ACTB_HUMAN	Actin, cytoplasmic 1 OS=Homo sapiens GN=ACTB PE=1 SV=1	398.24	2	794.464	-0.0006	5797	IIAPPER
P60709	ACTB_HUMAN	Actin, cytoplasmic 1 OS=Homo sapiens GN=ACTB PE=1 SV=1	398.24	2	794.464	-0.0006	5797	IIAPPER
P60709	ACTB_HUMAN	Actin, cytoplasmic 1 OS=Homo sapiens GN=ACTB PE=1 SV=1	398.24	2	794.464	-0.0006	5797	IIAPPER
P60709	ACTB_HUMAN	Actin, cytoplasmic 1 OS=Homo sapiens GN=ACTB PE=1 SV=1	398.24	2	794.464	-0.0006	5797	IIAPPER
P60709	ACTB_HUMAN	Actin, cytoplasmic 1 OS=Homo sapiens GN=ACTB PE=1 SV=1	398.24	2	794.465	-0.0005	5797	IIAPPER
P60709	ACTB_HUMAN	Actin, cytoplasmic 1 OS=Homo sapiens GN=ACTB PE=1 SV=1	398.24	2	794.465	-0.0005	5797	IIAPPER
P60709	ACTB_HUMAN	Actin, cytoplasmic 1 OS=Homo sapiens GN=ACTB PE=1 SV=1	398.24	2	794.465	-0.0004	5797	IIAPPER
P60709	ACTB_HUMAN	Actin, cytoplasmic 1 OS=Homo sapiens GN=ACTB PE=1 SV=1	398.24	2	794.465	-0.0004	5797	IIAPPER
P60709	ACTB_HUMAN	Actin, cytoplasmic 1 OS=Homo sapiens GN=ACTB PE=1 SV=1	398.24	2	794.465	-0.0003	5797	IIAPPER
P60709	ACTB_HUMAN	Actin, cytoplasmic 1 OS=Homo sapiens GN=ACTB PE=1 SV=1	398.24	2	794.465	-0.0003	5797	IIAPPER
P60709	ACTB_HUMAN	Actin, cytoplasmic 1 OS=Homo sapiens GN=ACTB PE=1 SV=1	398.24	2	794.465	-0.0003	5797	IIAPPER
P60709	ACTB_HUMAN	Actin, cytoplasmic 1 OS=Homo sapiens GN=ACTB PE=1 SV=1	398.24	2	794.465	-0.0003	5797	IIAPPER
P60709	ACTB_HUMAN	Actin, cytoplasmic 1 OS=Homo sapiens GN=ACTB PE=1 SV=1	398.24	2	794.465	-0.0003	5797	IIAPPER
P60709	ACTB_HUMAN	Actin, cytoplasmic 1 OS=Homo sapiens GN=ACTB PE=1 SV=1	398.24	2	794.465	-0.0002	5797	IIAPPER
P60709	ACTB_HUMAN	Actin, cytoplasmic 1 OS=Homo sapiens GN=ACTB PE=1 SV=1	398.24	2	794.465	-0.0002	5797	IIAPPER
P60709	ACTB_HUMAN	Actin, cytoplasmic 1 OS=Homo sapiens GN=ACTB PE=1 SV=1	398.24	2	794.465	-0.0002	5797	IIAPPER
P60709	ACTB_HUMAN	Actin, cytoplasmic 1 OS=Homo sapiens GN=ACTB PE=1 SV=1	398.24	2	794.465	-0.0002	5797	IIAPPER
P60709	ACTB_HUMAN	Actin, cytoplasmic 1 OS=Homo sapiens GN=ACTB PE=1 SV=1	398.24	2	794.465	-0.0002	5797	IIAPPER
P60709	ACTB_HUMAN	Actin, cytoplasmic 1 OS=Homo sapiens GN=ACTB PE=1 SV=1	398.24	2	794.465	-0.0001	5797	IIAPPER
P60709	ACTB_HUMAN	Actin, cytoplasmic 1 OS=Homo sapiens GN=ACTB PE=1 SV=1	398.24	2	794.465	-0.0001	5797	IIAPPER
P60709	ACTB_HUMAN	Actin, cytoplasmic 1 OS=Homo sapiens GN=ACTB PE=1 SV=1	398.24	2	794.465	-0.0001	5797	IIAPPER
P60709	ACTB_HUMAN	Actin, cytoplasmic 1 OS=Homo sapiens GN=ACTB PE=1 SV=1	398.24	2	794.465	0	5797	IIAPPER
P60709	ACTB_HUMAN	Actin, cytoplasmic 1 OS=Homo sapiens GN=ACTB PE=1 SV=1	398.24	2	794.465	0	5797	IIAPPER
P60709	ACTB_HUMAN	Actin, cytoplasmic 1 OS=Homo sapiens GN=ACTB PE=1 SV=1	398.24	2	794.465	0	5797	IIAPPER
P60709	ACTB_HUMAN	Actin, cytoplasmic 1 OS=Homo sapiens GN=ACTB PE=1 SV=1	398.24	2	794.465	0	5797	IIAPPER
P60709	ACTB_HUMAN	Actin, cytoplasmic 1 OS=Homo sapiens GN=ACTB PE=1 SV=1	398.24	2	794.465	0.0001	5797	IIAPPER
P60709	ACTB_HUMAN	Actin, cytoplasmic 1 OS=Homo sapiens GN=ACTB PE=1 SV=1	398.24	2	794.465	0.0001	5797	IIAPPER
P60709	ACTB_HUMAN	Actin, cytoplasmic 1 OS=Homo sapiens GN=ACTB PE=1 SV=1	398.24	2	794.465	0.0001	5797	IIAPPER
P60709	ACTB_HUMAN	Actin, cytoplasmic 1 OS=Homo sapiens GN=ACTB PE=1 SV=1	398.24	2	794.465	0.0002	5797	IIAPPER
P60709	ACTB_HUMAN	Actin, cytoplasmic 1 OS=Homo sapiens GN=ACTB PE=1 SV=1	398.24	2	794.465	0.0002	5797	IIAPPER
P60709	ACTB_HUMAN	Actin, cytoplasmic 1 OS=Homo sapiens GN=ACTB PE=1 SV=1	398.24	2	794.465	0.0002	5797	IIAPPER
P60709	ACTB_HUMAN	Actin, cytoplasmic 1 OS=Homo sapiens GN=ACTB PE=1 SV=1	398.24	2	794.465	0.0002	5797	IIAPPER
P60709	ACTB_HUMAN	Actin, cytoplasmic 1 OS=Homo sapiens GN=ACTB PE=1 SV=1	398.24	2	794.465	0.0002	5797	IIAPPER
P60709	ACTB_HUMAN	Actin, cytoplasmic 1 OS=Homo sapiens GN=ACTB PE=1 SV=1	398.24	2	794.465	0.0002	5797	IIAPPER
P60709	ACTB_HUMAN	Actin, cytoplasmic 1 OS=Homo sapiens GN=ACTB PE=1 SV=1	398.24	2	794.465	0.0003	5797	IIAPPER
P60709	ACTB_HUMAN	Actin, cytoplasmic 1 OS=Homo sapiens GN=ACTB PE=1 SV=1	398.24	2	794.465	0.0003	5797	IIAPPER
P60709	ACTB_HUMAN	Actin, cytoplasmic 1 OS=Homo sapiens GN=ACTB PE=1 SV=1	398.24	2	794.465	0.0003	5797	IIAPPER
P60709	ACTB_HUMAN	Actin, cytoplasmic 1 OS=Homo sapiens GN=ACTB PE=1 SV=1	398.24	2	794.465	0.0003	5797	IIAPPER
P60709	ACTB_HUMAN	Actin, cytoplasmic 1 OS=Homo sapiens GN=ACTB PE=1 SV=1	398.24	2	794.465	0.0003	5797	IIAPPER
P60709	ACTB_HUMAN	Actin, cytoplasmic 1 OS=Homo sapiens GN=ACTB PE=1 SV=1	398.24	2	794.465	0.0004	5797	IIAPPER
P60709	ACTB_HUMAN	Actin, cytoplasmic 1 OS=Homo sapiens GN=ACTB PE=1 SV=1	398.24	2	794.465	0.0004	5797	IIAPPER
P60709	ACTB_HUMAN	Actin, cytoplasmic 1 OS=Homo sapiens GN=ACTB PE=1 SV=1	398.24	2	794.465	0.0004	5797	IIAPPER
P60709	ACTB_HUMAN	Actin, cytoplasmic 1 OS=Homo sapiens GN=ACTB PE=1 SV=1	398.24	2	794.465	0.0004	5797	IIAPPER
P60709	ACTB_HUMAN	Actin, cytoplasmic 1 OS=Homo sapiens GN=ACTB PE=1 SV=1	398.24	2	794.466	0.0005	5797	IIAPPER
P60709	ACTB_HUMAN	Actin, cytoplasmic 1 OS=Homo sapiens GN=ACTB PE=1 SV=1	398.24	2	794.466	0.0005	5797	IIAPPER
P60709	ACTB_HUMAN	Actin, cytoplasmic 1 OS=Homo sapiens GN=ACTB PE=1 SV=1	398.24	2	794.466	0.0005	5797	IIAPPER
P60709	ACTB_HUMAN	Actin, cytoplasmic 1 OS=Homo sapiens GN=ACTB PE=1 SV=1	398.24	2	794.466	0.0005	5797	IIAPPER
P60709	ACTB_HUMAN	Actin, cytoplasmic 1 OS=Homo sapiens GN=ACTB PE=1 SV=1	398.24	2	794.466	0.0005	5797	IIAPPER
P60709	ACTB_HUMAN	Actin, cytoplasmic 1 OS=Homo sapiens GN=ACTB PE=1 SV=1	398.24	2	794.466	0.0006	5797	IIAPPER
P60709	ACTB_HUMAN	Actin, cytoplasmic 1 OS=Homo sapiens GN=ACTB PE=1 SV=1	398.24	2	794.466	0.0007	5797	IIAPPER
P60709	ACTB_HUMAN	Actin, cytoplasmic 1 OS=Homo sapiens GN=ACTB PE=1 SV=1	398.24	2	794.466	0.0007	5797	IIAPPER
P60709	ACTB_HUMAN	Actin, cytoplasmic 1 OS=Homo sapiens GN=ACTB PE=1 SV=1	398.24	2	794.466	0.0007	5797	IIAPPER
P60709	ACTB_HUMAN	Actin, cytoplasmic 1 OS=Homo sapiens GN=ACTB PE=1 SV=1	398.24	2	794.466	0.0007	5797	IIAPPER
P60709	ACTB_HUMAN	Actin, cytoplasmic 1 OS=Homo sapiens GN=ACTB PE=1 SV=1	398.24	2	794.466	0.0007	5797	IIAPPER
P60709	ACTB_HUMAN	Actin, cytoplasmic 1 OS=Homo sapiens GN=ACTB PE=1 SV=1	398.24	2	794.466	0.0008	5797	IIAPPER
P60709	ACTB_HUMAN	Actin, cytoplasmic 1 OS=Homo sapiens GN=ACTB PE=1 SV=1	398.24	2	794.466	0.0008	5797	IIAPPER
P60709	ACTB_HUMAN	Actin, cytoplasmic 1 OS=Homo sapiens GN=ACTB PE=1 SV=1	398.24	2	794.466	0.0008	5797	IIAPPER
P60709	ACTB_HUMAN	Actin, cytoplasmic 1 OS=Homo sapiens GN=ACTB PE=1 SV=1	398.24	2	794.466	0.0008	5797	IIAPPER
P60709	ACTB_HUMAN	Actin, cytoplasmic 1 OS=Homo sapiens GN=ACTB PE=1 SV=1	398.24	2	794.466	0.0008	5797	IIAPPER
P60709	ACTB_HUMAN	Actin, cytoplasmic 1 OS=Homo sapiens GN=ACTB PE=1 SV=1	398.24	2	794.466	0.0008	5797	IIAPPER
P60709	ACTB_HUMAN	Actin, cytoplasmic 1 OS=Homo sapiens GN=ACTB PE=1 SV=1	398.24	2	794.466	0.0009	5797	IIAPPER
P60709	ACTB_HUMAN	Actin, cytoplasmic 1 OS=Homo sapiens GN=ACTB PE=1 SV=1	398.24	2	794.466	0.0009	5797	IIAPPER
P60709	ACTB_HUMAN	Actin, cytoplasmic 1 OS=Homo sapiens GN=ACTB PE=1 SV=1	398.24	2	794.466	0.001	5797	IIAPPER
P60709	ACTB_HUMAN	Actin, cytoplasmic 1 OS=Homo sapiens GN=ACTB PE=1 SV=1	398.24	2	794.466	0.001	5797	IIAPPER
P60709	ACTB_HUMAN	Actin, cytoplasmic 1 OS=Homo sapiens GN=ACTB PE=1 SV=1	398.24	2	794.466	0.001	5797	IIAPPER
P60709	ACTB_HUMAN	Actin, cytoplasmic 1 OS=Homo sapiens GN=ACTB PE=1 SV=1	398.24	2	794.466	0.0011	5797	IIAPPER
P60709	ACTB_HUMAN	Actin, cytoplasmic 1 OS=Homo sapiens GN=ACTB PE=1 SV=1	398.24	2	794.466	0.0011	5797	IIAPPER
P60709	ACTB_HUMAN	Actin, cytoplasmic 1 OS=Homo sapiens GN=ACTB PE=1 SV=1	398.24	2	794.466	0.0011	5797	IIAPPER
P60709	ACTB_HUMAN	Actin, cytoplasmic 1 OS=Homo sapiens GN=ACTB PE=1 SV=1	398.24	2	794.466	0.0012	5797	IIAPPER
P60709	ACTB_HUMAN	Actin, cytoplasmic 1 OS=Homo sapiens GN=ACTB PE=1 SV=1	398.24	2	794.466	0.0012	5797	IIAPPER
P60709	ACTB_HUMAN	Actin, cytoplasmic 1 OS=Homo sapiens GN=ACTB PE=1 SV=1	398.24	2	794.466	0.0012	5797	IIAPPER
P60709	ACTB_HUMAN	Actin, cytoplasmic 1 OS=Homo sapiens GN=ACTB PE=1 SV=1	398.24	2	794.466	0.0012	5797	IIAPPER
P60709	ACTB_HUMAN	Actin, cytoplasmic 1 OS=Homo sapiens GN=ACTB PE=1 SV=1	398.24	2	794.466	0.0012	5797	IIAPPER
P60709	ACTB_HUMAN	Actin, cytoplasmic 1 OS=Homo sapiens GN=ACTB PE=1 SV=1	398.24	2	794.466	0.0013	5797	IIAPPER
P60709	ACTB_HUMAN	Actin, cytoplasmic 1 OS=Homo sapiens GN=ACTB PE=1 SV=1	398.24	2	794.466	0.0013	5797	IIAPPER
P60709	ACTB_HUMAN	Actin, cytoplasmic 1 OS=Homo sapiens GN=ACTB PE=1 SV=1	398.24	2	794.466	0.0013	5797	IIAPPER
P60709	ACTB_HUMAN	Actin, cytoplasmic 1 OS=Homo sapiens GN=ACTB PE=1 SV=1	398.24	2	794.466	0.0014	5797	IIAPPER
P60709	ACTB_HUMAN	Actin, cytoplasmic 1 OS=Homo sapiens GN=ACTB PE=1 SV=1	398.24	2	794.466	0.0014	5797	IIAPPER
P60709	ACTB_HUMAN	Actin, cytoplasmic 1 OS=Homo sapiens GN=ACTB PE=1 SV=1	398.24	2	794.466	0.0015	5797	IIAPPER
P60709	ACTB_HUMAN	Actin, cytoplasmic 1 OS=Homo sapiens GN=ACTB PE=1 SV=1	398.24	2	794.466	0.0015	5797	IIAPPER
P60709	ACTB_HUMAN	Actin, cytoplasmic 1 OS=Homo sapiens GN=ACTB PE=1 SV=1	398.24	2	794.466	0.0015	5797	IIAPPER
P60709	ACTB_HUMAN	Actin, cytoplasmic 1 OS=Homo sapiens GN=ACTB PE=1 SV=1	398.241	2	794.467	0.0016	5797	IIAPPER
P60709	ACTB_HUMAN	Actin, cytoplasmic 1 OS=Homo sapiens GN=ACTB PE=1 SV=1	398.241	2	794.467	0.0016	5797	IIAPPER
P60709	ACTB_HUMAN	Actin, cytoplasmic 1 OS=Homo sapiens GN=ACTB PE=1 SV=1	398.241	2	794.467	0.0017	5797	IIAPPER
P60709	ACTB_HUMAN	Actin, cytoplasmic 1 OS=Homo sapiens GN=ACTB PE=1 SV=1	398.241	2	794.467	0.0017	5797	IIAPPER
P60709	ACTB_HUMAN	Actin, cytoplasmic 1 OS=Homo sapiens GN=ACTB PE=1 SV=1	398.241	2	794.467	0.0018	5797	IIAPPER
P60709	ACTB_HUMAN	Actin, cytoplasmic 1 OS=Homo sapiens GN=ACTB PE=1 SV=1	398.241	2	794.467	0.0018	5797	IIAPPER
P60709	ACTB_HUMAN	Actin, cytoplasmic 1 OS=Homo sapiens GN=ACTB PE=1 SV=1	398.241	2	794.467	0.0018	5797	IIAPPER
P60709	ACTB_HUMAN	Actin, cytoplasmic 1 OS=Homo sapiens GN=ACTB PE=1 SV=1	398.241	2	794.467	0.0018	5797	IIAPPER
P60709	ACTB_HUMAN	Actin, cytoplasmic 1 OS=Homo sapiens GN=ACTB PE=1 SV=1	398.241	2	794.467	0.0019	5797	IIAPPER
P60709	ACTB_HUMAN	Actin, cytoplasmic 1 OS=Homo sapiens GN=ACTB PE=1 SV=1	398.241	2	794.467	0.0019	5797	IIAPPER
P60709	ACTB_HUMAN	Actin, cytoplasmic 1 OS=Homo sapiens GN=ACTB PE=1 SV=1	398.241	2	794.467	0.002	5797	IIAPPER
P60709	ACTB_HUMAN	Actin, cytoplasmic 1 OS=Homo sapiens GN=ACTB PE=1 SV=1	398.241	2	794.467	0.002	5797	IIAPPER
P60709	ACTB_HUMAN	Actin, cytoplasmic 1 OS=Homo sapiens GN=ACTB PE=1 SV=1	398.241	2	794.467	0.002	5797	IIAPPER
P60709	ACTB_HUMAN	Actin, cytoplasmic 1 OS=Homo sapiens GN=ACTB PE=1 SV=1	398.241	2	794.467	0.0023	5797	IIAPPER
P60709	ACTB_HUMAN	Actin, cytoplasmic 1 OS=Homo sapiens GN=ACTB PE=1 SV=1	398.241	2	794.467	0.0023	5797	IIAPPER
P60709	ACTB_HUMAN	Actin, cytoplasmic 1 OS=Homo sapiens GN=ACTB PE=1 SV=1	398.241	2	794.467	0.0023	5797	IIAPPER
P60709	ACTB_HUMAN	Actin, cytoplasmic 1 OS=Homo sapiens GN=ACTB PE=1 SV=1	398.241	2	794.467	0.0023	5797	IIAPPER
P60709	ACTB_HUMAN	Actin, cytoplasmic 1 OS=Homo sapiens GN=ACTB PE=1 SV=1	398.241	2	794.467	0.0024	5797	IIAPPER
P60709	ACTB_HUMAN	Actin, cytoplasmic 1 OS=Homo sapiens GN=ACTB PE=1 SV=1	398.241	2	794.467	0.0024	5797	IIAPPER
P60709	ACTB_HUMAN	Actin, cytoplasmic 1 OS=Homo sapiens GN=ACTB PE=1 SV=1	398.241	2	794.467	0.0024	5797	IIAPPER
P60709	ACTB_HUMAN	Actin, cytoplasmic 1 OS=Homo sapiens GN=ACTB PE=1 SV=1	398.241	2	794.468	0.0026	5797	IIAPPER
P60709	ACTB_HUMAN	Actin, cytoplasmic 1 OS=Homo sapiens GN=ACTB PE=1 SV=1	398.241	2	794.468	0.0026	5797	IIAPPER
P60709	ACTB_HUMAN	Actin, cytoplasmic 1 OS=Homo sapiens GN=ACTB PE=1 SV=1	398.241	2	794.468	0.0026	5797	IIAPPER
P60709	ACTB_HUMAN	Actin, cytoplasmic 1 OS=Homo sapiens GN=ACTB PE=1 SV=1	398.241	2	794.468	0.0027	5797	IIAPPER
P60709	ACTB_HUMAN	Actin, cytoplasmic 1 OS=Homo sapiens GN=ACTB PE=1 SV=1	398.241	2	794.468	0.0027	5797	IIAPPER
P60709	ACTB_HUMAN	Actin, cytoplasmic 1 OS=Homo sapiens GN=ACTB PE=1 SV=1	398.241	2	794.468	0.0027	5797	IIAPPER
P60709	ACTB_HUMAN	Actin, cytoplasmic 1 OS=Homo sapiens GN=ACTB PE=1 SV=1	398.241	2	794.468	0.0027	5797	IIAPPER
P60709	ACTB_HUMAN	Actin, cytoplasmic 1 OS=Homo sapiens GN=ACTB PE=1 SV=1	398.241	2	794.468	0.0027	5797	IIAPPER
P60709	ACTB_HUMAN	Actin, cytoplasmic 1 OS=Homo sapiens GN=ACTB PE=1 SV=1	398.241	2	794.468	0.0029	5797	IIAPPER
P60709	ACTB_HUMAN	Actin, cytoplasmic 1 OS=Homo sapiens GN=ACTB PE=1 SV=1	398.241	2	794.468	0.003	5797	IIAPPER
P60709	ACTB_HUMAN	Actin, cytoplasmic 1 OS=Homo sapiens GN=ACTB PE=1 SV=1	398.241	2	794.468	0.0031	5797	IIAPPER
P60709	ACTB_HUMAN	Actin, cytoplasmic 1 OS=Homo sapiens GN=ACTB PE=1 SV=1	398.241	2	794.468	0.0031	5797	IIAPPER
P60709	ACTB_HUMAN	Actin, cytoplasmic 1 OS=Homo sapiens GN=ACTB PE=1 SV=1	398.241	2	794.468	0.0033	5797	IIAPPER
P60709	ACTB_HUMAN	Actin, cytoplasmic 1 OS=Homo sapiens GN=ACTB PE=1 SV=1	398.241	2	794.468	0.0034	5797	IIAPPER
P60709	ACTB_HUMAN	Actin, cytoplasmic 1 OS=Homo sapiens GN=ACTB PE=1 SV=1	398.241	2	794.468	0.0034	5797	IIAPPER
P60709	ACTB_HUMAN	Actin, cytoplasmic 1 OS=Homo sapiens GN=ACTB PE=1 SV=1	398.242	2	794.469	0.0036	5797	IIAPPER
P60709	ACTB_HUMAN	Actin, cytoplasmic 1 OS=Homo sapiens GN=ACTB PE=1 SV=1	398.242	2	794.469	0.004	5797	IIAPPER
P60709	ACTB_HUMAN	Actin, cytoplasmic 1 OS=Homo sapiens GN=ACTB PE=1 SV=1	398.242	2	794.469	0.0041	5797	IIAPPER
P60709	ACTB_HUMAN	Actin, cytoplasmic 1 OS=Homo sapiens GN=ACTB PE=1 SV=1	398.242	2	794.469	0.0044	5797	IIAPPER
P60709	ACTB_HUMAN	Actin, cytoplasmic 1 OS=Homo sapiens GN=ACTB PE=1 SV=1	398.242	2	794.47	0.0048	5797	IIAPPER
P60709	ACTB_HUMAN	Actin, cytoplasmic 1 OS=Homo sapiens GN=ACTB PE=1 SV=1	398.243	2	794.471	0.0055	5797	IIAPPER
P60709	ACTB_HUMAN	Actin, cytoplasmic 1 OS=Homo sapiens GN=ACTB PE=1 SV=1	400.772	2	799.53	0.0018	5797	RGILTLK
P60709	ACTB_HUMAN	Actin, cytoplasmic 1 OS=Homo sapiens GN=ACTB PE=1 SV=1	400.773	2	799.531	0.003	5797	RGILTLK
P60709	ACTB_HUMAN	Actin, cytoplasmic 1 OS=Homo sapiens GN=ACTB PE=1 SV=1	400.774	2	799.532	0.0044	5797	RGILTLK
P60709	ACTB_HUMAN	Actin, cytoplasmic 1 OS=Homo sapiens GN=ACTB PE=1 SV=1	400.774	2	799.533	0.0054	5797	RGILTLK
P60709	ACTB_HUMAN	Actin, cytoplasmic 1 OS=Homo sapiens GN=ACTB PE=1 SV=1	440.757	2	879.499	0.005	5797	RGILTLK
P60709	ACTB_HUMAN	Actin, cytoplasmic 1 OS=Homo sapiens GN=ACTB PE=1 SV=1	488.725	2	975.436	-0.005	5797	AGFAGDDAPR
P60709	ACTB_HUMAN	Actin, cytoplasmic 1 OS=Homo sapiens GN=ACTB PE=1 SV=1	488.726	2	975.437	-0.0044	5797	AGFAGDDAPR
P60709	ACTB_HUMAN	Actin, cytoplasmic 1 OS=Homo sapiens GN=ACTB PE=1 SV=1	488.726	2	975.437	-0.0041	5797	AGFAGDDAPR
P60709	ACTB_HUMAN	Actin, cytoplasmic 1 OS=Homo sapiens GN=ACTB PE=1 SV=1	488.726	2	975.437	-0.0041	5797	AGFAGDDAPR
P60709	ACTB_HUMAN	Actin, cytoplasmic 1 OS=Homo sapiens GN=ACTB PE=1 SV=1	488.726	2	975.438	-0.003	5797	AGFAGDDAPR
P60709	ACTB_HUMAN	Actin, cytoplasmic 1 OS=Homo sapiens GN=ACTB PE=1 SV=1	488.726	2	975.438	-0.0029	5797	AGFAGDDAPR
P60709	ACTB_HUMAN	Actin, cytoplasmic 1 OS=Homo sapiens GN=ACTB PE=1 SV=1	488.726	2	975.438	-0.0027	5797	AGFAGDDAPR
P60709	ACTB_HUMAN	Actin, cytoplasmic 1 OS=Homo sapiens GN=ACTB PE=1 SV=1	488.726	2	975.438	-0.0026	5797	AGFAGDDAPR
P60709	ACTB_HUMAN	Actin, cytoplasmic 1 OS=Homo sapiens GN=ACTB PE=1 SV=1	488.726	2	975.438	-0.0026	5797	AGFAGDDAPR
P60709	ACTB_HUMAN	Actin, cytoplasmic 1 OS=Homo sapiens GN=ACTB PE=1 SV=1	488.726	2	975.438	-0.0026	5797	AGFAGDDAPR
P60709	ACTB_HUMAN	Actin, cytoplasmic 1 OS=Homo sapiens GN=ACTB PE=1 SV=1	488.726	2	975.438	-0.0026	5797	AGFAGDDAPR
P60709	ACTB_HUMAN	Actin, cytoplasmic 1 OS=Homo sapiens GN=ACTB PE=1 SV=1	488.726	2	975.438	-0.0025	5797	AGFAGDDAPR
P60709	ACTB_HUMAN	Actin, cytoplasmic 1 OS=Homo sapiens GN=ACTB PE=1 SV=1	488.727	2	975.439	-0.0024	5797	AGFAGDDAPR
P60709	ACTB_HUMAN	Actin, cytoplasmic 1 OS=Homo sapiens GN=ACTB PE=1 SV=1	488.727	2	975.439	-0.0024	5797	AGFAGDDAPR
P60709	ACTB_HUMAN	Actin, cytoplasmic 1 OS=Homo sapiens GN=ACTB PE=1 SV=1	488.727	2	975.439	-0.0024	5797	AGFAGDDAPR
P60709	ACTB_HUMAN	Actin, cytoplasmic 1 OS=Homo sapiens GN=ACTB PE=1 SV=1	488.727	2	975.439	-0.0024	5797	AGFAGDDAPR
P60709	ACTB_HUMAN	Actin, cytoplasmic 1 OS=Homo sapiens GN=ACTB PE=1 SV=1	488.727	2	975.439	-0.0023	5797	AGFAGDDAPR
P60709	ACTB_HUMAN	Actin, cytoplasmic 1 OS=Homo sapiens GN=ACTB PE=1 SV=1	488.727	2	975.439	-0.0023	5797	AGFAGDDAPR
P60709	ACTB_HUMAN	Actin, cytoplasmic 1 OS=Homo sapiens GN=ACTB PE=1 SV=1	488.727	2	975.439	-0.0023	5797	AGFAGDDAPR
P60709	ACTB_HUMAN	Actin, cytoplasmic 1 OS=Homo sapiens GN=ACTB PE=1 SV=1	488.727	2	975.439	-0.0023	5797	AGFAGDDAPR
P60709	ACTB_HUMAN	Actin, cytoplasmic 1 OS=Homo sapiens GN=ACTB PE=1 SV=1	488.727	2	975.439	-0.0022	5797	AGFAGDDAPR
P60709	ACTB_HUMAN	Actin, cytoplasmic 1 OS=Homo sapiens GN=ACTB PE=1 SV=1	488.727	2	975.439	-0.0021	5797	AGFAGDDAPR
P60709	ACTB_HUMAN	Actin, cytoplasmic 1 OS=Homo sapiens GN=ACTB PE=1 SV=1	488.727	2	975.439	-0.002	5797	AGFAGDDAPR
P60709	ACTB_HUMAN	Actin, cytoplasmic 1 OS=Homo sapiens GN=ACTB PE=1 SV=1	488.727	2	975.439	-0.002	5797	AGFAGDDAPR
P60709	ACTB_HUMAN	Actin, cytoplasmic 1 OS=Homo sapiens GN=ACTB PE=1 SV=1	488.727	2	975.439	-0.002	5797	AGFAGDDAPR
P60709	ACTB_HUMAN	Actin, cytoplasmic 1 OS=Homo sapiens GN=ACTB PE=1 SV=1	488.727	2	975.439	-0.002	5797	AGFAGDDAPR
P60709	ACTB_HUMAN	Actin, cytoplasmic 1 OS=Homo sapiens GN=ACTB PE=1 SV=1	488.727	2	975.439	-0.0019	5797	AGFAGDDAPR
P60709	ACTB_HUMAN	Actin, cytoplasmic 1 OS=Homo sapiens GN=ACTB PE=1 SV=1	488.727	2	975.439	-0.0019	5797	AGFAGDDAPR
P60709	ACTB_HUMAN	Actin, cytoplasmic 1 OS=Homo sapiens GN=ACTB PE=1 SV=1	488.727	2	975.439	-0.0019	5797	AGFAGDDAPR
P60709	ACTB_HUMAN	Actin, cytoplasmic 1 OS=Homo sapiens GN=ACTB PE=1 SV=1	488.727	2	975.439	-0.0019	5797	AGFAGDDAPR
P60709	ACTB_HUMAN	Actin, cytoplasmic 1 OS=Homo sapiens GN=ACTB PE=1 SV=1	488.727	2	975.439	-0.0019	5797	AGFAGDDAPR
P60709	ACTB_HUMAN	Actin, cytoplasmic 1 OS=Homo sapiens GN=ACTB PE=1 SV=1	488.727	2	975.439	-0.0019	5797	AGFAGDDAPR
P60709	ACTB_HUMAN	Actin, cytoplasmic 1 OS=Homo sapiens GN=ACTB PE=1 SV=1	488.727	2	975.439	-0.0018	5797	AGFAGDDAPR
P60709	ACTB_HUMAN	Actin, cytoplasmic 1 OS=Homo sapiens GN=ACTB PE=1 SV=1	488.727	2	975.439	-0.0018	5797	AGFAGDDAPR
P60709	ACTB_HUMAN	Actin, cytoplasmic 1 OS=Homo sapiens GN=ACTB PE=1 SV=1	488.727	2	975.439	-0.0018	5797	AGFAGDDAPR
P60709	ACTB_HUMAN	Actin, cytoplasmic 1 OS=Homo sapiens GN=ACTB PE=1 SV=1	488.727	2	975.439	-0.0017	5797	AGFAGDDAPR
P60709	ACTB_HUMAN	Actin, cytoplasmic 1 OS=Homo sapiens GN=ACTB PE=1 SV=1	488.727	2	975.439	-0.0017	5797	AGFAGDDAPR
P60709	ACTB_HUMAN	Actin, cytoplasmic 1 OS=Homo sapiens GN=ACTB PE=1 SV=1	488.727	2	975.439	-0.0017	5797	AGFAGDDAPR
P60709	ACTB_HUMAN	Actin, cytoplasmic 1 OS=Homo sapiens GN=ACTB PE=1 SV=1	488.727	2	975.439	-0.0017	5797	AGFAGDDAPR
P60709	ACTB_HUMAN	Actin, cytoplasmic 1 OS=Homo sapiens GN=ACTB PE=1 SV=1	488.727	2	975.439	-0.0017	5797	AGFAGDDAPR
P60709	ACTB_HUMAN	Actin, cytoplasmic 1 OS=Homo sapiens GN=ACTB PE=1 SV=1	488.727	2	975.439	-0.0017	5797	AGFAGDDAPR
P60709	ACTB_HUMAN	Actin, cytoplasmic 1 OS=Homo sapiens GN=ACTB PE=1 SV=1	488.727	2	975.439	-0.0016	5797	AGFAGDDAPR
P60709	ACTB_HUMAN	Actin, cytoplasmic 1 OS=Homo sapiens GN=ACTB PE=1 SV=1	488.727	2	975.439	-0.0016	5797	AGFAGDDAPR
P60709	ACTB_HUMAN	Actin, cytoplasmic 1 OS=Homo sapiens GN=ACTB PE=1 SV=1	488.727	2	975.439	-0.0016	5797	AGFAGDDAPR
P60709	ACTB_HUMAN	Actin, cytoplasmic 1 OS=Homo sapiens GN=ACTB PE=1 SV=1	488.727	2	975.439	-0.0016	5797	AGFAGDDAPR
P60709	ACTB_HUMAN	Actin, cytoplasmic 1 OS=Homo sapiens GN=ACTB PE=1 SV=1	488.727	2	975.439	-0.0015	5797	AGFAGDDAPR
P60709	ACTB_HUMAN	Actin, cytoplasmic 1 OS=Homo sapiens GN=ACTB PE=1 SV=1	488.727	2	975.439	-0.0015	5797	AGFAGDDAPR
P60709	ACTB_HUMAN	Actin, cytoplasmic 1 OS=Homo sapiens GN=ACTB PE=1 SV=1	488.727	2	975.439	-0.0015	5797	AGFAGDDAPR
P60709	ACTB_HUMAN	Actin, cytoplasmic 1 OS=Homo sapiens GN=ACTB PE=1 SV=1	488.727	2	975.439	-0.0015	5797	AGFAGDDAPR
P60709	ACTB_HUMAN	Actin, cytoplasmic 1 OS=Homo sapiens GN=ACTB PE=1 SV=1	488.727	2	975.439	-0.0015	5797	AGFAGDDAPR
P60709	ACTB_HUMAN	Actin, cytoplasmic 1 OS=Homo sapiens GN=ACTB PE=1 SV=1	488.727	2	975.439	-0.0015	5797	AGFAGDDAPR
P60709	ACTB_HUMAN	Actin, cytoplasmic 1 OS=Homo sapiens GN=ACTB PE=1 SV=1	488.727	2	975.439	-0.0015	5797	AGFAGDDAPR
P60709	ACTB_HUMAN	Actin, cytoplasmic 1 OS=Homo sapiens GN=ACTB PE=1 SV=1	488.727	2	975.44	-0.0013	5797	AGFAGDDAPR
P60709	ACTB_HUMAN	Actin, cytoplasmic 1 OS=Homo sapiens GN=ACTB PE=1 SV=1	488.727	2	975.44	-0.0013	5797	AGFAGDDAPR
P60709	ACTB_HUMAN	Actin, cytoplasmic 1 OS=Homo sapiens GN=ACTB PE=1 SV=1	488.727	2	975.44	-0.0013	5797	AGFAGDDAPR
P60709	ACTB_HUMAN	Actin, cytoplasmic 1 OS=Homo sapiens GN=ACTB PE=1 SV=1	488.727	2	975.44	-0.0013	5797	AGFAGDDAPR
P60709	ACTB_HUMAN	Actin, cytoplasmic 1 OS=Homo sapiens GN=ACTB PE=1 SV=1	488.727	2	975.44	-0.0013	5797	AGFAGDDAPR
P60709	ACTB_HUMAN	Actin, cytoplasmic 1 OS=Homo sapiens GN=ACTB PE=1 SV=1	488.727	2	975.44	-0.0012	5797	AGFAGDDAPR
P60709	ACTB_HUMAN	Actin, cytoplasmic 1 OS=Homo sapiens GN=ACTB PE=1 SV=1	488.727	2	975.44	-0.0012	5797	AGFAGDDAPR
P60709	ACTB_HUMAN	Actin, cytoplasmic 1 OS=Homo sapiens GN=ACTB PE=1 SV=1	488.727	2	975.44	-0.0012	5797	AGFAGDDAPR
P60709	ACTB_HUMAN	Actin, cytoplasmic 1 OS=Homo sapiens GN=ACTB PE=1 SV=1	488.727	2	975.44	-0.0012	5797	AGFAGDDAPR
P60709	ACTB_HUMAN	Actin, cytoplasmic 1 OS=Homo sapiens GN=ACTB PE=1 SV=1	488.727	2	975.44	-0.0012	5797	AGFAGDDAPR
P60709	ACTB_HUMAN	Actin, cytoplasmic 1 OS=Homo sapiens GN=ACTB PE=1 SV=1	488.727	2	975.44	-0.0011	5797	AGFAGDDAPR
P60709	ACTB_HUMAN	Actin, cytoplasmic 1 OS=Homo sapiens GN=ACTB PE=1 SV=1	488.727	2	975.44	-0.0011	5797	AGFAGDDAPR
P60709	ACTB_HUMAN	Actin, cytoplasmic 1 OS=Homo sapiens GN=ACTB PE=1 SV=1	488.727	2	975.44	-0.0011	5797	AGFAGDDAPR
P60709	ACTB_HUMAN	Actin, cytoplasmic 1 OS=Homo sapiens GN=ACTB PE=1 SV=1	488.727	2	975.44	-0.0011	5797	AGFAGDDAPR
P60709	ACTB_HUMAN	Actin, cytoplasmic 1 OS=Homo sapiens GN=ACTB PE=1 SV=1	488.727	2	975.44	-0.001	5797	AGFAGDDAPR
P60709	ACTB_HUMAN	Actin, cytoplasmic 1 OS=Homo sapiens GN=ACTB PE=1 SV=1	488.727	2	975.44	-0.001	5797	AGFAGDDAPR
P60709	ACTB_HUMAN	Actin, cytoplasmic 1 OS=Homo sapiens GN=ACTB PE=1 SV=1	488.727	2	975.44	-0.001	5797	AGFAGDDAPR
P60709	ACTB_HUMAN	Actin, cytoplasmic 1 OS=Homo sapiens GN=ACTB PE=1 SV=1	488.727	2	975.44	-0.001	5797	AGFAGDDAPR
P60709	ACTB_HUMAN	Actin, cytoplasmic 1 OS=Homo sapiens GN=ACTB PE=1 SV=1	488.727	2	975.44	-0.001	5797	AGFAGDDAPR
P60709	ACTB_HUMAN	Actin, cytoplasmic 1 OS=Homo sapiens GN=ACTB PE=1 SV=1	488.727	2	975.44	-0.001	5797	AGFAGDDAPR
P60709	ACTB_HUMAN	Actin, cytoplasmic 1 OS=Homo sapiens GN=ACTB PE=1 SV=1	488.727	2	975.44	-0.001	5797	AGFAGDDAPR
P60709	ACTB_HUMAN	Actin, cytoplasmic 1 OS=Homo sapiens GN=ACTB PE=1 SV=1	488.727	2	975.44	-0.0009	5797	AGFAGDDAPR
P60709	ACTB_HUMAN	Actin, cytoplasmic 1 OS=Homo sapiens GN=ACTB PE=1 SV=1	488.727	2	975.44	-0.0009	5797	AGFAGDDAPR
P60709	ACTB_HUMAN	Actin, cytoplasmic 1 OS=Homo sapiens GN=ACTB PE=1 SV=1	488.727	2	975.44	-0.0008	5797	AGFAGDDAPR
P60709	ACTB_HUMAN	Actin, cytoplasmic 1 OS=Homo sapiens GN=ACTB PE=1 SV=1	488.727	2	975.44	-0.0008	5797	AGFAGDDAPR
P60709	ACTB_HUMAN	Actin, cytoplasmic 1 OS=Homo sapiens GN=ACTB PE=1 SV=1	488.727	2	975.44	-0.0008	5797	AGFAGDDAPR
P60709	ACTB_HUMAN	Actin, cytoplasmic 1 OS=Homo sapiens GN=ACTB PE=1 SV=1	488.727	2	975.44	-0.0008	5797	AGFAGDDAPR
P60709	ACTB_HUMAN	Actin, cytoplasmic 1 OS=Homo sapiens GN=ACTB PE=1 SV=1	488.727	2	975.44	-0.0007	5797	AGFAGDDAPR
P60709	ACTB_HUMAN	Actin, cytoplasmic 1 OS=Homo sapiens GN=ACTB PE=1 SV=1	488.727	2	975.44	-0.0007	5797	AGFAGDDAPR
P60709	ACTB_HUMAN	Actin, cytoplasmic 1 OS=Homo sapiens GN=ACTB PE=1 SV=1	488.727	2	975.44	-0.0007	5797	AGFAGDDAPR
P60709	ACTB_HUMAN	Actin, cytoplasmic 1 OS=Homo sapiens GN=ACTB PE=1 SV=1	488.727	2	975.44	-0.0007	5797	AGFAGDDAPR
P60709	ACTB_HUMAN	Actin, cytoplasmic 1 OS=Homo sapiens GN=ACTB PE=1 SV=1	488.727	2	975.44	-0.0007	5797	AGFAGDDAPR
P60709	ACTB_HUMAN	Actin, cytoplasmic 1 OS=Homo sapiens GN=ACTB PE=1 SV=1	488.727	2	975.44	-0.0007	5797	AGFAGDDAPR
P60709	ACTB_HUMAN	Actin, cytoplasmic 1 OS=Homo sapiens GN=ACTB PE=1 SV=1	488.727	2	975.44	-0.0007	5797	AGFAGDDAPR
P60709	ACTB_HUMAN	Actin, cytoplasmic 1 OS=Homo sapiens GN=ACTB PE=1 SV=1	488.728	2	975.44	-0.0006	5797	AGFAGDDAPR
P60709	ACTB_HUMAN	Actin, cytoplasmic 1 OS=Homo sapiens GN=ACTB PE=1 SV=1	488.728	2	975.441	-0.0005	5797	AGFAGDDAPR
P60709	ACTB_HUMAN	Actin, cytoplasmic 1 OS=Homo sapiens GN=ACTB PE=1 SV=1	488.728	2	975.441	-0.0005	5797	AGFAGDDAPR
P60709	ACTB_HUMAN	Actin, cytoplasmic 1 OS=Homo sapiens GN=ACTB PE=1 SV=1	488.728	2	975.441	-0.0004	5797	AGFAGDDAPR
P60709	ACTB_HUMAN	Actin, cytoplasmic 1 OS=Homo sapiens GN=ACTB PE=1 SV=1	488.728	2	975.441	-0.0004	5797	AGFAGDDAPR
P60709	ACTB_HUMAN	Actin, cytoplasmic 1 OS=Homo sapiens GN=ACTB PE=1 SV=1	488.728	2	975.441	-0.0004	5797	AGFAGDDAPR
P60709	ACTB_HUMAN	Actin, cytoplasmic 1 OS=Homo sapiens GN=ACTB PE=1 SV=1	488.728	2	975.441	-0.0001	5797	AGFAGDDAPR
P60709	ACTB_HUMAN	Actin, cytoplasmic 1 OS=Homo sapiens GN=ACTB PE=1 SV=1	488.728	2	975.441	0	5797	AGFAGDDAPR
P60709	ACTB_HUMAN	Actin, cytoplasmic 1 OS=Homo sapiens GN=ACTB PE=1 SV=1	488.728	2	975.441	0.0001	5797	AGFAGDDAPR
P60709	ACTB_HUMAN	Actin, cytoplasmic 1 OS=Homo sapiens GN=ACTB PE=1 SV=1	488.728	2	975.441	0.0001	5797	AGFAGDDAPR
P60709	ACTB_HUMAN	Actin, cytoplasmic 1 OS=Homo sapiens GN=ACTB PE=1 SV=1	488.728	2	975.441	0.0001	5797	AGFAGDDAPR
P60709	ACTB_HUMAN	Actin, cytoplasmic 1 OS=Homo sapiens GN=ACTB PE=1 SV=1	488.728	2	975.441	0.0002	5797	AGFAGDDAPR
P60709	ACTB_HUMAN	Actin, cytoplasmic 1 OS=Homo sapiens GN=ACTB PE=1 SV=1	488.728	2	975.441	0.0003	5797	AGFAGDDAPR
P60709	ACTB_HUMAN	Actin, cytoplasmic 1 OS=Homo sapiens GN=ACTB PE=1 SV=1	488.728	2	975.441	0.0003	5797	AGFAGDDAPR
P60709	ACTB_HUMAN	Actin, cytoplasmic 1 OS=Homo sapiens GN=ACTB PE=1 SV=1	488.728	2	975.441	0.0003	5797	AGFAGDDAPR
P60709	ACTB_HUMAN	Actin, cytoplasmic 1 OS=Homo sapiens GN=ACTB PE=1 SV=1	488.728	2	975.441	0.0004	5797	AGFAGDDAPR
P60709	ACTB_HUMAN	Actin, cytoplasmic 1 OS=Homo sapiens GN=ACTB PE=1 SV=1	488.728	2	975.441	0.0004	5797	AGFAGDDAPR
P60709	ACTB_HUMAN	Actin, cytoplasmic 1 OS=Homo sapiens GN=ACTB PE=1 SV=1	488.728	2	975.442	0.0005	5797	AGFAGDDAPR
P60709	ACTB_HUMAN	Actin, cytoplasmic 1 OS=Homo sapiens GN=ACTB PE=1 SV=1	488.728	2	975.442	0.0005	5797	AGFAGDDAPR
P60709	ACTB_HUMAN	Actin, cytoplasmic 1 OS=Homo sapiens GN=ACTB PE=1 SV=1	488.728	2	975.442	0.0006	5797	AGFAGDDAPR
P60709	ACTB_HUMAN	Actin, cytoplasmic 1 OS=Homo sapiens GN=ACTB PE=1 SV=1	488.728	2	975.442	0.0006	5797	AGFAGDDAPR
P60709	ACTB_HUMAN	Actin, cytoplasmic 1 OS=Homo sapiens GN=ACTB PE=1 SV=1	488.728	2	975.442	0.0006	5797	AGFAGDDAPR
P60709	ACTB_HUMAN	Actin, cytoplasmic 1 OS=Homo sapiens GN=ACTB PE=1 SV=1	488.728	2	975.442	0.0009	5797	AGFAGDDAPR
P60709	ACTB_HUMAN	Actin, cytoplasmic 1 OS=Homo sapiens GN=ACTB PE=1 SV=1	488.728	2	975.442	0.0009	5797	AGFAGDDAPR
P60709	ACTB_HUMAN	Actin, cytoplasmic 1 OS=Homo sapiens GN=ACTB PE=1 SV=1	488.728	2	975.442	0.001	5797	AGFAGDDAPR
P60709	ACTB_HUMAN	Actin, cytoplasmic 1 OS=Homo sapiens GN=ACTB PE=1 SV=1	488.728	2	975.442	0.001	5797	AGFAGDDAPR
P60709	ACTB_HUMAN	Actin, cytoplasmic 1 OS=Homo sapiens GN=ACTB PE=1 SV=1	488.728	2	975.442	0.0012	5797	AGFAGDDAPR
P60709	ACTB_HUMAN	Actin, cytoplasmic 1 OS=Homo sapiens GN=ACTB PE=1 SV=1	488.728	2	975.442	0.0014	5797	AGFAGDDAPR
P60709	ACTB_HUMAN	Actin, cytoplasmic 1 OS=Homo sapiens GN=ACTB PE=1 SV=1	488.728	2	975.442	0.0015	5797	AGFAGDDAPR
P60709	ACTB_HUMAN	Actin, cytoplasmic 1 OS=Homo sapiens GN=ACTB PE=1 SV=1	488.729	2	975.443	0.0021	5797	AGFAGDDAPR
P60709	ACTB_HUMAN	Actin, cytoplasmic 1 OS=Homo sapiens GN=ACTB PE=1 SV=1	488.729	2	975.443	0.0021	5797	AGFAGDDAPR
P60709	ACTB_HUMAN	Actin, cytoplasmic 1 OS=Homo sapiens GN=ACTB PE=1 SV=1	488.729	2	975.443	0.0023	5797	AGFAGDDAPR
P60709	ACTB_HUMAN	Actin, cytoplasmic 1 OS=Homo sapiens GN=ACTB PE=1 SV=1	488.729	2	975.443	0.0025	5797	AGFAGDDAPR
P60709	ACTB_HUMAN	Actin, cytoplasmic 1 OS=Homo sapiens GN=ACTB PE=1 SV=1	488.729	2	975.444	0.0026	5797	AGFAGDDAPR
P60709	ACTB_HUMAN	Actin, cytoplasmic 1 OS=Homo sapiens GN=ACTB PE=1 SV=1	488.729	2	975.444	0.0031	5797	AGFAGDDAPR
P60709	ACTB_HUMAN	Actin, cytoplasmic 1 OS=Homo sapiens GN=ACTB PE=1 SV=1	488.73	2	975.445	0.0036	5797	AGFAGDDAPR
P60709	ACTB_HUMAN	Actin, cytoplasmic 1 OS=Homo sapiens GN=ACTB PE=1 SV=1	488.731	2	975.447	0.0055	5797	AGFAGDDAPR
P60709	ACTB_HUMAN	Actin, cytoplasmic 1 OS=Homo sapiens GN=ACTB PE=1 SV=1	488.731	2	975.448	0.0068	5797	AGFAGDDAPR
P60709	ACTB_HUMAN	Actin, cytoplasmic 1 OS=Homo sapiens GN=ACTB PE=1 SV=1	488.731	2	975.448	0.0073	5797	AGFAGDDAPR
P60709	ACTB_HUMAN	Actin, cytoplasmic 1 OS=Homo sapiens GN=ACTB PE=1 SV=1	499.745	2	997.476	-0.0029	5797	DLTDYLMK
P60709	ACTB_HUMAN	Actin, cytoplasmic 1 OS=Homo sapiens GN=ACTB PE=1 SV=1	499.746	2	997.478	-0.0011	5797	DLTDYLMK
P60709	ACTB_HUMAN	Actin, cytoplasmic 1 OS=Homo sapiens GN=ACTB PE=1 SV=1	499.746	2	997.478	-0.001	5797	DLTDYLMK
P60709	ACTB_HUMAN	Actin, cytoplasmic 1 OS=Homo sapiens GN=ACTB PE=1 SV=1	499.746	2	997.478	-0.0009	5797	DLTDYLMK
P60709	ACTB_HUMAN	Actin, cytoplasmic 1 OS=Homo sapiens GN=ACTB PE=1 SV=1	499.746	2	997.478	-0.0008	5797	DLTDYLMK
P60709	ACTB_HUMAN	Actin, cytoplasmic 1 OS=Homo sapiens GN=ACTB PE=1 SV=1	499.747	2	997.478	-0.0006	5797	DLTDYLMK
P60709	ACTB_HUMAN	Actin, cytoplasmic 1 OS=Homo sapiens GN=ACTB PE=1 SV=1	499.747	2	997.479	-0.0004	5797	DLTDYLMK
P60709	ACTB_HUMAN	Actin, cytoplasmic 1 OS=Homo sapiens GN=ACTB PE=1 SV=1	499.747	2	997.479	0	5797	DLTDYLMK
P60709	ACTB_HUMAN	Actin, cytoplasmic 1 OS=Homo sapiens GN=ACTB PE=1 SV=1	499.748	2	997.481	0.0015	5797	DLTDYLMK
P60709	ACTB_HUMAN	Actin, cytoplasmic 1 OS=Homo sapiens GN=ACTB PE=1 SV=1	499.749	2	997.484	0.0047	5797	DLTDYLMK
P60709	ACTB_HUMAN	Actin, cytoplasmic 1 OS=Homo sapiens GN=ACTB PE=1 SV=1	507.748	2	1013.48	0.0075	5797	DLTDYLMK
P60709	ACTB_HUMAN	Actin, cytoplasmic 1 OS=Homo sapiens GN=ACTB PE=1 SV=1	566.764	2	1131.51	-0.0062	5797	GYSFTTTAER
P60709	ACTB_HUMAN	Actin, cytoplasmic 1 OS=Homo sapiens GN=ACTB PE=1 SV=1	566.764	2	1131.51	-0.006	5797	GYSFTTTAER
P60709	ACTB_HUMAN	Actin, cytoplasmic 1 OS=Homo sapiens GN=ACTB PE=1 SV=1	566.765	2	1131.51	-0.0049	5797	GYSFTTTAER
P60709	ACTB_HUMAN	Actin, cytoplasmic 1 OS=Homo sapiens GN=ACTB PE=1 SV=1	566.765	2	1131.52	-0.0047	5797	GYSFTTTAER
P60709	ACTB_HUMAN	Actin, cytoplasmic 1 OS=Homo sapiens GN=ACTB PE=1 SV=1	566.765	2	1131.52	-0.0045	5797	GYSFTTTAER
P60709	ACTB_HUMAN	Actin, cytoplasmic 1 OS=Homo sapiens GN=ACTB PE=1 SV=1	566.765	2	1131.52	-0.0045	5797	GYSFTTTAER
P60709	ACTB_HUMAN	Actin, cytoplasmic 1 OS=Homo sapiens GN=ACTB PE=1 SV=1	566.765	2	1131.52	-0.0042	5797	GYSFTTTAER
P60709	ACTB_HUMAN	Actin, cytoplasmic 1 OS=Homo sapiens GN=ACTB PE=1 SV=1	566.765	2	1131.52	-0.004	5797	GYSFTTTAER
P60709	ACTB_HUMAN	Actin, cytoplasmic 1 OS=Homo sapiens GN=ACTB PE=1 SV=1	566.765	2	1131.52	-0.0039	5797	GYSFTTTAER
P60709	ACTB_HUMAN	Actin, cytoplasmic 1 OS=Homo sapiens GN=ACTB PE=1 SV=1	566.765	2	1131.52	-0.0037	5797	GYSFTTTAER
P60709	ACTB_HUMAN	Actin, cytoplasmic 1 OS=Homo sapiens GN=ACTB PE=1 SV=1	566.765	2	1131.52	-0.0033	5797	GYSFTTTAER
P60709	ACTB_HUMAN	Actin, cytoplasmic 1 OS=Homo sapiens GN=ACTB PE=1 SV=1	566.765	2	1131.52	-0.0033	5797	GYSFTTTAER
P60709	ACTB_HUMAN	Actin, cytoplasmic 1 OS=Homo sapiens GN=ACTB PE=1 SV=1	566.765	2	1131.52	-0.0033	5797	GYSFTTTAER
P60709	ACTB_HUMAN	Actin, cytoplasmic 1 OS=Homo sapiens GN=ACTB PE=1 SV=1	566.765	2	1131.52	-0.0033	5797	GYSFTTTAER
P60709	ACTB_HUMAN	Actin, cytoplasmic 1 OS=Homo sapiens GN=ACTB PE=1 SV=1	566.765	2	1131.52	-0.0033	5797	GYSFTTTAER
P60709	ACTB_HUMAN	Actin, cytoplasmic 1 OS=Homo sapiens GN=ACTB PE=1 SV=1	566.765	2	1131.52	-0.0032	5797	GYSFTTTAER
P60709	ACTB_HUMAN	Actin, cytoplasmic 1 OS=Homo sapiens GN=ACTB PE=1 SV=1	566.766	2	1131.52	-0.0029	5797	GYSFTTTAER
P60709	ACTB_HUMAN	Actin, cytoplasmic 1 OS=Homo sapiens GN=ACTB PE=1 SV=1	566.766	2	1131.52	-0.0022	5797	GYSFTTTAER
P60709	ACTB_HUMAN	Actin, cytoplasmic 1 OS=Homo sapiens GN=ACTB PE=1 SV=1	566.766	2	1131.52	-0.0021	5797	GYSFTTTAER
P60709	ACTB_HUMAN	Actin, cytoplasmic 1 OS=Homo sapiens GN=ACTB PE=1 SV=1	566.766	2	1131.52	-0.0019	5797	GYSFTTTAER
P60709	ACTB_HUMAN	Actin, cytoplasmic 1 OS=Homo sapiens GN=ACTB PE=1 SV=1	566.766	2	1131.52	-0.0011	5797	GYSFTTTAER
P60709	ACTB_HUMAN	Actin, cytoplasmic 1 OS=Homo sapiens GN=ACTB PE=1 SV=1	566.766	2	1131.52	-0.0011	5797	GYSFTTTAER
P60709	ACTB_HUMAN	Actin, cytoplasmic 1 OS=Homo sapiens GN=ACTB PE=1 SV=1	566.767	2	1131.52	-0.0009	5797	GYSFTTTAER
P60709	ACTB_HUMAN	Actin, cytoplasmic 1 OS=Homo sapiens GN=ACTB PE=1 SV=1	566.767	2	1131.52	-0.0004	5797	GYSFTTTAER
P60709	ACTB_HUMAN	Actin, cytoplasmic 1 OS=Homo sapiens GN=ACTB PE=1 SV=1	566.767	2	1131.52	0.0002	5797	GYSFTTTAER
P60709	ACTB_HUMAN	Actin, cytoplasmic 1 OS=Homo sapiens GN=ACTB PE=1 SV=1	566.768	2	1131.52	0.0007	5797	GYSFTTTAER
P60709	ACTB_HUMAN	Actin, cytoplasmic 1 OS=Homo sapiens GN=ACTB PE=1 SV=1	566.768	2	1131.52	0.0007	5797	GYSFTTTAER
P60709	ACTB_HUMAN	Actin, cytoplasmic 1 OS=Homo sapiens GN=ACTB PE=1 SV=1	566.768	2	1131.52	0.0012	5797	GYSFTTTAER
P60709	ACTB_HUMAN	Actin, cytoplasmic 1 OS=Homo sapiens GN=ACTB PE=1 SV=1	566.768	2	1131.52	0.0013	5797	GYSFTTTAER
P60709	ACTB_HUMAN	Actin, cytoplasmic 1 OS=Homo sapiens GN=ACTB PE=1 SV=1	566.768	2	1131.52	0.0025	5797	GYSFTTTAER
P60709	ACTB_HUMAN	Actin, cytoplasmic 1 OS=Homo sapiens GN=ACTB PE=1 SV=1	566.769	2	1131.52	0.0039	5797	GYSFTTTAER
P60709	ACTB_HUMAN	Actin, cytoplasmic 1 OS=Homo sapiens GN=ACTB PE=1 SV=1	566.769	2	1131.52	0.0043	5797	GYSFTTTAER
P60709	ACTB_HUMAN	Actin, cytoplasmic 1 OS=Homo sapiens GN=ACTB PE=1 SV=1	566.77	2	1131.53	0.0058	5797	GYSFTTTAER
P60709	ACTB_HUMAN	Actin, cytoplasmic 1 OS=Homo sapiens GN=ACTB PE=1 SV=1	566.771	2	1131.53	0.0074	5797	GYSFTTTAER
P60709	ACTB_HUMAN	Actin, cytoplasmic 1 OS=Homo sapiens GN=ACTB PE=1 SV=1	566.771	2	1131.53	0.0077	5797	GYSFTTTAER
P60709	ACTB_HUMAN	Actin, cytoplasmic 1 OS=Homo sapiens GN=ACTB PE=1 SV=1	566.771	2	1131.53	0.008	5797	GYSFTTTAER
P60709	ACTB_HUMAN	Actin, cytoplasmic 1 OS=Homo sapiens GN=ACTB PE=1 SV=1	566.771	2	1131.53	0.0088	5797	GYSFTTTAER
P60709	ACTB_HUMAN	Actin, cytoplasmic 1 OS=Homo sapiens GN=ACTB PE=1 SV=1	566.771	2	1131.53	0.0088	5797	GYSFTTTAER
P60709	ACTB_HUMAN	Actin, cytoplasmic 1 OS=Homo sapiens GN=ACTB PE=1 SV=1	581.309	2	1160.6	-0.0078	5797	EITALAPSTMK
P60709	ACTB_HUMAN	Actin, cytoplasmic 1 OS=Homo sapiens GN=ACTB PE=1 SV=1	581.309	2	1160.6	-0.0077	5797	EITALAPSTMK
P60709	ACTB_HUMAN	Actin, cytoplasmic 1 OS=Homo sapiens GN=ACTB PE=1 SV=1	581.309	2	1160.6	-0.0066	5797	EITALAPSTMK
P60709	ACTB_HUMAN	Actin, cytoplasmic 1 OS=Homo sapiens GN=ACTB PE=1 SV=1	581.309	2	1160.6	-0.0066	5797	EITALAPSTMK
P60709	ACTB_HUMAN	Actin, cytoplasmic 1 OS=Homo sapiens GN=ACTB PE=1 SV=1	581.31	2	1160.6	-0.0061	5797	EITALAPSTMK
P60709	ACTB_HUMAN	Actin, cytoplasmic 1 OS=Homo sapiens GN=ACTB PE=1 SV=1	581.31	2	1160.61	-0.0059	5797	EITALAPSTMK
P60709	ACTB_HUMAN	Actin, cytoplasmic 1 OS=Homo sapiens GN=ACTB PE=1 SV=1	581.31	2	1160.61	-0.0058	5797	EITALAPSTMK
P60709	ACTB_HUMAN	Actin, cytoplasmic 1 OS=Homo sapiens GN=ACTB PE=1 SV=1	581.31	2	1160.61	-0.0056	5797	EITALAPSTMK
P60709	ACTB_HUMAN	Actin, cytoplasmic 1 OS=Homo sapiens GN=ACTB PE=1 SV=1	581.31	2	1160.61	-0.0056	5797	EITALAPSTMK
P60709	ACTB_HUMAN	Actin, cytoplasmic 1 OS=Homo sapiens GN=ACTB PE=1 SV=1	581.31	2	1160.61	-0.0054	5797	EITALAPSTMK
P60709	ACTB_HUMAN	Actin, cytoplasmic 1 OS=Homo sapiens GN=ACTB PE=1 SV=1	581.31	2	1160.61	-0.0052	5797	EITALAPSTMK
P60709	ACTB_HUMAN	Actin, cytoplasmic 1 OS=Homo sapiens GN=ACTB PE=1 SV=1	581.31	2	1160.61	-0.0052	5797	EITALAPSTMK
P60709	ACTB_HUMAN	Actin, cytoplasmic 1 OS=Homo sapiens GN=ACTB PE=1 SV=1	581.31	2	1160.61	-0.005	5797	EITALAPSTMK
P60709	ACTB_HUMAN	Actin, cytoplasmic 1 OS=Homo sapiens GN=ACTB PE=1 SV=1	581.31	2	1160.61	-0.005	5797	EITALAPSTMK
P60709	ACTB_HUMAN	Actin, cytoplasmic 1 OS=Homo sapiens GN=ACTB PE=1 SV=1	581.31	2	1160.61	-0.005	5797	EITALAPSTMK
P60709	ACTB_HUMAN	Actin, cytoplasmic 1 OS=Homo sapiens GN=ACTB PE=1 SV=1	581.31	2	1160.61	-0.005	5797	EITALAPSTMK
P60709	ACTB_HUMAN	Actin, cytoplasmic 1 OS=Homo sapiens GN=ACTB PE=1 SV=1	581.31	2	1160.61	-0.005	5797	EITALAPSTMK
P60709	ACTB_HUMAN	Actin, cytoplasmic 1 OS=Homo sapiens GN=ACTB PE=1 SV=1	581.31	2	1160.61	-0.005	5797	EITALAPSTMK
P60709	ACTB_HUMAN	Actin, cytoplasmic 1 OS=Homo sapiens GN=ACTB PE=1 SV=1	581.31	2	1160.61	-0.0049	5797	EITALAPSTMK
P60709	ACTB_HUMAN	Actin, cytoplasmic 1 OS=Homo sapiens GN=ACTB PE=1 SV=1	581.31	2	1160.61	-0.0049	5797	EITALAPSTMK
P60709	ACTB_HUMAN	Actin, cytoplasmic 1 OS=Homo sapiens GN=ACTB PE=1 SV=1	581.31	2	1160.61	-0.0049	5797	EITALAPSTMK
P60709	ACTB_HUMAN	Actin, cytoplasmic 1 OS=Homo sapiens GN=ACTB PE=1 SV=1	581.31	2	1160.61	-0.0048	5797	EITALAPSTMK
P60709	ACTB_HUMAN	Actin, cytoplasmic 1 OS=Homo sapiens GN=ACTB PE=1 SV=1	581.31	2	1160.61	-0.0048	5797	EITALAPSTMK
P60709	ACTB_HUMAN	Actin, cytoplasmic 1 OS=Homo sapiens GN=ACTB PE=1 SV=1	581.311	2	1160.61	-0.0047	5797	EITALAPSTMK
P60709	ACTB_HUMAN	Actin, cytoplasmic 1 OS=Homo sapiens GN=ACTB PE=1 SV=1	581.311	2	1160.61	-0.0047	5797	EITALAPSTMK
P60709	ACTB_HUMAN	Actin, cytoplasmic 1 OS=Homo sapiens GN=ACTB PE=1 SV=1	581.311	2	1160.61	-0.0044	5797	EITALAPSTMK
P60709	ACTB_HUMAN	Actin, cytoplasmic 1 OS=Homo sapiens GN=ACTB PE=1 SV=1	581.311	2	1160.61	-0.0044	5797	EITALAPSTMK
P60709	ACTB_HUMAN	Actin, cytoplasmic 1 OS=Homo sapiens GN=ACTB PE=1 SV=1	581.311	2	1160.61	-0.0043	5797	EITALAPSTMK
P60709	ACTB_HUMAN	Actin, cytoplasmic 1 OS=Homo sapiens GN=ACTB PE=1 SV=1	581.311	2	1160.61	-0.0042	5797	EITALAPSTMK
P60709	ACTB_HUMAN	Actin, cytoplasmic 1 OS=Homo sapiens GN=ACTB PE=1 SV=1	581.311	2	1160.61	-0.0041	5797	EITALAPSTMK
P60709	ACTB_HUMAN	Actin, cytoplasmic 1 OS=Homo sapiens GN=ACTB PE=1 SV=1	581.311	2	1160.61	-0.0038	5797	EITALAPSTMK
P60709	ACTB_HUMAN	Actin, cytoplasmic 1 OS=Homo sapiens GN=ACTB PE=1 SV=1	581.311	2	1160.61	-0.0038	5797	EITALAPSTMK
P60709	ACTB_HUMAN	Actin, cytoplasmic 1 OS=Homo sapiens GN=ACTB PE=1 SV=1	581.311	2	1160.61	-0.0038	5797	EITALAPSTMK
P60709	ACTB_HUMAN	Actin, cytoplasmic 1 OS=Homo sapiens GN=ACTB PE=1 SV=1	581.311	2	1160.61	-0.0038	5797	EITALAPSTMK
P60709	ACTB_HUMAN	Actin, cytoplasmic 1 OS=Homo sapiens GN=ACTB PE=1 SV=1	581.311	2	1160.61	-0.0037	5797	EITALAPSTMK
P60709	ACTB_HUMAN	Actin, cytoplasmic 1 OS=Homo sapiens GN=ACTB PE=1 SV=1	581.311	2	1160.61	-0.0036	5797	EITALAPSTMK
P60709	ACTB_HUMAN	Actin, cytoplasmic 1 OS=Homo sapiens GN=ACTB PE=1 SV=1	581.311	2	1160.61	-0.0036	5797	EITALAPSTMK
P60709	ACTB_HUMAN	Actin, cytoplasmic 1 OS=Homo sapiens GN=ACTB PE=1 SV=1	581.311	2	1160.61	-0.0034	5797	EITALAPSTMK
P60709	ACTB_HUMAN	Actin, cytoplasmic 1 OS=Homo sapiens GN=ACTB PE=1 SV=1	581.311	2	1160.61	-0.0033	5797	EITALAPSTMK
P60709	ACTB_HUMAN	Actin, cytoplasmic 1 OS=Homo sapiens GN=ACTB PE=1 SV=1	581.311	2	1160.61	-0.0033	5797	EITALAPSTMK
P60709	ACTB_HUMAN	Actin, cytoplasmic 1 OS=Homo sapiens GN=ACTB PE=1 SV=1	581.311	2	1160.61	-0.0033	5797	EITALAPSTMK
P60709	ACTB_HUMAN	Actin, cytoplasmic 1 OS=Homo sapiens GN=ACTB PE=1 SV=1	581.311	2	1160.61	-0.0033	5797	EITALAPSTMK
P60709	ACTB_HUMAN	Actin, cytoplasmic 1 OS=Homo sapiens GN=ACTB PE=1 SV=1	581.311	2	1160.61	-0.0032	5797	EITALAPSTMK
P60709	ACTB_HUMAN	Actin, cytoplasmic 1 OS=Homo sapiens GN=ACTB PE=1 SV=1	581.311	2	1160.61	-0.0031	5797	EITALAPSTMK
P60709	ACTB_HUMAN	Actin, cytoplasmic 1 OS=Homo sapiens GN=ACTB PE=1 SV=1	581.311	2	1160.61	-0.0031	5797	EITALAPSTMK
P60709	ACTB_HUMAN	Actin, cytoplasmic 1 OS=Homo sapiens GN=ACTB PE=1 SV=1	581.311	2	1160.61	-0.003	5797	EITALAPSTMK
P60709	ACTB_HUMAN	Actin, cytoplasmic 1 OS=Homo sapiens GN=ACTB PE=1 SV=1	581.311	2	1160.61	-0.003	5797	EITALAPSTMK
P60709	ACTB_HUMAN	Actin, cytoplasmic 1 OS=Homo sapiens GN=ACTB PE=1 SV=1	581.311	2	1160.61	-0.003	5797	EITALAPSTMK
P60709	ACTB_HUMAN	Actin, cytoplasmic 1 OS=Homo sapiens GN=ACTB PE=1 SV=1	581.311	2	1160.61	-0.003	5797	EITALAPSTMK
P60709	ACTB_HUMAN	Actin, cytoplasmic 1 OS=Homo sapiens GN=ACTB PE=1 SV=1	581.311	2	1160.61	-0.0028	5797	EITALAPSTMK
P60709	ACTB_HUMAN	Actin, cytoplasmic 1 OS=Homo sapiens GN=ACTB PE=1 SV=1	581.312	2	1160.61	-0.0027	5797	EITALAPSTMK
P60709	ACTB_HUMAN	Actin, cytoplasmic 1 OS=Homo sapiens GN=ACTB PE=1 SV=1	581.312	2	1160.61	-0.0025	5797	EITALAPSTMK
P60709	ACTB_HUMAN	Actin, cytoplasmic 1 OS=Homo sapiens GN=ACTB PE=1 SV=1	581.312	2	1160.61	-0.0025	5797	EITALAPSTMK
P60709	ACTB_HUMAN	Actin, cytoplasmic 1 OS=Homo sapiens GN=ACTB PE=1 SV=1	581.312	2	1160.61	-0.0022	5797	EITALAPSTMK
P60709	ACTB_HUMAN	Actin, cytoplasmic 1 OS=Homo sapiens GN=ACTB PE=1 SV=1	581.312	2	1160.61	-0.0021	5797	EITALAPSTMK
P60709	ACTB_HUMAN	Actin, cytoplasmic 1 OS=Homo sapiens GN=ACTB PE=1 SV=1	581.312	2	1160.61	-0.0021	5797	EITALAPSTMK
P60709	ACTB_HUMAN	Actin, cytoplasmic 1 OS=Homo sapiens GN=ACTB PE=1 SV=1	581.312	2	1160.61	-0.0021	5797	EITALAPSTMK
P60709	ACTB_HUMAN	Actin, cytoplasmic 1 OS=Homo sapiens GN=ACTB PE=1 SV=1	581.312	2	1160.61	-0.0021	5797	EITALAPSTMK
P60709	ACTB_HUMAN	Actin, cytoplasmic 1 OS=Homo sapiens GN=ACTB PE=1 SV=1	581.312	2	1160.61	-0.0021	5797	EITALAPSTMK
P60709	ACTB_HUMAN	Actin, cytoplasmic 1 OS=Homo sapiens GN=ACTB PE=1 SV=1	581.312	2	1160.61	-0.0019	5797	EITALAPSTMK
P60709	ACTB_HUMAN	Actin, cytoplasmic 1 OS=Homo sapiens GN=ACTB PE=1 SV=1	581.312	2	1160.61	-0.0017	5797	EITALAPSTMK
P60709	ACTB_HUMAN	Actin, cytoplasmic 1 OS=Homo sapiens GN=ACTB PE=1 SV=1	581.312	2	1160.61	-0.0016	5797	EITALAPSTMK
P60709	ACTB_HUMAN	Actin, cytoplasmic 1 OS=Homo sapiens GN=ACTB PE=1 SV=1	581.312	2	1160.61	-0.0016	5797	EITALAPSTMK
P60709	ACTB_HUMAN	Actin, cytoplasmic 1 OS=Homo sapiens GN=ACTB PE=1 SV=1	581.312	2	1160.61	-0.0015	5797	EITALAPSTMK
P60709	ACTB_HUMAN	Actin, cytoplasmic 1 OS=Homo sapiens GN=ACTB PE=1 SV=1	581.312	2	1160.61	-0.0015	5797	EITALAPSTMK
P60709	ACTB_HUMAN	Actin, cytoplasmic 1 OS=Homo sapiens GN=ACTB PE=1 SV=1	581.312	2	1160.61	-0.0015	5797	EITALAPSTMK
P60709	ACTB_HUMAN	Actin, cytoplasmic 1 OS=Homo sapiens GN=ACTB PE=1 SV=1	581.312	2	1160.61	-0.0015	5797	EITALAPSTMK
P60709	ACTB_HUMAN	Actin, cytoplasmic 1 OS=Homo sapiens GN=ACTB PE=1 SV=1	581.312	2	1160.61	-0.0014	5797	EITALAPSTMK
P60709	ACTB_HUMAN	Actin, cytoplasmic 1 OS=Homo sapiens GN=ACTB PE=1 SV=1	581.312	2	1160.61	-0.0014	5797	EITALAPSTMK
P60709	ACTB_HUMAN	Actin, cytoplasmic 1 OS=Homo sapiens GN=ACTB PE=1 SV=1	581.312	2	1160.61	-0.0013	5797	EITALAPSTMK
P60709	ACTB_HUMAN	Actin, cytoplasmic 1 OS=Homo sapiens GN=ACTB PE=1 SV=1	581.312	2	1160.61	-0.0009	5797	EITALAPSTMK
P60709	ACTB_HUMAN	Actin, cytoplasmic 1 OS=Homo sapiens GN=ACTB PE=1 SV=1	581.312	2	1160.61	-0.0006	5797	EITALAPSTMK
P60709	ACTB_HUMAN	Actin, cytoplasmic 1 OS=Homo sapiens GN=ACTB PE=1 SV=1	581.312	2	1160.61	-0.0006	5797	EITALAPSTMK
P60709	ACTB_HUMAN	Actin, cytoplasmic 1 OS=Homo sapiens GN=ACTB PE=1 SV=1	581.313	2	1160.61	-0.0005	5797	EITALAPSTMK
P60709	ACTB_HUMAN	Actin, cytoplasmic 1 OS=Homo sapiens GN=ACTB PE=1 SV=1	581.313	2	1160.61	-0.0004	5797	EITALAPSTMK
P60709	ACTB_HUMAN	Actin, cytoplasmic 1 OS=Homo sapiens GN=ACTB PE=1 SV=1	581.313	2	1160.61	-0.0003	5797	EITALAPSTMK
P60709	ACTB_HUMAN	Actin, cytoplasmic 1 OS=Homo sapiens GN=ACTB PE=1 SV=1	581.313	2	1160.61	-0.0002	5797	EITALAPSTMK
P60709	ACTB_HUMAN	Actin, cytoplasmic 1 OS=Homo sapiens GN=ACTB PE=1 SV=1	581.313	2	1160.61	0.0001	5797	EITALAPSTMK
P60709	ACTB_HUMAN	Actin, cytoplasmic 1 OS=Homo sapiens GN=ACTB PE=1 SV=1	581.313	2	1160.61	0.0007	5797	EITALAPSTMK
P60709	ACTB_HUMAN	Actin, cytoplasmic 1 OS=Homo sapiens GN=ACTB PE=1 SV=1	581.313	2	1160.61	0.0008	5797	EITALAPSTMK
P60709	ACTB_HUMAN	Actin, cytoplasmic 1 OS=Homo sapiens GN=ACTB PE=1 SV=1	581.313	2	1160.61	0.0013	5797	EITALAPSTMK
P60709	ACTB_HUMAN	Actin, cytoplasmic 1 OS=Homo sapiens GN=ACTB PE=1 SV=1	581.313	2	1160.61	0.0013	5797	EITALAPSTMK
P60709	ACTB_HUMAN	Actin, cytoplasmic 1 OS=Homo sapiens GN=ACTB PE=1 SV=1	581.314	2	1160.61	0.0017	5797	EITALAPSTMK
P60709	ACTB_HUMAN	Actin, cytoplasmic 1 OS=Homo sapiens GN=ACTB PE=1 SV=1	581.314	2	1160.61	0.0018	5797	EITALAPSTMK
P60709	ACTB_HUMAN	Actin, cytoplasmic 1 OS=Homo sapiens GN=ACTB PE=1 SV=1	581.314	2	1160.61	0.002	5797	EITALAPSTMK
P60709	ACTB_HUMAN	Actin, cytoplasmic 1 OS=Homo sapiens GN=ACTB PE=1 SV=1	581.314	2	1160.61	0.0022	5797	EITALAPSTMK
P60709	ACTB_HUMAN	Actin, cytoplasmic 1 OS=Homo sapiens GN=ACTB PE=1 SV=1	581.314	2	1160.61	0.003	5797	EITALAPSTMK
P60709	ACTB_HUMAN	Actin, cytoplasmic 1 OS=Homo sapiens GN=ACTB PE=1 SV=1	581.314	2	1160.61	0.0031	5797	EITALAPSTMK
P60709	ACTB_HUMAN	Actin, cytoplasmic 1 OS=Homo sapiens GN=ACTB PE=1 SV=1	581.315	2	1160.62	0.0051	5797	EITALAPSTMK
P60709	ACTB_HUMAN	Actin, cytoplasmic 1 OS=Homo sapiens GN=ACTB PE=1 SV=1	581.316	2	1160.62	0.0058	5797	EITALAPSTMK
P60709	ACTB_HUMAN	Actin, cytoplasmic 1 OS=Homo sapiens GN=ACTB PE=1 SV=1	581.316	2	1160.62	0.0071	5797	EITALAPSTMK
P60709	ACTB_HUMAN	Actin, cytoplasmic 1 OS=Homo sapiens GN=ACTB PE=1 SV=1	581.316	2	1160.62	0.0072	5797	EITALAPSTMK
P60709	ACTB_HUMAN	Actin, cytoplasmic 1 OS=Homo sapiens GN=ACTB PE=1 SV=1	581.317	2	1160.62	0.0081	5797	EITALAPSTMK
P60709	ACTB_HUMAN	Actin, cytoplasmic 1 OS=Homo sapiens GN=ACTB PE=1 SV=1	581.317	2	1160.62	0.0081	5797	EITALAPSTMK
P60709	ACTB_HUMAN	Actin, cytoplasmic 1 OS=Homo sapiens GN=ACTB PE=1 SV=1	581.317	2	1160.62	0.0085	5797	EITALAPSTMK
P60709	ACTB_HUMAN	Actin, cytoplasmic 1 OS=Homo sapiens GN=ACTB PE=1 SV=1	586.287	2	1170.56	-0.0045	5797	HQGVMVGMGQK
P60709	ACTB_HUMAN	Actin, cytoplasmic 1 OS=Homo sapiens GN=ACTB PE=1 SV=1	586.288	2	1170.56	-0.0019	5797	HQGVMVGMGQK
P60709	ACTB_HUMAN	Actin, cytoplasmic 1 OS=Homo sapiens GN=ACTB PE=1 SV=1	586.288	2	1170.56	-0.0013	5797	HQGVMVGMGQK
P60709	ACTB_HUMAN	Actin, cytoplasmic 1 OS=Homo sapiens GN=ACTB PE=1 SV=1	586.289	2	1170.56	-0.0008	5797	HQGVMVGMGQK
P60709	ACTB_HUMAN	Actin, cytoplasmic 1 OS=Homo sapiens GN=ACTB PE=1 SV=1	586.289	2	1170.56	0.0002	5797	HQGVMVGMGQK
P60709	ACTB_HUMAN	Actin, cytoplasmic 1 OS=Homo sapiens GN=ACTB PE=1 SV=1	586.29	2	1170.57	0.0016	5797	HQGVMVGMGQK
P60709	ACTB_HUMAN	Actin, cytoplasmic 1 OS=Homo sapiens GN=ACTB PE=1 SV=1	586.29	2	1170.57	0.0025	5797	HQGVMVGMGQK
P60709	ACTB_HUMAN	Actin, cytoplasmic 1 OS=Homo sapiens GN=ACTB PE=1 SV=1	586.291	2	1170.57	0.0042	5797	HQGVMVGMGQK
P60709	ACTB_HUMAN	Actin, cytoplasmic 1 OS=Homo sapiens GN=ACTB PE=1 SV=1	586.292	2	1170.57	0.0047	5797	HQGVMVGMGQK
P60709	ACTB_HUMAN	Actin, cytoplasmic 1 OS=Homo sapiens GN=ACTB PE=1 SV=1	586.292	2	1170.57	0.0047	5797	HQGVMVGMGQK
P60709	ACTB_HUMAN	Actin, cytoplasmic 1 OS=Homo sapiens GN=ACTB PE=1 SV=1	586.292	2	1170.57	0.0052	5797	HQGVMVGMGQK
P60709	ACTB_HUMAN	Actin, cytoplasmic 1 OS=Homo sapiens GN=ACTB PE=1 SV=1	589.307	2	1176.6	-0.0073	5797	EITALAPSTMK
P60709	ACTB_HUMAN	Actin, cytoplasmic 1 OS=Homo sapiens GN=ACTB PE=1 SV=1	589.307	2	1176.6	-0.0058	5797	EITALAPSTMK
P60709	ACTB_HUMAN	Actin, cytoplasmic 1 OS=Homo sapiens GN=ACTB PE=1 SV=1	589.308	2	1176.6	-0.0039	5797	EITALAPSTMK
P60709	ACTB_HUMAN	Actin, cytoplasmic 1 OS=Homo sapiens GN=ACTB PE=1 SV=1	589.309	2	1176.6	-0.0031	5797	EITALAPSTMK
P60709	ACTB_HUMAN	Actin, cytoplasmic 1 OS=Homo sapiens GN=ACTB PE=1 SV=1	589.31	2	1176.61	-0.0001	5797	EITALAPSTMK
P60709	ACTB_HUMAN	Actin, cytoplasmic 1 OS=Homo sapiens GN=ACTB PE=1 SV=1	589.311	2	1176.61	0.0013	5797	EITALAPSTMK
P60709	ACTB_HUMAN	Actin, cytoplasmic 1 OS=Homo sapiens GN=ACTB PE=1 SV=1	589.312	2	1176.61	0.0036	5797	EITALAPSTMK
P60709	ACTB_HUMAN	Actin, cytoplasmic 1 OS=Homo sapiens GN=ACTB PE=1 SV=1	589.312	2	1176.61	0.0041	5797	EITALAPSTMK
P60709	ACTB_HUMAN	Actin, cytoplasmic 1 OS=Homo sapiens GN=ACTB PE=1 SV=1	589.313	2	1176.61	0.0047	5797	EITALAPSTMK
P60709	ACTB_HUMAN	Actin, cytoplasmic 1 OS=Homo sapiens GN=ACTB PE=1 SV=1	594.287	2	1186.56	0	5797	HQGVMVGMGQK
P60709	ACTB_HUMAN	Actin, cytoplasmic 1 OS=Homo sapiens GN=ACTB PE=1 SV=1	594.287	2	1186.56	0.0012	5797	HQGVMVGMGQK
P60709	ACTB_HUMAN	Actin, cytoplasmic 1 OS=Homo sapiens GN=ACTB PE=1 SV=1	594.287	2	1186.56	0.0014	5797	HQGVMVGMGQK
P60709	ACTB_HUMAN	Actin, cytoplasmic 1 OS=Homo sapiens GN=ACTB PE=1 SV=1	594.288	2	1186.56	0.0017	5797	HQGVMVGMGQK
P60709	ACTB_HUMAN	Actin, cytoplasmic 1 OS=Homo sapiens GN=ACTB PE=1 SV=1	594.288	2	1186.56	0.0018	5797	HQGVMVGMGQK
P60709	ACTB_HUMAN	Actin, cytoplasmic 1 OS=Homo sapiens GN=ACTB PE=1 SV=1	594.288	2	1186.56	0.0019	5797	HQGVMVGMGQK
P60709	ACTB_HUMAN	Actin, cytoplasmic 1 OS=Homo sapiens GN=ACTB PE=1 SV=1	594.288	2	1186.56	0.0023	5797	HQGVMVGMGQK
P60709	ACTB_HUMAN	Actin, cytoplasmic 1 OS=Homo sapiens GN=ACTB PE=1 SV=1	594.288	2	1186.56	0.003	5797	HQGVMVGMGQK
P60709	ACTB_HUMAN	Actin, cytoplasmic 1 OS=Homo sapiens GN=ACTB PE=1 SV=1	594.288	2	1186.56	0.003	5797	HQGVMVGMGQK
P60709	ACTB_HUMAN	Actin, cytoplasmic 1 OS=Homo sapiens GN=ACTB PE=1 SV=1	594.289	2	1186.56	0.004	5797	HQGVMVGMGQK
P60709	ACTB_HUMAN	Actin, cytoplasmic 1 OS=Homo sapiens GN=ACTB PE=1 SV=1	599.76	2	1197.51	-0.0095	5797	DSYVGDEAQSK
P60709	ACTB_HUMAN	Actin, cytoplasmic 1 OS=Homo sapiens GN=ACTB PE=1 SV=1	599.76	2	1197.51	-0.0089	5797	DSYVGDEAQSK
P60709	ACTB_HUMAN	Actin, cytoplasmic 1 OS=Homo sapiens GN=ACTB PE=1 SV=1	599.761	2	1197.51	-0.0083	5797	DSYVGDEAQSK
P60709	ACTB_HUMAN	Actin, cytoplasmic 1 OS=Homo sapiens GN=ACTB PE=1 SV=1	599.761	2	1197.51	-0.007	5797	DSYVGDEAQSK
P60709	ACTB_HUMAN	Actin, cytoplasmic 1 OS=Homo sapiens GN=ACTB PE=1 SV=1	599.762	2	1197.51	-0.0062	5797	DSYVGDEAQSK
P60709	ACTB_HUMAN	Actin, cytoplasmic 1 OS=Homo sapiens GN=ACTB PE=1 SV=1	599.762	2	1197.51	-0.0059	5797	DSYVGDEAQSK
P60709	ACTB_HUMAN	Actin, cytoplasmic 1 OS=Homo sapiens GN=ACTB PE=1 SV=1	599.762	2	1197.51	-0.0052	5797	DSYVGDEAQSK
P60709	ACTB_HUMAN	Actin, cytoplasmic 1 OS=Homo sapiens GN=ACTB PE=1 SV=1	599.762	2	1197.51	-0.0046	5797	DSYVGDEAQSK
P60709	ACTB_HUMAN	Actin, cytoplasmic 1 OS=Homo sapiens GN=ACTB PE=1 SV=1	599.763	2	1197.51	-0.0045	5797	DSYVGDEAQSK
P60709	ACTB_HUMAN	Actin, cytoplasmic 1 OS=Homo sapiens GN=ACTB PE=1 SV=1	599.763	2	1197.51	-0.0045	5797	DSYVGDEAQSK
P60709	ACTB_HUMAN	Actin, cytoplasmic 1 OS=Homo sapiens GN=ACTB PE=1 SV=1	599.763	2	1197.51	-0.0045	5797	DSYVGDEAQSK
P60709	ACTB_HUMAN	Actin, cytoplasmic 1 OS=Homo sapiens GN=ACTB PE=1 SV=1	599.763	2	1197.51	-0.0044	5797	DSYVGDEAQSK
P60709	ACTB_HUMAN	Actin, cytoplasmic 1 OS=Homo sapiens GN=ACTB PE=1 SV=1	599.763	2	1197.51	-0.0042	5797	DSYVGDEAQSK
P60709	ACTB_HUMAN	Actin, cytoplasmic 1 OS=Homo sapiens GN=ACTB PE=1 SV=1	599.763	2	1197.51	-0.0042	5797	DSYVGDEAQSK
P60709	ACTB_HUMAN	Actin, cytoplasmic 1 OS=Homo sapiens GN=ACTB PE=1 SV=1	599.763	2	1197.51	-0.0037	5797	DSYVGDEAQSK
P60709	ACTB_HUMAN	Actin, cytoplasmic 1 OS=Homo sapiens GN=ACTB PE=1 SV=1	599.763	2	1197.51	-0.0037	5797	DSYVGDEAQSK
P60709	ACTB_HUMAN	Actin, cytoplasmic 1 OS=Homo sapiens GN=ACTB PE=1 SV=1	599.763	2	1197.51	-0.0034	5797	DSYVGDEAQSK
P60709	ACTB_HUMAN	Actin, cytoplasmic 1 OS=Homo sapiens GN=ACTB PE=1 SV=1	599.763	2	1197.51	-0.0031	5797	DSYVGDEAQSK
P60709	ACTB_HUMAN	Actin, cytoplasmic 1 OS=Homo sapiens GN=ACTB PE=1 SV=1	599.763	2	1197.51	-0.003	5797	DSYVGDEAQSK
P60709	ACTB_HUMAN	Actin, cytoplasmic 1 OS=Homo sapiens GN=ACTB PE=1 SV=1	599.764	2	1197.51	-0.0024	5797	DSYVGDEAQSK
P60709	ACTB_HUMAN	Actin, cytoplasmic 1 OS=Homo sapiens GN=ACTB PE=1 SV=1	599.764	2	1197.51	-0.002	5797	DSYVGDEAQSK
P60709	ACTB_HUMAN	Actin, cytoplasmic 1 OS=Homo sapiens GN=ACTB PE=1 SV=1	599.764	2	1197.51	-0.0019	5797	DSYVGDEAQSK
P60709	ACTB_HUMAN	Actin, cytoplasmic 1 OS=Homo sapiens GN=ACTB PE=1 SV=1	599.764	2	1197.51	-0.0019	5797	DSYVGDEAQSK
P60709	ACTB_HUMAN	Actin, cytoplasmic 1 OS=Homo sapiens GN=ACTB PE=1 SV=1	599.764	2	1197.51	-0.0017	5797	DSYVGDEAQSK
P60709	ACTB_HUMAN	Actin, cytoplasmic 1 OS=Homo sapiens GN=ACTB PE=1 SV=1	599.764	2	1197.51	-0.0013	5797	DSYVGDEAQSK
P60709	ACTB_HUMAN	Actin, cytoplasmic 1 OS=Homo sapiens GN=ACTB PE=1 SV=1	599.765	2	1197.52	0.0007	5797	DSYVGDEAQSK
P60709	ACTB_HUMAN	Actin, cytoplasmic 1 OS=Homo sapiens GN=ACTB PE=1 SV=1	599.765	2	1197.52	0.0008	5797	DSYVGDEAQSK
P60709	ACTB_HUMAN	Actin, cytoplasmic 1 OS=Homo sapiens GN=ACTB PE=1 SV=1	599.765	2	1197.52	0.0009	5797	DSYVGDEAQSK
P60709	ACTB_HUMAN	Actin, cytoplasmic 1 OS=Homo sapiens GN=ACTB PE=1 SV=1	599.765	2	1197.52	0.0011	5797	DSYVGDEAQSK
P60709	ACTB_HUMAN	Actin, cytoplasmic 1 OS=Homo sapiens GN=ACTB PE=1 SV=1	599.766	2	1197.52	0.002	5797	DSYVGDEAQSK
P60709	ACTB_HUMAN	Actin, cytoplasmic 1 OS=Homo sapiens GN=ACTB PE=1 SV=1	599.766	2	1197.52	0.0027	5797	DSYVGDEAQSK
P60709	ACTB_HUMAN	Actin, cytoplasmic 1 OS=Homo sapiens GN=ACTB PE=1 SV=1	599.769	2	1197.52	0.009	5797	DSYVGDEAQSK
P60709	ACTB_HUMAN	Actin, cytoplasmic 1 OS=Homo sapiens GN=ACTB PE=1 SV=1	400.241	3	1197.7	0.0032	5797	AVFPSIVGRPR
P60709	ACTB_HUMAN	Actin, cytoplasmic 1 OS=Homo sapiens GN=ACTB PE=1 SV=1	602.284	2	1202.55	-0.0003	5797	HQGVMVGMGQK
P60709	ACTB_HUMAN	Actin, cytoplasmic 1 OS=Homo sapiens GN=ACTB PE=1 SV=1	494.927	3	1481.76	0.0023	5797	EITALAPSTMKIK
P60709	ACTB_HUMAN	Actin, cytoplasmic 1 OS=Homo sapiens GN=ACTB PE=1 SV=1	494.929	3	1481.76	0.0074	5797	EITALAPSTMKIK
P60709	ACTB_HUMAN	Actin, cytoplasmic 1 OS=Homo sapiens GN=ACTB PE=1 SV=1	500.26	3	1497.76	0.0052	5797	EITALAPSTMKIK
P60709	ACTB_HUMAN	Actin, cytoplasmic 1 OS=Homo sapiens GN=ACTB PE=1 SV=1	500.261	3	1497.76	0.0092	5797	EITALAPSTMKIK
P60709	ACTB_HUMAN	Actin, cytoplasmic 1 OS=Homo sapiens GN=ACTB PE=1 SV=1	758.377	2	1514.74	-0.0029	5797	IWHHTFYNELR
P60709	ACTB_HUMAN	Actin, cytoplasmic 1 OS=Homo sapiens GN=ACTB PE=1 SV=1	505.921	3	1514.74	-0.0001	5797	IWHHTFYNELR
P60709	ACTB_HUMAN	Actin, cytoplasmic 1 OS=Homo sapiens GN=ACTB PE=1 SV=1	758.378	2	1514.74	0	5797	IWHHTFYNELR
P60709	ACTB_HUMAN	Actin, cytoplasmic 1 OS=Homo sapiens GN=ACTB PE=1 SV=1	758.379	2	1514.74	0.0011	5797	IWHHTFYNELR
P60709	ACTB_HUMAN	Actin, cytoplasmic 1 OS=Homo sapiens GN=ACTB PE=1 SV=1	505.922	3	1514.74	0.0025	5797	IWHHTFYNELR
P60709	ACTB_HUMAN	Actin, cytoplasmic 1 OS=Homo sapiens GN=ACTB PE=1 SV=1	505.923	3	1514.75	0.0039	5797	IWHHTFYNELR
P60709	ACTB_HUMAN	Actin, cytoplasmic 1 OS=Homo sapiens GN=ACTB PE=1 SV=1	758.381	2	1514.75	0.0055	5797	IWHHTFYNELR
P60709	ACTB_HUMAN	Actin, cytoplasmic 1 OS=Homo sapiens GN=ACTB PE=1 SV=1	505.923	3	1514.75	0.007	5797	IWHHTFYNELR
P60709	ACTB_HUMAN	Actin, cytoplasmic 1 OS=Homo sapiens GN=ACTB PE=1 SV=1	505.924	3	1514.75	0.007	5797	IWHHTFYNELR
P60709	ACTB_HUMAN	Actin, cytoplasmic 1 OS=Homo sapiens GN=ACTB PE=1 SV=1	758.382	2	1514.75	0.0073	5797	IWHHTFYNELR
P60709	ACTB_HUMAN	Actin, cytoplasmic 1 OS=Homo sapiens GN=ACTB PE=1 SV=1	758.383	2	1514.75	0.009	5797	IWHHTFYNELR
P60709	ACTB_HUMAN	Actin, cytoplasmic 1 OS=Homo sapiens GN=ACTB PE=1 SV=1	505.925	3	1514.75	0.0097	5797	IWHHTFYNELR
P60709	ACTB_HUMAN	Actin, cytoplasmic 1 OS=Homo sapiens GN=ACTB PE=1 SV=1	758.384	2	1514.75	0.0123	5797	IWHHTFYNELR
P60709	ACTB_HUMAN	Actin, cytoplasmic 1 OS=Homo sapiens GN=ACTB PE=1 SV=1	505.925	3	1514.75	0.0129	5797	IWHHTFYNELR
P60709	ACTB_HUMAN	Actin, cytoplasmic 1 OS=Homo sapiens GN=ACTB PE=1 SV=1	758.385	2	1514.76	0.0135	5797	IWHHTFYNELR
P60709	ACTB_HUMAN	Actin, cytoplasmic 1 OS=Homo sapiens GN=ACTB PE=1 SV=1	758.385	2	1514.76	0.0141	5797	IWHHTFYNELR
P60709	ACTB_HUMAN	Actin, cytoplasmic 1 OS=Homo sapiens GN=ACTB PE=1 SV=1	505.926	3	1514.76	0.0143	5797	IWHHTFYNELR
P60709	ACTB_HUMAN	Actin, cytoplasmic 1 OS=Homo sapiens GN=ACTB PE=1 SV=1	506.237	3	1515.69	-0.0068	5797	QEYDESGPSIVHR
P60709	ACTB_HUMAN	Actin, cytoplasmic 1 OS=Homo sapiens GN=ACTB PE=1 SV=1	506.237	3	1515.69	-0.0062	5797	QEYDESGPSIVHR
P60709	ACTB_HUMAN	Actin, cytoplasmic 1 OS=Homo sapiens GN=ACTB PE=1 SV=1	506.238	3	1515.69	-0.0045	5797	QEYDESGPSIVHR
P60709	ACTB_HUMAN	Actin, cytoplasmic 1 OS=Homo sapiens GN=ACTB PE=1 SV=1	506.238	3	1515.69	-0.0037	5797	QEYDESGPSIVHR
P60709	ACTB_HUMAN	Actin, cytoplasmic 1 OS=Homo sapiens GN=ACTB PE=1 SV=1	506.238	3	1515.69	-0.0034	5797	QEYDESGPSIVHR
P60709	ACTB_HUMAN	Actin, cytoplasmic 1 OS=Homo sapiens GN=ACTB PE=1 SV=1	506.238	3	1515.69	-0.0029	5797	QEYDESGPSIVHR
P60709	ACTB_HUMAN	Actin, cytoplasmic 1 OS=Homo sapiens GN=ACTB PE=1 SV=1	506.238	3	1515.69	-0.0025	5797	QEYDESGPSIVHR
P60709	ACTB_HUMAN	Actin, cytoplasmic 1 OS=Homo sapiens GN=ACTB PE=1 SV=1	506.238	3	1515.69	-0.0021	5797	QEYDESGPSIVHR
P60709	ACTB_HUMAN	Actin, cytoplasmic 1 OS=Homo sapiens GN=ACTB PE=1 SV=1	506.238	3	1515.69	-0.0016	5797	QEYDESGPSIVHR
P60709	ACTB_HUMAN	Actin, cytoplasmic 1 OS=Homo sapiens GN=ACTB PE=1 SV=1	506.239	3	1515.69	-0.0014	5797	QEYDESGPSIVHR
P60709	ACTB_HUMAN	Actin, cytoplasmic 1 OS=Homo sapiens GN=ACTB PE=1 SV=1	506.239	3	1515.69	-0.0011	5797	QEYDESGPSIVHR
P60709	ACTB_HUMAN	Actin, cytoplasmic 1 OS=Homo sapiens GN=ACTB PE=1 SV=1	506.239	3	1515.69	-0.001	5797	QEYDESGPSIVHR
P60709	ACTB_HUMAN	Actin, cytoplasmic 1 OS=Homo sapiens GN=ACTB PE=1 SV=1	758.855	2	1515.69	-0.0007	5797	QEYDESGPSIVHR
P60709	ACTB_HUMAN	Actin, cytoplasmic 1 OS=Homo sapiens GN=ACTB PE=1 SV=1	758.855	2	1515.69	-0.0007	5797	QEYDESGPSIVHR
P60709	ACTB_HUMAN	Actin, cytoplasmic 1 OS=Homo sapiens GN=ACTB PE=1 SV=1	506.239	3	1515.69	-0.0004	5797	QEYDESGPSIVHR
P60709	ACTB_HUMAN	Actin, cytoplasmic 1 OS=Homo sapiens GN=ACTB PE=1 SV=1	506.24	3	1515.7	0.0019	5797	QEYDESGPSIVHR
P60709	ACTB_HUMAN	Actin, cytoplasmic 1 OS=Homo sapiens GN=ACTB PE=1 SV=1	506.24	3	1515.7	0.002	5797	QEYDESGPSIVHR
P60709	ACTB_HUMAN	Actin, cytoplasmic 1 OS=Homo sapiens GN=ACTB PE=1 SV=1	506.24	3	1515.7	0.0021	5797	QEYDESGPSIVHR
P60709	ACTB_HUMAN	Actin, cytoplasmic 1 OS=Homo sapiens GN=ACTB PE=1 SV=1	506.24	3	1515.7	0.0026	5797	QEYDESGPSIVHR
P60709	ACTB_HUMAN	Actin, cytoplasmic 1 OS=Homo sapiens GN=ACTB PE=1 SV=1	758.857	2	1515.7	0.0033	5797	QEYDESGPSIVHR
P60709	ACTB_HUMAN	Actin, cytoplasmic 1 OS=Homo sapiens GN=ACTB PE=1 SV=1	758.857	2	1515.7	0.0037	5797	QEYDESGPSIVHR
P60709	ACTB_HUMAN	Actin, cytoplasmic 1 OS=Homo sapiens GN=ACTB PE=1 SV=1	758.857	2	1515.7	0.0039	5797	QEYDESGPSIVHR
P60709	ACTB_HUMAN	Actin, cytoplasmic 1 OS=Homo sapiens GN=ACTB PE=1 SV=1	506.24	3	1515.7	0.0041	5797	QEYDESGPSIVHR
P60709	ACTB_HUMAN	Actin, cytoplasmic 1 OS=Homo sapiens GN=ACTB PE=1 SV=1	758.857	2	1515.7	0.0047	5797	QEYDESGPSIVHR
P60709	ACTB_HUMAN	Actin, cytoplasmic 1 OS=Homo sapiens GN=ACTB PE=1 SV=1	506.241	3	1515.7	0.005	5797	QEYDESGPSIVHR
P60709	ACTB_HUMAN	Actin, cytoplasmic 1 OS=Homo sapiens GN=ACTB PE=1 SV=1	506.241	3	1515.7	0.0064	5797	QEYDESGPSIVHR
P60709	ACTB_HUMAN	Actin, cytoplasmic 1 OS=Homo sapiens GN=ACTB PE=1 SV=1	506.241	3	1515.7	0.0071	5797	QEYDESGPSIVHR
P60709	ACTB_HUMAN	Actin, cytoplasmic 1 OS=Homo sapiens GN=ACTB PE=1 SV=1	758.859	2	1515.7	0.008	5797	QEYDESGPSIVHR
P60709	ACTB_HUMAN	Actin, cytoplasmic 1 OS=Homo sapiens GN=ACTB PE=1 SV=1	506.243	3	1515.71	0.0117	5797	QEYDESGPSIVHR
P60709	ACTB_HUMAN	Actin, cytoplasmic 1 OS=Homo sapiens GN=ACTB PE=1 SV=1	506.243	3	1515.71	0.0123	5797	QEYDESGPSIVHR
P60709	ACTB_HUMAN	Actin, cytoplasmic 1 OS=Homo sapiens GN=ACTB PE=1 SV=1	506.244	3	1515.71	0.0136	5797	QEYDESGPSIVHR
P60709	ACTB_HUMAN	Actin, cytoplasmic 1 OS=Homo sapiens GN=ACTB PE=1 SV=1	506.244	3	1515.71	0.0139	5797	QEYDESGPSIVHR
P60709	ACTB_HUMAN	Actin, cytoplasmic 1 OS=Homo sapiens GN=ACTB PE=1 SV=1	758.862	2	1515.71	0.0142	5797	QEYDESGPSIVHR
P60709	ACTB_HUMAN	Actin, cytoplasmic 1 OS=Homo sapiens GN=ACTB PE=1 SV=1	814.898	2	1627.78	0.0105	5797	MQKEITALAPSTMK
P60709	ACTB_HUMAN	Actin, cytoplasmic 1 OS=Homo sapiens GN=ACTB PE=1 SV=1	569.602	3	1705.79	-0.0145	5797	DLTDYLMKILTER
P60709	ACTB_HUMAN	Actin, cytoplasmic 1 OS=Homo sapiens GN=ACTB PE=1 SV=1	895.944	2	1789.87	-0.012	5797	SYELPDGQVITIGNER
P60709	ACTB_HUMAN	Actin, cytoplasmic 1 OS=Homo sapiens GN=ACTB PE=1 SV=1	895.944	2	1789.87	-0.012	5797	SYELPDGQVITIGNER
P60709	ACTB_HUMAN	Actin, cytoplasmic 1 OS=Homo sapiens GN=ACTB PE=1 SV=1	895.944	2	1789.87	-0.0117	5797	SYELPDGQVITIGNER
P60709	ACTB_HUMAN	Actin, cytoplasmic 1 OS=Homo sapiens GN=ACTB PE=1 SV=1	895.944	2	1789.87	-0.0106	5797	SYELPDGQVITIGNER
P60709	ACTB_HUMAN	Actin, cytoplasmic 1 OS=Homo sapiens GN=ACTB PE=1 SV=1	895.944	2	1789.87	-0.0105	5797	SYELPDGQVITIGNER
P60709	ACTB_HUMAN	Actin, cytoplasmic 1 OS=Homo sapiens GN=ACTB PE=1 SV=1	895.944	2	1789.87	-0.0104	5797	SYELPDGQVITIGNER
P60709	ACTB_HUMAN	Actin, cytoplasmic 1 OS=Homo sapiens GN=ACTB PE=1 SV=1	895.944	2	1789.87	-0.0103	5797	SYELPDGQVITIGNER
P60709	ACTB_HUMAN	Actin, cytoplasmic 1 OS=Homo sapiens GN=ACTB PE=1 SV=1	895.945	2	1789.87	-0.01	5797	SYELPDGQVITIGNER
P60709	ACTB_HUMAN	Actin, cytoplasmic 1 OS=Homo sapiens GN=ACTB PE=1 SV=1	895.945	2	1789.87	-0.01	5797	SYELPDGQVITIGNER
P60709	ACTB_HUMAN	Actin, cytoplasmic 1 OS=Homo sapiens GN=ACTB PE=1 SV=1	895.945	2	1789.87	-0.0099	5797	SYELPDGQVITIGNER
P60709	ACTB_HUMAN	Actin, cytoplasmic 1 OS=Homo sapiens GN=ACTB PE=1 SV=1	895.945	2	1789.87	-0.0098	5797	SYELPDGQVITIGNER
P60709	ACTB_HUMAN	Actin, cytoplasmic 1 OS=Homo sapiens GN=ACTB PE=1 SV=1	895.945	2	1789.88	-0.0095	5797	SYELPDGQVITIGNER
P60709	ACTB_HUMAN	Actin, cytoplasmic 1 OS=Homo sapiens GN=ACTB PE=1 SV=1	895.945	2	1789.88	-0.0095	5797	SYELPDGQVITIGNER
P60709	ACTB_HUMAN	Actin, cytoplasmic 1 OS=Homo sapiens GN=ACTB PE=1 SV=1	895.945	2	1789.88	-0.0093	5797	SYELPDGQVITIGNER
P60709	ACTB_HUMAN	Actin, cytoplasmic 1 OS=Homo sapiens GN=ACTB PE=1 SV=1	895.945	2	1789.88	-0.0092	5797	SYELPDGQVITIGNER
P60709	ACTB_HUMAN	Actin, cytoplasmic 1 OS=Homo sapiens GN=ACTB PE=1 SV=1	895.945	2	1789.88	-0.009	5797	SYELPDGQVITIGNER
P60709	ACTB_HUMAN	Actin, cytoplasmic 1 OS=Homo sapiens GN=ACTB PE=1 SV=1	895.945	2	1789.88	-0.009	5797	SYELPDGQVITIGNER
P60709	ACTB_HUMAN	Actin, cytoplasmic 1 OS=Homo sapiens GN=ACTB PE=1 SV=1	895.945	2	1789.88	-0.0089	5797	SYELPDGQVITIGNER
P60709	ACTB_HUMAN	Actin, cytoplasmic 1 OS=Homo sapiens GN=ACTB PE=1 SV=1	895.945	2	1789.88	-0.0088	5797	SYELPDGQVITIGNER
P60709	ACTB_HUMAN	Actin, cytoplasmic 1 OS=Homo sapiens GN=ACTB PE=1 SV=1	895.945	2	1789.88	-0.0088	5797	SYELPDGQVITIGNER
P60709	ACTB_HUMAN	Actin, cytoplasmic 1 OS=Homo sapiens GN=ACTB PE=1 SV=1	895.945	2	1789.88	-0.0087	5797	SYELPDGQVITIGNER
P60709	ACTB_HUMAN	Actin, cytoplasmic 1 OS=Homo sapiens GN=ACTB PE=1 SV=1	895.945	2	1789.88	-0.0087	5797	SYELPDGQVITIGNER
P60709	ACTB_HUMAN	Actin, cytoplasmic 1 OS=Homo sapiens GN=ACTB PE=1 SV=1	895.945	2	1789.88	-0.0087	5797	SYELPDGQVITIGNER
P60709	ACTB_HUMAN	Actin, cytoplasmic 1 OS=Homo sapiens GN=ACTB PE=1 SV=1	895.945	2	1789.88	-0.0087	5797	SYELPDGQVITIGNER
P60709	ACTB_HUMAN	Actin, cytoplasmic 1 OS=Homo sapiens GN=ACTB PE=1 SV=1	895.945	2	1789.88	-0.0087	5797	SYELPDGQVITIGNER
P60709	ACTB_HUMAN	Actin, cytoplasmic 1 OS=Homo sapiens GN=ACTB PE=1 SV=1	895.945	2	1789.88	-0.0086	5797	SYELPDGQVITIGNER
P60709	ACTB_HUMAN	Actin, cytoplasmic 1 OS=Homo sapiens GN=ACTB PE=1 SV=1	895.945	2	1789.88	-0.0086	5797	SYELPDGQVITIGNER
P60709	ACTB_HUMAN	Actin, cytoplasmic 1 OS=Homo sapiens GN=ACTB PE=1 SV=1	895.945	2	1789.88	-0.0083	5797	SYELPDGQVITIGNER
P60709	ACTB_HUMAN	Actin, cytoplasmic 1 OS=Homo sapiens GN=ACTB PE=1 SV=1	895.946	2	1789.88	-0.0081	5797	SYELPDGQVITIGNER
P60709	ACTB_HUMAN	Actin, cytoplasmic 1 OS=Homo sapiens GN=ACTB PE=1 SV=1	895.946	2	1789.88	-0.0081	5797	SYELPDGQVITIGNER
P60709	ACTB_HUMAN	Actin, cytoplasmic 1 OS=Homo sapiens GN=ACTB PE=1 SV=1	895.946	2	1789.88	-0.0079	5797	SYELPDGQVITIGNER
P60709	ACTB_HUMAN	Actin, cytoplasmic 1 OS=Homo sapiens GN=ACTB PE=1 SV=1	895.946	2	1789.88	-0.0079	5797	SYELPDGQVITIGNER
P60709	ACTB_HUMAN	Actin, cytoplasmic 1 OS=Homo sapiens GN=ACTB PE=1 SV=1	895.946	2	1789.88	-0.0079	5797	SYELPDGQVITIGNER
P60709	ACTB_HUMAN	Actin, cytoplasmic 1 OS=Homo sapiens GN=ACTB PE=1 SV=1	895.946	2	1789.88	-0.0079	5797	SYELPDGQVITIGNER
P60709	ACTB_HUMAN	Actin, cytoplasmic 1 OS=Homo sapiens GN=ACTB PE=1 SV=1	895.946	2	1789.88	-0.0079	5797	SYELPDGQVITIGNER
P60709	ACTB_HUMAN	Actin, cytoplasmic 1 OS=Homo sapiens GN=ACTB PE=1 SV=1	597.633	3	1789.88	-0.0078	5797	SYELPDGQVITIGNER
P60709	ACTB_HUMAN	Actin, cytoplasmic 1 OS=Homo sapiens GN=ACTB PE=1 SV=1	895.946	2	1789.88	-0.0078	5797	SYELPDGQVITIGNER
P60709	ACTB_HUMAN	Actin, cytoplasmic 1 OS=Homo sapiens GN=ACTB PE=1 SV=1	895.946	2	1789.88	-0.0076	5797	SYELPDGQVITIGNER
P60709	ACTB_HUMAN	Actin, cytoplasmic 1 OS=Homo sapiens GN=ACTB PE=1 SV=1	895.946	2	1789.88	-0.0076	5797	SYELPDGQVITIGNER
P60709	ACTB_HUMAN	Actin, cytoplasmic 1 OS=Homo sapiens GN=ACTB PE=1 SV=1	895.946	2	1789.88	-0.0075	5797	SYELPDGQVITIGNER
P60709	ACTB_HUMAN	Actin, cytoplasmic 1 OS=Homo sapiens GN=ACTB PE=1 SV=1	895.946	2	1789.88	-0.0073	5797	SYELPDGQVITIGNER
P60709	ACTB_HUMAN	Actin, cytoplasmic 1 OS=Homo sapiens GN=ACTB PE=1 SV=1	895.946	2	1789.88	-0.0071	5797	SYELPDGQVITIGNER
P60709	ACTB_HUMAN	Actin, cytoplasmic 1 OS=Homo sapiens GN=ACTB PE=1 SV=1	895.946	2	1789.88	-0.0071	5797	SYELPDGQVITIGNER
P60709	ACTB_HUMAN	Actin, cytoplasmic 1 OS=Homo sapiens GN=ACTB PE=1 SV=1	895.946	2	1789.88	-0.007	5797	SYELPDGQVITIGNER
P60709	ACTB_HUMAN	Actin, cytoplasmic 1 OS=Homo sapiens GN=ACTB PE=1 SV=1	895.946	2	1789.88	-0.0068	5797	SYELPDGQVITIGNER
P60709	ACTB_HUMAN	Actin, cytoplasmic 1 OS=Homo sapiens GN=ACTB PE=1 SV=1	895.946	2	1789.88	-0.0067	5797	SYELPDGQVITIGNER
P60709	ACTB_HUMAN	Actin, cytoplasmic 1 OS=Homo sapiens GN=ACTB PE=1 SV=1	895.946	2	1789.88	-0.0066	5797	SYELPDGQVITIGNER
P60709	ACTB_HUMAN	Actin, cytoplasmic 1 OS=Homo sapiens GN=ACTB PE=1 SV=1	895.946	2	1789.88	-0.0066	5797	SYELPDGQVITIGNER
P60709	ACTB_HUMAN	Actin, cytoplasmic 1 OS=Homo sapiens GN=ACTB PE=1 SV=1	895.946	2	1789.88	-0.0065	5797	SYELPDGQVITIGNER
P60709	ACTB_HUMAN	Actin, cytoplasmic 1 OS=Homo sapiens GN=ACTB PE=1 SV=1	895.946	2	1789.88	-0.0065	5797	SYELPDGQVITIGNER
P60709	ACTB_HUMAN	Actin, cytoplasmic 1 OS=Homo sapiens GN=ACTB PE=1 SV=1	895.946	2	1789.88	-0.0064	5797	SYELPDGQVITIGNER
P60709	ACTB_HUMAN	Actin, cytoplasmic 1 OS=Homo sapiens GN=ACTB PE=1 SV=1	895.946	2	1789.88	-0.0064	5797	SYELPDGQVITIGNER
P60709	ACTB_HUMAN	Actin, cytoplasmic 1 OS=Homo sapiens GN=ACTB PE=1 SV=1	895.946	2	1789.88	-0.0064	5797	SYELPDGQVITIGNER
P60709	ACTB_HUMAN	Actin, cytoplasmic 1 OS=Homo sapiens GN=ACTB PE=1 SV=1	895.947	2	1789.88	-0.0062	5797	SYELPDGQVITIGNER
P60709	ACTB_HUMAN	Actin, cytoplasmic 1 OS=Homo sapiens GN=ACTB PE=1 SV=1	895.947	2	1789.88	-0.0062	5797	SYELPDGQVITIGNER
P60709	ACTB_HUMAN	Actin, cytoplasmic 1 OS=Homo sapiens GN=ACTB PE=1 SV=1	895.947	2	1789.88	-0.0061	5797	SYELPDGQVITIGNER
P60709	ACTB_HUMAN	Actin, cytoplasmic 1 OS=Homo sapiens GN=ACTB PE=1 SV=1	895.947	2	1789.88	-0.0061	5797	SYELPDGQVITIGNER
P60709	ACTB_HUMAN	Actin, cytoplasmic 1 OS=Homo sapiens GN=ACTB PE=1 SV=1	895.947	2	1789.88	-0.006	5797	SYELPDGQVITIGNER
P60709	ACTB_HUMAN	Actin, cytoplasmic 1 OS=Homo sapiens GN=ACTB PE=1 SV=1	895.947	2	1789.88	-0.006	5797	SYELPDGQVITIGNER
P60709	ACTB_HUMAN	Actin, cytoplasmic 1 OS=Homo sapiens GN=ACTB PE=1 SV=1	895.947	2	1789.88	-0.006	5797	SYELPDGQVITIGNER
P60709	ACTB_HUMAN	Actin, cytoplasmic 1 OS=Homo sapiens GN=ACTB PE=1 SV=1	895.947	2	1789.88	-0.006	5797	SYELPDGQVITIGNER
P60709	ACTB_HUMAN	Actin, cytoplasmic 1 OS=Homo sapiens GN=ACTB PE=1 SV=1	895.947	2	1789.88	-0.0059	5797	SYELPDGQVITIGNER
P60709	ACTB_HUMAN	Actin, cytoplasmic 1 OS=Homo sapiens GN=ACTB PE=1 SV=1	895.947	2	1789.88	-0.0057	5797	SYELPDGQVITIGNER
P60709	ACTB_HUMAN	Actin, cytoplasmic 1 OS=Homo sapiens GN=ACTB PE=1 SV=1	895.947	2	1789.88	-0.0057	5797	SYELPDGQVITIGNER
P60709	ACTB_HUMAN	Actin, cytoplasmic 1 OS=Homo sapiens GN=ACTB PE=1 SV=1	895.947	2	1789.88	-0.0057	5797	SYELPDGQVITIGNER
P60709	ACTB_HUMAN	Actin, cytoplasmic 1 OS=Homo sapiens GN=ACTB PE=1 SV=1	895.947	2	1789.88	-0.0056	5797	SYELPDGQVITIGNER
P60709	ACTB_HUMAN	Actin, cytoplasmic 1 OS=Homo sapiens GN=ACTB PE=1 SV=1	895.947	2	1789.88	-0.0056	5797	SYELPDGQVITIGNER
P60709	ACTB_HUMAN	Actin, cytoplasmic 1 OS=Homo sapiens GN=ACTB PE=1 SV=1	895.947	2	1789.88	-0.0056	5797	SYELPDGQVITIGNER
P60709	ACTB_HUMAN	Actin, cytoplasmic 1 OS=Homo sapiens GN=ACTB PE=1 SV=1	895.947	2	1789.88	-0.0056	5797	SYELPDGQVITIGNER
P60709	ACTB_HUMAN	Actin, cytoplasmic 1 OS=Homo sapiens GN=ACTB PE=1 SV=1	895.947	2	1789.88	-0.0056	5797	SYELPDGQVITIGNER
P60709	ACTB_HUMAN	Actin, cytoplasmic 1 OS=Homo sapiens GN=ACTB PE=1 SV=1	895.947	2	1789.88	-0.0056	5797	SYELPDGQVITIGNER
P60709	ACTB_HUMAN	Actin, cytoplasmic 1 OS=Homo sapiens GN=ACTB PE=1 SV=1	895.947	2	1789.88	-0.0055	5797	SYELPDGQVITIGNER
P60709	ACTB_HUMAN	Actin, cytoplasmic 1 OS=Homo sapiens GN=ACTB PE=1 SV=1	895.947	2	1789.88	-0.0055	5797	SYELPDGQVITIGNER
P60709	ACTB_HUMAN	Actin, cytoplasmic 1 OS=Homo sapiens GN=ACTB PE=1 SV=1	895.947	2	1789.88	-0.0055	5797	SYELPDGQVITIGNER
P60709	ACTB_HUMAN	Actin, cytoplasmic 1 OS=Homo sapiens GN=ACTB PE=1 SV=1	895.947	2	1789.88	-0.0055	5797	SYELPDGQVITIGNER
P60709	ACTB_HUMAN	Actin, cytoplasmic 1 OS=Homo sapiens GN=ACTB PE=1 SV=1	895.947	2	1789.88	-0.0054	5797	SYELPDGQVITIGNER
P60709	ACTB_HUMAN	Actin, cytoplasmic 1 OS=Homo sapiens GN=ACTB PE=1 SV=1	895.947	2	1789.88	-0.0054	5797	SYELPDGQVITIGNER
P60709	ACTB_HUMAN	Actin, cytoplasmic 1 OS=Homo sapiens GN=ACTB PE=1 SV=1	895.947	2	1789.88	-0.0054	5797	SYELPDGQVITIGNER
P60709	ACTB_HUMAN	Actin, cytoplasmic 1 OS=Homo sapiens GN=ACTB PE=1 SV=1	895.947	2	1789.88	-0.0054	5797	SYELPDGQVITIGNER
P60709	ACTB_HUMAN	Actin, cytoplasmic 1 OS=Homo sapiens GN=ACTB PE=1 SV=1	895.947	2	1789.88	-0.0053	5797	SYELPDGQVITIGNER
P60709	ACTB_HUMAN	Actin, cytoplasmic 1 OS=Homo sapiens GN=ACTB PE=1 SV=1	895.947	2	1789.88	-0.0053	5797	SYELPDGQVITIGNER
P60709	ACTB_HUMAN	Actin, cytoplasmic 1 OS=Homo sapiens GN=ACTB PE=1 SV=1	895.947	2	1789.88	-0.0053	5797	SYELPDGQVITIGNER
P60709	ACTB_HUMAN	Actin, cytoplasmic 1 OS=Homo sapiens GN=ACTB PE=1 SV=1	895.947	2	1789.88	-0.0051	5797	SYELPDGQVITIGNER
P60709	ACTB_HUMAN	Actin, cytoplasmic 1 OS=Homo sapiens GN=ACTB PE=1 SV=1	895.947	2	1789.88	-0.0051	5797	SYELPDGQVITIGNER
P60709	ACTB_HUMAN	Actin, cytoplasmic 1 OS=Homo sapiens GN=ACTB PE=1 SV=1	895.947	2	1789.88	-0.0051	5797	SYELPDGQVITIGNER
P60709	ACTB_HUMAN	Actin, cytoplasmic 1 OS=Homo sapiens GN=ACTB PE=1 SV=1	895.947	2	1789.88	-0.005	5797	SYELPDGQVITIGNER
P60709	ACTB_HUMAN	Actin, cytoplasmic 1 OS=Homo sapiens GN=ACTB PE=1 SV=1	895.947	2	1789.88	-0.005	5797	SYELPDGQVITIGNER
P60709	ACTB_HUMAN	Actin, cytoplasmic 1 OS=Homo sapiens GN=ACTB PE=1 SV=1	895.947	2	1789.88	-0.0049	5797	SYELPDGQVITIGNER
P60709	ACTB_HUMAN	Actin, cytoplasmic 1 OS=Homo sapiens GN=ACTB PE=1 SV=1	895.947	2	1789.88	-0.0049	5797	SYELPDGQVITIGNER
P60709	ACTB_HUMAN	Actin, cytoplasmic 1 OS=Homo sapiens GN=ACTB PE=1 SV=1	895.947	2	1789.88	-0.0046	5797	SYELPDGQVITIGNER
P60709	ACTB_HUMAN	Actin, cytoplasmic 1 OS=Homo sapiens GN=ACTB PE=1 SV=1	895.947	2	1789.88	-0.0045	5797	SYELPDGQVITIGNER
P60709	ACTB_HUMAN	Actin, cytoplasmic 1 OS=Homo sapiens GN=ACTB PE=1 SV=1	895.947	2	1789.88	-0.0045	5797	SYELPDGQVITIGNER
P60709	ACTB_HUMAN	Actin, cytoplasmic 1 OS=Homo sapiens GN=ACTB PE=1 SV=1	895.947	2	1789.88	-0.0045	5797	SYELPDGQVITIGNER
P60709	ACTB_HUMAN	Actin, cytoplasmic 1 OS=Homo sapiens GN=ACTB PE=1 SV=1	895.947	2	1789.88	-0.0045	5797	SYELPDGQVITIGNER
P60709	ACTB_HUMAN	Actin, cytoplasmic 1 OS=Homo sapiens GN=ACTB PE=1 SV=1	895.947	2	1789.88	-0.0044	5797	SYELPDGQVITIGNER
P60709	ACTB_HUMAN	Actin, cytoplasmic 1 OS=Homo sapiens GN=ACTB PE=1 SV=1	895.947	2	1789.88	-0.0044	5797	SYELPDGQVITIGNER
P60709	ACTB_HUMAN	Actin, cytoplasmic 1 OS=Homo sapiens GN=ACTB PE=1 SV=1	895.947	2	1789.88	-0.0043	5797	SYELPDGQVITIGNER
P60709	ACTB_HUMAN	Actin, cytoplasmic 1 OS=Homo sapiens GN=ACTB PE=1 SV=1	895.947	2	1789.88	-0.0042	5797	SYELPDGQVITIGNER
P60709	ACTB_HUMAN	Actin, cytoplasmic 1 OS=Homo sapiens GN=ACTB PE=1 SV=1	895.947	2	1789.88	-0.0042	5797	SYELPDGQVITIGNER
P60709	ACTB_HUMAN	Actin, cytoplasmic 1 OS=Homo sapiens GN=ACTB PE=1 SV=1	895.947	2	1789.88	-0.0042	5797	SYELPDGQVITIGNER
P60709	ACTB_HUMAN	Actin, cytoplasmic 1 OS=Homo sapiens GN=ACTB PE=1 SV=1	895.948	2	1789.88	-0.004	5797	SYELPDGQVITIGNER
P60709	ACTB_HUMAN	Actin, cytoplasmic 1 OS=Homo sapiens GN=ACTB PE=1 SV=1	895.948	2	1789.88	-0.004	5797	SYELPDGQVITIGNER
P60709	ACTB_HUMAN	Actin, cytoplasmic 1 OS=Homo sapiens GN=ACTB PE=1 SV=1	895.948	2	1789.88	-0.004	5797	SYELPDGQVITIGNER
P60709	ACTB_HUMAN	Actin, cytoplasmic 1 OS=Homo sapiens GN=ACTB PE=1 SV=1	895.948	2	1789.88	-0.0039	5797	SYELPDGQVITIGNER
P60709	ACTB_HUMAN	Actin, cytoplasmic 1 OS=Homo sapiens GN=ACTB PE=1 SV=1	895.948	2	1789.88	-0.0036	5797	SYELPDGQVITIGNER
P60709	ACTB_HUMAN	Actin, cytoplasmic 1 OS=Homo sapiens GN=ACTB PE=1 SV=1	895.948	2	1789.88	-0.0033	5797	SYELPDGQVITIGNER
P60709	ACTB_HUMAN	Actin, cytoplasmic 1 OS=Homo sapiens GN=ACTB PE=1 SV=1	895.948	2	1789.88	-0.0032	5797	SYELPDGQVITIGNER
P60709	ACTB_HUMAN	Actin, cytoplasmic 1 OS=Homo sapiens GN=ACTB PE=1 SV=1	895.948	2	1789.88	-0.0031	5797	SYELPDGQVITIGNER
P60709	ACTB_HUMAN	Actin, cytoplasmic 1 OS=Homo sapiens GN=ACTB PE=1 SV=1	895.948	2	1789.88	-0.0028	5797	SYELPDGQVITIGNER
P60709	ACTB_HUMAN	Actin, cytoplasmic 1 OS=Homo sapiens GN=ACTB PE=1 SV=1	895.948	2	1789.88	-0.0026	5797	SYELPDGQVITIGNER
P60709	ACTB_HUMAN	Actin, cytoplasmic 1 OS=Homo sapiens GN=ACTB PE=1 SV=1	895.948	2	1789.88	-0.0025	5797	SYELPDGQVITIGNER
P60709	ACTB_HUMAN	Actin, cytoplasmic 1 OS=Homo sapiens GN=ACTB PE=1 SV=1	895.948	2	1789.88	-0.0021	5797	SYELPDGQVITIGNER
P60709	ACTB_HUMAN	Actin, cytoplasmic 1 OS=Homo sapiens GN=ACTB PE=1 SV=1	895.949	2	1789.88	-0.002	5797	SYELPDGQVITIGNER
P60709	ACTB_HUMAN	Actin, cytoplasmic 1 OS=Homo sapiens GN=ACTB PE=1 SV=1	895.949	2	1789.88	-0.0017	5797	SYELPDGQVITIGNER
P60709	ACTB_HUMAN	Actin, cytoplasmic 1 OS=Homo sapiens GN=ACTB PE=1 SV=1	895.949	2	1789.88	-0.0015	5797	SYELPDGQVITIGNER
P60709	ACTB_HUMAN	Actin, cytoplasmic 1 OS=Homo sapiens GN=ACTB PE=1 SV=1	895.949	2	1789.88	-0.0014	5797	SYELPDGQVITIGNER
P60709	ACTB_HUMAN	Actin, cytoplasmic 1 OS=Homo sapiens GN=ACTB PE=1 SV=1	895.95	2	1789.88	0	5797	SYELPDGQVITIGNER
P60709	ACTB_HUMAN	Actin, cytoplasmic 1 OS=Homo sapiens GN=ACTB PE=1 SV=1	895.95	2	1789.88	0.0001	5797	SYELPDGQVITIGNER
P60709	ACTB_HUMAN	Actin, cytoplasmic 1 OS=Homo sapiens GN=ACTB PE=1 SV=1	895.95	2	1789.88	0.0004	5797	SYELPDGQVITIGNER
P60709	ACTB_HUMAN	Actin, cytoplasmic 1 OS=Homo sapiens GN=ACTB PE=1 SV=1	895.95	2	1789.89	0.0007	5797	SYELPDGQVITIGNER
P60709	ACTB_HUMAN	Actin, cytoplasmic 1 OS=Homo sapiens GN=ACTB PE=1 SV=1	895.95	2	1789.89	0.0012	5797	SYELPDGQVITIGNER
P60709	ACTB_HUMAN	Actin, cytoplasmic 1 OS=Homo sapiens GN=ACTB PE=1 SV=1	895.951	2	1789.89	0.0027	5797	SYELPDGQVITIGNER
P60709	ACTB_HUMAN	Actin, cytoplasmic 1 OS=Homo sapiens GN=ACTB PE=1 SV=1	895.951	2	1789.89	0.0029	5797	SYELPDGQVITIGNER
P60709	ACTB_HUMAN	Actin, cytoplasmic 1 OS=Homo sapiens GN=ACTB PE=1 SV=1	895.952	2	1789.89	0.0043	5797	SYELPDGQVITIGNER
P60709	ACTB_HUMAN	Actin, cytoplasmic 1 OS=Homo sapiens GN=ACTB PE=1 SV=1	895.952	2	1789.89	0.0049	5797	SYELPDGQVITIGNER
P60709	ACTB_HUMAN	Actin, cytoplasmic 1 OS=Homo sapiens GN=ACTB PE=1 SV=1	652.022	3	1953.05	-0.0121	5797	VAPEEHPVLLTEAPLNPK
P60709	ACTB_HUMAN	Actin, cytoplasmic 1 OS=Homo sapiens GN=ACTB PE=1 SV=1	652.022	3	1953.05	-0.0119	5797	VAPEEHPVLLTEAPLNPK
P60709	ACTB_HUMAN	Actin, cytoplasmic 1 OS=Homo sapiens GN=ACTB PE=1 SV=1	652.023	3	1953.05	-0.0112	5797	VAPEEHPVLLTEAPLNPK
P60709	ACTB_HUMAN	Actin, cytoplasmic 1 OS=Homo sapiens GN=ACTB PE=1 SV=1	652.023	3	1953.05	-0.0104	5797	VAPEEHPVLLTEAPLNPK
P60709	ACTB_HUMAN	Actin, cytoplasmic 1 OS=Homo sapiens GN=ACTB PE=1 SV=1	652.023	3	1953.05	-0.0103	5797	VAPEEHPVLLTEAPLNPK
P60709	ACTB_HUMAN	Actin, cytoplasmic 1 OS=Homo sapiens GN=ACTB PE=1 SV=1	652.023	3	1953.05	-0.0094	5797	VAPEEHPVLLTEAPLNPK
P60709	ACTB_HUMAN	Actin, cytoplasmic 1 OS=Homo sapiens GN=ACTB PE=1 SV=1	652.023	3	1953.05	-0.0088	5797	VAPEEHPVLLTEAPLNPK
P60709	ACTB_HUMAN	Actin, cytoplasmic 1 OS=Homo sapiens GN=ACTB PE=1 SV=1	652.024	3	1953.05	-0.0082	5797	VAPEEHPVLLTEAPLNPK
P60709	ACTB_HUMAN	Actin, cytoplasmic 1 OS=Homo sapiens GN=ACTB PE=1 SV=1	652.024	3	1953.05	-0.0081	5797	VAPEEHPVLLTEAPLNPK
P60709	ACTB_HUMAN	Actin, cytoplasmic 1 OS=Homo sapiens GN=ACTB PE=1 SV=1	652.024	3	1953.05	-0.0081	5797	VAPEEHPVLLTEAPLNPK
P60709	ACTB_HUMAN	Actin, cytoplasmic 1 OS=Homo sapiens GN=ACTB PE=1 SV=1	652.024	3	1953.05	-0.0081	5797	VAPEEHPVLLTEAPLNPK
P60709	ACTB_HUMAN	Actin, cytoplasmic 1 OS=Homo sapiens GN=ACTB PE=1 SV=1	652.024	3	1953.05	-0.0079	5797	VAPEEHPVLLTEAPLNPK
P60709	ACTB_HUMAN	Actin, cytoplasmic 1 OS=Homo sapiens GN=ACTB PE=1 SV=1	652.024	3	1953.05	-0.0077	5797	VAPEEHPVLLTEAPLNPK
P60709	ACTB_HUMAN	Actin, cytoplasmic 1 OS=Homo sapiens GN=ACTB PE=1 SV=1	652.024	3	1953.05	-0.0077	5797	VAPEEHPVLLTEAPLNPK
P60709	ACTB_HUMAN	Actin, cytoplasmic 1 OS=Homo sapiens GN=ACTB PE=1 SV=1	652.024	3	1953.05	-0.0077	5797	VAPEEHPVLLTEAPLNPK
P60709	ACTB_HUMAN	Actin, cytoplasmic 1 OS=Homo sapiens GN=ACTB PE=1 SV=1	652.024	3	1953.05	-0.0073	5797	VAPEEHPVLLTEAPLNPK
P60709	ACTB_HUMAN	Actin, cytoplasmic 1 OS=Homo sapiens GN=ACTB PE=1 SV=1	652.024	3	1953.05	-0.0073	5797	VAPEEHPVLLTEAPLNPK
P60709	ACTB_HUMAN	Actin, cytoplasmic 1 OS=Homo sapiens GN=ACTB PE=1 SV=1	652.024	3	1953.05	-0.0071	5797	VAPEEHPVLLTEAPLNPK
P60709	ACTB_HUMAN	Actin, cytoplasmic 1 OS=Homo sapiens GN=ACTB PE=1 SV=1	652.024	3	1953.05	-0.0071	5797	VAPEEHPVLLTEAPLNPK
P60709	ACTB_HUMAN	Actin, cytoplasmic 1 OS=Homo sapiens GN=ACTB PE=1 SV=1	652.024	3	1953.05	-0.0071	5797	VAPEEHPVLLTEAPLNPK
P60709	ACTB_HUMAN	Actin, cytoplasmic 1 OS=Homo sapiens GN=ACTB PE=1 SV=1	652.024	3	1953.05	-0.0071	5797	VAPEEHPVLLTEAPLNPK
P60709	ACTB_HUMAN	Actin, cytoplasmic 1 OS=Homo sapiens GN=ACTB PE=1 SV=1	652.024	3	1953.05	-0.0068	5797	VAPEEHPVLLTEAPLNPK
P60709	ACTB_HUMAN	Actin, cytoplasmic 1 OS=Homo sapiens GN=ACTB PE=1 SV=1	652.024	3	1953.05	-0.0068	5797	VAPEEHPVLLTEAPLNPK
P60709	ACTB_HUMAN	Actin, cytoplasmic 1 OS=Homo sapiens GN=ACTB PE=1 SV=1	652.024	3	1953.05	-0.0068	5797	VAPEEHPVLLTEAPLNPK
P60709	ACTB_HUMAN	Actin, cytoplasmic 1 OS=Homo sapiens GN=ACTB PE=1 SV=1	652.024	3	1953.05	-0.0066	5797	VAPEEHPVLLTEAPLNPK
P60709	ACTB_HUMAN	Actin, cytoplasmic 1 OS=Homo sapiens GN=ACTB PE=1 SV=1	652.024	3	1953.05	-0.0066	5797	VAPEEHPVLLTEAPLNPK
P60709	ACTB_HUMAN	Actin, cytoplasmic 1 OS=Homo sapiens GN=ACTB PE=1 SV=1	652.024	3	1953.05	-0.0066	5797	VAPEEHPVLLTEAPLNPK
P60709	ACTB_HUMAN	Actin, cytoplasmic 1 OS=Homo sapiens GN=ACTB PE=1 SV=1	652.024	3	1953.05	-0.0066	5797	VAPEEHPVLLTEAPLNPK
P60709	ACTB_HUMAN	Actin, cytoplasmic 1 OS=Homo sapiens GN=ACTB PE=1 SV=1	652.024	3	1953.05	-0.0064	5797	VAPEEHPVLLTEAPLNPK
P60709	ACTB_HUMAN	Actin, cytoplasmic 1 OS=Homo sapiens GN=ACTB PE=1 SV=1	652.024	3	1953.05	-0.0064	5797	VAPEEHPVLLTEAPLNPK
P60709	ACTB_HUMAN	Actin, cytoplasmic 1 OS=Homo sapiens GN=ACTB PE=1 SV=1	652.024	3	1953.05	-0.0064	5797	VAPEEHPVLLTEAPLNPK
P60709	ACTB_HUMAN	Actin, cytoplasmic 1 OS=Homo sapiens GN=ACTB PE=1 SV=1	652.024	3	1953.05	-0.0064	5797	VAPEEHPVLLTEAPLNPK
P60709	ACTB_HUMAN	Actin, cytoplasmic 1 OS=Homo sapiens GN=ACTB PE=1 SV=1	652.024	3	1953.05	-0.0064	5797	VAPEEHPVLLTEAPLNPK
P60709	ACTB_HUMAN	Actin, cytoplasmic 1 OS=Homo sapiens GN=ACTB PE=1 SV=1	652.024	3	1953.05	-0.0064	5797	VAPEEHPVLLTEAPLNPK
P60709	ACTB_HUMAN	Actin, cytoplasmic 1 OS=Homo sapiens GN=ACTB PE=1 SV=1	652.024	3	1953.05	-0.0062	5797	VAPEEHPVLLTEAPLNPK
P60709	ACTB_HUMAN	Actin, cytoplasmic 1 OS=Homo sapiens GN=ACTB PE=1 SV=1	652.024	3	1953.05	-0.0062	5797	VAPEEHPVLLTEAPLNPK
P60709	ACTB_HUMAN	Actin, cytoplasmic 1 OS=Homo sapiens GN=ACTB PE=1 SV=1	652.024	3	1953.05	-0.0062	5797	VAPEEHPVLLTEAPLNPK
P60709	ACTB_HUMAN	Actin, cytoplasmic 1 OS=Homo sapiens GN=ACTB PE=1 SV=1	652.024	3	1953.05	-0.0062	5797	VAPEEHPVLLTEAPLNPK
P60709	ACTB_HUMAN	Actin, cytoplasmic 1 OS=Homo sapiens GN=ACTB PE=1 SV=1	652.024	3	1953.05	-0.0061	5797	VAPEEHPVLLTEAPLNPK
P60709	ACTB_HUMAN	Actin, cytoplasmic 1 OS=Homo sapiens GN=ACTB PE=1 SV=1	652.024	3	1953.05	-0.0061	5797	VAPEEHPVLLTEAPLNPK
P60709	ACTB_HUMAN	Actin, cytoplasmic 1 OS=Homo sapiens GN=ACTB PE=1 SV=1	652.024	3	1953.05	-0.0061	5797	VAPEEHPVLLTEAPLNPK
P60709	ACTB_HUMAN	Actin, cytoplasmic 1 OS=Homo sapiens GN=ACTB PE=1 SV=1	652.024	3	1953.05	-0.0059	5797	VAPEEHPVLLTEAPLNPK
P60709	ACTB_HUMAN	Actin, cytoplasmic 1 OS=Homo sapiens GN=ACTB PE=1 SV=1	652.024	3	1953.05	-0.0059	5797	VAPEEHPVLLTEAPLNPK
P60709	ACTB_HUMAN	Actin, cytoplasmic 1 OS=Homo sapiens GN=ACTB PE=1 SV=1	652.024	3	1953.05	-0.0057	5797	VAPEEHPVLLTEAPLNPK
P60709	ACTB_HUMAN	Actin, cytoplasmic 1 OS=Homo sapiens GN=ACTB PE=1 SV=1	652.024	3	1953.05	-0.0057	5797	VAPEEHPVLLTEAPLNPK
P60709	ACTB_HUMAN	Actin, cytoplasmic 1 OS=Homo sapiens GN=ACTB PE=1 SV=1	652.024	3	1953.05	-0.0055	5797	VAPEEHPVLLTEAPLNPK
P60709	ACTB_HUMAN	Actin, cytoplasmic 1 OS=Homo sapiens GN=ACTB PE=1 SV=1	652.024	3	1953.05	-0.0055	5797	VAPEEHPVLLTEAPLNPK
P60709	ACTB_HUMAN	Actin, cytoplasmic 1 OS=Homo sapiens GN=ACTB PE=1 SV=1	652.024	3	1953.05	-0.0055	5797	VAPEEHPVLLTEAPLNPK
P60709	ACTB_HUMAN	Actin, cytoplasmic 1 OS=Homo sapiens GN=ACTB PE=1 SV=1	652.024	3	1953.05	-0.0053	5797	VAPEEHPVLLTEAPLNPK
P60709	ACTB_HUMAN	Actin, cytoplasmic 1 OS=Homo sapiens GN=ACTB PE=1 SV=1	652.024	3	1953.05	-0.0053	5797	VAPEEHPVLLTEAPLNPK
P60709	ACTB_HUMAN	Actin, cytoplasmic 1 OS=Homo sapiens GN=ACTB PE=1 SV=1	652.024	3	1953.05	-0.0053	5797	VAPEEHPVLLTEAPLNPK
P60709	ACTB_HUMAN	Actin, cytoplasmic 1 OS=Homo sapiens GN=ACTB PE=1 SV=1	652.025	3	1953.05	-0.0051	5797	VAPEEHPVLLTEAPLNPK
P60709	ACTB_HUMAN	Actin, cytoplasmic 1 OS=Homo sapiens GN=ACTB PE=1 SV=1	652.025	3	1953.05	-0.0051	5797	VAPEEHPVLLTEAPLNPK
P60709	ACTB_HUMAN	Actin, cytoplasmic 1 OS=Homo sapiens GN=ACTB PE=1 SV=1	652.025	3	1953.05	-0.0049	5797	VAPEEHPVLLTEAPLNPK
P60709	ACTB_HUMAN	Actin, cytoplasmic 1 OS=Homo sapiens GN=ACTB PE=1 SV=1	652.025	3	1953.05	-0.0049	5797	VAPEEHPVLLTEAPLNPK
P60709	ACTB_HUMAN	Actin, cytoplasmic 1 OS=Homo sapiens GN=ACTB PE=1 SV=1	652.025	3	1953.05	-0.0048	5797	VAPEEHPVLLTEAPLNPK
P60709	ACTB_HUMAN	Actin, cytoplasmic 1 OS=Homo sapiens GN=ACTB PE=1 SV=1	652.025	3	1953.05	-0.0046	5797	VAPEEHPVLLTEAPLNPK
P60709	ACTB_HUMAN	Actin, cytoplasmic 1 OS=Homo sapiens GN=ACTB PE=1 SV=1	652.025	3	1953.05	-0.0046	5797	VAPEEHPVLLTEAPLNPK
P60709	ACTB_HUMAN	Actin, cytoplasmic 1 OS=Homo sapiens GN=ACTB PE=1 SV=1	652.025	3	1953.05	-0.0044	5797	VAPEEHPVLLTEAPLNPK
P60709	ACTB_HUMAN	Actin, cytoplasmic 1 OS=Homo sapiens GN=ACTB PE=1 SV=1	652.025	3	1953.05	-0.0042	5797	VAPEEHPVLLTEAPLNPK
P60709	ACTB_HUMAN	Actin, cytoplasmic 1 OS=Homo sapiens GN=ACTB PE=1 SV=1	652.025	3	1953.05	-0.0042	5797	VAPEEHPVLLTEAPLNPK
P60709	ACTB_HUMAN	Actin, cytoplasmic 1 OS=Homo sapiens GN=ACTB PE=1 SV=1	652.025	3	1953.05	-0.004	5797	VAPEEHPVLLTEAPLNPK
P60709	ACTB_HUMAN	Actin, cytoplasmic 1 OS=Homo sapiens GN=ACTB PE=1 SV=1	652.025	3	1953.05	-0.004	5797	VAPEEHPVLLTEAPLNPK
P60709	ACTB_HUMAN	Actin, cytoplasmic 1 OS=Homo sapiens GN=ACTB PE=1 SV=1	652.025	3	1953.05	-0.004	5797	VAPEEHPVLLTEAPLNPK
P60709	ACTB_HUMAN	Actin, cytoplasmic 1 OS=Homo sapiens GN=ACTB PE=1 SV=1	652.025	3	1953.05	-0.004	5797	VAPEEHPVLLTEAPLNPK
P60709	ACTB_HUMAN	Actin, cytoplasmic 1 OS=Homo sapiens GN=ACTB PE=1 SV=1	652.025	3	1953.05	-0.0037	5797	VAPEEHPVLLTEAPLNPK
P60709	ACTB_HUMAN	Actin, cytoplasmic 1 OS=Homo sapiens GN=ACTB PE=1 SV=1	652.025	3	1953.05	-0.0037	5797	VAPEEHPVLLTEAPLNPK
P60709	ACTB_HUMAN	Actin, cytoplasmic 1 OS=Homo sapiens GN=ACTB PE=1 SV=1	652.025	3	1953.05	-0.0033	5797	VAPEEHPVLLTEAPLNPK
P60709	ACTB_HUMAN	Actin, cytoplasmic 1 OS=Homo sapiens GN=ACTB PE=1 SV=1	652.025	3	1953.05	-0.0031	5797	VAPEEHPVLLTEAPLNPK
P60709	ACTB_HUMAN	Actin, cytoplasmic 1 OS=Homo sapiens GN=ACTB PE=1 SV=1	652.025	3	1953.05	-0.0031	5797	VAPEEHPVLLTEAPLNPK
P60709	ACTB_HUMAN	Actin, cytoplasmic 1 OS=Homo sapiens GN=ACTB PE=1 SV=1	652.025	3	1953.05	-0.0031	5797	VAPEEHPVLLTEAPLNPK
P60709	ACTB_HUMAN	Actin, cytoplasmic 1 OS=Homo sapiens GN=ACTB PE=1 SV=1	652.025	3	1953.05	-0.0028	5797	VAPEEHPVLLTEAPLNPK
P60709	ACTB_HUMAN	Actin, cytoplasmic 1 OS=Homo sapiens GN=ACTB PE=1 SV=1	652.026	3	1953.05	-0.0022	5797	VAPEEHPVLLTEAPLNPK
P60709	ACTB_HUMAN	Actin, cytoplasmic 1 OS=Homo sapiens GN=ACTB PE=1 SV=1	652.026	3	1953.05	-0.0022	5797	VAPEEHPVLLTEAPLNPK
P60709	ACTB_HUMAN	Actin, cytoplasmic 1 OS=Homo sapiens GN=ACTB PE=1 SV=1	652.026	3	1953.06	-0.002	5797	VAPEEHPVLLTEAPLNPK
P60709	ACTB_HUMAN	Actin, cytoplasmic 1 OS=Homo sapiens GN=ACTB PE=1 SV=1	652.026	3	1953.06	-0.0016	5797	VAPEEHPVLLTEAPLNPK
P60709	ACTB_HUMAN	Actin, cytoplasmic 1 OS=Homo sapiens GN=ACTB PE=1 SV=1	652.026	3	1953.06	-0.0015	5797	VAPEEHPVLLTEAPLNPK
P60709	ACTB_HUMAN	Actin, cytoplasmic 1 OS=Homo sapiens GN=ACTB PE=1 SV=1	652.026	3	1953.06	-0.0015	5797	VAPEEHPVLLTEAPLNPK
P60709	ACTB_HUMAN	Actin, cytoplasmic 1 OS=Homo sapiens GN=ACTB PE=1 SV=1	652.026	3	1953.06	-0.0007	5797	VAPEEHPVLLTEAPLNPK
P60709	ACTB_HUMAN	Actin, cytoplasmic 1 OS=Homo sapiens GN=ACTB PE=1 SV=1	652.027	3	1953.06	0.0013	5797	VAPEEHPVLLTEAPLNPK
P60709	ACTB_HUMAN	Actin, cytoplasmic 1 OS=Homo sapiens GN=ACTB PE=1 SV=1	977.537	2	1953.06	0.0017	5797	VAPEEHPVLLTEAPLNPK
P60709	ACTB_HUMAN	Actin, cytoplasmic 1 OS=Homo sapiens GN=ACTB PE=1 SV=1	977.54	2	1953.06	0.0076	5797	VAPEEHPVLLTEAPLNPK
P60709	ACTB_HUMAN	Actin, cytoplasmic 1 OS=Homo sapiens GN=ACTB PE=1 SV=1	977.54	2	1953.06	0.0077	5797	VAPEEHPVLLTEAPLNPK
P60709	ACTB_HUMAN	Actin, cytoplasmic 1 OS=Homo sapiens GN=ACTB PE=1 SV=1	977.54	2	1953.07	0.0092	5797	VAPEEHPVLLTEAPLNPK
P60709	ACTB_HUMAN	Actin, cytoplasmic 1 OS=Homo sapiens GN=ACTB PE=1 SV=1	977.541	2	1953.07	0.0097	5797	VAPEEHPVLLTEAPLNPK
P60709	ACTB_HUMAN	Actin, cytoplasmic 1 OS=Homo sapiens GN=ACTB PE=1 SV=1	977.541	2	1953.07	0.0109	5797	VAPEEHPVLLTEAPLNPK
P60709	ACTB_HUMAN	Actin, cytoplasmic 1 OS=Homo sapiens GN=ACTB PE=1 SV=1	652.031	3	1953.07	0.0148	5797	VAPEEHPVLLTEAPLNPK
P60709	ACTB_HUMAN	Actin, cytoplasmic 1 OS=Homo sapiens GN=ACTB PE=1 SV=1	977.544	2	1953.07	0.0158	5797	VAPEEHPVLLTEAPLNPK
P60709	ACTB_HUMAN	Actin, cytoplasmic 1 OS=Homo sapiens GN=ACTB PE=1 SV=1	977.544	2	1953.07	0.0166	5797	VAPEEHPVLLTEAPLNPK
P60709	ACTB_HUMAN	Actin, cytoplasmic 1 OS=Homo sapiens GN=ACTB PE=1 SV=1	977.545	2	1953.08	0.018	5797	VAPEEHPVLLTEAPLNPK
P60709	ACTB_HUMAN	Actin, cytoplasmic 1 OS=Homo sapiens GN=ACTB PE=1 SV=1	977.545	2	1953.08	0.018	5797	VAPEEHPVLLTEAPLNPK
P60709	ACTB_HUMAN	Actin, cytoplasmic 1 OS=Homo sapiens GN=ACTB PE=1 SV=1	652.033	3	1953.08	0.0188	5797	VAPEEHPVLLTEAPLNPK
P60709	ACTB_HUMAN	Actin, cytoplasmic 1 OS=Homo sapiens GN=ACTB PE=1 SV=1	1108.03	2	2214.05	-0.013	5797	DLYANTVLSGGTTMYPGIADR
P60709	ACTB_HUMAN	Actin, cytoplasmic 1 OS=Homo sapiens GN=ACTB PE=1 SV=1	1108.03	2	2214.05	-0.013	5797	DLYANTVLSGGTTMYPGIADR
P60709	ACTB_HUMAN	Actin, cytoplasmic 1 OS=Homo sapiens GN=ACTB PE=1 SV=1	1108.03	2	2214.05	-0.0103	5797	DLYANTVLSGGTTMYPGIADR
P60709	ACTB_HUMAN	Actin, cytoplasmic 1 OS=Homo sapiens GN=ACTB PE=1 SV=1	1108.03	2	2214.05	-0.0101	5797	DLYANTVLSGGTTMYPGIADR
P60709	ACTB_HUMAN	Actin, cytoplasmic 1 OS=Homo sapiens GN=ACTB PE=1 SV=1	1108.03	2	2214.05	-0.0099	5797	DLYANTVLSGGTTMYPGIADR
P60709	ACTB_HUMAN	Actin, cytoplasmic 1 OS=Homo sapiens GN=ACTB PE=1 SV=1	1108.03	2	2214.05	-0.0091	5797	DLYANTVLSGGTTMYPGIADR
P60709	ACTB_HUMAN	Actin, cytoplasmic 1 OS=Homo sapiens GN=ACTB PE=1 SV=1	1108.03	2	2214.05	-0.0086	5797	DLYANTVLSGGTTMYPGIADR
P60709	ACTB_HUMAN	Actin, cytoplasmic 1 OS=Homo sapiens GN=ACTB PE=1 SV=1	1108.03	2	2214.05	-0.0081	5797	DLYANTVLSGGTTMYPGIADR
P60709	ACTB_HUMAN	Actin, cytoplasmic 1 OS=Homo sapiens GN=ACTB PE=1 SV=1	1108.03	2	2214.05	-0.0079	5797	DLYANTVLSGGTTMYPGIADR
P60709	ACTB_HUMAN	Actin, cytoplasmic 1 OS=Homo sapiens GN=ACTB PE=1 SV=1	1108.03	2	2214.05	-0.0079	5797	DLYANTVLSGGTTMYPGIADR
P60709	ACTB_HUMAN	Actin, cytoplasmic 1 OS=Homo sapiens GN=ACTB PE=1 SV=1	1108.03	2	2214.05	-0.0079	5797	DLYANTVLSGGTTMYPGIADR
P60709	ACTB_HUMAN	Actin, cytoplasmic 1 OS=Homo sapiens GN=ACTB PE=1 SV=1	1108.03	2	2214.05	-0.0079	5797	DLYANTVLSGGTTMYPGIADR
P60709	ACTB_HUMAN	Actin, cytoplasmic 1 OS=Homo sapiens GN=ACTB PE=1 SV=1	1108.03	2	2214.05	-0.0077	5797	DLYANTVLSGGTTMYPGIADR
P60709	ACTB_HUMAN	Actin, cytoplasmic 1 OS=Homo sapiens GN=ACTB PE=1 SV=1	1108.03	2	2214.05	-0.0077	5797	DLYANTVLSGGTTMYPGIADR
P60709	ACTB_HUMAN	Actin, cytoplasmic 1 OS=Homo sapiens GN=ACTB PE=1 SV=1	1108.03	2	2214.05	-0.0077	5797	DLYANTVLSGGTTMYPGIADR
P60709	ACTB_HUMAN	Actin, cytoplasmic 1 OS=Homo sapiens GN=ACTB PE=1 SV=1	1108.03	2	2214.05	-0.0077	5797	DLYANTVLSGGTTMYPGIADR
P60709	ACTB_HUMAN	Actin, cytoplasmic 1 OS=Homo sapiens GN=ACTB PE=1 SV=1	1108.04	2	2214.06	-0.0069	5797	DLYANTVLSGGTTMYPGIADR
P60709	ACTB_HUMAN	Actin, cytoplasmic 1 OS=Homo sapiens GN=ACTB PE=1 SV=1	1108.04	2	2214.06	-0.0069	5797	DLYANTVLSGGTTMYPGIADR
P60709	ACTB_HUMAN	Actin, cytoplasmic 1 OS=Homo sapiens GN=ACTB PE=1 SV=1	1108.04	2	2214.06	-0.0067	5797	DLYANTVLSGGTTMYPGIADR
P60709	ACTB_HUMAN	Actin, cytoplasmic 1 OS=Homo sapiens GN=ACTB PE=1 SV=1	1108.04	2	2214.06	-0.0067	5797	DLYANTVLSGGTTMYPGIADR
P60709	ACTB_HUMAN	Actin, cytoplasmic 1 OS=Homo sapiens GN=ACTB PE=1 SV=1	1108.04	2	2214.06	-0.0067	5797	DLYANTVLSGGTTMYPGIADR
P60709	ACTB_HUMAN	Actin, cytoplasmic 1 OS=Homo sapiens GN=ACTB PE=1 SV=1	1108.04	2	2214.06	-0.0067	5797	DLYANTVLSGGTTMYPGIADR
P60709	ACTB_HUMAN	Actin, cytoplasmic 1 OS=Homo sapiens GN=ACTB PE=1 SV=1	1108.04	2	2214.06	-0.0067	5797	DLYANTVLSGGTTMYPGIADR
P60709	ACTB_HUMAN	Actin, cytoplasmic 1 OS=Homo sapiens GN=ACTB PE=1 SV=1	1108.04	2	2214.06	-0.0067	5797	DLYANTVLSGGTTMYPGIADR
P60709	ACTB_HUMAN	Actin, cytoplasmic 1 OS=Homo sapiens GN=ACTB PE=1 SV=1	1108.04	2	2214.06	-0.0067	5797	DLYANTVLSGGTTMYPGIADR
P60709	ACTB_HUMAN	Actin, cytoplasmic 1 OS=Homo sapiens GN=ACTB PE=1 SV=1	1108.04	2	2214.06	-0.0064	5797	DLYANTVLSGGTTMYPGIADR
P60709	ACTB_HUMAN	Actin, cytoplasmic 1 OS=Homo sapiens GN=ACTB PE=1 SV=1	1108.04	2	2214.06	-0.0064	5797	DLYANTVLSGGTTMYPGIADR
P60709	ACTB_HUMAN	Actin, cytoplasmic 1 OS=Homo sapiens GN=ACTB PE=1 SV=1	1108.04	2	2214.06	-0.0064	5797	DLYANTVLSGGTTMYPGIADR
P60709	ACTB_HUMAN	Actin, cytoplasmic 1 OS=Homo sapiens GN=ACTB PE=1 SV=1	1108.04	2	2214.06	-0.0064	5797	DLYANTVLSGGTTMYPGIADR
P60709	ACTB_HUMAN	Actin, cytoplasmic 1 OS=Homo sapiens GN=ACTB PE=1 SV=1	1108.04	2	2214.06	-0.0064	5797	DLYANTVLSGGTTMYPGIADR
P60709	ACTB_HUMAN	Actin, cytoplasmic 1 OS=Homo sapiens GN=ACTB PE=1 SV=1	1108.04	2	2214.06	-0.0064	5797	DLYANTVLSGGTTMYPGIADR
P60709	ACTB_HUMAN	Actin, cytoplasmic 1 OS=Homo sapiens GN=ACTB PE=1 SV=1	1108.04	2	2214.06	-0.0064	5797	DLYANTVLSGGTTMYPGIADR
P60709	ACTB_HUMAN	Actin, cytoplasmic 1 OS=Homo sapiens GN=ACTB PE=1 SV=1	1108.04	2	2214.06	-0.0062	5797	DLYANTVLSGGTTMYPGIADR
P60709	ACTB_HUMAN	Actin, cytoplasmic 1 OS=Homo sapiens GN=ACTB PE=1 SV=1	1108.04	2	2214.06	-0.0062	5797	DLYANTVLSGGTTMYPGIADR
P60709	ACTB_HUMAN	Actin, cytoplasmic 1 OS=Homo sapiens GN=ACTB PE=1 SV=1	1108.04	2	2214.06	-0.0062	5797	DLYANTVLSGGTTMYPGIADR
P60709	ACTB_HUMAN	Actin, cytoplasmic 1 OS=Homo sapiens GN=ACTB PE=1 SV=1	1108.04	2	2214.06	-0.0062	5797	DLYANTVLSGGTTMYPGIADR
P60709	ACTB_HUMAN	Actin, cytoplasmic 1 OS=Homo sapiens GN=ACTB PE=1 SV=1	1108.04	2	2214.06	-0.006	5797	DLYANTVLSGGTTMYPGIADR
P60709	ACTB_HUMAN	Actin, cytoplasmic 1 OS=Homo sapiens GN=ACTB PE=1 SV=1	1108.04	2	2214.06	-0.006	5797	DLYANTVLSGGTTMYPGIADR
P60709	ACTB_HUMAN	Actin, cytoplasmic 1 OS=Homo sapiens GN=ACTB PE=1 SV=1	1108.04	2	2214.06	-0.006	5797	DLYANTVLSGGTTMYPGIADR
P60709	ACTB_HUMAN	Actin, cytoplasmic 1 OS=Homo sapiens GN=ACTB PE=1 SV=1	1108.04	2	2214.06	-0.006	5797	DLYANTVLSGGTTMYPGIADR
P60709	ACTB_HUMAN	Actin, cytoplasmic 1 OS=Homo sapiens GN=ACTB PE=1 SV=1	1108.04	2	2214.06	-0.006	5797	DLYANTVLSGGTTMYPGIADR
P60709	ACTB_HUMAN	Actin, cytoplasmic 1 OS=Homo sapiens GN=ACTB PE=1 SV=1	1108.04	2	2214.06	-0.006	5797	DLYANTVLSGGTTMYPGIADR
P60709	ACTB_HUMAN	Actin, cytoplasmic 1 OS=Homo sapiens GN=ACTB PE=1 SV=1	1108.04	2	2214.06	-0.006	5797	DLYANTVLSGGTTMYPGIADR
P60709	ACTB_HUMAN	Actin, cytoplasmic 1 OS=Homo sapiens GN=ACTB PE=1 SV=1	1108.04	2	2214.06	-0.006	5797	DLYANTVLSGGTTMYPGIADR
P60709	ACTB_HUMAN	Actin, cytoplasmic 1 OS=Homo sapiens GN=ACTB PE=1 SV=1	1108.04	2	2214.06	-0.0057	5797	DLYANTVLSGGTTMYPGIADR
P60709	ACTB_HUMAN	Actin, cytoplasmic 1 OS=Homo sapiens GN=ACTB PE=1 SV=1	1108.04	2	2214.06	-0.0057	5797	DLYANTVLSGGTTMYPGIADR
P60709	ACTB_HUMAN	Actin, cytoplasmic 1 OS=Homo sapiens GN=ACTB PE=1 SV=1	1108.04	2	2214.06	-0.0057	5797	DLYANTVLSGGTTMYPGIADR
P60709	ACTB_HUMAN	Actin, cytoplasmic 1 OS=Homo sapiens GN=ACTB PE=1 SV=1	1108.04	2	2214.06	-0.0057	5797	DLYANTVLSGGTTMYPGIADR
P60709	ACTB_HUMAN	Actin, cytoplasmic 1 OS=Homo sapiens GN=ACTB PE=1 SV=1	1108.04	2	2214.06	-0.0055	5797	DLYANTVLSGGTTMYPGIADR
P60709	ACTB_HUMAN	Actin, cytoplasmic 1 OS=Homo sapiens GN=ACTB PE=1 SV=1	1108.04	2	2214.06	-0.0055	5797	DLYANTVLSGGTTMYPGIADR
P60709	ACTB_HUMAN	Actin, cytoplasmic 1 OS=Homo sapiens GN=ACTB PE=1 SV=1	1108.04	2	2214.06	-0.0055	5797	DLYANTVLSGGTTMYPGIADR
P60709	ACTB_HUMAN	Actin, cytoplasmic 1 OS=Homo sapiens GN=ACTB PE=1 SV=1	1108.04	2	2214.06	-0.0055	5797	DLYANTVLSGGTTMYPGIADR
P60709	ACTB_HUMAN	Actin, cytoplasmic 1 OS=Homo sapiens GN=ACTB PE=1 SV=1	1108.04	2	2214.06	-0.0055	5797	DLYANTVLSGGTTMYPGIADR
P60709	ACTB_HUMAN	Actin, cytoplasmic 1 OS=Homo sapiens GN=ACTB PE=1 SV=1	1108.04	2	2214.06	-0.0055	5797	DLYANTVLSGGTTMYPGIADR
P60709	ACTB_HUMAN	Actin, cytoplasmic 1 OS=Homo sapiens GN=ACTB PE=1 SV=1	1108.04	2	2214.06	-0.0052	5797	DLYANTVLSGGTTMYPGIADR
P60709	ACTB_HUMAN	Actin, cytoplasmic 1 OS=Homo sapiens GN=ACTB PE=1 SV=1	1108.04	2	2214.06	-0.0052	5797	DLYANTVLSGGTTMYPGIADR
P60709	ACTB_HUMAN	Actin, cytoplasmic 1 OS=Homo sapiens GN=ACTB PE=1 SV=1	1108.04	2	2214.06	-0.0052	5797	DLYANTVLSGGTTMYPGIADR
P60709	ACTB_HUMAN	Actin, cytoplasmic 1 OS=Homo sapiens GN=ACTB PE=1 SV=1	1108.04	2	2214.06	-0.0052	5797	DLYANTVLSGGTTMYPGIADR
P60709	ACTB_HUMAN	Actin, cytoplasmic 1 OS=Homo sapiens GN=ACTB PE=1 SV=1	1108.04	2	2214.06	-0.0052	5797	DLYANTVLSGGTTMYPGIADR
P60709	ACTB_HUMAN	Actin, cytoplasmic 1 OS=Homo sapiens GN=ACTB PE=1 SV=1	1108.04	2	2214.06	-0.0052	5797	DLYANTVLSGGTTMYPGIADR
P60709	ACTB_HUMAN	Actin, cytoplasmic 1 OS=Homo sapiens GN=ACTB PE=1 SV=1	1108.04	2	2214.06	-0.005	5797	DLYANTVLSGGTTMYPGIADR
P60709	ACTB_HUMAN	Actin, cytoplasmic 1 OS=Homo sapiens GN=ACTB PE=1 SV=1	1108.04	2	2214.06	-0.005	5797	DLYANTVLSGGTTMYPGIADR
P60709	ACTB_HUMAN	Actin, cytoplasmic 1 OS=Homo sapiens GN=ACTB PE=1 SV=1	1108.04	2	2214.06	-0.005	5797	DLYANTVLSGGTTMYPGIADR
P60709	ACTB_HUMAN	Actin, cytoplasmic 1 OS=Homo sapiens GN=ACTB PE=1 SV=1	1108.04	2	2214.06	-0.005	5797	DLYANTVLSGGTTMYPGIADR
P60709	ACTB_HUMAN	Actin, cytoplasmic 1 OS=Homo sapiens GN=ACTB PE=1 SV=1	1108.04	2	2214.06	-0.005	5797	DLYANTVLSGGTTMYPGIADR
P60709	ACTB_HUMAN	Actin, cytoplasmic 1 OS=Homo sapiens GN=ACTB PE=1 SV=1	1108.04	2	2214.06	-0.005	5797	DLYANTVLSGGTTMYPGIADR
P60709	ACTB_HUMAN	Actin, cytoplasmic 1 OS=Homo sapiens GN=ACTB PE=1 SV=1	1108.04	2	2214.06	-0.005	5797	DLYANTVLSGGTTMYPGIADR
P60709	ACTB_HUMAN	Actin, cytoplasmic 1 OS=Homo sapiens GN=ACTB PE=1 SV=1	1108.04	2	2214.06	-0.005	5797	DLYANTVLSGGTTMYPGIADR
P60709	ACTB_HUMAN	Actin, cytoplasmic 1 OS=Homo sapiens GN=ACTB PE=1 SV=1	1108.04	2	2214.06	-0.005	5797	DLYANTVLSGGTTMYPGIADR
P60709	ACTB_HUMAN	Actin, cytoplasmic 1 OS=Homo sapiens GN=ACTB PE=1 SV=1	1108.04	2	2214.06	-0.0047	5797	DLYANTVLSGGTTMYPGIADR
P60709	ACTB_HUMAN	Actin, cytoplasmic 1 OS=Homo sapiens GN=ACTB PE=1 SV=1	1108.04	2	2214.06	-0.0047	5797	DLYANTVLSGGTTMYPGIADR
P60709	ACTB_HUMAN	Actin, cytoplasmic 1 OS=Homo sapiens GN=ACTB PE=1 SV=1	1108.04	2	2214.06	-0.0047	5797	DLYANTVLSGGTTMYPGIADR
P60709	ACTB_HUMAN	Actin, cytoplasmic 1 OS=Homo sapiens GN=ACTB PE=1 SV=1	1108.04	2	2214.06	-0.0047	5797	DLYANTVLSGGTTMYPGIADR
P60709	ACTB_HUMAN	Actin, cytoplasmic 1 OS=Homo sapiens GN=ACTB PE=1 SV=1	1108.04	2	2214.06	-0.0045	5797	DLYANTVLSGGTTMYPGIADR
P60709	ACTB_HUMAN	Actin, cytoplasmic 1 OS=Homo sapiens GN=ACTB PE=1 SV=1	1108.04	2	2214.06	-0.0045	5797	DLYANTVLSGGTTMYPGIADR
P60709	ACTB_HUMAN	Actin, cytoplasmic 1 OS=Homo sapiens GN=ACTB PE=1 SV=1	1108.04	2	2214.06	-0.0045	5797	DLYANTVLSGGTTMYPGIADR
P60709	ACTB_HUMAN	Actin, cytoplasmic 1 OS=Homo sapiens GN=ACTB PE=1 SV=1	1108.04	2	2214.06	-0.0045	5797	DLYANTVLSGGTTMYPGIADR
P60709	ACTB_HUMAN	Actin, cytoplasmic 1 OS=Homo sapiens GN=ACTB PE=1 SV=1	1108.04	2	2214.06	-0.0045	5797	DLYANTVLSGGTTMYPGIADR
P60709	ACTB_HUMAN	Actin, cytoplasmic 1 OS=Homo sapiens GN=ACTB PE=1 SV=1	1108.04	2	2214.06	-0.0045	5797	DLYANTVLSGGTTMYPGIADR
P60709	ACTB_HUMAN	Actin, cytoplasmic 1 OS=Homo sapiens GN=ACTB PE=1 SV=1	1108.04	2	2214.06	-0.0045	5797	DLYANTVLSGGTTMYPGIADR
P60709	ACTB_HUMAN	Actin, cytoplasmic 1 OS=Homo sapiens GN=ACTB PE=1 SV=1	1108.04	2	2214.06	-0.0045	5797	DLYANTVLSGGTTMYPGIADR
P60709	ACTB_HUMAN	Actin, cytoplasmic 1 OS=Homo sapiens GN=ACTB PE=1 SV=1	1108.04	2	2214.06	-0.0045	5797	DLYANTVLSGGTTMYPGIADR
P60709	ACTB_HUMAN	Actin, cytoplasmic 1 OS=Homo sapiens GN=ACTB PE=1 SV=1	1108.04	2	2214.06	-0.0042	5797	DLYANTVLSGGTTMYPGIADR
P60709	ACTB_HUMAN	Actin, cytoplasmic 1 OS=Homo sapiens GN=ACTB PE=1 SV=1	1108.04	2	2214.06	-0.0042	5797	DLYANTVLSGGTTMYPGIADR
P60709	ACTB_HUMAN	Actin, cytoplasmic 1 OS=Homo sapiens GN=ACTB PE=1 SV=1	1108.04	2	2214.06	-0.0042	5797	DLYANTVLSGGTTMYPGIADR
P60709	ACTB_HUMAN	Actin, cytoplasmic 1 OS=Homo sapiens GN=ACTB PE=1 SV=1	1108.04	2	2214.06	-0.0042	5797	DLYANTVLSGGTTMYPGIADR
P60709	ACTB_HUMAN	Actin, cytoplasmic 1 OS=Homo sapiens GN=ACTB PE=1 SV=1	1108.04	2	2214.06	-0.0042	5797	DLYANTVLSGGTTMYPGIADR
P60709	ACTB_HUMAN	Actin, cytoplasmic 1 OS=Homo sapiens GN=ACTB PE=1 SV=1	1108.04	2	2214.06	-0.0042	5797	DLYANTVLSGGTTMYPGIADR
P60709	ACTB_HUMAN	Actin, cytoplasmic 1 OS=Homo sapiens GN=ACTB PE=1 SV=1	1108.04	2	2214.06	-0.004	5797	DLYANTVLSGGTTMYPGIADR
P60709	ACTB_HUMAN	Actin, cytoplasmic 1 OS=Homo sapiens GN=ACTB PE=1 SV=1	1108.04	2	2214.06	-0.004	5797	DLYANTVLSGGTTMYPGIADR
P60709	ACTB_HUMAN	Actin, cytoplasmic 1 OS=Homo sapiens GN=ACTB PE=1 SV=1	1108.04	2	2214.06	-0.004	5797	DLYANTVLSGGTTMYPGIADR
P60709	ACTB_HUMAN	Actin, cytoplasmic 1 OS=Homo sapiens GN=ACTB PE=1 SV=1	1108.04	2	2214.06	-0.004	5797	DLYANTVLSGGTTMYPGIADR
P60709	ACTB_HUMAN	Actin, cytoplasmic 1 OS=Homo sapiens GN=ACTB PE=1 SV=1	1108.04	2	2214.06	-0.004	5797	DLYANTVLSGGTTMYPGIADR
P60709	ACTB_HUMAN	Actin, cytoplasmic 1 OS=Homo sapiens GN=ACTB PE=1 SV=1	1108.04	2	2214.06	-0.004	5797	DLYANTVLSGGTTMYPGIADR
P60709	ACTB_HUMAN	Actin, cytoplasmic 1 OS=Homo sapiens GN=ACTB PE=1 SV=1	1108.04	2	2214.06	-0.0038	5797	DLYANTVLSGGTTMYPGIADR
P60709	ACTB_HUMAN	Actin, cytoplasmic 1 OS=Homo sapiens GN=ACTB PE=1 SV=1	1108.04	2	2214.06	-0.0038	5797	DLYANTVLSGGTTMYPGIADR
P60709	ACTB_HUMAN	Actin, cytoplasmic 1 OS=Homo sapiens GN=ACTB PE=1 SV=1	1108.04	2	2214.06	-0.0038	5797	DLYANTVLSGGTTMYPGIADR
P60709	ACTB_HUMAN	Actin, cytoplasmic 1 OS=Homo sapiens GN=ACTB PE=1 SV=1	1108.04	2	2214.06	-0.0038	5797	DLYANTVLSGGTTMYPGIADR
P60709	ACTB_HUMAN	Actin, cytoplasmic 1 OS=Homo sapiens GN=ACTB PE=1 SV=1	1108.04	2	2214.06	-0.0038	5797	DLYANTVLSGGTTMYPGIADR
P60709	ACTB_HUMAN	Actin, cytoplasmic 1 OS=Homo sapiens GN=ACTB PE=1 SV=1	1108.04	2	2214.06	-0.0038	5797	DLYANTVLSGGTTMYPGIADR
P60709	ACTB_HUMAN	Actin, cytoplasmic 1 OS=Homo sapiens GN=ACTB PE=1 SV=1	1108.04	2	2214.06	-0.0035	5797	DLYANTVLSGGTTMYPGIADR
P60709	ACTB_HUMAN	Actin, cytoplasmic 1 OS=Homo sapiens GN=ACTB PE=1 SV=1	1108.04	2	2214.06	-0.0035	5797	DLYANTVLSGGTTMYPGIADR
P60709	ACTB_HUMAN	Actin, cytoplasmic 1 OS=Homo sapiens GN=ACTB PE=1 SV=1	1108.04	2	2214.06	-0.0035	5797	DLYANTVLSGGTTMYPGIADR
P60709	ACTB_HUMAN	Actin, cytoplasmic 1 OS=Homo sapiens GN=ACTB PE=1 SV=1	1108.04	2	2214.06	-0.0035	5797	DLYANTVLSGGTTMYPGIADR
P60709	ACTB_HUMAN	Actin, cytoplasmic 1 OS=Homo sapiens GN=ACTB PE=1 SV=1	1108.04	2	2214.06	-0.0035	5797	DLYANTVLSGGTTMYPGIADR
P60709	ACTB_HUMAN	Actin, cytoplasmic 1 OS=Homo sapiens GN=ACTB PE=1 SV=1	1108.04	2	2214.06	-0.0035	5797	DLYANTVLSGGTTMYPGIADR
P60709	ACTB_HUMAN	Actin, cytoplasmic 1 OS=Homo sapiens GN=ACTB PE=1 SV=1	1108.04	2	2214.06	-0.0033	5797	DLYANTVLSGGTTMYPGIADR
P60709	ACTB_HUMAN	Actin, cytoplasmic 1 OS=Homo sapiens GN=ACTB PE=1 SV=1	1108.04	2	2214.06	-0.0033	5797	DLYANTVLSGGTTMYPGIADR
P60709	ACTB_HUMAN	Actin, cytoplasmic 1 OS=Homo sapiens GN=ACTB PE=1 SV=1	1108.04	2	2214.06	-0.0033	5797	DLYANTVLSGGTTMYPGIADR
P60709	ACTB_HUMAN	Actin, cytoplasmic 1 OS=Homo sapiens GN=ACTB PE=1 SV=1	1108.04	2	2214.06	-0.0033	5797	DLYANTVLSGGTTMYPGIADR
P60709	ACTB_HUMAN	Actin, cytoplasmic 1 OS=Homo sapiens GN=ACTB PE=1 SV=1	1108.04	2	2214.06	-0.003	5797	DLYANTVLSGGTTMYPGIADR
P60709	ACTB_HUMAN	Actin, cytoplasmic 1 OS=Homo sapiens GN=ACTB PE=1 SV=1	1108.04	2	2214.06	-0.003	5797	DLYANTVLSGGTTMYPGIADR
P60709	ACTB_HUMAN	Actin, cytoplasmic 1 OS=Homo sapiens GN=ACTB PE=1 SV=1	1108.04	2	2214.06	-0.003	5797	DLYANTVLSGGTTMYPGIADR
P60709	ACTB_HUMAN	Actin, cytoplasmic 1 OS=Homo sapiens GN=ACTB PE=1 SV=1	1108.04	2	2214.06	-0.003	5797	DLYANTVLSGGTTMYPGIADR
P60709	ACTB_HUMAN	Actin, cytoplasmic 1 OS=Homo sapiens GN=ACTB PE=1 SV=1	1108.04	2	2214.06	-0.003	5797	DLYANTVLSGGTTMYPGIADR
P60709	ACTB_HUMAN	Actin, cytoplasmic 1 OS=Homo sapiens GN=ACTB PE=1 SV=1	1108.04	2	2214.06	-0.003	5797	DLYANTVLSGGTTMYPGIADR
P60709	ACTB_HUMAN	Actin, cytoplasmic 1 OS=Homo sapiens GN=ACTB PE=1 SV=1	1108.04	2	2214.06	-0.003	5797	DLYANTVLSGGTTMYPGIADR
P60709	ACTB_HUMAN	Actin, cytoplasmic 1 OS=Homo sapiens GN=ACTB PE=1 SV=1	1108.04	2	2214.06	-0.003	5797	DLYANTVLSGGTTMYPGIADR
P60709	ACTB_HUMAN	Actin, cytoplasmic 1 OS=Homo sapiens GN=ACTB PE=1 SV=1	1108.04	2	2214.06	-0.003	5797	DLYANTVLSGGTTMYPGIADR
P60709	ACTB_HUMAN	Actin, cytoplasmic 1 OS=Homo sapiens GN=ACTB PE=1 SV=1	1108.04	2	2214.06	-0.003	5797	DLYANTVLSGGTTMYPGIADR
P60709	ACTB_HUMAN	Actin, cytoplasmic 1 OS=Homo sapiens GN=ACTB PE=1 SV=1	1108.04	2	2214.06	-0.0028	5797	DLYANTVLSGGTTMYPGIADR
P60709	ACTB_HUMAN	Actin, cytoplasmic 1 OS=Homo sapiens GN=ACTB PE=1 SV=1	1108.04	2	2214.06	-0.0028	5797	DLYANTVLSGGTTMYPGIADR
P60709	ACTB_HUMAN	Actin, cytoplasmic 1 OS=Homo sapiens GN=ACTB PE=1 SV=1	1108.04	2	2214.06	-0.0028	5797	DLYANTVLSGGTTMYPGIADR
P60709	ACTB_HUMAN	Actin, cytoplasmic 1 OS=Homo sapiens GN=ACTB PE=1 SV=1	1108.04	2	2214.06	-0.0028	5797	DLYANTVLSGGTTMYPGIADR
P60709	ACTB_HUMAN	Actin, cytoplasmic 1 OS=Homo sapiens GN=ACTB PE=1 SV=1	1108.04	2	2214.06	-0.0028	5797	DLYANTVLSGGTTMYPGIADR
P60709	ACTB_HUMAN	Actin, cytoplasmic 1 OS=Homo sapiens GN=ACTB PE=1 SV=1	1108.04	2	2214.06	-0.0028	5797	DLYANTVLSGGTTMYPGIADR
P60709	ACTB_HUMAN	Actin, cytoplasmic 1 OS=Homo sapiens GN=ACTB PE=1 SV=1	1108.04	2	2214.06	-0.0028	5797	DLYANTVLSGGTTMYPGIADR
P60709	ACTB_HUMAN	Actin, cytoplasmic 1 OS=Homo sapiens GN=ACTB PE=1 SV=1	1108.04	2	2214.06	-0.0028	5797	DLYANTVLSGGTTMYPGIADR
P60709	ACTB_HUMAN	Actin, cytoplasmic 1 OS=Homo sapiens GN=ACTB PE=1 SV=1	1108.04	2	2214.06	-0.0028	5797	DLYANTVLSGGTTMYPGIADR
P60709	ACTB_HUMAN	Actin, cytoplasmic 1 OS=Homo sapiens GN=ACTB PE=1 SV=1	1108.04	2	2214.06	-0.0028	5797	DLYANTVLSGGTTMYPGIADR
P60709	ACTB_HUMAN	Actin, cytoplasmic 1 OS=Homo sapiens GN=ACTB PE=1 SV=1	1108.04	2	2214.06	-0.0028	5797	DLYANTVLSGGTTMYPGIADR
P60709	ACTB_HUMAN	Actin, cytoplasmic 1 OS=Homo sapiens GN=ACTB PE=1 SV=1	1108.04	2	2214.06	-0.0025	5797	DLYANTVLSGGTTMYPGIADR
P60709	ACTB_HUMAN	Actin, cytoplasmic 1 OS=Homo sapiens GN=ACTB PE=1 SV=1	1108.04	2	2214.06	-0.0025	5797	DLYANTVLSGGTTMYPGIADR
P60709	ACTB_HUMAN	Actin, cytoplasmic 1 OS=Homo sapiens GN=ACTB PE=1 SV=1	1108.04	2	2214.06	-0.0025	5797	DLYANTVLSGGTTMYPGIADR
P60709	ACTB_HUMAN	Actin, cytoplasmic 1 OS=Homo sapiens GN=ACTB PE=1 SV=1	1108.04	2	2214.06	-0.0025	5797	DLYANTVLSGGTTMYPGIADR
P60709	ACTB_HUMAN	Actin, cytoplasmic 1 OS=Homo sapiens GN=ACTB PE=1 SV=1	1108.04	2	2214.06	-0.0025	5797	DLYANTVLSGGTTMYPGIADR
P60709	ACTB_HUMAN	Actin, cytoplasmic 1 OS=Homo sapiens GN=ACTB PE=1 SV=1	1108.04	2	2214.06	-0.0025	5797	DLYANTVLSGGTTMYPGIADR
P60709	ACTB_HUMAN	Actin, cytoplasmic 1 OS=Homo sapiens GN=ACTB PE=1 SV=1	1108.04	2	2214.06	-0.0025	5797	DLYANTVLSGGTTMYPGIADR
P60709	ACTB_HUMAN	Actin, cytoplasmic 1 OS=Homo sapiens GN=ACTB PE=1 SV=1	1108.04	2	2214.06	-0.0023	5797	DLYANTVLSGGTTMYPGIADR
P60709	ACTB_HUMAN	Actin, cytoplasmic 1 OS=Homo sapiens GN=ACTB PE=1 SV=1	1108.04	2	2214.06	-0.0023	5797	DLYANTVLSGGTTMYPGIADR
P60709	ACTB_HUMAN	Actin, cytoplasmic 1 OS=Homo sapiens GN=ACTB PE=1 SV=1	1108.04	2	2214.06	-0.0023	5797	DLYANTVLSGGTTMYPGIADR
P60709	ACTB_HUMAN	Actin, cytoplasmic 1 OS=Homo sapiens GN=ACTB PE=1 SV=1	1108.04	2	2214.06	-0.0023	5797	DLYANTVLSGGTTMYPGIADR
P60709	ACTB_HUMAN	Actin, cytoplasmic 1 OS=Homo sapiens GN=ACTB PE=1 SV=1	1108.04	2	2214.06	-0.0023	5797	DLYANTVLSGGTTMYPGIADR
P60709	ACTB_HUMAN	Actin, cytoplasmic 1 OS=Homo sapiens GN=ACTB PE=1 SV=1	1108.04	2	2214.06	-0.0023	5797	DLYANTVLSGGTTMYPGIADR
P60709	ACTB_HUMAN	Actin, cytoplasmic 1 OS=Homo sapiens GN=ACTB PE=1 SV=1	1108.04	2	2214.06	-0.0023	5797	DLYANTVLSGGTTMYPGIADR
P60709	ACTB_HUMAN	Actin, cytoplasmic 1 OS=Homo sapiens GN=ACTB PE=1 SV=1	1108.04	2	2214.06	-0.002	5797	DLYANTVLSGGTTMYPGIADR
P60709	ACTB_HUMAN	Actin, cytoplasmic 1 OS=Homo sapiens GN=ACTB PE=1 SV=1	1108.04	2	2214.06	-0.002	5797	DLYANTVLSGGTTMYPGIADR
P60709	ACTB_HUMAN	Actin, cytoplasmic 1 OS=Homo sapiens GN=ACTB PE=1 SV=1	1108.04	2	2214.06	-0.002	5797	DLYANTVLSGGTTMYPGIADR
P60709	ACTB_HUMAN	Actin, cytoplasmic 1 OS=Homo sapiens GN=ACTB PE=1 SV=1	1108.04	2	2214.06	-0.002	5797	DLYANTVLSGGTTMYPGIADR
P60709	ACTB_HUMAN	Actin, cytoplasmic 1 OS=Homo sapiens GN=ACTB PE=1 SV=1	1108.04	2	2214.06	-0.0018	5797	DLYANTVLSGGTTMYPGIADR
P60709	ACTB_HUMAN	Actin, cytoplasmic 1 OS=Homo sapiens GN=ACTB PE=1 SV=1	1108.04	2	2214.06	-0.0018	5797	DLYANTVLSGGTTMYPGIADR
P60709	ACTB_HUMAN	Actin, cytoplasmic 1 OS=Homo sapiens GN=ACTB PE=1 SV=1	1108.04	2	2214.06	-0.0018	5797	DLYANTVLSGGTTMYPGIADR
P60709	ACTB_HUMAN	Actin, cytoplasmic 1 OS=Homo sapiens GN=ACTB PE=1 SV=1	1108.04	2	2214.06	-0.0018	5797	DLYANTVLSGGTTMYPGIADR
P60709	ACTB_HUMAN	Actin, cytoplasmic 1 OS=Homo sapiens GN=ACTB PE=1 SV=1	1108.04	2	2214.06	-0.0018	5797	DLYANTVLSGGTTMYPGIADR
P60709	ACTB_HUMAN	Actin, cytoplasmic 1 OS=Homo sapiens GN=ACTB PE=1 SV=1	1108.04	2	2214.06	-0.0018	5797	DLYANTVLSGGTTMYPGIADR
P60709	ACTB_HUMAN	Actin, cytoplasmic 1 OS=Homo sapiens GN=ACTB PE=1 SV=1	1108.04	2	2214.06	-0.0016	5797	DLYANTVLSGGTTMYPGIADR
P60709	ACTB_HUMAN	Actin, cytoplasmic 1 OS=Homo sapiens GN=ACTB PE=1 SV=1	1108.04	2	2214.06	-0.0016	5797	DLYANTVLSGGTTMYPGIADR
P60709	ACTB_HUMAN	Actin, cytoplasmic 1 OS=Homo sapiens GN=ACTB PE=1 SV=1	1108.04	2	2214.06	-0.0016	5797	DLYANTVLSGGTTMYPGIADR
P60709	ACTB_HUMAN	Actin, cytoplasmic 1 OS=Homo sapiens GN=ACTB PE=1 SV=1	1108.04	2	2214.06	-0.0016	5797	DLYANTVLSGGTTMYPGIADR
P60709	ACTB_HUMAN	Actin, cytoplasmic 1 OS=Homo sapiens GN=ACTB PE=1 SV=1	1108.04	2	2214.06	-0.0016	5797	DLYANTVLSGGTTMYPGIADR
P60709	ACTB_HUMAN	Actin, cytoplasmic 1 OS=Homo sapiens GN=ACTB PE=1 SV=1	1108.04	2	2214.06	-0.0013	5797	DLYANTVLSGGTTMYPGIADR
P60709	ACTB_HUMAN	Actin, cytoplasmic 1 OS=Homo sapiens GN=ACTB PE=1 SV=1	1108.04	2	2214.06	-0.0013	5797	DLYANTVLSGGTTMYPGIADR
P60709	ACTB_HUMAN	Actin, cytoplasmic 1 OS=Homo sapiens GN=ACTB PE=1 SV=1	1108.04	2	2214.06	-0.0013	5797	DLYANTVLSGGTTMYPGIADR
P60709	ACTB_HUMAN	Actin, cytoplasmic 1 OS=Homo sapiens GN=ACTB PE=1 SV=1	1108.04	2	2214.06	-0.0013	5797	DLYANTVLSGGTTMYPGIADR
P60709	ACTB_HUMAN	Actin, cytoplasmic 1 OS=Homo sapiens GN=ACTB PE=1 SV=1	1108.04	2	2214.06	-0.0013	5797	DLYANTVLSGGTTMYPGIADR
P60709	ACTB_HUMAN	Actin, cytoplasmic 1 OS=Homo sapiens GN=ACTB PE=1 SV=1	1108.04	2	2214.06	-0.0013	5797	DLYANTVLSGGTTMYPGIADR
P60709	ACTB_HUMAN	Actin, cytoplasmic 1 OS=Homo sapiens GN=ACTB PE=1 SV=1	1108.04	2	2214.06	-0.0013	5797	DLYANTVLSGGTTMYPGIADR
P60709	ACTB_HUMAN	Actin, cytoplasmic 1 OS=Homo sapiens GN=ACTB PE=1 SV=1	1108.04	2	2214.06	-0.0011	5797	DLYANTVLSGGTTMYPGIADR
P60709	ACTB_HUMAN	Actin, cytoplasmic 1 OS=Homo sapiens GN=ACTB PE=1 SV=1	1108.04	2	2214.06	-0.0011	5797	DLYANTVLSGGTTMYPGIADR
P60709	ACTB_HUMAN	Actin, cytoplasmic 1 OS=Homo sapiens GN=ACTB PE=1 SV=1	1108.04	2	2214.06	-0.0011	5797	DLYANTVLSGGTTMYPGIADR
P60709	ACTB_HUMAN	Actin, cytoplasmic 1 OS=Homo sapiens GN=ACTB PE=1 SV=1	1108.04	2	2214.06	-0.0011	5797	DLYANTVLSGGTTMYPGIADR
P60709	ACTB_HUMAN	Actin, cytoplasmic 1 OS=Homo sapiens GN=ACTB PE=1 SV=1	1108.04	2	2214.06	-0.0011	5797	DLYANTVLSGGTTMYPGIADR
P60709	ACTB_HUMAN	Actin, cytoplasmic 1 OS=Homo sapiens GN=ACTB PE=1 SV=1	1108.04	2	2214.06	-0.0008	5797	DLYANTVLSGGTTMYPGIADR
P60709	ACTB_HUMAN	Actin, cytoplasmic 1 OS=Homo sapiens GN=ACTB PE=1 SV=1	1108.04	2	2214.06	-0.0008	5797	DLYANTVLSGGTTMYPGIADR
P60709	ACTB_HUMAN	Actin, cytoplasmic 1 OS=Homo sapiens GN=ACTB PE=1 SV=1	1108.04	2	2214.06	-0.0008	5797	DLYANTVLSGGTTMYPGIADR
P60709	ACTB_HUMAN	Actin, cytoplasmic 1 OS=Homo sapiens GN=ACTB PE=1 SV=1	1108.04	2	2214.06	-0.0008	5797	DLYANTVLSGGTTMYPGIADR
P60709	ACTB_HUMAN	Actin, cytoplasmic 1 OS=Homo sapiens GN=ACTB PE=1 SV=1	1108.04	2	2214.06	-0.0008	5797	DLYANTVLSGGTTMYPGIADR
P60709	ACTB_HUMAN	Actin, cytoplasmic 1 OS=Homo sapiens GN=ACTB PE=1 SV=1	1108.04	2	2214.06	-0.0008	5797	DLYANTVLSGGTTMYPGIADR
P60709	ACTB_HUMAN	Actin, cytoplasmic 1 OS=Homo sapiens GN=ACTB PE=1 SV=1	1108.04	2	2214.06	-0.0006	5797	DLYANTVLSGGTTMYPGIADR
P60709	ACTB_HUMAN	Actin, cytoplasmic 1 OS=Homo sapiens GN=ACTB PE=1 SV=1	1108.04	2	2214.06	-0.0006	5797	DLYANTVLSGGTTMYPGIADR
P60709	ACTB_HUMAN	Actin, cytoplasmic 1 OS=Homo sapiens GN=ACTB PE=1 SV=1	1108.04	2	2214.06	-0.0006	5797	DLYANTVLSGGTTMYPGIADR
P60709	ACTB_HUMAN	Actin, cytoplasmic 1 OS=Homo sapiens GN=ACTB PE=1 SV=1	1108.04	2	2214.06	-0.0006	5797	DLYANTVLSGGTTMYPGIADR
P60709	ACTB_HUMAN	Actin, cytoplasmic 1 OS=Homo sapiens GN=ACTB PE=1 SV=1	1108.04	2	2214.06	-0.0006	5797	DLYANTVLSGGTTMYPGIADR
P60709	ACTB_HUMAN	Actin, cytoplasmic 1 OS=Homo sapiens GN=ACTB PE=1 SV=1	1108.04	2	2214.06	-0.0006	5797	DLYANTVLSGGTTMYPGIADR
P60709	ACTB_HUMAN	Actin, cytoplasmic 1 OS=Homo sapiens GN=ACTB PE=1 SV=1	1108.04	2	2214.06	-0.0003	5797	DLYANTVLSGGTTMYPGIADR
P60709	ACTB_HUMAN	Actin, cytoplasmic 1 OS=Homo sapiens GN=ACTB PE=1 SV=1	1108.04	2	2214.06	-0.0003	5797	DLYANTVLSGGTTMYPGIADR
P60709	ACTB_HUMAN	Actin, cytoplasmic 1 OS=Homo sapiens GN=ACTB PE=1 SV=1	1108.04	2	2214.06	-0.0003	5797	DLYANTVLSGGTTMYPGIADR
P60709	ACTB_HUMAN	Actin, cytoplasmic 1 OS=Homo sapiens GN=ACTB PE=1 SV=1	1108.04	2	2214.06	-0.0001	5797	DLYANTVLSGGTTMYPGIADR
P60709	ACTB_HUMAN	Actin, cytoplasmic 1 OS=Homo sapiens GN=ACTB PE=1 SV=1	1108.04	2	2214.06	-0.0001	5797	DLYANTVLSGGTTMYPGIADR
P60709	ACTB_HUMAN	Actin, cytoplasmic 1 OS=Homo sapiens GN=ACTB PE=1 SV=1	1108.04	2	2214.06	-0.0001	5797	DLYANTVLSGGTTMYPGIADR
P60709	ACTB_HUMAN	Actin, cytoplasmic 1 OS=Homo sapiens GN=ACTB PE=1 SV=1	1108.04	2	2214.06	-0.0001	5797	DLYANTVLSGGTTMYPGIADR
P60709	ACTB_HUMAN	Actin, cytoplasmic 1 OS=Homo sapiens GN=ACTB PE=1 SV=1	1108.04	2	2214.06	-0.0001	5797	DLYANTVLSGGTTMYPGIADR
P60709	ACTB_HUMAN	Actin, cytoplasmic 1 OS=Homo sapiens GN=ACTB PE=1 SV=1	1108.04	2	2214.06	0.0002	5797	DLYANTVLSGGTTMYPGIADR
P60709	ACTB_HUMAN	Actin, cytoplasmic 1 OS=Homo sapiens GN=ACTB PE=1 SV=1	1108.04	2	2214.06	0.0002	5797	DLYANTVLSGGTTMYPGIADR
P60709	ACTB_HUMAN	Actin, cytoplasmic 1 OS=Homo sapiens GN=ACTB PE=1 SV=1	1108.04	2	2214.06	0.0002	5797	DLYANTVLSGGTTMYPGIADR
P60709	ACTB_HUMAN	Actin, cytoplasmic 1 OS=Homo sapiens GN=ACTB PE=1 SV=1	1108.04	2	2214.06	0.0004	5797	DLYANTVLSGGTTMYPGIADR
P60709	ACTB_HUMAN	Actin, cytoplasmic 1 OS=Homo sapiens GN=ACTB PE=1 SV=1	1108.04	2	2214.06	0.0004	5797	DLYANTVLSGGTTMYPGIADR
P60709	ACTB_HUMAN	Actin, cytoplasmic 1 OS=Homo sapiens GN=ACTB PE=1 SV=1	1108.04	2	2214.06	0.0004	5797	DLYANTVLSGGTTMYPGIADR
P60709	ACTB_HUMAN	Actin, cytoplasmic 1 OS=Homo sapiens GN=ACTB PE=1 SV=1	1108.04	2	2214.06	0.0004	5797	DLYANTVLSGGTTMYPGIADR
P60709	ACTB_HUMAN	Actin, cytoplasmic 1 OS=Homo sapiens GN=ACTB PE=1 SV=1	1108.04	2	2214.06	0.0006	5797	DLYANTVLSGGTTMYPGIADR
P60709	ACTB_HUMAN	Actin, cytoplasmic 1 OS=Homo sapiens GN=ACTB PE=1 SV=1	1108.04	2	2214.06	0.0006	5797	DLYANTVLSGGTTMYPGIADR
P60709	ACTB_HUMAN	Actin, cytoplasmic 1 OS=Homo sapiens GN=ACTB PE=1 SV=1	1108.04	2	2214.06	0.0006	5797	DLYANTVLSGGTTMYPGIADR
P60709	ACTB_HUMAN	Actin, cytoplasmic 1 OS=Homo sapiens GN=ACTB PE=1 SV=1	1108.04	2	2214.06	0.0006	5797	DLYANTVLSGGTTMYPGIADR
P60709	ACTB_HUMAN	Actin, cytoplasmic 1 OS=Homo sapiens GN=ACTB PE=1 SV=1	1108.04	2	2214.06	0.0006	5797	DLYANTVLSGGTTMYPGIADR
P60709	ACTB_HUMAN	Actin, cytoplasmic 1 OS=Homo sapiens GN=ACTB PE=1 SV=1	1108.04	2	2214.06	0.0006	5797	DLYANTVLSGGTTMYPGIADR
P60709	ACTB_HUMAN	Actin, cytoplasmic 1 OS=Homo sapiens GN=ACTB PE=1 SV=1	1108.04	2	2214.06	0.0006	5797	DLYANTVLSGGTTMYPGIADR
P60709	ACTB_HUMAN	Actin, cytoplasmic 1 OS=Homo sapiens GN=ACTB PE=1 SV=1	1108.04	2	2214.06	0.0006	5797	DLYANTVLSGGTTMYPGIADR
P60709	ACTB_HUMAN	Actin, cytoplasmic 1 OS=Homo sapiens GN=ACTB PE=1 SV=1	1108.04	2	2214.06	0.0009	5797	DLYANTVLSGGTTMYPGIADR
P60709	ACTB_HUMAN	Actin, cytoplasmic 1 OS=Homo sapiens GN=ACTB PE=1 SV=1	1108.04	2	2214.06	0.0009	5797	DLYANTVLSGGTTMYPGIADR
P60709	ACTB_HUMAN	Actin, cytoplasmic 1 OS=Homo sapiens GN=ACTB PE=1 SV=1	1108.04	2	2214.06	0.0009	5797	DLYANTVLSGGTTMYPGIADR
P60709	ACTB_HUMAN	Actin, cytoplasmic 1 OS=Homo sapiens GN=ACTB PE=1 SV=1	1108.04	2	2214.06	0.0009	5797	DLYANTVLSGGTTMYPGIADR
P60709	ACTB_HUMAN	Actin, cytoplasmic 1 OS=Homo sapiens GN=ACTB PE=1 SV=1	1108.04	2	2214.06	0.0011	5797	DLYANTVLSGGTTMYPGIADR
P60709	ACTB_HUMAN	Actin, cytoplasmic 1 OS=Homo sapiens GN=ACTB PE=1 SV=1	1108.04	2	2214.06	0.0011	5797	DLYANTVLSGGTTMYPGIADR
P60709	ACTB_HUMAN	Actin, cytoplasmic 1 OS=Homo sapiens GN=ACTB PE=1 SV=1	1108.04	2	2214.06	0.0011	5797	DLYANTVLSGGTTMYPGIADR
P60709	ACTB_HUMAN	Actin, cytoplasmic 1 OS=Homo sapiens GN=ACTB PE=1 SV=1	1108.04	2	2214.06	0.0011	5797	DLYANTVLSGGTTMYPGIADR
P60709	ACTB_HUMAN	Actin, cytoplasmic 1 OS=Homo sapiens GN=ACTB PE=1 SV=1	1108.04	2	2214.06	0.0014	5797	DLYANTVLSGGTTMYPGIADR
P60709	ACTB_HUMAN	Actin, cytoplasmic 1 OS=Homo sapiens GN=ACTB PE=1 SV=1	1108.04	2	2214.06	0.0016	5797	DLYANTVLSGGTTMYPGIADR
P60709	ACTB_HUMAN	Actin, cytoplasmic 1 OS=Homo sapiens GN=ACTB PE=1 SV=1	1108.04	2	2214.06	0.0016	5797	DLYANTVLSGGTTMYPGIADR
P60709	ACTB_HUMAN	Actin, cytoplasmic 1 OS=Homo sapiens GN=ACTB PE=1 SV=1	1108.04	2	2214.06	0.0016	5797	DLYANTVLSGGTTMYPGIADR
P60709	ACTB_HUMAN	Actin, cytoplasmic 1 OS=Homo sapiens GN=ACTB PE=1 SV=1	1108.04	2	2214.06	0.0016	5797	DLYANTVLSGGTTMYPGIADR
P60709	ACTB_HUMAN	Actin, cytoplasmic 1 OS=Homo sapiens GN=ACTB PE=1 SV=1	1108.04	2	2214.06	0.0019	5797	DLYANTVLSGGTTMYPGIADR
P60709	ACTB_HUMAN	Actin, cytoplasmic 1 OS=Homo sapiens GN=ACTB PE=1 SV=1	1108.04	2	2214.06	0.0019	5797	DLYANTVLSGGTTMYPGIADR
P60709	ACTB_HUMAN	Actin, cytoplasmic 1 OS=Homo sapiens GN=ACTB PE=1 SV=1	1108.04	2	2214.06	0.0021	5797	DLYANTVLSGGTTMYPGIADR
P60709	ACTB_HUMAN	Actin, cytoplasmic 1 OS=Homo sapiens GN=ACTB PE=1 SV=1	1108.04	2	2214.06	0.0021	5797	DLYANTVLSGGTTMYPGIADR
P60709	ACTB_HUMAN	Actin, cytoplasmic 1 OS=Homo sapiens GN=ACTB PE=1 SV=1	1108.04	2	2214.07	0.0023	5797	DLYANTVLSGGTTMYPGIADR
P60709	ACTB_HUMAN	Actin, cytoplasmic 1 OS=Homo sapiens GN=ACTB PE=1 SV=1	1108.04	2	2214.07	0.0023	5797	DLYANTVLSGGTTMYPGIADR
P60709	ACTB_HUMAN	Actin, cytoplasmic 1 OS=Homo sapiens GN=ACTB PE=1 SV=1	1108.04	2	2214.07	0.0026	5797	DLYANTVLSGGTTMYPGIADR
P60709	ACTB_HUMAN	Actin, cytoplasmic 1 OS=Homo sapiens GN=ACTB PE=1 SV=1	1108.04	2	2214.07	0.0026	5797	DLYANTVLSGGTTMYPGIADR
P60709	ACTB_HUMAN	Actin, cytoplasmic 1 OS=Homo sapiens GN=ACTB PE=1 SV=1	1108.04	2	2214.07	0.0028	5797	DLYANTVLSGGTTMYPGIADR
P60709	ACTB_HUMAN	Actin, cytoplasmic 1 OS=Homo sapiens GN=ACTB PE=1 SV=1	1108.04	2	2214.07	0.0028	5797	DLYANTVLSGGTTMYPGIADR
P60709	ACTB_HUMAN	Actin, cytoplasmic 1 OS=Homo sapiens GN=ACTB PE=1 SV=1	1108.04	2	2214.07	0.0028	5797	DLYANTVLSGGTTMYPGIADR
P60709	ACTB_HUMAN	Actin, cytoplasmic 1 OS=Homo sapiens GN=ACTB PE=1 SV=1	1108.04	2	2214.07	0.0036	5797	DLYANTVLSGGTTMYPGIADR
P60709	ACTB_HUMAN	Actin, cytoplasmic 1 OS=Homo sapiens GN=ACTB PE=1 SV=1	1108.04	2	2214.07	0.0038	5797	DLYANTVLSGGTTMYPGIADR
P60709	ACTB_HUMAN	Actin, cytoplasmic 1 OS=Homo sapiens GN=ACTB PE=1 SV=1	1108.04	2	2214.07	0.0038	5797	DLYANTVLSGGTTMYPGIADR
P60709	ACTB_HUMAN	Actin, cytoplasmic 1 OS=Homo sapiens GN=ACTB PE=1 SV=1	1108.04	2	2214.07	0.0045	5797	DLYANTVLSGGTTMYPGIADR
P60709	ACTB_HUMAN	Actin, cytoplasmic 1 OS=Homo sapiens GN=ACTB PE=1 SV=1	1108.04	2	2214.07	0.0055	5797	DLYANTVLSGGTTMYPGIADR
P60709	ACTB_HUMAN	Actin, cytoplasmic 1 OS=Homo sapiens GN=ACTB PE=1 SV=1	1108.04	2	2214.07	0.0063	5797	DLYANTVLSGGTTMYPGIADR
P60709	ACTB_HUMAN	Actin, cytoplasmic 1 OS=Homo sapiens GN=ACTB PE=1 SV=1	1108.04	2	2214.07	0.0075	5797	DLYANTVLSGGTTMYPGIADR
P60709	ACTB_HUMAN	Actin, cytoplasmic 1 OS=Homo sapiens GN=ACTB PE=1 SV=1	1108.04	2	2214.07	0.0082	5797	DLYANTVLSGGTTMYPGIADR
P60709	ACTB_HUMAN	Actin, cytoplasmic 1 OS=Homo sapiens GN=ACTB PE=1 SV=1	1108.04	2	2214.07	0.0094	5797	DLYANTVLSGGTTMYPGIADR
P60709	ACTB_HUMAN	Actin, cytoplasmic 1 OS=Homo sapiens GN=ACTB PE=1 SV=1	1108.05	2	2214.08	0.0146	5797	DLYANTVLSGGTTMYPGIADR
P60709	ACTB_HUMAN	Actin, cytoplasmic 1 OS=Homo sapiens GN=ACTB PE=1 SV=1	1108.05	2	2214.08	0.0148	5797	DLYANTVLSGGTTMYPGIADR
P60709	ACTB_HUMAN	Actin, cytoplasmic 1 OS=Homo sapiens GN=ACTB PE=1 SV=1	1172.08	2	2342.15	-0.0037	5797	KDLYANTVLSGGTTMYPGIADR
P60709	ACTB_HUMAN	Actin, cytoplasmic 1 OS=Homo sapiens GN=ACTB PE=1 SV=1	781.726	3	2342.16	-0.0007	5797	KDLYANTVLSGGTTMYPGIADR
P60709	ACTB_HUMAN	Actin, cytoplasmic 1 OS=Homo sapiens GN=ACTB PE=1 SV=1	1172.09	2	2342.16	0.0024	5797	KDLYANTVLSGGTTMYPGIADR
P60709	ACTB_HUMAN	Actin, cytoplasmic 1 OS=Homo sapiens GN=ACTB PE=1 SV=1	1172.09	2	2342.16	0.0043	5797	KDLYANTVLSGGTTMYPGIADR
P60709	ACTB_HUMAN	Actin, cytoplasmic 1 OS=Homo sapiens GN=ACTB PE=1 SV=1	1172.09	2	2342.17	0.0075	5797	KDLYANTVLSGGTTMYPGIADR
P60709	ACTB_HUMAN	Actin, cytoplasmic 1 OS=Homo sapiens GN=ACTB PE=1 SV=1	1172.09	2	2342.17	0.0126	5797	KDLYANTVLSGGTTMYPGIADR
P60709	ACTB_HUMAN	Actin, cytoplasmic 1 OS=Homo sapiens GN=ACTB PE=1 SV=1	848.335	3	2541.98	-0.008	5797	HQGVMVGMGQKDSYVGDEAQSK
P60709	ACTB_HUMAN	Actin, cytoplasmic 1 OS=Homo sapiens GN=ACTB PE=1 SV=1	1275.58	2	2549.14	-0.0229	5797	LCYVALDFEQEMATAASSSSLEK
P60709	ACTB_HUMAN	Actin, cytoplasmic 1 OS=Homo sapiens GN=ACTB PE=1 SV=1	850.724	3	2549.15	-0.0171	5797	LCYVALDFEQEMATAASSSSLEK
P60709	ACTB_HUMAN	Actin, cytoplasmic 1 OS=Homo sapiens GN=ACTB PE=1 SV=1	850.725	3	2549.15	-0.0143	5797	LCYVALDFEQEMATAASSSSLEK
P60709	ACTB_HUMAN	Actin, cytoplasmic 1 OS=Homo sapiens GN=ACTB PE=1 SV=1	850.725	3	2549.15	-0.0132	5797	LCYVALDFEQEMATAASSSSLEK
P60709	ACTB_HUMAN	Actin, cytoplasmic 1 OS=Homo sapiens GN=ACTB PE=1 SV=1	850.725	3	2549.15	-0.0127	5797	LCYVALDFEQEMATAASSSSLEK
P60709	ACTB_HUMAN	Actin, cytoplasmic 1 OS=Homo sapiens GN=ACTB PE=1 SV=1	850.725	3	2549.15	-0.0125	5797	LCYVALDFEQEMATAASSSSLEK
P60709	ACTB_HUMAN	Actin, cytoplasmic 1 OS=Homo sapiens GN=ACTB PE=1 SV=1	850.725	3	2549.15	-0.0125	5797	LCYVALDFEQEMATAASSSSLEK
P60709	ACTB_HUMAN	Actin, cytoplasmic 1 OS=Homo sapiens GN=ACTB PE=1 SV=1	1275.59	2	2549.16	-0.0112	5797	LCYVALDFEQEMATAASSSSLEK
P60709	ACTB_HUMAN	Actin, cytoplasmic 1 OS=Homo sapiens GN=ACTB PE=1 SV=1	1275.59	2	2549.16	-0.0109	5797	LCYVALDFEQEMATAASSSSLEK
P60709	ACTB_HUMAN	Actin, cytoplasmic 1 OS=Homo sapiens GN=ACTB PE=1 SV=1	850.726	3	2549.16	-0.0103	5797	LCYVALDFEQEMATAASSSSLEK
P60709	ACTB_HUMAN	Actin, cytoplasmic 1 OS=Homo sapiens GN=ACTB PE=1 SV=1	850.726	3	2549.16	-0.0099	5797	LCYVALDFEQEMATAASSSSLEK
P60709	ACTB_HUMAN	Actin, cytoplasmic 1 OS=Homo sapiens GN=ACTB PE=1 SV=1	850.726	3	2549.16	-0.0096	5797	LCYVALDFEQEMATAASSSSLEK
P60709	ACTB_HUMAN	Actin, cytoplasmic 1 OS=Homo sapiens GN=ACTB PE=1 SV=1	850.726	3	2549.16	-0.0096	5797	LCYVALDFEQEMATAASSSSLEK
P60709	ACTB_HUMAN	Actin, cytoplasmic 1 OS=Homo sapiens GN=ACTB PE=1 SV=1	1275.59	2	2549.16	-0.0094	5797	LCYVALDFEQEMATAASSSSLEK
P60709	ACTB_HUMAN	Actin, cytoplasmic 1 OS=Homo sapiens GN=ACTB PE=1 SV=1	850.726	3	2549.16	-0.0094	5797	LCYVALDFEQEMATAASSSSLEK
P60709	ACTB_HUMAN	Actin, cytoplasmic 1 OS=Homo sapiens GN=ACTB PE=1 SV=1	850.726	3	2549.16	-0.0094	5797	LCYVALDFEQEMATAASSSSLEK
P60709	ACTB_HUMAN	Actin, cytoplasmic 1 OS=Homo sapiens GN=ACTB PE=1 SV=1	850.726	3	2549.16	-0.009	5797	LCYVALDFEQEMATAASSSSLEK
P60709	ACTB_HUMAN	Actin, cytoplasmic 1 OS=Homo sapiens GN=ACTB PE=1 SV=1	850.726	3	2549.16	-0.009	5797	LCYVALDFEQEMATAASSSSLEK
P60709	ACTB_HUMAN	Actin, cytoplasmic 1 OS=Homo sapiens GN=ACTB PE=1 SV=1	850.726	3	2549.16	-0.0088	5797	LCYVALDFEQEMATAASSSSLEK
P60709	ACTB_HUMAN	Actin, cytoplasmic 1 OS=Homo sapiens GN=ACTB PE=1 SV=1	850.726	3	2549.16	-0.0088	5797	LCYVALDFEQEMATAASSSSLEK
P60709	ACTB_HUMAN	Actin, cytoplasmic 1 OS=Homo sapiens GN=ACTB PE=1 SV=1	1275.59	2	2549.16	-0.0087	5797	LCYVALDFEQEMATAASSSSLEK
P60709	ACTB_HUMAN	Actin, cytoplasmic 1 OS=Homo sapiens GN=ACTB PE=1 SV=1	1275.59	2	2549.16	-0.0087	5797	LCYVALDFEQEMATAASSSSLEK
P60709	ACTB_HUMAN	Actin, cytoplasmic 1 OS=Homo sapiens GN=ACTB PE=1 SV=1	850.727	3	2549.16	-0.0085	5797	LCYVALDFEQEMATAASSSSLEK
P60709	ACTB_HUMAN	Actin, cytoplasmic 1 OS=Homo sapiens GN=ACTB PE=1 SV=1	850.727	3	2549.16	-0.0083	5797	LCYVALDFEQEMATAASSSSLEK
P60709	ACTB_HUMAN	Actin, cytoplasmic 1 OS=Homo sapiens GN=ACTB PE=1 SV=1	1275.59	2	2549.16	-0.008	5797	LCYVALDFEQEMATAASSSSLEK
P60709	ACTB_HUMAN	Actin, cytoplasmic 1 OS=Homo sapiens GN=ACTB PE=1 SV=1	1275.59	2	2549.16	-0.008	5797	LCYVALDFEQEMATAASSSSLEK
P60709	ACTB_HUMAN	Actin, cytoplasmic 1 OS=Homo sapiens GN=ACTB PE=1 SV=1	850.727	3	2549.16	-0.0077	5797	LCYVALDFEQEMATAASSSSLEK
P60709	ACTB_HUMAN	Actin, cytoplasmic 1 OS=Homo sapiens GN=ACTB PE=1 SV=1	1275.59	2	2549.16	-0.0077	5797	LCYVALDFEQEMATAASSSSLEK
P60709	ACTB_HUMAN	Actin, cytoplasmic 1 OS=Homo sapiens GN=ACTB PE=1 SV=1	850.727	3	2549.16	-0.0076	5797	LCYVALDFEQEMATAASSSSLEK
P60709	ACTB_HUMAN	Actin, cytoplasmic 1 OS=Homo sapiens GN=ACTB PE=1 SV=1	1275.59	2	2549.16	-0.0075	5797	LCYVALDFEQEMATAASSSSLEK
P60709	ACTB_HUMAN	Actin, cytoplasmic 1 OS=Homo sapiens GN=ACTB PE=1 SV=1	1275.59	2	2549.16	-0.0073	5797	LCYVALDFEQEMATAASSSSLEK
P60709	ACTB_HUMAN	Actin, cytoplasmic 1 OS=Homo sapiens GN=ACTB PE=1 SV=1	1275.59	2	2549.16	-0.0073	5797	LCYVALDFEQEMATAASSSSLEK
P60709	ACTB_HUMAN	Actin, cytoplasmic 1 OS=Homo sapiens GN=ACTB PE=1 SV=1	1275.59	2	2549.16	-0.0073	5797	LCYVALDFEQEMATAASSSSLEK
P60709	ACTB_HUMAN	Actin, cytoplasmic 1 OS=Homo sapiens GN=ACTB PE=1 SV=1	850.727	3	2549.16	-0.0072	5797	LCYVALDFEQEMATAASSSSLEK
P60709	ACTB_HUMAN	Actin, cytoplasmic 1 OS=Homo sapiens GN=ACTB PE=1 SV=1	850.727	3	2549.16	-0.007	5797	LCYVALDFEQEMATAASSSSLEK
P60709	ACTB_HUMAN	Actin, cytoplasmic 1 OS=Homo sapiens GN=ACTB PE=1 SV=1	850.727	3	2549.16	-0.0068	5797	LCYVALDFEQEMATAASSSSLEK
P60709	ACTB_HUMAN	Actin, cytoplasmic 1 OS=Homo sapiens GN=ACTB PE=1 SV=1	1275.59	2	2549.16	-0.0068	5797	LCYVALDFEQEMATAASSSSLEK
P60709	ACTB_HUMAN	Actin, cytoplasmic 1 OS=Homo sapiens GN=ACTB PE=1 SV=1	850.727	3	2549.16	-0.0061	5797	LCYVALDFEQEMATAASSSSLEK
P60709	ACTB_HUMAN	Actin, cytoplasmic 1 OS=Homo sapiens GN=ACTB PE=1 SV=1	850.727	3	2549.16	-0.0061	5797	LCYVALDFEQEMATAASSSSLEK
P60709	ACTB_HUMAN	Actin, cytoplasmic 1 OS=Homo sapiens GN=ACTB PE=1 SV=1	850.727	3	2549.16	-0.0059	5797	LCYVALDFEQEMATAASSSSLEK
P60709	ACTB_HUMAN	Actin, cytoplasmic 1 OS=Homo sapiens GN=ACTB PE=1 SV=1	1275.59	2	2549.16	-0.0051	5797	LCYVALDFEQEMATAASSSSLEK
P60709	ACTB_HUMAN	Actin, cytoplasmic 1 OS=Homo sapiens GN=ACTB PE=1 SV=1	1275.59	2	2549.16	-0.0051	5797	LCYVALDFEQEMATAASSSSLEK
P60709	ACTB_HUMAN	Actin, cytoplasmic 1 OS=Homo sapiens GN=ACTB PE=1 SV=1	1275.59	2	2549.16	-0.0048	5797	LCYVALDFEQEMATAASSSSLEK
P60709	ACTB_HUMAN	Actin, cytoplasmic 1 OS=Homo sapiens GN=ACTB PE=1 SV=1	1275.59	2	2549.16	-0.0046	5797	LCYVALDFEQEMATAASSSSLEK
P60709	ACTB_HUMAN	Actin, cytoplasmic 1 OS=Homo sapiens GN=ACTB PE=1 SV=1	1275.59	2	2549.16	-0.0043	5797	LCYVALDFEQEMATAASSSSLEK
P60709	ACTB_HUMAN	Actin, cytoplasmic 1 OS=Homo sapiens GN=ACTB PE=1 SV=1	850.728	3	2549.16	-0.0041	5797	LCYVALDFEQEMATAASSSSLEK
P60709	ACTB_HUMAN	Actin, cytoplasmic 1 OS=Homo sapiens GN=ACTB PE=1 SV=1	1275.59	2	2549.16	-0.0041	5797	LCYVALDFEQEMATAASSSSLEK
P60709	ACTB_HUMAN	Actin, cytoplasmic 1 OS=Homo sapiens GN=ACTB PE=1 SV=1	1275.59	2	2549.16	-0.0041	5797	LCYVALDFEQEMATAASSSSLEK
P60709	ACTB_HUMAN	Actin, cytoplasmic 1 OS=Homo sapiens GN=ACTB PE=1 SV=1	1275.59	2	2549.16	-0.0041	5797	LCYVALDFEQEMATAASSSSLEK
P60709	ACTB_HUMAN	Actin, cytoplasmic 1 OS=Homo sapiens GN=ACTB PE=1 SV=1	1275.59	2	2549.16	-0.0041	5797	LCYVALDFEQEMATAASSSSLEK
P60709	ACTB_HUMAN	Actin, cytoplasmic 1 OS=Homo sapiens GN=ACTB PE=1 SV=1	850.728	3	2549.16	-0.0039	5797	LCYVALDFEQEMATAASSSSLEK
P60709	ACTB_HUMAN	Actin, cytoplasmic 1 OS=Homo sapiens GN=ACTB PE=1 SV=1	1275.59	2	2549.16	-0.0038	5797	LCYVALDFEQEMATAASSSSLEK
P60709	ACTB_HUMAN	Actin, cytoplasmic 1 OS=Homo sapiens GN=ACTB PE=1 SV=1	1275.59	2	2549.16	-0.0038	5797	LCYVALDFEQEMATAASSSSLEK
P60709	ACTB_HUMAN	Actin, cytoplasmic 1 OS=Homo sapiens GN=ACTB PE=1 SV=1	1275.59	2	2549.16	-0.0036	5797	LCYVALDFEQEMATAASSSSLEK
P60709	ACTB_HUMAN	Actin, cytoplasmic 1 OS=Homo sapiens GN=ACTB PE=1 SV=1	1275.59	2	2549.16	-0.0036	5797	LCYVALDFEQEMATAASSSSLEK
P60709	ACTB_HUMAN	Actin, cytoplasmic 1 OS=Homo sapiens GN=ACTB PE=1 SV=1	1275.59	2	2549.16	-0.0036	5797	LCYVALDFEQEMATAASSSSLEK
P60709	ACTB_HUMAN	Actin, cytoplasmic 1 OS=Homo sapiens GN=ACTB PE=1 SV=1	850.728	3	2549.16	-0.0035	5797	LCYVALDFEQEMATAASSSSLEK
P60709	ACTB_HUMAN	Actin, cytoplasmic 1 OS=Homo sapiens GN=ACTB PE=1 SV=1	850.728	3	2549.16	-0.0035	5797	LCYVALDFEQEMATAASSSSLEK
P60709	ACTB_HUMAN	Actin, cytoplasmic 1 OS=Homo sapiens GN=ACTB PE=1 SV=1	1275.59	2	2549.16	-0.0033	5797	LCYVALDFEQEMATAASSSSLEK
P60709	ACTB_HUMAN	Actin, cytoplasmic 1 OS=Homo sapiens GN=ACTB PE=1 SV=1	1275.59	2	2549.16	-0.0033	5797	LCYVALDFEQEMATAASSSSLEK
P60709	ACTB_HUMAN	Actin, cytoplasmic 1 OS=Homo sapiens GN=ACTB PE=1 SV=1	1275.59	2	2549.16	-0.0033	5797	LCYVALDFEQEMATAASSSSLEK
P60709	ACTB_HUMAN	Actin, cytoplasmic 1 OS=Homo sapiens GN=ACTB PE=1 SV=1	1275.59	2	2549.16	-0.0033	5797	LCYVALDFEQEMATAASSSSLEK
P60709	ACTB_HUMAN	Actin, cytoplasmic 1 OS=Homo sapiens GN=ACTB PE=1 SV=1	1275.59	2	2549.16	-0.0029	5797	LCYVALDFEQEMATAASSSSLEK
P60709	ACTB_HUMAN	Actin, cytoplasmic 1 OS=Homo sapiens GN=ACTB PE=1 SV=1	1275.59	2	2549.16	-0.0029	5797	LCYVALDFEQEMATAASSSSLEK
P60709	ACTB_HUMAN	Actin, cytoplasmic 1 OS=Homo sapiens GN=ACTB PE=1 SV=1	1275.59	2	2549.16	-0.0029	5797	LCYVALDFEQEMATAASSSSLEK
P60709	ACTB_HUMAN	Actin, cytoplasmic 1 OS=Homo sapiens GN=ACTB PE=1 SV=1	850.729	3	2549.16	-0.0028	5797	LCYVALDFEQEMATAASSSSLEK
P60709	ACTB_HUMAN	Actin, cytoplasmic 1 OS=Homo sapiens GN=ACTB PE=1 SV=1	1275.59	2	2549.16	-0.0026	5797	LCYVALDFEQEMATAASSSSLEK
P60709	ACTB_HUMAN	Actin, cytoplasmic 1 OS=Homo sapiens GN=ACTB PE=1 SV=1	1275.59	2	2549.16	-0.0026	5797	LCYVALDFEQEMATAASSSSLEK
P60709	ACTB_HUMAN	Actin, cytoplasmic 1 OS=Homo sapiens GN=ACTB PE=1 SV=1	850.729	3	2549.16	-0.0024	5797	LCYVALDFEQEMATAASSSSLEK
P60709	ACTB_HUMAN	Actin, cytoplasmic 1 OS=Homo sapiens GN=ACTB PE=1 SV=1	1275.59	2	2549.16	-0.0024	5797	LCYVALDFEQEMATAASSSSLEK
P60709	ACTB_HUMAN	Actin, cytoplasmic 1 OS=Homo sapiens GN=ACTB PE=1 SV=1	1275.59	2	2549.16	-0.0024	5797	LCYVALDFEQEMATAASSSSLEK
P60709	ACTB_HUMAN	Actin, cytoplasmic 1 OS=Homo sapiens GN=ACTB PE=1 SV=1	850.729	3	2549.16	-0.0019	5797	LCYVALDFEQEMATAASSSSLEK
P60709	ACTB_HUMAN	Actin, cytoplasmic 1 OS=Homo sapiens GN=ACTB PE=1 SV=1	1275.59	2	2549.16	-0.0019	5797	LCYVALDFEQEMATAASSSSLEK
P60709	ACTB_HUMAN	Actin, cytoplasmic 1 OS=Homo sapiens GN=ACTB PE=1 SV=1	1275.59	2	2549.16	-0.0019	5797	LCYVALDFEQEMATAASSSSLEK
P60709	ACTB_HUMAN	Actin, cytoplasmic 1 OS=Homo sapiens GN=ACTB PE=1 SV=1	850.729	3	2549.16	-0.0017	5797	LCYVALDFEQEMATAASSSSLEK
P60709	ACTB_HUMAN	Actin, cytoplasmic 1 OS=Homo sapiens GN=ACTB PE=1 SV=1	850.729	3	2549.16	-0.0017	5797	LCYVALDFEQEMATAASSSSLEK
P60709	ACTB_HUMAN	Actin, cytoplasmic 1 OS=Homo sapiens GN=ACTB PE=1 SV=1	850.729	3	2549.16	-0.0015	5797	LCYVALDFEQEMATAASSSSLEK
P60709	ACTB_HUMAN	Actin, cytoplasmic 1 OS=Homo sapiens GN=ACTB PE=1 SV=1	1275.59	2	2549.17	-0.0014	5797	LCYVALDFEQEMATAASSSSLEK
P60709	ACTB_HUMAN	Actin, cytoplasmic 1 OS=Homo sapiens GN=ACTB PE=1 SV=1	1275.59	2	2549.17	-0.0014	5797	LCYVALDFEQEMATAASSSSLEK
P60709	ACTB_HUMAN	Actin, cytoplasmic 1 OS=Homo sapiens GN=ACTB PE=1 SV=1	1275.59	2	2549.17	-0.0011	5797	LCYVALDFEQEMATAASSSSLEK
P60709	ACTB_HUMAN	Actin, cytoplasmic 1 OS=Homo sapiens GN=ACTB PE=1 SV=1	1275.59	2	2549.17	-0.0009	5797	LCYVALDFEQEMATAASSSSLEK
P60709	ACTB_HUMAN	Actin, cytoplasmic 1 OS=Homo sapiens GN=ACTB PE=1 SV=1	1275.59	2	2549.17	-0.0009	5797	LCYVALDFEQEMATAASSSSLEK
P60709	ACTB_HUMAN	Actin, cytoplasmic 1 OS=Homo sapiens GN=ACTB PE=1 SV=1	1275.59	2	2549.17	-0.0009	5797	LCYVALDFEQEMATAASSSSLEK
P60709	ACTB_HUMAN	Actin, cytoplasmic 1 OS=Homo sapiens GN=ACTB PE=1 SV=1	1275.59	2	2549.17	-0.0007	5797	LCYVALDFEQEMATAASSSSLEK
P60709	ACTB_HUMAN	Actin, cytoplasmic 1 OS=Homo sapiens GN=ACTB PE=1 SV=1	1275.59	2	2549.17	-0.0004	5797	LCYVALDFEQEMATAASSSSLEK
P60709	ACTB_HUMAN	Actin, cytoplasmic 1 OS=Homo sapiens GN=ACTB PE=1 SV=1	1275.59	2	2549.17	-0.0004	5797	LCYVALDFEQEMATAASSSSLEK
P60709	ACTB_HUMAN	Actin, cytoplasmic 1 OS=Homo sapiens GN=ACTB PE=1 SV=1	1275.59	2	2549.17	-0.0004	5797	LCYVALDFEQEMATAASSSSLEK
P60709	ACTB_HUMAN	Actin, cytoplasmic 1 OS=Homo sapiens GN=ACTB PE=1 SV=1	1275.59	2	2549.17	-0.0002	5797	LCYVALDFEQEMATAASSSSLEK
P60709	ACTB_HUMAN	Actin, cytoplasmic 1 OS=Homo sapiens GN=ACTB PE=1 SV=1	1275.59	2	2549.17	0.0001	5797	LCYVALDFEQEMATAASSSSLEK
P60709	ACTB_HUMAN	Actin, cytoplasmic 1 OS=Homo sapiens GN=ACTB PE=1 SV=1	1275.59	2	2549.17	0.0001	5797	LCYVALDFEQEMATAASSSSLEK
P60709	ACTB_HUMAN	Actin, cytoplasmic 1 OS=Homo sapiens GN=ACTB PE=1 SV=1	1275.59	2	2549.17	0.0003	5797	LCYVALDFEQEMATAASSSSLEK
P60709	ACTB_HUMAN	Actin, cytoplasmic 1 OS=Homo sapiens GN=ACTB PE=1 SV=1	1275.59	2	2549.17	0.0003	5797	LCYVALDFEQEMATAASSSSLEK
P60709	ACTB_HUMAN	Actin, cytoplasmic 1 OS=Homo sapiens GN=ACTB PE=1 SV=1	1275.59	2	2549.17	0.0006	5797	LCYVALDFEQEMATAASSSSLEK
P60709	ACTB_HUMAN	Actin, cytoplasmic 1 OS=Homo sapiens GN=ACTB PE=1 SV=1	1275.59	2	2549.17	0.0006	5797	LCYVALDFEQEMATAASSSSLEK
P60709	ACTB_HUMAN	Actin, cytoplasmic 1 OS=Homo sapiens GN=ACTB PE=1 SV=1	1275.59	2	2549.17	0.0006	5797	LCYVALDFEQEMATAASSSSLEK
P60709	ACTB_HUMAN	Actin, cytoplasmic 1 OS=Homo sapiens GN=ACTB PE=1 SV=1	850.73	3	2549.17	0.0007	5797	LCYVALDFEQEMATAASSSSLEK
P60709	ACTB_HUMAN	Actin, cytoplasmic 1 OS=Homo sapiens GN=ACTB PE=1 SV=1	1275.59	2	2549.17	0.0015	5797	LCYVALDFEQEMATAASSSSLEK
P60709	ACTB_HUMAN	Actin, cytoplasmic 1 OS=Homo sapiens GN=ACTB PE=1 SV=1	1275.59	2	2549.17	0.0015	5797	LCYVALDFEQEMATAASSSSLEK
P60709	ACTB_HUMAN	Actin, cytoplasmic 1 OS=Homo sapiens GN=ACTB PE=1 SV=1	1275.59	2	2549.17	0.0015	5797	LCYVALDFEQEMATAASSSSLEK
P60709	ACTB_HUMAN	Actin, cytoplasmic 1 OS=Homo sapiens GN=ACTB PE=1 SV=1	1275.59	2	2549.17	0.0015	5797	LCYVALDFEQEMATAASSSSLEK
P60709	ACTB_HUMAN	Actin, cytoplasmic 1 OS=Homo sapiens GN=ACTB PE=1 SV=1	1275.59	2	2549.17	0.0018	5797	LCYVALDFEQEMATAASSSSLEK
P60709	ACTB_HUMAN	Actin, cytoplasmic 1 OS=Homo sapiens GN=ACTB PE=1 SV=1	1275.59	2	2549.17	0.0025	5797	LCYVALDFEQEMATAASSSSLEK
P60709	ACTB_HUMAN	Actin, cytoplasmic 1 OS=Homo sapiens GN=ACTB PE=1 SV=1	1275.59	2	2549.17	0.0028	5797	LCYVALDFEQEMATAASSSSLEK
P60709	ACTB_HUMAN	Actin, cytoplasmic 1 OS=Homo sapiens GN=ACTB PE=1 SV=1	1275.59	2	2549.17	0.0028	5797	LCYVALDFEQEMATAASSSSLEK
P60709	ACTB_HUMAN	Actin, cytoplasmic 1 OS=Homo sapiens GN=ACTB PE=1 SV=1	1275.59	2	2549.17	0.003	5797	LCYVALDFEQEMATAASSSSLEK
P60709	ACTB_HUMAN	Actin, cytoplasmic 1 OS=Homo sapiens GN=ACTB PE=1 SV=1	1275.59	2	2549.17	0.0032	5797	LCYVALDFEQEMATAASSSSLEK
P60709	ACTB_HUMAN	Actin, cytoplasmic 1 OS=Homo sapiens GN=ACTB PE=1 SV=1	1275.59	2	2549.17	0.0035	5797	LCYVALDFEQEMATAASSSSLEK
P60709	ACTB_HUMAN	Actin, cytoplasmic 1 OS=Homo sapiens GN=ACTB PE=1 SV=1	1275.59	2	2549.17	0.0037	5797	LCYVALDFEQEMATAASSSSLEK
P60709	ACTB_HUMAN	Actin, cytoplasmic 1 OS=Homo sapiens GN=ACTB PE=1 SV=1	1275.59	2	2549.17	0.0045	5797	LCYVALDFEQEMATAASSSSLEK
P60709	ACTB_HUMAN	Actin, cytoplasmic 1 OS=Homo sapiens GN=ACTB PE=1 SV=1	1275.59	2	2549.17	0.0047	5797	LCYVALDFEQEMATAASSSSLEK
P60709	ACTB_HUMAN	Actin, cytoplasmic 1 OS=Homo sapiens GN=ACTB PE=1 SV=1	1275.59	2	2549.17	0.005	5797	LCYVALDFEQEMATAASSSSLEK
P60709	ACTB_HUMAN	Actin, cytoplasmic 1 OS=Homo sapiens GN=ACTB PE=1 SV=1	1275.59	2	2549.17	0.005	5797	LCYVALDFEQEMATAASSSSLEK
P60709	ACTB_HUMAN	Actin, cytoplasmic 1 OS=Homo sapiens GN=ACTB PE=1 SV=1	1275.59	2	2549.17	0.005	5797	LCYVALDFEQEMATAASSSSLEK
P60709	ACTB_HUMAN	Actin, cytoplasmic 1 OS=Homo sapiens GN=ACTB PE=1 SV=1	1275.59	2	2549.17	0.0052	5797	LCYVALDFEQEMATAASSSSLEK
P60709	ACTB_HUMAN	Actin, cytoplasmic 1 OS=Homo sapiens GN=ACTB PE=1 SV=1	1275.59	2	2549.17	0.0054	5797	LCYVALDFEQEMATAASSSSLEK
P60709	ACTB_HUMAN	Actin, cytoplasmic 1 OS=Homo sapiens GN=ACTB PE=1 SV=1	1275.59	2	2549.17	0.0054	5797	LCYVALDFEQEMATAASSSSLEK
P60709	ACTB_HUMAN	Actin, cytoplasmic 1 OS=Homo sapiens GN=ACTB PE=1 SV=1	1275.59	2	2549.17	0.0054	5797	LCYVALDFEQEMATAASSSSLEK
P60709	ACTB_HUMAN	Actin, cytoplasmic 1 OS=Homo sapiens GN=ACTB PE=1 SV=1	1275.59	2	2549.17	0.0054	5797	LCYVALDFEQEMATAASSSSLEK
P60709	ACTB_HUMAN	Actin, cytoplasmic 1 OS=Homo sapiens GN=ACTB PE=1 SV=1	850.731	3	2549.17	0.0056	5797	LCYVALDFEQEMATAASSSSLEK
P60709	ACTB_HUMAN	Actin, cytoplasmic 1 OS=Homo sapiens GN=ACTB PE=1 SV=1	1275.59	2	2549.17	0.0057	5797	LCYVALDFEQEMATAASSSSLEK
P60709	ACTB_HUMAN	Actin, cytoplasmic 1 OS=Homo sapiens GN=ACTB PE=1 SV=1	1275.59	2	2549.17	0.0064	5797	LCYVALDFEQEMATAASSSSLEK
P60709	ACTB_HUMAN	Actin, cytoplasmic 1 OS=Homo sapiens GN=ACTB PE=1 SV=1	1275.59	2	2549.17	0.0064	5797	LCYVALDFEQEMATAASSSSLEK
P60709	ACTB_HUMAN	Actin, cytoplasmic 1 OS=Homo sapiens GN=ACTB PE=1 SV=1	1275.59	2	2549.17	0.0069	5797	LCYVALDFEQEMATAASSSSLEK
P60709	ACTB_HUMAN	Actin, cytoplasmic 1 OS=Homo sapiens GN=ACTB PE=1 SV=1	1275.59	2	2549.18	0.0086	5797	LCYVALDFEQEMATAASSSSLEK
P60709	ACTB_HUMAN	Actin, cytoplasmic 1 OS=Homo sapiens GN=ACTB PE=1 SV=1	1275.6	2	2549.18	0.0106	5797	LCYVALDFEQEMATAASSSSLEK
P60709	ACTB_HUMAN	Actin, cytoplasmic 1 OS=Homo sapiens GN=ACTB PE=1 SV=1	1275.6	2	2549.18	0.0137	5797	LCYVALDFEQEMATAASSSSLEK
P60709	ACTB_HUMAN	Actin, cytoplasmic 1 OS=Homo sapiens GN=ACTB PE=1 SV=1	1275.6	2	2549.18	0.0145	5797	LCYVALDFEQEMATAASSSSLEK
P60709	ACTB_HUMAN	Actin, cytoplasmic 1 OS=Homo sapiens GN=ACTB PE=1 SV=1	1061.87	3	3182.6	-0.0057	5797	TTGIVMDSGDGVTHTVPIYEGYALPHAILR
P60709	ACTB_HUMAN	Actin, cytoplasmic 1 OS=Homo sapiens GN=ACTB PE=1 SV=1	1061.87	3	3182.6	-0.005	5797	TTGIVMDSGDGVTHTVPIYEGYALPHAILR
P60709	ACTB_HUMAN	Actin, cytoplasmic 1 OS=Homo sapiens GN=ACTB PE=1 SV=1	1061.88	3	3182.6	-0.0028	5797	TTGIVMDSGDGVTHTVPIYEGYALPHAILR
P60709	ACTB_HUMAN	Actin, cytoplasmic 1 OS=Homo sapiens GN=ACTB PE=1 SV=1	1077.82	3	3230.44	-0.011	5797	CPEALFQPSFLGMESCGIHETTFNSIMK
P60709	ACTB_HUMAN	Actin, cytoplasmic 1 OS=Homo sapiens GN=ACTB PE=1 SV=1	1077.82	3	3230.45	-0.0048	5797	CPEALFQPSFLGMESCGIHETTFNSIMK
P60709	ACTB_HUMAN	Actin, cytoplasmic 1 OS=Homo sapiens GN=ACTB PE=1 SV=1	1077.82	3	3230.45	-0.0037	5797	CPEALFQPSFLGMESCGIHETTFNSIMK
P60709	ACTB_HUMAN	Actin, cytoplasmic 1 OS=Homo sapiens GN=ACTB PE=1 SV=1	1077.83	3	3230.45	-0.0011	5797	CPEALFQPSFLGMESCGIHETTFNSIMK
P60709	ACTB_HUMAN	Actin, cytoplasmic 1 OS=Homo sapiens GN=ACTB PE=1 SV=1	1077.83	3	3230.45	-0.0011	5797	CPEALFQPSFLGMESCGIHETTFNSIMK
P60709	ACTB_HUMAN	Actin, cytoplasmic 1 OS=Homo sapiens GN=ACTB PE=1 SV=1	1202.9	3	3605.67	-0.0282	5797	EKMTQIMFETFNTPAMYVAIQAVLSLYASGR
P60709	ACTB_HUMAN	Actin, cytoplasmic 1 OS=Homo sapiens GN=ACTB PE=1 SV=1	1208.24	3	3621.7	0.0049	5797	EKMTQIMFETFNTPAMYVAIQAVLSLYASGR
P63261	ACTG_HUMAN	Actin, cytoplasmic 2 OS=Homo sapiens GN=ACTG1 PE=1 SV=1	362.701	2	723.388	-0.0051	5797	GILTLK
P63261	ACTG_HUMAN	Actin, cytoplasmic 2 OS=Homo sapiens GN=ACTG1 PE=1 SV=1	389.182	2	776.35	0.001	5797	CDVDIR
P63261	ACTG_HUMAN	Actin, cytoplasmic 2 OS=Homo sapiens GN=ACTG1 PE=1 SV=1	389.183	2	776.35	0.0017	5797	CDVDIR
P63261	ACTG_HUMAN	Actin, cytoplasmic 2 OS=Homo sapiens GN=ACTG1 PE=1 SV=1	398.236	2	794.458	-0.0065	5797	IIAPPER
P63261	ACTG_HUMAN	Actin, cytoplasmic 2 OS=Homo sapiens GN=ACTG1 PE=1 SV=1	398.237	2	794.459	-0.0062	5797	IIAPPER
P63261	ACTG_HUMAN	Actin, cytoplasmic 2 OS=Homo sapiens GN=ACTG1 PE=1 SV=1	398.238	2	794.462	-0.0034	5797	IIAPPER
P63261	ACTG_HUMAN	Actin, cytoplasmic 2 OS=Homo sapiens GN=ACTG1 PE=1 SV=1	398.238	2	794.462	-0.0033	5797	IIAPPER
P63261	ACTG_HUMAN	Actin, cytoplasmic 2 OS=Homo sapiens GN=ACTG1 PE=1 SV=1	398.238	2	794.462	-0.0026	5797	IIAPPER
P63261	ACTG_HUMAN	Actin, cytoplasmic 2 OS=Homo sapiens GN=ACTG1 PE=1 SV=1	398.238	2	794.462	-0.0025	5797	IIAPPER
P63261	ACTG_HUMAN	Actin, cytoplasmic 2 OS=Homo sapiens GN=ACTG1 PE=1 SV=1	398.238	2	794.462	-0.0025	5797	IIAPPER
P63261	ACTG_HUMAN	Actin, cytoplasmic 2 OS=Homo sapiens GN=ACTG1 PE=1 SV=1	398.239	2	794.463	-0.0023	5797	IIAPPER
P63261	ACTG_HUMAN	Actin, cytoplasmic 2 OS=Homo sapiens GN=ACTG1 PE=1 SV=1	398.239	2	794.463	-0.002	5797	IIAPPER
P63261	ACTG_HUMAN	Actin, cytoplasmic 2 OS=Homo sapiens GN=ACTG1 PE=1 SV=1	398.239	2	794.463	-0.002	5797	IIAPPER
P63261	ACTG_HUMAN	Actin, cytoplasmic 2 OS=Homo sapiens GN=ACTG1 PE=1 SV=1	398.239	2	794.463	-0.0019	5797	IIAPPER
P63261	ACTG_HUMAN	Actin, cytoplasmic 2 OS=Homo sapiens GN=ACTG1 PE=1 SV=1	398.239	2	794.463	-0.0019	5797	IIAPPER
P63261	ACTG_HUMAN	Actin, cytoplasmic 2 OS=Homo sapiens GN=ACTG1 PE=1 SV=1	398.239	2	794.463	-0.0018	5797	IIAPPER
P63261	ACTG_HUMAN	Actin, cytoplasmic 2 OS=Homo sapiens GN=ACTG1 PE=1 SV=1	398.239	2	794.463	-0.0017	5797	IIAPPER
P63261	ACTG_HUMAN	Actin, cytoplasmic 2 OS=Homo sapiens GN=ACTG1 PE=1 SV=1	398.239	2	794.463	-0.0015	5797	IIAPPER
P63261	ACTG_HUMAN	Actin, cytoplasmic 2 OS=Homo sapiens GN=ACTG1 PE=1 SV=1	398.239	2	794.463	-0.0015	5797	IIAPPER
P63261	ACTG_HUMAN	Actin, cytoplasmic 2 OS=Homo sapiens GN=ACTG1 PE=1 SV=1	398.239	2	794.464	-0.0013	5797	IIAPPER
P63261	ACTG_HUMAN	Actin, cytoplasmic 2 OS=Homo sapiens GN=ACTG1 PE=1 SV=1	398.239	2	794.464	-0.0013	5797	IIAPPER
P63261	ACTG_HUMAN	Actin, cytoplasmic 2 OS=Homo sapiens GN=ACTG1 PE=1 SV=1	398.239	2	794.464	-0.0013	5797	IIAPPER
P63261	ACTG_HUMAN	Actin, cytoplasmic 2 OS=Homo sapiens GN=ACTG1 PE=1 SV=1	398.239	2	794.464	-0.0013	5797	IIAPPER
P63261	ACTG_HUMAN	Actin, cytoplasmic 2 OS=Homo sapiens GN=ACTG1 PE=1 SV=1	398.239	2	794.464	-0.0012	5797	IIAPPER
P63261	ACTG_HUMAN	Actin, cytoplasmic 2 OS=Homo sapiens GN=ACTG1 PE=1 SV=1	398.239	2	794.464	-0.0012	5797	IIAPPER
P63261	ACTG_HUMAN	Actin, cytoplasmic 2 OS=Homo sapiens GN=ACTG1 PE=1 SV=1	398.239	2	794.464	-0.001	5797	IIAPPER
P63261	ACTG_HUMAN	Actin, cytoplasmic 2 OS=Homo sapiens GN=ACTG1 PE=1 SV=1	398.239	2	794.464	-0.001	5797	IIAPPER
P63261	ACTG_HUMAN	Actin, cytoplasmic 2 OS=Homo sapiens GN=ACTG1 PE=1 SV=1	398.239	2	794.464	-0.001	5797	IIAPPER
P63261	ACTG_HUMAN	Actin, cytoplasmic 2 OS=Homo sapiens GN=ACTG1 PE=1 SV=1	398.239	2	794.464	-0.001	5797	IIAPPER
P63261	ACTG_HUMAN	Actin, cytoplasmic 2 OS=Homo sapiens GN=ACTG1 PE=1 SV=1	398.239	2	794.464	-0.001	5797	IIAPPER
P63261	ACTG_HUMAN	Actin, cytoplasmic 2 OS=Homo sapiens GN=ACTG1 PE=1 SV=1	398.239	2	794.464	-0.0009	5797	IIAPPER
P63261	ACTG_HUMAN	Actin, cytoplasmic 2 OS=Homo sapiens GN=ACTG1 PE=1 SV=1	398.239	2	794.464	-0.0009	5797	IIAPPER
P63261	ACTG_HUMAN	Actin, cytoplasmic 2 OS=Homo sapiens GN=ACTG1 PE=1 SV=1	398.239	2	794.464	-0.0009	5797	IIAPPER
P63261	ACTG_HUMAN	Actin, cytoplasmic 2 OS=Homo sapiens GN=ACTG1 PE=1 SV=1	398.239	2	794.464	-0.0009	5797	IIAPPER
P63261	ACTG_HUMAN	Actin, cytoplasmic 2 OS=Homo sapiens GN=ACTG1 PE=1 SV=1	398.239	2	794.464	-0.0008	5797	IIAPPER
P63261	ACTG_HUMAN	Actin, cytoplasmic 2 OS=Homo sapiens GN=ACTG1 PE=1 SV=1	398.239	2	794.464	-0.0008	5797	IIAPPER
P63261	ACTG_HUMAN	Actin, cytoplasmic 2 OS=Homo sapiens GN=ACTG1 PE=1 SV=1	398.239	2	794.464	-0.0007	5797	IIAPPER
P63261	ACTG_HUMAN	Actin, cytoplasmic 2 OS=Homo sapiens GN=ACTG1 PE=1 SV=1	398.24	2	794.464	-0.0006	5797	IIAPPER
P63261	ACTG_HUMAN	Actin, cytoplasmic 2 OS=Homo sapiens GN=ACTG1 PE=1 SV=1	398.24	2	794.464	-0.0006	5797	IIAPPER
P63261	ACTG_HUMAN	Actin, cytoplasmic 2 OS=Homo sapiens GN=ACTG1 PE=1 SV=1	398.24	2	794.464	-0.0006	5797	IIAPPER
P63261	ACTG_HUMAN	Actin, cytoplasmic 2 OS=Homo sapiens GN=ACTG1 PE=1 SV=1	398.24	2	794.464	-0.0006	5797	IIAPPER
P63261	ACTG_HUMAN	Actin, cytoplasmic 2 OS=Homo sapiens GN=ACTG1 PE=1 SV=1	398.24	2	794.465	-0.0005	5797	IIAPPER
P63261	ACTG_HUMAN	Actin, cytoplasmic 2 OS=Homo sapiens GN=ACTG1 PE=1 SV=1	398.24	2	794.465	-0.0005	5797	IIAPPER
P63261	ACTG_HUMAN	Actin, cytoplasmic 2 OS=Homo sapiens GN=ACTG1 PE=1 SV=1	398.24	2	794.465	-0.0004	5797	IIAPPER
P63261	ACTG_HUMAN	Actin, cytoplasmic 2 OS=Homo sapiens GN=ACTG1 PE=1 SV=1	398.24	2	794.465	-0.0004	5797	IIAPPER
P63261	ACTG_HUMAN	Actin, cytoplasmic 2 OS=Homo sapiens GN=ACTG1 PE=1 SV=1	398.24	2	794.465	-0.0003	5797	IIAPPER
P63261	ACTG_HUMAN	Actin, cytoplasmic 2 OS=Homo sapiens GN=ACTG1 PE=1 SV=1	398.24	2	794.465	-0.0003	5797	IIAPPER
P63261	ACTG_HUMAN	Actin, cytoplasmic 2 OS=Homo sapiens GN=ACTG1 PE=1 SV=1	398.24	2	794.465	-0.0003	5797	IIAPPER
P63261	ACTG_HUMAN	Actin, cytoplasmic 2 OS=Homo sapiens GN=ACTG1 PE=1 SV=1	398.24	2	794.465	-0.0003	5797	IIAPPER
P63261	ACTG_HUMAN	Actin, cytoplasmic 2 OS=Homo sapiens GN=ACTG1 PE=1 SV=1	398.24	2	794.465	-0.0003	5797	IIAPPER
P63261	ACTG_HUMAN	Actin, cytoplasmic 2 OS=Homo sapiens GN=ACTG1 PE=1 SV=1	398.24	2	794.465	-0.0002	5797	IIAPPER
P63261	ACTG_HUMAN	Actin, cytoplasmic 2 OS=Homo sapiens GN=ACTG1 PE=1 SV=1	398.24	2	794.465	-0.0002	5797	IIAPPER
P63261	ACTG_HUMAN	Actin, cytoplasmic 2 OS=Homo sapiens GN=ACTG1 PE=1 SV=1	398.24	2	794.465	-0.0002	5797	IIAPPER
P63261	ACTG_HUMAN	Actin, cytoplasmic 2 OS=Homo sapiens GN=ACTG1 PE=1 SV=1	398.24	2	794.465	-0.0002	5797	IIAPPER
P63261	ACTG_HUMAN	Actin, cytoplasmic 2 OS=Homo sapiens GN=ACTG1 PE=1 SV=1	398.24	2	794.465	-0.0002	5797	IIAPPER
P63261	ACTG_HUMAN	Actin, cytoplasmic 2 OS=Homo sapiens GN=ACTG1 PE=1 SV=1	398.24	2	794.465	-0.0001	5797	IIAPPER
P63261	ACTG_HUMAN	Actin, cytoplasmic 2 OS=Homo sapiens GN=ACTG1 PE=1 SV=1	398.24	2	794.465	-0.0001	5797	IIAPPER
P63261	ACTG_HUMAN	Actin, cytoplasmic 2 OS=Homo sapiens GN=ACTG1 PE=1 SV=1	398.24	2	794.465	-0.0001	5797	IIAPPER
P63261	ACTG_HUMAN	Actin, cytoplasmic 2 OS=Homo sapiens GN=ACTG1 PE=1 SV=1	398.24	2	794.465	0	5797	IIAPPER
P63261	ACTG_HUMAN	Actin, cytoplasmic 2 OS=Homo sapiens GN=ACTG1 PE=1 SV=1	398.24	2	794.465	0	5797	IIAPPER
P63261	ACTG_HUMAN	Actin, cytoplasmic 2 OS=Homo sapiens GN=ACTG1 PE=1 SV=1	398.24	2	794.465	0	5797	IIAPPER
P63261	ACTG_HUMAN	Actin, cytoplasmic 2 OS=Homo sapiens GN=ACTG1 PE=1 SV=1	398.24	2	794.465	0	5797	IIAPPER
P63261	ACTG_HUMAN	Actin, cytoplasmic 2 OS=Homo sapiens GN=ACTG1 PE=1 SV=1	398.24	2	794.465	0.0001	5797	IIAPPER
P63261	ACTG_HUMAN	Actin, cytoplasmic 2 OS=Homo sapiens GN=ACTG1 PE=1 SV=1	398.24	2	794.465	0.0001	5797	IIAPPER
P63261	ACTG_HUMAN	Actin, cytoplasmic 2 OS=Homo sapiens GN=ACTG1 PE=1 SV=1	398.24	2	794.465	0.0001	5797	IIAPPER
P63261	ACTG_HUMAN	Actin, cytoplasmic 2 OS=Homo sapiens GN=ACTG1 PE=1 SV=1	398.24	2	794.465	0.0002	5797	IIAPPER
P63261	ACTG_HUMAN	Actin, cytoplasmic 2 OS=Homo sapiens GN=ACTG1 PE=1 SV=1	398.24	2	794.465	0.0002	5797	IIAPPER
P63261	ACTG_HUMAN	Actin, cytoplasmic 2 OS=Homo sapiens GN=ACTG1 PE=1 SV=1	398.24	2	794.465	0.0002	5797	IIAPPER
P63261	ACTG_HUMAN	Actin, cytoplasmic 2 OS=Homo sapiens GN=ACTG1 PE=1 SV=1	398.24	2	794.465	0.0002	5797	IIAPPER
P63261	ACTG_HUMAN	Actin, cytoplasmic 2 OS=Homo sapiens GN=ACTG1 PE=1 SV=1	398.24	2	794.465	0.0002	5797	IIAPPER
P63261	ACTG_HUMAN	Actin, cytoplasmic 2 OS=Homo sapiens GN=ACTG1 PE=1 SV=1	398.24	2	794.465	0.0002	5797	IIAPPER
P63261	ACTG_HUMAN	Actin, cytoplasmic 2 OS=Homo sapiens GN=ACTG1 PE=1 SV=1	398.24	2	794.465	0.0003	5797	IIAPPER
P63261	ACTG_HUMAN	Actin, cytoplasmic 2 OS=Homo sapiens GN=ACTG1 PE=1 SV=1	398.24	2	794.465	0.0003	5797	IIAPPER
P63261	ACTG_HUMAN	Actin, cytoplasmic 2 OS=Homo sapiens GN=ACTG1 PE=1 SV=1	398.24	2	794.465	0.0003	5797	IIAPPER
P63261	ACTG_HUMAN	Actin, cytoplasmic 2 OS=Homo sapiens GN=ACTG1 PE=1 SV=1	398.24	2	794.465	0.0003	5797	IIAPPER
P63261	ACTG_HUMAN	Actin, cytoplasmic 2 OS=Homo sapiens GN=ACTG1 PE=1 SV=1	398.24	2	794.465	0.0003	5797	IIAPPER
P63261	ACTG_HUMAN	Actin, cytoplasmic 2 OS=Homo sapiens GN=ACTG1 PE=1 SV=1	398.24	2	794.465	0.0004	5797	IIAPPER
P63261	ACTG_HUMAN	Actin, cytoplasmic 2 OS=Homo sapiens GN=ACTG1 PE=1 SV=1	398.24	2	794.465	0.0004	5797	IIAPPER
P63261	ACTG_HUMAN	Actin, cytoplasmic 2 OS=Homo sapiens GN=ACTG1 PE=1 SV=1	398.24	2	794.465	0.0004	5797	IIAPPER
P63261	ACTG_HUMAN	Actin, cytoplasmic 2 OS=Homo sapiens GN=ACTG1 PE=1 SV=1	398.24	2	794.465	0.0004	5797	IIAPPER
P63261	ACTG_HUMAN	Actin, cytoplasmic 2 OS=Homo sapiens GN=ACTG1 PE=1 SV=1	398.24	2	794.466	0.0005	5797	IIAPPER
P63261	ACTG_HUMAN	Actin, cytoplasmic 2 OS=Homo sapiens GN=ACTG1 PE=1 SV=1	398.24	2	794.466	0.0005	5797	IIAPPER
P63261	ACTG_HUMAN	Actin, cytoplasmic 2 OS=Homo sapiens GN=ACTG1 PE=1 SV=1	398.24	2	794.466	0.0005	5797	IIAPPER
P63261	ACTG_HUMAN	Actin, cytoplasmic 2 OS=Homo sapiens GN=ACTG1 PE=1 SV=1	398.24	2	794.466	0.0005	5797	IIAPPER
P63261	ACTG_HUMAN	Actin, cytoplasmic 2 OS=Homo sapiens GN=ACTG1 PE=1 SV=1	398.24	2	794.466	0.0005	5797	IIAPPER
P63261	ACTG_HUMAN	Actin, cytoplasmic 2 OS=Homo sapiens GN=ACTG1 PE=1 SV=1	398.24	2	794.466	0.0006	5797	IIAPPER
P63261	ACTG_HUMAN	Actin, cytoplasmic 2 OS=Homo sapiens GN=ACTG1 PE=1 SV=1	398.24	2	794.466	0.0007	5797	IIAPPER
P63261	ACTG_HUMAN	Actin, cytoplasmic 2 OS=Homo sapiens GN=ACTG1 PE=1 SV=1	398.24	2	794.466	0.0007	5797	IIAPPER
P63261	ACTG_HUMAN	Actin, cytoplasmic 2 OS=Homo sapiens GN=ACTG1 PE=1 SV=1	398.24	2	794.466	0.0007	5797	IIAPPER
P63261	ACTG_HUMAN	Actin, cytoplasmic 2 OS=Homo sapiens GN=ACTG1 PE=1 SV=1	398.24	2	794.466	0.0007	5797	IIAPPER
P63261	ACTG_HUMAN	Actin, cytoplasmic 2 OS=Homo sapiens GN=ACTG1 PE=1 SV=1	398.24	2	794.466	0.0007	5797	IIAPPER
P63261	ACTG_HUMAN	Actin, cytoplasmic 2 OS=Homo sapiens GN=ACTG1 PE=1 SV=1	398.24	2	794.466	0.0008	5797	IIAPPER
P63261	ACTG_HUMAN	Actin, cytoplasmic 2 OS=Homo sapiens GN=ACTG1 PE=1 SV=1	398.24	2	794.466	0.0008	5797	IIAPPER
P63261	ACTG_HUMAN	Actin, cytoplasmic 2 OS=Homo sapiens GN=ACTG1 PE=1 SV=1	398.24	2	794.466	0.0008	5797	IIAPPER
P63261	ACTG_HUMAN	Actin, cytoplasmic 2 OS=Homo sapiens GN=ACTG1 PE=1 SV=1	398.24	2	794.466	0.0008	5797	IIAPPER
P63261	ACTG_HUMAN	Actin, cytoplasmic 2 OS=Homo sapiens GN=ACTG1 PE=1 SV=1	398.24	2	794.466	0.0008	5797	IIAPPER
P63261	ACTG_HUMAN	Actin, cytoplasmic 2 OS=Homo sapiens GN=ACTG1 PE=1 SV=1	398.24	2	794.466	0.0008	5797	IIAPPER
P63261	ACTG_HUMAN	Actin, cytoplasmic 2 OS=Homo sapiens GN=ACTG1 PE=1 SV=1	398.24	2	794.466	0.0009	5797	IIAPPER
P63261	ACTG_HUMAN	Actin, cytoplasmic 2 OS=Homo sapiens GN=ACTG1 PE=1 SV=1	398.24	2	794.466	0.0009	5797	IIAPPER
P63261	ACTG_HUMAN	Actin, cytoplasmic 2 OS=Homo sapiens GN=ACTG1 PE=1 SV=1	398.24	2	794.466	0.001	5797	IIAPPER
P63261	ACTG_HUMAN	Actin, cytoplasmic 2 OS=Homo sapiens GN=ACTG1 PE=1 SV=1	398.24	2	794.466	0.001	5797	IIAPPER
P63261	ACTG_HUMAN	Actin, cytoplasmic 2 OS=Homo sapiens GN=ACTG1 PE=1 SV=1	398.24	2	794.466	0.001	5797	IIAPPER
P63261	ACTG_HUMAN	Actin, cytoplasmic 2 OS=Homo sapiens GN=ACTG1 PE=1 SV=1	398.24	2	794.466	0.0011	5797	IIAPPER
P63261	ACTG_HUMAN	Actin, cytoplasmic 2 OS=Homo sapiens GN=ACTG1 PE=1 SV=1	398.24	2	794.466	0.0011	5797	IIAPPER
P63261	ACTG_HUMAN	Actin, cytoplasmic 2 OS=Homo sapiens GN=ACTG1 PE=1 SV=1	398.24	2	794.466	0.0011	5797	IIAPPER
P63261	ACTG_HUMAN	Actin, cytoplasmic 2 OS=Homo sapiens GN=ACTG1 PE=1 SV=1	398.24	2	794.466	0.0012	5797	IIAPPER
P63261	ACTG_HUMAN	Actin, cytoplasmic 2 OS=Homo sapiens GN=ACTG1 PE=1 SV=1	398.24	2	794.466	0.0012	5797	IIAPPER
P63261	ACTG_HUMAN	Actin, cytoplasmic 2 OS=Homo sapiens GN=ACTG1 PE=1 SV=1	398.24	2	794.466	0.0012	5797	IIAPPER
P63261	ACTG_HUMAN	Actin, cytoplasmic 2 OS=Homo sapiens GN=ACTG1 PE=1 SV=1	398.24	2	794.466	0.0012	5797	IIAPPER
P63261	ACTG_HUMAN	Actin, cytoplasmic 2 OS=Homo sapiens GN=ACTG1 PE=1 SV=1	398.24	2	794.466	0.0012	5797	IIAPPER
P63261	ACTG_HUMAN	Actin, cytoplasmic 2 OS=Homo sapiens GN=ACTG1 PE=1 SV=1	398.24	2	794.466	0.0013	5797	IIAPPER
P63261	ACTG_HUMAN	Actin, cytoplasmic 2 OS=Homo sapiens GN=ACTG1 PE=1 SV=1	398.24	2	794.466	0.0013	5797	IIAPPER
P63261	ACTG_HUMAN	Actin, cytoplasmic 2 OS=Homo sapiens GN=ACTG1 PE=1 SV=1	398.24	2	794.466	0.0013	5797	IIAPPER
P63261	ACTG_HUMAN	Actin, cytoplasmic 2 OS=Homo sapiens GN=ACTG1 PE=1 SV=1	398.24	2	794.466	0.0014	5797	IIAPPER
P63261	ACTG_HUMAN	Actin, cytoplasmic 2 OS=Homo sapiens GN=ACTG1 PE=1 SV=1	398.24	2	794.466	0.0014	5797	IIAPPER
P63261	ACTG_HUMAN	Actin, cytoplasmic 2 OS=Homo sapiens GN=ACTG1 PE=1 SV=1	398.24	2	794.466	0.0015	5797	IIAPPER
P63261	ACTG_HUMAN	Actin, cytoplasmic 2 OS=Homo sapiens GN=ACTG1 PE=1 SV=1	398.24	2	794.466	0.0015	5797	IIAPPER
P63261	ACTG_HUMAN	Actin, cytoplasmic 2 OS=Homo sapiens GN=ACTG1 PE=1 SV=1	398.24	2	794.466	0.0015	5797	IIAPPER
P63261	ACTG_HUMAN	Actin, cytoplasmic 2 OS=Homo sapiens GN=ACTG1 PE=1 SV=1	398.241	2	794.467	0.0016	5797	IIAPPER
P63261	ACTG_HUMAN	Actin, cytoplasmic 2 OS=Homo sapiens GN=ACTG1 PE=1 SV=1	398.241	2	794.467	0.0016	5797	IIAPPER
P63261	ACTG_HUMAN	Actin, cytoplasmic 2 OS=Homo sapiens GN=ACTG1 PE=1 SV=1	398.241	2	794.467	0.0017	5797	IIAPPER
P63261	ACTG_HUMAN	Actin, cytoplasmic 2 OS=Homo sapiens GN=ACTG1 PE=1 SV=1	398.241	2	794.467	0.0017	5797	IIAPPER
P63261	ACTG_HUMAN	Actin, cytoplasmic 2 OS=Homo sapiens GN=ACTG1 PE=1 SV=1	398.241	2	794.467	0.0018	5797	IIAPPER
P63261	ACTG_HUMAN	Actin, cytoplasmic 2 OS=Homo sapiens GN=ACTG1 PE=1 SV=1	398.241	2	794.467	0.0018	5797	IIAPPER
P63261	ACTG_HUMAN	Actin, cytoplasmic 2 OS=Homo sapiens GN=ACTG1 PE=1 SV=1	398.241	2	794.467	0.0018	5797	IIAPPER
P63261	ACTG_HUMAN	Actin, cytoplasmic 2 OS=Homo sapiens GN=ACTG1 PE=1 SV=1	398.241	2	794.467	0.0018	5797	IIAPPER
P63261	ACTG_HUMAN	Actin, cytoplasmic 2 OS=Homo sapiens GN=ACTG1 PE=1 SV=1	398.241	2	794.467	0.0019	5797	IIAPPER
P63261	ACTG_HUMAN	Actin, cytoplasmic 2 OS=Homo sapiens GN=ACTG1 PE=1 SV=1	398.241	2	794.467	0.0019	5797	IIAPPER
P63261	ACTG_HUMAN	Actin, cytoplasmic 2 OS=Homo sapiens GN=ACTG1 PE=1 SV=1	398.241	2	794.467	0.002	5797	IIAPPER
P63261	ACTG_HUMAN	Actin, cytoplasmic 2 OS=Homo sapiens GN=ACTG1 PE=1 SV=1	398.241	2	794.467	0.002	5797	IIAPPER
P63261	ACTG_HUMAN	Actin, cytoplasmic 2 OS=Homo sapiens GN=ACTG1 PE=1 SV=1	398.241	2	794.467	0.002	5797	IIAPPER
P63261	ACTG_HUMAN	Actin, cytoplasmic 2 OS=Homo sapiens GN=ACTG1 PE=1 SV=1	398.241	2	794.467	0.0023	5797	IIAPPER
P63261	ACTG_HUMAN	Actin, cytoplasmic 2 OS=Homo sapiens GN=ACTG1 PE=1 SV=1	398.241	2	794.467	0.0023	5797	IIAPPER
P63261	ACTG_HUMAN	Actin, cytoplasmic 2 OS=Homo sapiens GN=ACTG1 PE=1 SV=1	398.241	2	794.467	0.0023	5797	IIAPPER
P63261	ACTG_HUMAN	Actin, cytoplasmic 2 OS=Homo sapiens GN=ACTG1 PE=1 SV=1	398.241	2	794.467	0.0023	5797	IIAPPER
P63261	ACTG_HUMAN	Actin, cytoplasmic 2 OS=Homo sapiens GN=ACTG1 PE=1 SV=1	398.241	2	794.467	0.0024	5797	IIAPPER
P63261	ACTG_HUMAN	Actin, cytoplasmic 2 OS=Homo sapiens GN=ACTG1 PE=1 SV=1	398.241	2	794.467	0.0024	5797	IIAPPER
P63261	ACTG_HUMAN	Actin, cytoplasmic 2 OS=Homo sapiens GN=ACTG1 PE=1 SV=1	398.241	2	794.467	0.0024	5797	IIAPPER
P63261	ACTG_HUMAN	Actin, cytoplasmic 2 OS=Homo sapiens GN=ACTG1 PE=1 SV=1	398.241	2	794.468	0.0026	5797	IIAPPER
P63261	ACTG_HUMAN	Actin, cytoplasmic 2 OS=Homo sapiens GN=ACTG1 PE=1 SV=1	398.241	2	794.468	0.0026	5797	IIAPPER
P63261	ACTG_HUMAN	Actin, cytoplasmic 2 OS=Homo sapiens GN=ACTG1 PE=1 SV=1	398.241	2	794.468	0.0026	5797	IIAPPER
P63261	ACTG_HUMAN	Actin, cytoplasmic 2 OS=Homo sapiens GN=ACTG1 PE=1 SV=1	398.241	2	794.468	0.0027	5797	IIAPPER
P63261	ACTG_HUMAN	Actin, cytoplasmic 2 OS=Homo sapiens GN=ACTG1 PE=1 SV=1	398.241	2	794.468	0.0027	5797	IIAPPER
P63261	ACTG_HUMAN	Actin, cytoplasmic 2 OS=Homo sapiens GN=ACTG1 PE=1 SV=1	398.241	2	794.468	0.0027	5797	IIAPPER
P63261	ACTG_HUMAN	Actin, cytoplasmic 2 OS=Homo sapiens GN=ACTG1 PE=1 SV=1	398.241	2	794.468	0.0027	5797	IIAPPER
P63261	ACTG_HUMAN	Actin, cytoplasmic 2 OS=Homo sapiens GN=ACTG1 PE=1 SV=1	398.241	2	794.468	0.0027	5797	IIAPPER
P63261	ACTG_HUMAN	Actin, cytoplasmic 2 OS=Homo sapiens GN=ACTG1 PE=1 SV=1	398.241	2	794.468	0.0029	5797	IIAPPER
P63261	ACTG_HUMAN	Actin, cytoplasmic 2 OS=Homo sapiens GN=ACTG1 PE=1 SV=1	398.241	2	794.468	0.003	5797	IIAPPER
P63261	ACTG_HUMAN	Actin, cytoplasmic 2 OS=Homo sapiens GN=ACTG1 PE=1 SV=1	398.241	2	794.468	0.0031	5797	IIAPPER
P63261	ACTG_HUMAN	Actin, cytoplasmic 2 OS=Homo sapiens GN=ACTG1 PE=1 SV=1	398.241	2	794.468	0.0031	5797	IIAPPER
P63261	ACTG_HUMAN	Actin, cytoplasmic 2 OS=Homo sapiens GN=ACTG1 PE=1 SV=1	398.241	2	794.468	0.0033	5797	IIAPPER
P63261	ACTG_HUMAN	Actin, cytoplasmic 2 OS=Homo sapiens GN=ACTG1 PE=1 SV=1	398.241	2	794.468	0.0034	5797	IIAPPER
P63261	ACTG_HUMAN	Actin, cytoplasmic 2 OS=Homo sapiens GN=ACTG1 PE=1 SV=1	398.241	2	794.468	0.0034	5797	IIAPPER
P63261	ACTG_HUMAN	Actin, cytoplasmic 2 OS=Homo sapiens GN=ACTG1 PE=1 SV=1	398.242	2	794.469	0.0036	5797	IIAPPER
P63261	ACTG_HUMAN	Actin, cytoplasmic 2 OS=Homo sapiens GN=ACTG1 PE=1 SV=1	398.242	2	794.469	0.004	5797	IIAPPER
P63261	ACTG_HUMAN	Actin, cytoplasmic 2 OS=Homo sapiens GN=ACTG1 PE=1 SV=1	398.242	2	794.469	0.0041	5797	IIAPPER
P63261	ACTG_HUMAN	Actin, cytoplasmic 2 OS=Homo sapiens GN=ACTG1 PE=1 SV=1	398.242	2	794.469	0.0044	5797	IIAPPER
P63261	ACTG_HUMAN	Actin, cytoplasmic 2 OS=Homo sapiens GN=ACTG1 PE=1 SV=1	398.242	2	794.47	0.0048	5797	IIAPPER
P63261	ACTG_HUMAN	Actin, cytoplasmic 2 OS=Homo sapiens GN=ACTG1 PE=1 SV=1	398.243	2	794.471	0.0055	5797	IIAPPER
P63261	ACTG_HUMAN	Actin, cytoplasmic 2 OS=Homo sapiens GN=ACTG1 PE=1 SV=1	400.772	2	799.53	0.0018	5797	RGILTLK
P63261	ACTG_HUMAN	Actin, cytoplasmic 2 OS=Homo sapiens GN=ACTG1 PE=1 SV=1	400.773	2	799.531	0.003	5797	RGILTLK
P63261	ACTG_HUMAN	Actin, cytoplasmic 2 OS=Homo sapiens GN=ACTG1 PE=1 SV=1	400.774	2	799.532	0.0044	5797	RGILTLK
P63261	ACTG_HUMAN	Actin, cytoplasmic 2 OS=Homo sapiens GN=ACTG1 PE=1 SV=1	400.774	2	799.533	0.0054	5797	RGILTLK
P63261	ACTG_HUMAN	Actin, cytoplasmic 2 OS=Homo sapiens GN=ACTG1 PE=1 SV=1	440.757	2	879.499	0.005	5797	RGILTLK
P63261	ACTG_HUMAN	Actin, cytoplasmic 2 OS=Homo sapiens GN=ACTG1 PE=1 SV=1	488.725	2	975.436	-0.005	5797	AGFAGDDAPR
P63261	ACTG_HUMAN	Actin, cytoplasmic 2 OS=Homo sapiens GN=ACTG1 PE=1 SV=1	488.726	2	975.437	-0.0044	5797	AGFAGDDAPR
P63261	ACTG_HUMAN	Actin, cytoplasmic 2 OS=Homo sapiens GN=ACTG1 PE=1 SV=1	488.726	2	975.437	-0.0041	5797	AGFAGDDAPR
P63261	ACTG_HUMAN	Actin, cytoplasmic 2 OS=Homo sapiens GN=ACTG1 PE=1 SV=1	488.726	2	975.437	-0.0041	5797	AGFAGDDAPR
P63261	ACTG_HUMAN	Actin, cytoplasmic 2 OS=Homo sapiens GN=ACTG1 PE=1 SV=1	488.726	2	975.438	-0.003	5797	AGFAGDDAPR
P63261	ACTG_HUMAN	Actin, cytoplasmic 2 OS=Homo sapiens GN=ACTG1 PE=1 SV=1	488.726	2	975.438	-0.0029	5797	AGFAGDDAPR
P63261	ACTG_HUMAN	Actin, cytoplasmic 2 OS=Homo sapiens GN=ACTG1 PE=1 SV=1	488.726	2	975.438	-0.0027	5797	AGFAGDDAPR
P63261	ACTG_HUMAN	Actin, cytoplasmic 2 OS=Homo sapiens GN=ACTG1 PE=1 SV=1	488.726	2	975.438	-0.0026	5797	AGFAGDDAPR
P63261	ACTG_HUMAN	Actin, cytoplasmic 2 OS=Homo sapiens GN=ACTG1 PE=1 SV=1	488.726	2	975.438	-0.0026	5797	AGFAGDDAPR
P63261	ACTG_HUMAN	Actin, cytoplasmic 2 OS=Homo sapiens GN=ACTG1 PE=1 SV=1	488.726	2	975.438	-0.0026	5797	AGFAGDDAPR
P63261	ACTG_HUMAN	Actin, cytoplasmic 2 OS=Homo sapiens GN=ACTG1 PE=1 SV=1	488.726	2	975.438	-0.0026	5797	AGFAGDDAPR
P63261	ACTG_HUMAN	Actin, cytoplasmic 2 OS=Homo sapiens GN=ACTG1 PE=1 SV=1	488.726	2	975.438	-0.0025	5797	AGFAGDDAPR
P63261	ACTG_HUMAN	Actin, cytoplasmic 2 OS=Homo sapiens GN=ACTG1 PE=1 SV=1	488.727	2	975.439	-0.0024	5797	AGFAGDDAPR
P63261	ACTG_HUMAN	Actin, cytoplasmic 2 OS=Homo sapiens GN=ACTG1 PE=1 SV=1	488.727	2	975.439	-0.0024	5797	AGFAGDDAPR
P63261	ACTG_HUMAN	Actin, cytoplasmic 2 OS=Homo sapiens GN=ACTG1 PE=1 SV=1	488.727	2	975.439	-0.0024	5797	AGFAGDDAPR
P63261	ACTG_HUMAN	Actin, cytoplasmic 2 OS=Homo sapiens GN=ACTG1 PE=1 SV=1	488.727	2	975.439	-0.0024	5797	AGFAGDDAPR
P63261	ACTG_HUMAN	Actin, cytoplasmic 2 OS=Homo sapiens GN=ACTG1 PE=1 SV=1	488.727	2	975.439	-0.0023	5797	AGFAGDDAPR
P63261	ACTG_HUMAN	Actin, cytoplasmic 2 OS=Homo sapiens GN=ACTG1 PE=1 SV=1	488.727	2	975.439	-0.0023	5797	AGFAGDDAPR
P63261	ACTG_HUMAN	Actin, cytoplasmic 2 OS=Homo sapiens GN=ACTG1 PE=1 SV=1	488.727	2	975.439	-0.0023	5797	AGFAGDDAPR
P63261	ACTG_HUMAN	Actin, cytoplasmic 2 OS=Homo sapiens GN=ACTG1 PE=1 SV=1	488.727	2	975.439	-0.0023	5797	AGFAGDDAPR
P63261	ACTG_HUMAN	Actin, cytoplasmic 2 OS=Homo sapiens GN=ACTG1 PE=1 SV=1	488.727	2	975.439	-0.0022	5797	AGFAGDDAPR
P63261	ACTG_HUMAN	Actin, cytoplasmic 2 OS=Homo sapiens GN=ACTG1 PE=1 SV=1	488.727	2	975.439	-0.0021	5797	AGFAGDDAPR
P63261	ACTG_HUMAN	Actin, cytoplasmic 2 OS=Homo sapiens GN=ACTG1 PE=1 SV=1	488.727	2	975.439	-0.002	5797	AGFAGDDAPR
P63261	ACTG_HUMAN	Actin, cytoplasmic 2 OS=Homo sapiens GN=ACTG1 PE=1 SV=1	488.727	2	975.439	-0.002	5797	AGFAGDDAPR
P63261	ACTG_HUMAN	Actin, cytoplasmic 2 OS=Homo sapiens GN=ACTG1 PE=1 SV=1	488.727	2	975.439	-0.002	5797	AGFAGDDAPR
P63261	ACTG_HUMAN	Actin, cytoplasmic 2 OS=Homo sapiens GN=ACTG1 PE=1 SV=1	488.727	2	975.439	-0.002	5797	AGFAGDDAPR
P63261	ACTG_HUMAN	Actin, cytoplasmic 2 OS=Homo sapiens GN=ACTG1 PE=1 SV=1	488.727	2	975.439	-0.0019	5797	AGFAGDDAPR
P63261	ACTG_HUMAN	Actin, cytoplasmic 2 OS=Homo sapiens GN=ACTG1 PE=1 SV=1	488.727	2	975.439	-0.0019	5797	AGFAGDDAPR
P63261	ACTG_HUMAN	Actin, cytoplasmic 2 OS=Homo sapiens GN=ACTG1 PE=1 SV=1	488.727	2	975.439	-0.0019	5797	AGFAGDDAPR
P63261	ACTG_HUMAN	Actin, cytoplasmic 2 OS=Homo sapiens GN=ACTG1 PE=1 SV=1	488.727	2	975.439	-0.0019	5797	AGFAGDDAPR
P63261	ACTG_HUMAN	Actin, cytoplasmic 2 OS=Homo sapiens GN=ACTG1 PE=1 SV=1	488.727	2	975.439	-0.0019	5797	AGFAGDDAPR
P63261	ACTG_HUMAN	Actin, cytoplasmic 2 OS=Homo sapiens GN=ACTG1 PE=1 SV=1	488.727	2	975.439	-0.0019	5797	AGFAGDDAPR
P63261	ACTG_HUMAN	Actin, cytoplasmic 2 OS=Homo sapiens GN=ACTG1 PE=1 SV=1	488.727	2	975.439	-0.0018	5797	AGFAGDDAPR
P63261	ACTG_HUMAN	Actin, cytoplasmic 2 OS=Homo sapiens GN=ACTG1 PE=1 SV=1	488.727	2	975.439	-0.0018	5797	AGFAGDDAPR
P63261	ACTG_HUMAN	Actin, cytoplasmic 2 OS=Homo sapiens GN=ACTG1 PE=1 SV=1	488.727	2	975.439	-0.0018	5797	AGFAGDDAPR
P63261	ACTG_HUMAN	Actin, cytoplasmic 2 OS=Homo sapiens GN=ACTG1 PE=1 SV=1	488.727	2	975.439	-0.0017	5797	AGFAGDDAPR
P63261	ACTG_HUMAN	Actin, cytoplasmic 2 OS=Homo sapiens GN=ACTG1 PE=1 SV=1	488.727	2	975.439	-0.0017	5797	AGFAGDDAPR
P63261	ACTG_HUMAN	Actin, cytoplasmic 2 OS=Homo sapiens GN=ACTG1 PE=1 SV=1	488.727	2	975.439	-0.0017	5797	AGFAGDDAPR
P63261	ACTG_HUMAN	Actin, cytoplasmic 2 OS=Homo sapiens GN=ACTG1 PE=1 SV=1	488.727	2	975.439	-0.0017	5797	AGFAGDDAPR
P63261	ACTG_HUMAN	Actin, cytoplasmic 2 OS=Homo sapiens GN=ACTG1 PE=1 SV=1	488.727	2	975.439	-0.0017	5797	AGFAGDDAPR
P63261	ACTG_HUMAN	Actin, cytoplasmic 2 OS=Homo sapiens GN=ACTG1 PE=1 SV=1	488.727	2	975.439	-0.0017	5797	AGFAGDDAPR
P63261	ACTG_HUMAN	Actin, cytoplasmic 2 OS=Homo sapiens GN=ACTG1 PE=1 SV=1	488.727	2	975.439	-0.0016	5797	AGFAGDDAPR
P63261	ACTG_HUMAN	Actin, cytoplasmic 2 OS=Homo sapiens GN=ACTG1 PE=1 SV=1	488.727	2	975.439	-0.0016	5797	AGFAGDDAPR
P63261	ACTG_HUMAN	Actin, cytoplasmic 2 OS=Homo sapiens GN=ACTG1 PE=1 SV=1	488.727	2	975.439	-0.0016	5797	AGFAGDDAPR
P63261	ACTG_HUMAN	Actin, cytoplasmic 2 OS=Homo sapiens GN=ACTG1 PE=1 SV=1	488.727	2	975.439	-0.0016	5797	AGFAGDDAPR
P63261	ACTG_HUMAN	Actin, cytoplasmic 2 OS=Homo sapiens GN=ACTG1 PE=1 SV=1	488.727	2	975.439	-0.0015	5797	AGFAGDDAPR
P63261	ACTG_HUMAN	Actin, cytoplasmic 2 OS=Homo sapiens GN=ACTG1 PE=1 SV=1	488.727	2	975.439	-0.0015	5797	AGFAGDDAPR
P63261	ACTG_HUMAN	Actin, cytoplasmic 2 OS=Homo sapiens GN=ACTG1 PE=1 SV=1	488.727	2	975.439	-0.0015	5797	AGFAGDDAPR
P63261	ACTG_HUMAN	Actin, cytoplasmic 2 OS=Homo sapiens GN=ACTG1 PE=1 SV=1	488.727	2	975.439	-0.0015	5797	AGFAGDDAPR
P63261	ACTG_HUMAN	Actin, cytoplasmic 2 OS=Homo sapiens GN=ACTG1 PE=1 SV=1	488.727	2	975.439	-0.0015	5797	AGFAGDDAPR
P63261	ACTG_HUMAN	Actin, cytoplasmic 2 OS=Homo sapiens GN=ACTG1 PE=1 SV=1	488.727	2	975.439	-0.0015	5797	AGFAGDDAPR
P63261	ACTG_HUMAN	Actin, cytoplasmic 2 OS=Homo sapiens GN=ACTG1 PE=1 SV=1	488.727	2	975.439	-0.0015	5797	AGFAGDDAPR
P63261	ACTG_HUMAN	Actin, cytoplasmic 2 OS=Homo sapiens GN=ACTG1 PE=1 SV=1	488.727	2	975.44	-0.0013	5797	AGFAGDDAPR
P63261	ACTG_HUMAN	Actin, cytoplasmic 2 OS=Homo sapiens GN=ACTG1 PE=1 SV=1	488.727	2	975.44	-0.0013	5797	AGFAGDDAPR
P63261	ACTG_HUMAN	Actin, cytoplasmic 2 OS=Homo sapiens GN=ACTG1 PE=1 SV=1	488.727	2	975.44	-0.0013	5797	AGFAGDDAPR
P63261	ACTG_HUMAN	Actin, cytoplasmic 2 OS=Homo sapiens GN=ACTG1 PE=1 SV=1	488.727	2	975.44	-0.0013	5797	AGFAGDDAPR
P63261	ACTG_HUMAN	Actin, cytoplasmic 2 OS=Homo sapiens GN=ACTG1 PE=1 SV=1	488.727	2	975.44	-0.0013	5797	AGFAGDDAPR
P63261	ACTG_HUMAN	Actin, cytoplasmic 2 OS=Homo sapiens GN=ACTG1 PE=1 SV=1	488.727	2	975.44	-0.0012	5797	AGFAGDDAPR
P63261	ACTG_HUMAN	Actin, cytoplasmic 2 OS=Homo sapiens GN=ACTG1 PE=1 SV=1	488.727	2	975.44	-0.0012	5797	AGFAGDDAPR
P63261	ACTG_HUMAN	Actin, cytoplasmic 2 OS=Homo sapiens GN=ACTG1 PE=1 SV=1	488.727	2	975.44	-0.0012	5797	AGFAGDDAPR
P63261	ACTG_HUMAN	Actin, cytoplasmic 2 OS=Homo sapiens GN=ACTG1 PE=1 SV=1	488.727	2	975.44	-0.0012	5797	AGFAGDDAPR
P63261	ACTG_HUMAN	Actin, cytoplasmic 2 OS=Homo sapiens GN=ACTG1 PE=1 SV=1	488.727	2	975.44	-0.0012	5797	AGFAGDDAPR
P63261	ACTG_HUMAN	Actin, cytoplasmic 2 OS=Homo sapiens GN=ACTG1 PE=1 SV=1	488.727	2	975.44	-0.0011	5797	AGFAGDDAPR
P63261	ACTG_HUMAN	Actin, cytoplasmic 2 OS=Homo sapiens GN=ACTG1 PE=1 SV=1	488.727	2	975.44	-0.0011	5797	AGFAGDDAPR
P63261	ACTG_HUMAN	Actin, cytoplasmic 2 OS=Homo sapiens GN=ACTG1 PE=1 SV=1	488.727	2	975.44	-0.0011	5797	AGFAGDDAPR
P63261	ACTG_HUMAN	Actin, cytoplasmic 2 OS=Homo sapiens GN=ACTG1 PE=1 SV=1	488.727	2	975.44	-0.0011	5797	AGFAGDDAPR
P63261	ACTG_HUMAN	Actin, cytoplasmic 2 OS=Homo sapiens GN=ACTG1 PE=1 SV=1	488.727	2	975.44	-0.001	5797	AGFAGDDAPR
P63261	ACTG_HUMAN	Actin, cytoplasmic 2 OS=Homo sapiens GN=ACTG1 PE=1 SV=1	488.727	2	975.44	-0.001	5797	AGFAGDDAPR
P63261	ACTG_HUMAN	Actin, cytoplasmic 2 OS=Homo sapiens GN=ACTG1 PE=1 SV=1	488.727	2	975.44	-0.001	5797	AGFAGDDAPR
P63261	ACTG_HUMAN	Actin, cytoplasmic 2 OS=Homo sapiens GN=ACTG1 PE=1 SV=1	488.727	2	975.44	-0.001	5797	AGFAGDDAPR
P63261	ACTG_HUMAN	Actin, cytoplasmic 2 OS=Homo sapiens GN=ACTG1 PE=1 SV=1	488.727	2	975.44	-0.001	5797	AGFAGDDAPR
P63261	ACTG_HUMAN	Actin, cytoplasmic 2 OS=Homo sapiens GN=ACTG1 PE=1 SV=1	488.727	2	975.44	-0.001	5797	AGFAGDDAPR
P63261	ACTG_HUMAN	Actin, cytoplasmic 2 OS=Homo sapiens GN=ACTG1 PE=1 SV=1	488.727	2	975.44	-0.001	5797	AGFAGDDAPR
P63261	ACTG_HUMAN	Actin, cytoplasmic 2 OS=Homo sapiens GN=ACTG1 PE=1 SV=1	488.727	2	975.44	-0.0009	5797	AGFAGDDAPR
P63261	ACTG_HUMAN	Actin, cytoplasmic 2 OS=Homo sapiens GN=ACTG1 PE=1 SV=1	488.727	2	975.44	-0.0009	5797	AGFAGDDAPR
P63261	ACTG_HUMAN	Actin, cytoplasmic 2 OS=Homo sapiens GN=ACTG1 PE=1 SV=1	488.727	2	975.44	-0.0008	5797	AGFAGDDAPR
P63261	ACTG_HUMAN	Actin, cytoplasmic 2 OS=Homo sapiens GN=ACTG1 PE=1 SV=1	488.727	2	975.44	-0.0008	5797	AGFAGDDAPR
P63261	ACTG_HUMAN	Actin, cytoplasmic 2 OS=Homo sapiens GN=ACTG1 PE=1 SV=1	488.727	2	975.44	-0.0008	5797	AGFAGDDAPR
P63261	ACTG_HUMAN	Actin, cytoplasmic 2 OS=Homo sapiens GN=ACTG1 PE=1 SV=1	488.727	2	975.44	-0.0008	5797	AGFAGDDAPR
P63261	ACTG_HUMAN	Actin, cytoplasmic 2 OS=Homo sapiens GN=ACTG1 PE=1 SV=1	488.727	2	975.44	-0.0007	5797	AGFAGDDAPR
P63261	ACTG_HUMAN	Actin, cytoplasmic 2 OS=Homo sapiens GN=ACTG1 PE=1 SV=1	488.727	2	975.44	-0.0007	5797	AGFAGDDAPR
P63261	ACTG_HUMAN	Actin, cytoplasmic 2 OS=Homo sapiens GN=ACTG1 PE=1 SV=1	488.727	2	975.44	-0.0007	5797	AGFAGDDAPR
P63261	ACTG_HUMAN	Actin, cytoplasmic 2 OS=Homo sapiens GN=ACTG1 PE=1 SV=1	488.727	2	975.44	-0.0007	5797	AGFAGDDAPR
P63261	ACTG_HUMAN	Actin, cytoplasmic 2 OS=Homo sapiens GN=ACTG1 PE=1 SV=1	488.727	2	975.44	-0.0007	5797	AGFAGDDAPR
P63261	ACTG_HUMAN	Actin, cytoplasmic 2 OS=Homo sapiens GN=ACTG1 PE=1 SV=1	488.727	2	975.44	-0.0007	5797	AGFAGDDAPR
P63261	ACTG_HUMAN	Actin, cytoplasmic 2 OS=Homo sapiens GN=ACTG1 PE=1 SV=1	488.727	2	975.44	-0.0007	5797	AGFAGDDAPR
P63261	ACTG_HUMAN	Actin, cytoplasmic 2 OS=Homo sapiens GN=ACTG1 PE=1 SV=1	488.728	2	975.44	-0.0006	5797	AGFAGDDAPR
P63261	ACTG_HUMAN	Actin, cytoplasmic 2 OS=Homo sapiens GN=ACTG1 PE=1 SV=1	488.728	2	975.441	-0.0005	5797	AGFAGDDAPR
P63261	ACTG_HUMAN	Actin, cytoplasmic 2 OS=Homo sapiens GN=ACTG1 PE=1 SV=1	488.728	2	975.441	-0.0005	5797	AGFAGDDAPR
P63261	ACTG_HUMAN	Actin, cytoplasmic 2 OS=Homo sapiens GN=ACTG1 PE=1 SV=1	488.728	2	975.441	-0.0004	5797	AGFAGDDAPR
P63261	ACTG_HUMAN	Actin, cytoplasmic 2 OS=Homo sapiens GN=ACTG1 PE=1 SV=1	488.728	2	975.441	-0.0004	5797	AGFAGDDAPR
P63261	ACTG_HUMAN	Actin, cytoplasmic 2 OS=Homo sapiens GN=ACTG1 PE=1 SV=1	488.728	2	975.441	-0.0004	5797	AGFAGDDAPR
P63261	ACTG_HUMAN	Actin, cytoplasmic 2 OS=Homo sapiens GN=ACTG1 PE=1 SV=1	488.728	2	975.441	-0.0001	5797	AGFAGDDAPR
P63261	ACTG_HUMAN	Actin, cytoplasmic 2 OS=Homo sapiens GN=ACTG1 PE=1 SV=1	488.728	2	975.441	0	5797	AGFAGDDAPR
P63261	ACTG_HUMAN	Actin, cytoplasmic 2 OS=Homo sapiens GN=ACTG1 PE=1 SV=1	488.728	2	975.441	0.0001	5797	AGFAGDDAPR
P63261	ACTG_HUMAN	Actin, cytoplasmic 2 OS=Homo sapiens GN=ACTG1 PE=1 SV=1	488.728	2	975.441	0.0001	5797	AGFAGDDAPR
P63261	ACTG_HUMAN	Actin, cytoplasmic 2 OS=Homo sapiens GN=ACTG1 PE=1 SV=1	488.728	2	975.441	0.0001	5797	AGFAGDDAPR
P63261	ACTG_HUMAN	Actin, cytoplasmic 2 OS=Homo sapiens GN=ACTG1 PE=1 SV=1	488.728	2	975.441	0.0002	5797	AGFAGDDAPR
P63261	ACTG_HUMAN	Actin, cytoplasmic 2 OS=Homo sapiens GN=ACTG1 PE=1 SV=1	488.728	2	975.441	0.0003	5797	AGFAGDDAPR
P63261	ACTG_HUMAN	Actin, cytoplasmic 2 OS=Homo sapiens GN=ACTG1 PE=1 SV=1	488.728	2	975.441	0.0003	5797	AGFAGDDAPR
P63261	ACTG_HUMAN	Actin, cytoplasmic 2 OS=Homo sapiens GN=ACTG1 PE=1 SV=1	488.728	2	975.441	0.0003	5797	AGFAGDDAPR
P63261	ACTG_HUMAN	Actin, cytoplasmic 2 OS=Homo sapiens GN=ACTG1 PE=1 SV=1	488.728	2	975.441	0.0004	5797	AGFAGDDAPR
P63261	ACTG_HUMAN	Actin, cytoplasmic 2 OS=Homo sapiens GN=ACTG1 PE=1 SV=1	488.728	2	975.441	0.0004	5797	AGFAGDDAPR
P63261	ACTG_HUMAN	Actin, cytoplasmic 2 OS=Homo sapiens GN=ACTG1 PE=1 SV=1	488.728	2	975.442	0.0005	5797	AGFAGDDAPR
P63261	ACTG_HUMAN	Actin, cytoplasmic 2 OS=Homo sapiens GN=ACTG1 PE=1 SV=1	488.728	2	975.442	0.0005	5797	AGFAGDDAPR
P63261	ACTG_HUMAN	Actin, cytoplasmic 2 OS=Homo sapiens GN=ACTG1 PE=1 SV=1	488.728	2	975.442	0.0006	5797	AGFAGDDAPR
P63261	ACTG_HUMAN	Actin, cytoplasmic 2 OS=Homo sapiens GN=ACTG1 PE=1 SV=1	488.728	2	975.442	0.0006	5797	AGFAGDDAPR
P63261	ACTG_HUMAN	Actin, cytoplasmic 2 OS=Homo sapiens GN=ACTG1 PE=1 SV=1	488.728	2	975.442	0.0006	5797	AGFAGDDAPR
P63261	ACTG_HUMAN	Actin, cytoplasmic 2 OS=Homo sapiens GN=ACTG1 PE=1 SV=1	488.728	2	975.442	0.0009	5797	AGFAGDDAPR
P63261	ACTG_HUMAN	Actin, cytoplasmic 2 OS=Homo sapiens GN=ACTG1 PE=1 SV=1	488.728	2	975.442	0.0009	5797	AGFAGDDAPR
P63261	ACTG_HUMAN	Actin, cytoplasmic 2 OS=Homo sapiens GN=ACTG1 PE=1 SV=1	488.728	2	975.442	0.001	5797	AGFAGDDAPR
P63261	ACTG_HUMAN	Actin, cytoplasmic 2 OS=Homo sapiens GN=ACTG1 PE=1 SV=1	488.728	2	975.442	0.001	5797	AGFAGDDAPR
P63261	ACTG_HUMAN	Actin, cytoplasmic 2 OS=Homo sapiens GN=ACTG1 PE=1 SV=1	488.728	2	975.442	0.0012	5797	AGFAGDDAPR
P63261	ACTG_HUMAN	Actin, cytoplasmic 2 OS=Homo sapiens GN=ACTG1 PE=1 SV=1	488.728	2	975.442	0.0014	5797	AGFAGDDAPR
P63261	ACTG_HUMAN	Actin, cytoplasmic 2 OS=Homo sapiens GN=ACTG1 PE=1 SV=1	488.728	2	975.442	0.0015	5797	AGFAGDDAPR
P63261	ACTG_HUMAN	Actin, cytoplasmic 2 OS=Homo sapiens GN=ACTG1 PE=1 SV=1	488.729	2	975.443	0.0021	5797	AGFAGDDAPR
P63261	ACTG_HUMAN	Actin, cytoplasmic 2 OS=Homo sapiens GN=ACTG1 PE=1 SV=1	488.729	2	975.443	0.0021	5797	AGFAGDDAPR
P63261	ACTG_HUMAN	Actin, cytoplasmic 2 OS=Homo sapiens GN=ACTG1 PE=1 SV=1	488.729	2	975.443	0.0023	5797	AGFAGDDAPR
P63261	ACTG_HUMAN	Actin, cytoplasmic 2 OS=Homo sapiens GN=ACTG1 PE=1 SV=1	488.729	2	975.443	0.0025	5797	AGFAGDDAPR
P63261	ACTG_HUMAN	Actin, cytoplasmic 2 OS=Homo sapiens GN=ACTG1 PE=1 SV=1	488.729	2	975.444	0.0026	5797	AGFAGDDAPR
P63261	ACTG_HUMAN	Actin, cytoplasmic 2 OS=Homo sapiens GN=ACTG1 PE=1 SV=1	488.729	2	975.444	0.0031	5797	AGFAGDDAPR
P63261	ACTG_HUMAN	Actin, cytoplasmic 2 OS=Homo sapiens GN=ACTG1 PE=1 SV=1	488.73	2	975.445	0.0036	5797	AGFAGDDAPR
P63261	ACTG_HUMAN	Actin, cytoplasmic 2 OS=Homo sapiens GN=ACTG1 PE=1 SV=1	488.731	2	975.447	0.0055	5797	AGFAGDDAPR
P63261	ACTG_HUMAN	Actin, cytoplasmic 2 OS=Homo sapiens GN=ACTG1 PE=1 SV=1	488.731	2	975.448	0.0068	5797	AGFAGDDAPR
P63261	ACTG_HUMAN	Actin, cytoplasmic 2 OS=Homo sapiens GN=ACTG1 PE=1 SV=1	488.731	2	975.448	0.0073	5797	AGFAGDDAPR
P63261	ACTG_HUMAN	Actin, cytoplasmic 2 OS=Homo sapiens GN=ACTG1 PE=1 SV=1	499.745	2	997.476	-0.0029	5797	DLTDYLMK
P63261	ACTG_HUMAN	Actin, cytoplasmic 2 OS=Homo sapiens GN=ACTG1 PE=1 SV=1	499.746	2	997.478	-0.0011	5797	DLTDYLMK
P63261	ACTG_HUMAN	Actin, cytoplasmic 2 OS=Homo sapiens GN=ACTG1 PE=1 SV=1	499.746	2	997.478	-0.001	5797	DLTDYLMK
P63261	ACTG_HUMAN	Actin, cytoplasmic 2 OS=Homo sapiens GN=ACTG1 PE=1 SV=1	499.746	2	997.478	-0.0009	5797	DLTDYLMK
P63261	ACTG_HUMAN	Actin, cytoplasmic 2 OS=Homo sapiens GN=ACTG1 PE=1 SV=1	499.746	2	997.478	-0.0008	5797	DLTDYLMK
P63261	ACTG_HUMAN	Actin, cytoplasmic 2 OS=Homo sapiens GN=ACTG1 PE=1 SV=1	499.747	2	997.478	-0.0006	5797	DLTDYLMK
P63261	ACTG_HUMAN	Actin, cytoplasmic 2 OS=Homo sapiens GN=ACTG1 PE=1 SV=1	499.747	2	997.479	-0.0004	5797	DLTDYLMK
P63261	ACTG_HUMAN	Actin, cytoplasmic 2 OS=Homo sapiens GN=ACTG1 PE=1 SV=1	499.747	2	997.479	0	5797	DLTDYLMK
P63261	ACTG_HUMAN	Actin, cytoplasmic 2 OS=Homo sapiens GN=ACTG1 PE=1 SV=1	499.748	2	997.481	0.0015	5797	DLTDYLMK
P63261	ACTG_HUMAN	Actin, cytoplasmic 2 OS=Homo sapiens GN=ACTG1 PE=1 SV=1	499.749	2	997.484	0.0047	5797	DLTDYLMK
P63261	ACTG_HUMAN	Actin, cytoplasmic 2 OS=Homo sapiens GN=ACTG1 PE=1 SV=1	507.748	2	1013.48	0.0075	5797	DLTDYLMK
P63261	ACTG_HUMAN	Actin, cytoplasmic 2 OS=Homo sapiens GN=ACTG1 PE=1 SV=1	566.764	2	1131.51	-0.0062	5797	GYSFTTTAER
P63261	ACTG_HUMAN	Actin, cytoplasmic 2 OS=Homo sapiens GN=ACTG1 PE=1 SV=1	566.764	2	1131.51	-0.006	5797	GYSFTTTAER
P63261	ACTG_HUMAN	Actin, cytoplasmic 2 OS=Homo sapiens GN=ACTG1 PE=1 SV=1	566.765	2	1131.51	-0.0049	5797	GYSFTTTAER
P63261	ACTG_HUMAN	Actin, cytoplasmic 2 OS=Homo sapiens GN=ACTG1 PE=1 SV=1	566.765	2	1131.52	-0.0047	5797	GYSFTTTAER
P63261	ACTG_HUMAN	Actin, cytoplasmic 2 OS=Homo sapiens GN=ACTG1 PE=1 SV=1	566.765	2	1131.52	-0.0045	5797	GYSFTTTAER
P63261	ACTG_HUMAN	Actin, cytoplasmic 2 OS=Homo sapiens GN=ACTG1 PE=1 SV=1	566.765	2	1131.52	-0.0045	5797	GYSFTTTAER
P63261	ACTG_HUMAN	Actin, cytoplasmic 2 OS=Homo sapiens GN=ACTG1 PE=1 SV=1	566.765	2	1131.52	-0.0042	5797	GYSFTTTAER
P63261	ACTG_HUMAN	Actin, cytoplasmic 2 OS=Homo sapiens GN=ACTG1 PE=1 SV=1	566.765	2	1131.52	-0.004	5797	GYSFTTTAER
P63261	ACTG_HUMAN	Actin, cytoplasmic 2 OS=Homo sapiens GN=ACTG1 PE=1 SV=1	566.765	2	1131.52	-0.0039	5797	GYSFTTTAER
P63261	ACTG_HUMAN	Actin, cytoplasmic 2 OS=Homo sapiens GN=ACTG1 PE=1 SV=1	566.765	2	1131.52	-0.0037	5797	GYSFTTTAER
P63261	ACTG_HUMAN	Actin, cytoplasmic 2 OS=Homo sapiens GN=ACTG1 PE=1 SV=1	566.765	2	1131.52	-0.0033	5797	GYSFTTTAER
P63261	ACTG_HUMAN	Actin, cytoplasmic 2 OS=Homo sapiens GN=ACTG1 PE=1 SV=1	566.765	2	1131.52	-0.0033	5797	GYSFTTTAER
P63261	ACTG_HUMAN	Actin, cytoplasmic 2 OS=Homo sapiens GN=ACTG1 PE=1 SV=1	566.765	2	1131.52	-0.0033	5797	GYSFTTTAER
P63261	ACTG_HUMAN	Actin, cytoplasmic 2 OS=Homo sapiens GN=ACTG1 PE=1 SV=1	566.765	2	1131.52	-0.0033	5797	GYSFTTTAER
P63261	ACTG_HUMAN	Actin, cytoplasmic 2 OS=Homo sapiens GN=ACTG1 PE=1 SV=1	566.765	2	1131.52	-0.0033	5797	GYSFTTTAER
P63261	ACTG_HUMAN	Actin, cytoplasmic 2 OS=Homo sapiens GN=ACTG1 PE=1 SV=1	566.765	2	1131.52	-0.0032	5797	GYSFTTTAER
P63261	ACTG_HUMAN	Actin, cytoplasmic 2 OS=Homo sapiens GN=ACTG1 PE=1 SV=1	566.766	2	1131.52	-0.0029	5797	GYSFTTTAER
P63261	ACTG_HUMAN	Actin, cytoplasmic 2 OS=Homo sapiens GN=ACTG1 PE=1 SV=1	566.766	2	1131.52	-0.0022	5797	GYSFTTTAER
P63261	ACTG_HUMAN	Actin, cytoplasmic 2 OS=Homo sapiens GN=ACTG1 PE=1 SV=1	566.766	2	1131.52	-0.0021	5797	GYSFTTTAER
P63261	ACTG_HUMAN	Actin, cytoplasmic 2 OS=Homo sapiens GN=ACTG1 PE=1 SV=1	566.766	2	1131.52	-0.0019	5797	GYSFTTTAER
P63261	ACTG_HUMAN	Actin, cytoplasmic 2 OS=Homo sapiens GN=ACTG1 PE=1 SV=1	566.766	2	1131.52	-0.0011	5797	GYSFTTTAER
P63261	ACTG_HUMAN	Actin, cytoplasmic 2 OS=Homo sapiens GN=ACTG1 PE=1 SV=1	566.766	2	1131.52	-0.0011	5797	GYSFTTTAER
P63261	ACTG_HUMAN	Actin, cytoplasmic 2 OS=Homo sapiens GN=ACTG1 PE=1 SV=1	566.767	2	1131.52	-0.0009	5797	GYSFTTTAER
P63261	ACTG_HUMAN	Actin, cytoplasmic 2 OS=Homo sapiens GN=ACTG1 PE=1 SV=1	566.767	2	1131.52	-0.0004	5797	GYSFTTTAER
P63261	ACTG_HUMAN	Actin, cytoplasmic 2 OS=Homo sapiens GN=ACTG1 PE=1 SV=1	566.767	2	1131.52	0.0002	5797	GYSFTTTAER
P63261	ACTG_HUMAN	Actin, cytoplasmic 2 OS=Homo sapiens GN=ACTG1 PE=1 SV=1	566.768	2	1131.52	0.0007	5797	GYSFTTTAER
P63261	ACTG_HUMAN	Actin, cytoplasmic 2 OS=Homo sapiens GN=ACTG1 PE=1 SV=1	566.768	2	1131.52	0.0007	5797	GYSFTTTAER
P63261	ACTG_HUMAN	Actin, cytoplasmic 2 OS=Homo sapiens GN=ACTG1 PE=1 SV=1	566.768	2	1131.52	0.0012	5797	GYSFTTTAER
P63261	ACTG_HUMAN	Actin, cytoplasmic 2 OS=Homo sapiens GN=ACTG1 PE=1 SV=1	566.768	2	1131.52	0.0013	5797	GYSFTTTAER
P63261	ACTG_HUMAN	Actin, cytoplasmic 2 OS=Homo sapiens GN=ACTG1 PE=1 SV=1	566.768	2	1131.52	0.0025	5797	GYSFTTTAER
P63261	ACTG_HUMAN	Actin, cytoplasmic 2 OS=Homo sapiens GN=ACTG1 PE=1 SV=1	566.769	2	1131.52	0.0039	5797	GYSFTTTAER
P63261	ACTG_HUMAN	Actin, cytoplasmic 2 OS=Homo sapiens GN=ACTG1 PE=1 SV=1	566.769	2	1131.52	0.0043	5797	GYSFTTTAER
P63261	ACTG_HUMAN	Actin, cytoplasmic 2 OS=Homo sapiens GN=ACTG1 PE=1 SV=1	566.77	2	1131.53	0.0058	5797	GYSFTTTAER
P63261	ACTG_HUMAN	Actin, cytoplasmic 2 OS=Homo sapiens GN=ACTG1 PE=1 SV=1	566.771	2	1131.53	0.0074	5797	GYSFTTTAER
P63261	ACTG_HUMAN	Actin, cytoplasmic 2 OS=Homo sapiens GN=ACTG1 PE=1 SV=1	566.771	2	1131.53	0.0077	5797	GYSFTTTAER
P63261	ACTG_HUMAN	Actin, cytoplasmic 2 OS=Homo sapiens GN=ACTG1 PE=1 SV=1	566.771	2	1131.53	0.008	5797	GYSFTTTAER
P63261	ACTG_HUMAN	Actin, cytoplasmic 2 OS=Homo sapiens GN=ACTG1 PE=1 SV=1	566.771	2	1131.53	0.0088	5797	GYSFTTTAER
P63261	ACTG_HUMAN	Actin, cytoplasmic 2 OS=Homo sapiens GN=ACTG1 PE=1 SV=1	566.771	2	1131.53	0.0088	5797	GYSFTTTAER
P63261	ACTG_HUMAN	Actin, cytoplasmic 2 OS=Homo sapiens GN=ACTG1 PE=1 SV=1	581.309	2	1160.6	-0.0078	5797	EITALAPSTMK
P63261	ACTG_HUMAN	Actin, cytoplasmic 2 OS=Homo sapiens GN=ACTG1 PE=1 SV=1	581.309	2	1160.6	-0.0077	5797	EITALAPSTMK
P63261	ACTG_HUMAN	Actin, cytoplasmic 2 OS=Homo sapiens GN=ACTG1 PE=1 SV=1	581.309	2	1160.6	-0.0066	5797	EITALAPSTMK
P63261	ACTG_HUMAN	Actin, cytoplasmic 2 OS=Homo sapiens GN=ACTG1 PE=1 SV=1	581.309	2	1160.6	-0.0066	5797	EITALAPSTMK
P63261	ACTG_HUMAN	Actin, cytoplasmic 2 OS=Homo sapiens GN=ACTG1 PE=1 SV=1	581.31	2	1160.6	-0.0061	5797	EITALAPSTMK
P63261	ACTG_HUMAN	Actin, cytoplasmic 2 OS=Homo sapiens GN=ACTG1 PE=1 SV=1	581.31	2	1160.61	-0.0059	5797	EITALAPSTMK
P63261	ACTG_HUMAN	Actin, cytoplasmic 2 OS=Homo sapiens GN=ACTG1 PE=1 SV=1	581.31	2	1160.61	-0.0058	5797	EITALAPSTMK
P63261	ACTG_HUMAN	Actin, cytoplasmic 2 OS=Homo sapiens GN=ACTG1 PE=1 SV=1	581.31	2	1160.61	-0.0056	5797	EITALAPSTMK
P63261	ACTG_HUMAN	Actin, cytoplasmic 2 OS=Homo sapiens GN=ACTG1 PE=1 SV=1	581.31	2	1160.61	-0.0056	5797	EITALAPSTMK
P63261	ACTG_HUMAN	Actin, cytoplasmic 2 OS=Homo sapiens GN=ACTG1 PE=1 SV=1	581.31	2	1160.61	-0.0054	5797	EITALAPSTMK
P63261	ACTG_HUMAN	Actin, cytoplasmic 2 OS=Homo sapiens GN=ACTG1 PE=1 SV=1	581.31	2	1160.61	-0.0052	5797	EITALAPSTMK
P63261	ACTG_HUMAN	Actin, cytoplasmic 2 OS=Homo sapiens GN=ACTG1 PE=1 SV=1	581.31	2	1160.61	-0.0052	5797	EITALAPSTMK
P63261	ACTG_HUMAN	Actin, cytoplasmic 2 OS=Homo sapiens GN=ACTG1 PE=1 SV=1	581.31	2	1160.61	-0.005	5797	EITALAPSTMK
P63261	ACTG_HUMAN	Actin, cytoplasmic 2 OS=Homo sapiens GN=ACTG1 PE=1 SV=1	581.31	2	1160.61	-0.005	5797	EITALAPSTMK
P63261	ACTG_HUMAN	Actin, cytoplasmic 2 OS=Homo sapiens GN=ACTG1 PE=1 SV=1	581.31	2	1160.61	-0.005	5797	EITALAPSTMK
P63261	ACTG_HUMAN	Actin, cytoplasmic 2 OS=Homo sapiens GN=ACTG1 PE=1 SV=1	581.31	2	1160.61	-0.005	5797	EITALAPSTMK
P63261	ACTG_HUMAN	Actin, cytoplasmic 2 OS=Homo sapiens GN=ACTG1 PE=1 SV=1	581.31	2	1160.61	-0.005	5797	EITALAPSTMK
P63261	ACTG_HUMAN	Actin, cytoplasmic 2 OS=Homo sapiens GN=ACTG1 PE=1 SV=1	581.31	2	1160.61	-0.005	5797	EITALAPSTMK
P63261	ACTG_HUMAN	Actin, cytoplasmic 2 OS=Homo sapiens GN=ACTG1 PE=1 SV=1	581.31	2	1160.61	-0.0049	5797	EITALAPSTMK
P63261	ACTG_HUMAN	Actin, cytoplasmic 2 OS=Homo sapiens GN=ACTG1 PE=1 SV=1	581.31	2	1160.61	-0.0049	5797	EITALAPSTMK
P63261	ACTG_HUMAN	Actin, cytoplasmic 2 OS=Homo sapiens GN=ACTG1 PE=1 SV=1	581.31	2	1160.61	-0.0049	5797	EITALAPSTMK
P63261	ACTG_HUMAN	Actin, cytoplasmic 2 OS=Homo sapiens GN=ACTG1 PE=1 SV=1	581.31	2	1160.61	-0.0048	5797	EITALAPSTMK
P63261	ACTG_HUMAN	Actin, cytoplasmic 2 OS=Homo sapiens GN=ACTG1 PE=1 SV=1	581.31	2	1160.61	-0.0048	5797	EITALAPSTMK
P63261	ACTG_HUMAN	Actin, cytoplasmic 2 OS=Homo sapiens GN=ACTG1 PE=1 SV=1	581.311	2	1160.61	-0.0047	5797	EITALAPSTMK
P63261	ACTG_HUMAN	Actin, cytoplasmic 2 OS=Homo sapiens GN=ACTG1 PE=1 SV=1	581.311	2	1160.61	-0.0047	5797	EITALAPSTMK
P63261	ACTG_HUMAN	Actin, cytoplasmic 2 OS=Homo sapiens GN=ACTG1 PE=1 SV=1	581.311	2	1160.61	-0.0044	5797	EITALAPSTMK
P63261	ACTG_HUMAN	Actin, cytoplasmic 2 OS=Homo sapiens GN=ACTG1 PE=1 SV=1	581.311	2	1160.61	-0.0044	5797	EITALAPSTMK
P63261	ACTG_HUMAN	Actin, cytoplasmic 2 OS=Homo sapiens GN=ACTG1 PE=1 SV=1	581.311	2	1160.61	-0.0043	5797	EITALAPSTMK
P63261	ACTG_HUMAN	Actin, cytoplasmic 2 OS=Homo sapiens GN=ACTG1 PE=1 SV=1	581.311	2	1160.61	-0.0042	5797	EITALAPSTMK
P63261	ACTG_HUMAN	Actin, cytoplasmic 2 OS=Homo sapiens GN=ACTG1 PE=1 SV=1	581.311	2	1160.61	-0.0041	5797	EITALAPSTMK
P63261	ACTG_HUMAN	Actin, cytoplasmic 2 OS=Homo sapiens GN=ACTG1 PE=1 SV=1	581.311	2	1160.61	-0.0038	5797	EITALAPSTMK
P63261	ACTG_HUMAN	Actin, cytoplasmic 2 OS=Homo sapiens GN=ACTG1 PE=1 SV=1	581.311	2	1160.61	-0.0038	5797	EITALAPSTMK
P63261	ACTG_HUMAN	Actin, cytoplasmic 2 OS=Homo sapiens GN=ACTG1 PE=1 SV=1	581.311	2	1160.61	-0.0038	5797	EITALAPSTMK
P63261	ACTG_HUMAN	Actin, cytoplasmic 2 OS=Homo sapiens GN=ACTG1 PE=1 SV=1	581.311	2	1160.61	-0.0038	5797	EITALAPSTMK
P63261	ACTG_HUMAN	Actin, cytoplasmic 2 OS=Homo sapiens GN=ACTG1 PE=1 SV=1	581.311	2	1160.61	-0.0037	5797	EITALAPSTMK
P63261	ACTG_HUMAN	Actin, cytoplasmic 2 OS=Homo sapiens GN=ACTG1 PE=1 SV=1	581.311	2	1160.61	-0.0036	5797	EITALAPSTMK
P63261	ACTG_HUMAN	Actin, cytoplasmic 2 OS=Homo sapiens GN=ACTG1 PE=1 SV=1	581.311	2	1160.61	-0.0036	5797	EITALAPSTMK
P63261	ACTG_HUMAN	Actin, cytoplasmic 2 OS=Homo sapiens GN=ACTG1 PE=1 SV=1	581.311	2	1160.61	-0.0034	5797	EITALAPSTMK
P63261	ACTG_HUMAN	Actin, cytoplasmic 2 OS=Homo sapiens GN=ACTG1 PE=1 SV=1	581.311	2	1160.61	-0.0033	5797	EITALAPSTMK
P63261	ACTG_HUMAN	Actin, cytoplasmic 2 OS=Homo sapiens GN=ACTG1 PE=1 SV=1	581.311	2	1160.61	-0.0033	5797	EITALAPSTMK
P63261	ACTG_HUMAN	Actin, cytoplasmic 2 OS=Homo sapiens GN=ACTG1 PE=1 SV=1	581.311	2	1160.61	-0.0033	5797	EITALAPSTMK
P63261	ACTG_HUMAN	Actin, cytoplasmic 2 OS=Homo sapiens GN=ACTG1 PE=1 SV=1	581.311	2	1160.61	-0.0033	5797	EITALAPSTMK
P63261	ACTG_HUMAN	Actin, cytoplasmic 2 OS=Homo sapiens GN=ACTG1 PE=1 SV=1	581.311	2	1160.61	-0.0032	5797	EITALAPSTMK
P63261	ACTG_HUMAN	Actin, cytoplasmic 2 OS=Homo sapiens GN=ACTG1 PE=1 SV=1	581.311	2	1160.61	-0.0031	5797	EITALAPSTMK
P63261	ACTG_HUMAN	Actin, cytoplasmic 2 OS=Homo sapiens GN=ACTG1 PE=1 SV=1	581.311	2	1160.61	-0.0031	5797	EITALAPSTMK
P63261	ACTG_HUMAN	Actin, cytoplasmic 2 OS=Homo sapiens GN=ACTG1 PE=1 SV=1	581.311	2	1160.61	-0.003	5797	EITALAPSTMK
P63261	ACTG_HUMAN	Actin, cytoplasmic 2 OS=Homo sapiens GN=ACTG1 PE=1 SV=1	581.311	2	1160.61	-0.003	5797	EITALAPSTMK
P63261	ACTG_HUMAN	Actin, cytoplasmic 2 OS=Homo sapiens GN=ACTG1 PE=1 SV=1	581.311	2	1160.61	-0.003	5797	EITALAPSTMK
P63261	ACTG_HUMAN	Actin, cytoplasmic 2 OS=Homo sapiens GN=ACTG1 PE=1 SV=1	581.311	2	1160.61	-0.003	5797	EITALAPSTMK
P63261	ACTG_HUMAN	Actin, cytoplasmic 2 OS=Homo sapiens GN=ACTG1 PE=1 SV=1	581.311	2	1160.61	-0.0028	5797	EITALAPSTMK
P63261	ACTG_HUMAN	Actin, cytoplasmic 2 OS=Homo sapiens GN=ACTG1 PE=1 SV=1	581.312	2	1160.61	-0.0027	5797	EITALAPSTMK
P63261	ACTG_HUMAN	Actin, cytoplasmic 2 OS=Homo sapiens GN=ACTG1 PE=1 SV=1	581.312	2	1160.61	-0.0025	5797	EITALAPSTMK
P63261	ACTG_HUMAN	Actin, cytoplasmic 2 OS=Homo sapiens GN=ACTG1 PE=1 SV=1	581.312	2	1160.61	-0.0025	5797	EITALAPSTMK
P63261	ACTG_HUMAN	Actin, cytoplasmic 2 OS=Homo sapiens GN=ACTG1 PE=1 SV=1	581.312	2	1160.61	-0.0022	5797	EITALAPSTMK
P63261	ACTG_HUMAN	Actin, cytoplasmic 2 OS=Homo sapiens GN=ACTG1 PE=1 SV=1	581.312	2	1160.61	-0.0021	5797	EITALAPSTMK
P63261	ACTG_HUMAN	Actin, cytoplasmic 2 OS=Homo sapiens GN=ACTG1 PE=1 SV=1	581.312	2	1160.61	-0.0021	5797	EITALAPSTMK
P63261	ACTG_HUMAN	Actin, cytoplasmic 2 OS=Homo sapiens GN=ACTG1 PE=1 SV=1	581.312	2	1160.61	-0.0021	5797	EITALAPSTMK
P63261	ACTG_HUMAN	Actin, cytoplasmic 2 OS=Homo sapiens GN=ACTG1 PE=1 SV=1	581.312	2	1160.61	-0.0021	5797	EITALAPSTMK
P63261	ACTG_HUMAN	Actin, cytoplasmic 2 OS=Homo sapiens GN=ACTG1 PE=1 SV=1	581.312	2	1160.61	-0.0021	5797	EITALAPSTMK
P63261	ACTG_HUMAN	Actin, cytoplasmic 2 OS=Homo sapiens GN=ACTG1 PE=1 SV=1	581.312	2	1160.61	-0.0019	5797	EITALAPSTMK
P63261	ACTG_HUMAN	Actin, cytoplasmic 2 OS=Homo sapiens GN=ACTG1 PE=1 SV=1	581.312	2	1160.61	-0.0017	5797	EITALAPSTMK
P63261	ACTG_HUMAN	Actin, cytoplasmic 2 OS=Homo sapiens GN=ACTG1 PE=1 SV=1	581.312	2	1160.61	-0.0016	5797	EITALAPSTMK
P63261	ACTG_HUMAN	Actin, cytoplasmic 2 OS=Homo sapiens GN=ACTG1 PE=1 SV=1	581.312	2	1160.61	-0.0016	5797	EITALAPSTMK
P63261	ACTG_HUMAN	Actin, cytoplasmic 2 OS=Homo sapiens GN=ACTG1 PE=1 SV=1	581.312	2	1160.61	-0.0015	5797	EITALAPSTMK
P63261	ACTG_HUMAN	Actin, cytoplasmic 2 OS=Homo sapiens GN=ACTG1 PE=1 SV=1	581.312	2	1160.61	-0.0015	5797	EITALAPSTMK
P63261	ACTG_HUMAN	Actin, cytoplasmic 2 OS=Homo sapiens GN=ACTG1 PE=1 SV=1	581.312	2	1160.61	-0.0015	5797	EITALAPSTMK
P63261	ACTG_HUMAN	Actin, cytoplasmic 2 OS=Homo sapiens GN=ACTG1 PE=1 SV=1	581.312	2	1160.61	-0.0015	5797	EITALAPSTMK
P63261	ACTG_HUMAN	Actin, cytoplasmic 2 OS=Homo sapiens GN=ACTG1 PE=1 SV=1	581.312	2	1160.61	-0.0014	5797	EITALAPSTMK
P63261	ACTG_HUMAN	Actin, cytoplasmic 2 OS=Homo sapiens GN=ACTG1 PE=1 SV=1	581.312	2	1160.61	-0.0014	5797	EITALAPSTMK
P63261	ACTG_HUMAN	Actin, cytoplasmic 2 OS=Homo sapiens GN=ACTG1 PE=1 SV=1	581.312	2	1160.61	-0.0013	5797	EITALAPSTMK
P63261	ACTG_HUMAN	Actin, cytoplasmic 2 OS=Homo sapiens GN=ACTG1 PE=1 SV=1	581.312	2	1160.61	-0.0009	5797	EITALAPSTMK
P63261	ACTG_HUMAN	Actin, cytoplasmic 2 OS=Homo sapiens GN=ACTG1 PE=1 SV=1	581.312	2	1160.61	-0.0006	5797	EITALAPSTMK
P63261	ACTG_HUMAN	Actin, cytoplasmic 2 OS=Homo sapiens GN=ACTG1 PE=1 SV=1	581.312	2	1160.61	-0.0006	5797	EITALAPSTMK
P63261	ACTG_HUMAN	Actin, cytoplasmic 2 OS=Homo sapiens GN=ACTG1 PE=1 SV=1	581.313	2	1160.61	-0.0005	5797	EITALAPSTMK
P63261	ACTG_HUMAN	Actin, cytoplasmic 2 OS=Homo sapiens GN=ACTG1 PE=1 SV=1	581.313	2	1160.61	-0.0004	5797	EITALAPSTMK
P63261	ACTG_HUMAN	Actin, cytoplasmic 2 OS=Homo sapiens GN=ACTG1 PE=1 SV=1	581.313	2	1160.61	-0.0003	5797	EITALAPSTMK
P63261	ACTG_HUMAN	Actin, cytoplasmic 2 OS=Homo sapiens GN=ACTG1 PE=1 SV=1	581.313	2	1160.61	-0.0002	5797	EITALAPSTMK
P63261	ACTG_HUMAN	Actin, cytoplasmic 2 OS=Homo sapiens GN=ACTG1 PE=1 SV=1	581.313	2	1160.61	0.0001	5797	EITALAPSTMK
P63261	ACTG_HUMAN	Actin, cytoplasmic 2 OS=Homo sapiens GN=ACTG1 PE=1 SV=1	581.313	2	1160.61	0.0007	5797	EITALAPSTMK
P63261	ACTG_HUMAN	Actin, cytoplasmic 2 OS=Homo sapiens GN=ACTG1 PE=1 SV=1	581.313	2	1160.61	0.0008	5797	EITALAPSTMK
P63261	ACTG_HUMAN	Actin, cytoplasmic 2 OS=Homo sapiens GN=ACTG1 PE=1 SV=1	581.313	2	1160.61	0.0013	5797	EITALAPSTMK
P63261	ACTG_HUMAN	Actin, cytoplasmic 2 OS=Homo sapiens GN=ACTG1 PE=1 SV=1	581.313	2	1160.61	0.0013	5797	EITALAPSTMK
P63261	ACTG_HUMAN	Actin, cytoplasmic 2 OS=Homo sapiens GN=ACTG1 PE=1 SV=1	581.314	2	1160.61	0.0017	5797	EITALAPSTMK
P63261	ACTG_HUMAN	Actin, cytoplasmic 2 OS=Homo sapiens GN=ACTG1 PE=1 SV=1	581.314	2	1160.61	0.0018	5797	EITALAPSTMK
P63261	ACTG_HUMAN	Actin, cytoplasmic 2 OS=Homo sapiens GN=ACTG1 PE=1 SV=1	581.314	2	1160.61	0.002	5797	EITALAPSTMK
P63261	ACTG_HUMAN	Actin, cytoplasmic 2 OS=Homo sapiens GN=ACTG1 PE=1 SV=1	581.314	2	1160.61	0.0022	5797	EITALAPSTMK
P63261	ACTG_HUMAN	Actin, cytoplasmic 2 OS=Homo sapiens GN=ACTG1 PE=1 SV=1	581.314	2	1160.61	0.003	5797	EITALAPSTMK
P63261	ACTG_HUMAN	Actin, cytoplasmic 2 OS=Homo sapiens GN=ACTG1 PE=1 SV=1	581.314	2	1160.61	0.0031	5797	EITALAPSTMK
P63261	ACTG_HUMAN	Actin, cytoplasmic 2 OS=Homo sapiens GN=ACTG1 PE=1 SV=1	581.315	2	1160.62	0.0051	5797	EITALAPSTMK
P63261	ACTG_HUMAN	Actin, cytoplasmic 2 OS=Homo sapiens GN=ACTG1 PE=1 SV=1	581.316	2	1160.62	0.0058	5797	EITALAPSTMK
P63261	ACTG_HUMAN	Actin, cytoplasmic 2 OS=Homo sapiens GN=ACTG1 PE=1 SV=1	581.316	2	1160.62	0.0071	5797	EITALAPSTMK
P63261	ACTG_HUMAN	Actin, cytoplasmic 2 OS=Homo sapiens GN=ACTG1 PE=1 SV=1	581.316	2	1160.62	0.0072	5797	EITALAPSTMK
P63261	ACTG_HUMAN	Actin, cytoplasmic 2 OS=Homo sapiens GN=ACTG1 PE=1 SV=1	581.317	2	1160.62	0.0081	5797	EITALAPSTMK
P63261	ACTG_HUMAN	Actin, cytoplasmic 2 OS=Homo sapiens GN=ACTG1 PE=1 SV=1	581.317	2	1160.62	0.0081	5797	EITALAPSTMK
P63261	ACTG_HUMAN	Actin, cytoplasmic 2 OS=Homo sapiens GN=ACTG1 PE=1 SV=1	581.317	2	1160.62	0.0085	5797	EITALAPSTMK
P63261	ACTG_HUMAN	Actin, cytoplasmic 2 OS=Homo sapiens GN=ACTG1 PE=1 SV=1	586.287	2	1170.56	-0.0045	5797	HQGVMVGMGQK
P63261	ACTG_HUMAN	Actin, cytoplasmic 2 OS=Homo sapiens GN=ACTG1 PE=1 SV=1	586.288	2	1170.56	-0.0019	5797	HQGVMVGMGQK
P63261	ACTG_HUMAN	Actin, cytoplasmic 2 OS=Homo sapiens GN=ACTG1 PE=1 SV=1	586.288	2	1170.56	-0.0013	5797	HQGVMVGMGQK
P63261	ACTG_HUMAN	Actin, cytoplasmic 2 OS=Homo sapiens GN=ACTG1 PE=1 SV=1	586.289	2	1170.56	-0.0008	5797	HQGVMVGMGQK
P63261	ACTG_HUMAN	Actin, cytoplasmic 2 OS=Homo sapiens GN=ACTG1 PE=1 SV=1	586.289	2	1170.56	0.0002	5797	HQGVMVGMGQK
P63261	ACTG_HUMAN	Actin, cytoplasmic 2 OS=Homo sapiens GN=ACTG1 PE=1 SV=1	586.29	2	1170.57	0.0016	5797	HQGVMVGMGQK
P63261	ACTG_HUMAN	Actin, cytoplasmic 2 OS=Homo sapiens GN=ACTG1 PE=1 SV=1	586.29	2	1170.57	0.0025	5797	HQGVMVGMGQK
P63261	ACTG_HUMAN	Actin, cytoplasmic 2 OS=Homo sapiens GN=ACTG1 PE=1 SV=1	586.291	2	1170.57	0.0042	5797	HQGVMVGMGQK
P63261	ACTG_HUMAN	Actin, cytoplasmic 2 OS=Homo sapiens GN=ACTG1 PE=1 SV=1	586.292	2	1170.57	0.0047	5797	HQGVMVGMGQK
P63261	ACTG_HUMAN	Actin, cytoplasmic 2 OS=Homo sapiens GN=ACTG1 PE=1 SV=1	586.292	2	1170.57	0.0047	5797	HQGVMVGMGQK
P63261	ACTG_HUMAN	Actin, cytoplasmic 2 OS=Homo sapiens GN=ACTG1 PE=1 SV=1	586.292	2	1170.57	0.0052	5797	HQGVMVGMGQK
P63261	ACTG_HUMAN	Actin, cytoplasmic 2 OS=Homo sapiens GN=ACTG1 PE=1 SV=1	589.307	2	1176.6	-0.0073	5797	EITALAPSTMK
P63261	ACTG_HUMAN	Actin, cytoplasmic 2 OS=Homo sapiens GN=ACTG1 PE=1 SV=1	589.307	2	1176.6	-0.0058	5797	EITALAPSTMK
P63261	ACTG_HUMAN	Actin, cytoplasmic 2 OS=Homo sapiens GN=ACTG1 PE=1 SV=1	589.308	2	1176.6	-0.0039	5797	EITALAPSTMK
P63261	ACTG_HUMAN	Actin, cytoplasmic 2 OS=Homo sapiens GN=ACTG1 PE=1 SV=1	589.309	2	1176.6	-0.0031	5797	EITALAPSTMK
P63261	ACTG_HUMAN	Actin, cytoplasmic 2 OS=Homo sapiens GN=ACTG1 PE=1 SV=1	589.31	2	1176.61	-0.0001	5797	EITALAPSTMK
P63261	ACTG_HUMAN	Actin, cytoplasmic 2 OS=Homo sapiens GN=ACTG1 PE=1 SV=1	589.311	2	1176.61	0.0013	5797	EITALAPSTMK
P63261	ACTG_HUMAN	Actin, cytoplasmic 2 OS=Homo sapiens GN=ACTG1 PE=1 SV=1	589.312	2	1176.61	0.0036	5797	EITALAPSTMK
P63261	ACTG_HUMAN	Actin, cytoplasmic 2 OS=Homo sapiens GN=ACTG1 PE=1 SV=1	589.312	2	1176.61	0.0041	5797	EITALAPSTMK
P63261	ACTG_HUMAN	Actin, cytoplasmic 2 OS=Homo sapiens GN=ACTG1 PE=1 SV=1	589.313	2	1176.61	0.0047	5797	EITALAPSTMK
P63261	ACTG_HUMAN	Actin, cytoplasmic 2 OS=Homo sapiens GN=ACTG1 PE=1 SV=1	594.287	2	1186.56	0	5797	HQGVMVGMGQK
P63261	ACTG_HUMAN	Actin, cytoplasmic 2 OS=Homo sapiens GN=ACTG1 PE=1 SV=1	594.287	2	1186.56	0.0012	5797	HQGVMVGMGQK
P63261	ACTG_HUMAN	Actin, cytoplasmic 2 OS=Homo sapiens GN=ACTG1 PE=1 SV=1	594.287	2	1186.56	0.0014	5797	HQGVMVGMGQK
P63261	ACTG_HUMAN	Actin, cytoplasmic 2 OS=Homo sapiens GN=ACTG1 PE=1 SV=1	594.288	2	1186.56	0.0017	5797	HQGVMVGMGQK
P63261	ACTG_HUMAN	Actin, cytoplasmic 2 OS=Homo sapiens GN=ACTG1 PE=1 SV=1	594.288	2	1186.56	0.0018	5797	HQGVMVGMGQK
P63261	ACTG_HUMAN	Actin, cytoplasmic 2 OS=Homo sapiens GN=ACTG1 PE=1 SV=1	594.288	2	1186.56	0.0019	5797	HQGVMVGMGQK
P63261	ACTG_HUMAN	Actin, cytoplasmic 2 OS=Homo sapiens GN=ACTG1 PE=1 SV=1	594.288	2	1186.56	0.0023	5797	HQGVMVGMGQK
P63261	ACTG_HUMAN	Actin, cytoplasmic 2 OS=Homo sapiens GN=ACTG1 PE=1 SV=1	594.288	2	1186.56	0.003	5797	HQGVMVGMGQK
P63261	ACTG_HUMAN	Actin, cytoplasmic 2 OS=Homo sapiens GN=ACTG1 PE=1 SV=1	594.288	2	1186.56	0.003	5797	HQGVMVGMGQK
P63261	ACTG_HUMAN	Actin, cytoplasmic 2 OS=Homo sapiens GN=ACTG1 PE=1 SV=1	594.289	2	1186.56	0.004	5797	HQGVMVGMGQK
P63261	ACTG_HUMAN	Actin, cytoplasmic 2 OS=Homo sapiens GN=ACTG1 PE=1 SV=1	599.76	2	1197.51	-0.0095	5797	DSYVGDEAQSK
P63261	ACTG_HUMAN	Actin, cytoplasmic 2 OS=Homo sapiens GN=ACTG1 PE=1 SV=1	599.76	2	1197.51	-0.0089	5797	DSYVGDEAQSK
P63261	ACTG_HUMAN	Actin, cytoplasmic 2 OS=Homo sapiens GN=ACTG1 PE=1 SV=1	599.761	2	1197.51	-0.0083	5797	DSYVGDEAQSK
P63261	ACTG_HUMAN	Actin, cytoplasmic 2 OS=Homo sapiens GN=ACTG1 PE=1 SV=1	599.761	2	1197.51	-0.007	5797	DSYVGDEAQSK
P63261	ACTG_HUMAN	Actin, cytoplasmic 2 OS=Homo sapiens GN=ACTG1 PE=1 SV=1	599.762	2	1197.51	-0.0062	5797	DSYVGDEAQSK
P63261	ACTG_HUMAN	Actin, cytoplasmic 2 OS=Homo sapiens GN=ACTG1 PE=1 SV=1	599.762	2	1197.51	-0.0059	5797	DSYVGDEAQSK
P63261	ACTG_HUMAN	Actin, cytoplasmic 2 OS=Homo sapiens GN=ACTG1 PE=1 SV=1	599.762	2	1197.51	-0.0052	5797	DSYVGDEAQSK
P63261	ACTG_HUMAN	Actin, cytoplasmic 2 OS=Homo sapiens GN=ACTG1 PE=1 SV=1	599.762	2	1197.51	-0.0046	5797	DSYVGDEAQSK
P63261	ACTG_HUMAN	Actin, cytoplasmic 2 OS=Homo sapiens GN=ACTG1 PE=1 SV=1	599.763	2	1197.51	-0.0045	5797	DSYVGDEAQSK
P63261	ACTG_HUMAN	Actin, cytoplasmic 2 OS=Homo sapiens GN=ACTG1 PE=1 SV=1	599.763	2	1197.51	-0.0045	5797	DSYVGDEAQSK
P63261	ACTG_HUMAN	Actin, cytoplasmic 2 OS=Homo sapiens GN=ACTG1 PE=1 SV=1	599.763	2	1197.51	-0.0045	5797	DSYVGDEAQSK
P63261	ACTG_HUMAN	Actin, cytoplasmic 2 OS=Homo sapiens GN=ACTG1 PE=1 SV=1	599.763	2	1197.51	-0.0044	5797	DSYVGDEAQSK
P63261	ACTG_HUMAN	Actin, cytoplasmic 2 OS=Homo sapiens GN=ACTG1 PE=1 SV=1	599.763	2	1197.51	-0.0042	5797	DSYVGDEAQSK
P63261	ACTG_HUMAN	Actin, cytoplasmic 2 OS=Homo sapiens GN=ACTG1 PE=1 SV=1	599.763	2	1197.51	-0.0042	5797	DSYVGDEAQSK
P63261	ACTG_HUMAN	Actin, cytoplasmic 2 OS=Homo sapiens GN=ACTG1 PE=1 SV=1	599.763	2	1197.51	-0.0037	5797	DSYVGDEAQSK
P63261	ACTG_HUMAN	Actin, cytoplasmic 2 OS=Homo sapiens GN=ACTG1 PE=1 SV=1	599.763	2	1197.51	-0.0037	5797	DSYVGDEAQSK
P63261	ACTG_HUMAN	Actin, cytoplasmic 2 OS=Homo sapiens GN=ACTG1 PE=1 SV=1	599.763	2	1197.51	-0.0034	5797	DSYVGDEAQSK
P63261	ACTG_HUMAN	Actin, cytoplasmic 2 OS=Homo sapiens GN=ACTG1 PE=1 SV=1	599.763	2	1197.51	-0.0031	5797	DSYVGDEAQSK
P63261	ACTG_HUMAN	Actin, cytoplasmic 2 OS=Homo sapiens GN=ACTG1 PE=1 SV=1	599.763	2	1197.51	-0.003	5797	DSYVGDEAQSK
P63261	ACTG_HUMAN	Actin, cytoplasmic 2 OS=Homo sapiens GN=ACTG1 PE=1 SV=1	599.764	2	1197.51	-0.0024	5797	DSYVGDEAQSK
P63261	ACTG_HUMAN	Actin, cytoplasmic 2 OS=Homo sapiens GN=ACTG1 PE=1 SV=1	599.764	2	1197.51	-0.002	5797	DSYVGDEAQSK
P63261	ACTG_HUMAN	Actin, cytoplasmic 2 OS=Homo sapiens GN=ACTG1 PE=1 SV=1	599.764	2	1197.51	-0.0019	5797	DSYVGDEAQSK
P63261	ACTG_HUMAN	Actin, cytoplasmic 2 OS=Homo sapiens GN=ACTG1 PE=1 SV=1	599.764	2	1197.51	-0.0019	5797	DSYVGDEAQSK
P63261	ACTG_HUMAN	Actin, cytoplasmic 2 OS=Homo sapiens GN=ACTG1 PE=1 SV=1	599.764	2	1197.51	-0.0017	5797	DSYVGDEAQSK
P63261	ACTG_HUMAN	Actin, cytoplasmic 2 OS=Homo sapiens GN=ACTG1 PE=1 SV=1	599.764	2	1197.51	-0.0013	5797	DSYVGDEAQSK
P63261	ACTG_HUMAN	Actin, cytoplasmic 2 OS=Homo sapiens GN=ACTG1 PE=1 SV=1	599.765	2	1197.52	0.0007	5797	DSYVGDEAQSK
P63261	ACTG_HUMAN	Actin, cytoplasmic 2 OS=Homo sapiens GN=ACTG1 PE=1 SV=1	599.765	2	1197.52	0.0008	5797	DSYVGDEAQSK
P63261	ACTG_HUMAN	Actin, cytoplasmic 2 OS=Homo sapiens GN=ACTG1 PE=1 SV=1	599.765	2	1197.52	0.0009	5797	DSYVGDEAQSK
P63261	ACTG_HUMAN	Actin, cytoplasmic 2 OS=Homo sapiens GN=ACTG1 PE=1 SV=1	599.765	2	1197.52	0.0011	5797	DSYVGDEAQSK
P63261	ACTG_HUMAN	Actin, cytoplasmic 2 OS=Homo sapiens GN=ACTG1 PE=1 SV=1	599.766	2	1197.52	0.002	5797	DSYVGDEAQSK
P63261	ACTG_HUMAN	Actin, cytoplasmic 2 OS=Homo sapiens GN=ACTG1 PE=1 SV=1	599.766	2	1197.52	0.0027	5797	DSYVGDEAQSK
P63261	ACTG_HUMAN	Actin, cytoplasmic 2 OS=Homo sapiens GN=ACTG1 PE=1 SV=1	599.769	2	1197.52	0.009	5797	DSYVGDEAQSK
P63261	ACTG_HUMAN	Actin, cytoplasmic 2 OS=Homo sapiens GN=ACTG1 PE=1 SV=1	400.241	3	1197.7	0.0032	5797	AVFPSIVGRPR
P63261	ACTG_HUMAN	Actin, cytoplasmic 2 OS=Homo sapiens GN=ACTG1 PE=1 SV=1	602.284	2	1202.55	-0.0003	5797	HQGVMVGMGQK
P63261	ACTG_HUMAN	Actin, cytoplasmic 2 OS=Homo sapiens GN=ACTG1 PE=1 SV=1	494.927	3	1481.76	0.0023	5797	EITALAPSTMKIK
P63261	ACTG_HUMAN	Actin, cytoplasmic 2 OS=Homo sapiens GN=ACTG1 PE=1 SV=1	494.929	3	1481.76	0.0074	5797	EITALAPSTMKIK
P63261	ACTG_HUMAN	Actin, cytoplasmic 2 OS=Homo sapiens GN=ACTG1 PE=1 SV=1	500.26	3	1497.76	0.0052	5797	EITALAPSTMKIK
P63261	ACTG_HUMAN	Actin, cytoplasmic 2 OS=Homo sapiens GN=ACTG1 PE=1 SV=1	500.261	3	1497.76	0.0092	5797	EITALAPSTMKIK
P63261	ACTG_HUMAN	Actin, cytoplasmic 2 OS=Homo sapiens GN=ACTG1 PE=1 SV=1	758.377	2	1514.74	-0.0029	5797	IWHHTFYNELR
P63261	ACTG_HUMAN	Actin, cytoplasmic 2 OS=Homo sapiens GN=ACTG1 PE=1 SV=1	505.921	3	1514.74	-0.0001	5797	IWHHTFYNELR
P63261	ACTG_HUMAN	Actin, cytoplasmic 2 OS=Homo sapiens GN=ACTG1 PE=1 SV=1	758.378	2	1514.74	0	5797	IWHHTFYNELR
P63261	ACTG_HUMAN	Actin, cytoplasmic 2 OS=Homo sapiens GN=ACTG1 PE=1 SV=1	758.379	2	1514.74	0.0011	5797	IWHHTFYNELR
P63261	ACTG_HUMAN	Actin, cytoplasmic 2 OS=Homo sapiens GN=ACTG1 PE=1 SV=1	505.922	3	1514.74	0.0025	5797	IWHHTFYNELR
P63261	ACTG_HUMAN	Actin, cytoplasmic 2 OS=Homo sapiens GN=ACTG1 PE=1 SV=1	505.923	3	1514.75	0.0039	5797	IWHHTFYNELR
P63261	ACTG_HUMAN	Actin, cytoplasmic 2 OS=Homo sapiens GN=ACTG1 PE=1 SV=1	758.381	2	1514.75	0.0055	5797	IWHHTFYNELR
P63261	ACTG_HUMAN	Actin, cytoplasmic 2 OS=Homo sapiens GN=ACTG1 PE=1 SV=1	505.923	3	1514.75	0.007	5797	IWHHTFYNELR
P63261	ACTG_HUMAN	Actin, cytoplasmic 2 OS=Homo sapiens GN=ACTG1 PE=1 SV=1	505.924	3	1514.75	0.007	5797	IWHHTFYNELR
P63261	ACTG_HUMAN	Actin, cytoplasmic 2 OS=Homo sapiens GN=ACTG1 PE=1 SV=1	758.382	2	1514.75	0.0073	5797	IWHHTFYNELR
P63261	ACTG_HUMAN	Actin, cytoplasmic 2 OS=Homo sapiens GN=ACTG1 PE=1 SV=1	758.383	2	1514.75	0.009	5797	IWHHTFYNELR
P63261	ACTG_HUMAN	Actin, cytoplasmic 2 OS=Homo sapiens GN=ACTG1 PE=1 SV=1	505.925	3	1514.75	0.0097	5797	IWHHTFYNELR
P63261	ACTG_HUMAN	Actin, cytoplasmic 2 OS=Homo sapiens GN=ACTG1 PE=1 SV=1	758.384	2	1514.75	0.0123	5797	IWHHTFYNELR
P63261	ACTG_HUMAN	Actin, cytoplasmic 2 OS=Homo sapiens GN=ACTG1 PE=1 SV=1	505.925	3	1514.75	0.0129	5797	IWHHTFYNELR
P63261	ACTG_HUMAN	Actin, cytoplasmic 2 OS=Homo sapiens GN=ACTG1 PE=1 SV=1	758.385	2	1514.76	0.0135	5797	IWHHTFYNELR
P63261	ACTG_HUMAN	Actin, cytoplasmic 2 OS=Homo sapiens GN=ACTG1 PE=1 SV=1	758.385	2	1514.76	0.0141	5797	IWHHTFYNELR
P63261	ACTG_HUMAN	Actin, cytoplasmic 2 OS=Homo sapiens GN=ACTG1 PE=1 SV=1	505.926	3	1514.76	0.0143	5797	IWHHTFYNELR
P63261	ACTG_HUMAN	Actin, cytoplasmic 2 OS=Homo sapiens GN=ACTG1 PE=1 SV=1	506.237	3	1515.69	-0.0068	5797	QEYDESGPSIVHR
P63261	ACTG_HUMAN	Actin, cytoplasmic 2 OS=Homo sapiens GN=ACTG1 PE=1 SV=1	506.237	3	1515.69	-0.0062	5797	QEYDESGPSIVHR
P63261	ACTG_HUMAN	Actin, cytoplasmic 2 OS=Homo sapiens GN=ACTG1 PE=1 SV=1	506.238	3	1515.69	-0.0045	5797	QEYDESGPSIVHR
P63261	ACTG_HUMAN	Actin, cytoplasmic 2 OS=Homo sapiens GN=ACTG1 PE=1 SV=1	506.238	3	1515.69	-0.0037	5797	QEYDESGPSIVHR
P63261	ACTG_HUMAN	Actin, cytoplasmic 2 OS=Homo sapiens GN=ACTG1 PE=1 SV=1	506.238	3	1515.69	-0.0034	5797	QEYDESGPSIVHR
P63261	ACTG_HUMAN	Actin, cytoplasmic 2 OS=Homo sapiens GN=ACTG1 PE=1 SV=1	506.238	3	1515.69	-0.0029	5797	QEYDESGPSIVHR
P63261	ACTG_HUMAN	Actin, cytoplasmic 2 OS=Homo sapiens GN=ACTG1 PE=1 SV=1	506.238	3	1515.69	-0.0025	5797	QEYDESGPSIVHR
P63261	ACTG_HUMAN	Actin, cytoplasmic 2 OS=Homo sapiens GN=ACTG1 PE=1 SV=1	506.238	3	1515.69	-0.0021	5797	QEYDESGPSIVHR
P63261	ACTG_HUMAN	Actin, cytoplasmic 2 OS=Homo sapiens GN=ACTG1 PE=1 SV=1	506.238	3	1515.69	-0.0016	5797	QEYDESGPSIVHR
P63261	ACTG_HUMAN	Actin, cytoplasmic 2 OS=Homo sapiens GN=ACTG1 PE=1 SV=1	506.239	3	1515.69	-0.0014	5797	QEYDESGPSIVHR
P63261	ACTG_HUMAN	Actin, cytoplasmic 2 OS=Homo sapiens GN=ACTG1 PE=1 SV=1	506.239	3	1515.69	-0.0011	5797	QEYDESGPSIVHR
P63261	ACTG_HUMAN	Actin, cytoplasmic 2 OS=Homo sapiens GN=ACTG1 PE=1 SV=1	506.239	3	1515.69	-0.001	5797	QEYDESGPSIVHR
P63261	ACTG_HUMAN	Actin, cytoplasmic 2 OS=Homo sapiens GN=ACTG1 PE=1 SV=1	758.855	2	1515.69	-0.0007	5797	QEYDESGPSIVHR
P63261	ACTG_HUMAN	Actin, cytoplasmic 2 OS=Homo sapiens GN=ACTG1 PE=1 SV=1	758.855	2	1515.69	-0.0007	5797	QEYDESGPSIVHR
P63261	ACTG_HUMAN	Actin, cytoplasmic 2 OS=Homo sapiens GN=ACTG1 PE=1 SV=1	506.239	3	1515.69	-0.0004	5797	QEYDESGPSIVHR
P63261	ACTG_HUMAN	Actin, cytoplasmic 2 OS=Homo sapiens GN=ACTG1 PE=1 SV=1	506.24	3	1515.7	0.0019	5797	QEYDESGPSIVHR
P63261	ACTG_HUMAN	Actin, cytoplasmic 2 OS=Homo sapiens GN=ACTG1 PE=1 SV=1	506.24	3	1515.7	0.002	5797	QEYDESGPSIVHR
P63261	ACTG_HUMAN	Actin, cytoplasmic 2 OS=Homo sapiens GN=ACTG1 PE=1 SV=1	506.24	3	1515.7	0.0021	5797	QEYDESGPSIVHR
P63261	ACTG_HUMAN	Actin, cytoplasmic 2 OS=Homo sapiens GN=ACTG1 PE=1 SV=1	506.24	3	1515.7	0.0026	5797	QEYDESGPSIVHR
P63261	ACTG_HUMAN	Actin, cytoplasmic 2 OS=Homo sapiens GN=ACTG1 PE=1 SV=1	758.857	2	1515.7	0.0033	5797	QEYDESGPSIVHR
P63261	ACTG_HUMAN	Actin, cytoplasmic 2 OS=Homo sapiens GN=ACTG1 PE=1 SV=1	758.857	2	1515.7	0.0037	5797	QEYDESGPSIVHR
P63261	ACTG_HUMAN	Actin, cytoplasmic 2 OS=Homo sapiens GN=ACTG1 PE=1 SV=1	758.857	2	1515.7	0.0039	5797	QEYDESGPSIVHR
P63261	ACTG_HUMAN	Actin, cytoplasmic 2 OS=Homo sapiens GN=ACTG1 PE=1 SV=1	506.24	3	1515.7	0.0041	5797	QEYDESGPSIVHR
P63261	ACTG_HUMAN	Actin, cytoplasmic 2 OS=Homo sapiens GN=ACTG1 PE=1 SV=1	758.857	2	1515.7	0.0047	5797	QEYDESGPSIVHR
P63261	ACTG_HUMAN	Actin, cytoplasmic 2 OS=Homo sapiens GN=ACTG1 PE=1 SV=1	506.241	3	1515.7	0.005	5797	QEYDESGPSIVHR
P63261	ACTG_HUMAN	Actin, cytoplasmic 2 OS=Homo sapiens GN=ACTG1 PE=1 SV=1	506.241	3	1515.7	0.0064	5797	QEYDESGPSIVHR
P63261	ACTG_HUMAN	Actin, cytoplasmic 2 OS=Homo sapiens GN=ACTG1 PE=1 SV=1	506.241	3	1515.7	0.0071	5797	QEYDESGPSIVHR
P63261	ACTG_HUMAN	Actin, cytoplasmic 2 OS=Homo sapiens GN=ACTG1 PE=1 SV=1	758.859	2	1515.7	0.008	5797	QEYDESGPSIVHR
P63261	ACTG_HUMAN	Actin, cytoplasmic 2 OS=Homo sapiens GN=ACTG1 PE=1 SV=1	506.243	3	1515.71	0.0117	5797	QEYDESGPSIVHR
P63261	ACTG_HUMAN	Actin, cytoplasmic 2 OS=Homo sapiens GN=ACTG1 PE=1 SV=1	506.243	3	1515.71	0.0123	5797	QEYDESGPSIVHR
P63261	ACTG_HUMAN	Actin, cytoplasmic 2 OS=Homo sapiens GN=ACTG1 PE=1 SV=1	506.244	3	1515.71	0.0136	5797	QEYDESGPSIVHR
P63261	ACTG_HUMAN	Actin, cytoplasmic 2 OS=Homo sapiens GN=ACTG1 PE=1 SV=1	506.244	3	1515.71	0.0139	5797	QEYDESGPSIVHR
P63261	ACTG_HUMAN	Actin, cytoplasmic 2 OS=Homo sapiens GN=ACTG1 PE=1 SV=1	758.862	2	1515.71	0.0142	5797	QEYDESGPSIVHR
P63261	ACTG_HUMAN	Actin, cytoplasmic 2 OS=Homo sapiens GN=ACTG1 PE=1 SV=1	814.898	2	1627.78	0.0105	5797	MQKEITALAPSTMK
P63261	ACTG_HUMAN	Actin, cytoplasmic 2 OS=Homo sapiens GN=ACTG1 PE=1 SV=1	569.602	3	1705.79	-0.0145	5797	DLTDYLMKILTER
P63261	ACTG_HUMAN	Actin, cytoplasmic 2 OS=Homo sapiens GN=ACTG1 PE=1 SV=1	895.944	2	1789.87	-0.012	5797	SYELPDGQVITIGNER
P63261	ACTG_HUMAN	Actin, cytoplasmic 2 OS=Homo sapiens GN=ACTG1 PE=1 SV=1	895.944	2	1789.87	-0.012	5797	SYELPDGQVITIGNER
P63261	ACTG_HUMAN	Actin, cytoplasmic 2 OS=Homo sapiens GN=ACTG1 PE=1 SV=1	895.944	2	1789.87	-0.0117	5797	SYELPDGQVITIGNER
P63261	ACTG_HUMAN	Actin, cytoplasmic 2 OS=Homo sapiens GN=ACTG1 PE=1 SV=1	895.944	2	1789.87	-0.0106	5797	SYELPDGQVITIGNER
P63261	ACTG_HUMAN	Actin, cytoplasmic 2 OS=Homo sapiens GN=ACTG1 PE=1 SV=1	895.944	2	1789.87	-0.0105	5797	SYELPDGQVITIGNER
P63261	ACTG_HUMAN	Actin, cytoplasmic 2 OS=Homo sapiens GN=ACTG1 PE=1 SV=1	895.944	2	1789.87	-0.0104	5797	SYELPDGQVITIGNER
P63261	ACTG_HUMAN	Actin, cytoplasmic 2 OS=Homo sapiens GN=ACTG1 PE=1 SV=1	895.944	2	1789.87	-0.0103	5797	SYELPDGQVITIGNER
P63261	ACTG_HUMAN	Actin, cytoplasmic 2 OS=Homo sapiens GN=ACTG1 PE=1 SV=1	895.945	2	1789.87	-0.01	5797	SYELPDGQVITIGNER
P63261	ACTG_HUMAN	Actin, cytoplasmic 2 OS=Homo sapiens GN=ACTG1 PE=1 SV=1	895.945	2	1789.87	-0.01	5797	SYELPDGQVITIGNER
P63261	ACTG_HUMAN	Actin, cytoplasmic 2 OS=Homo sapiens GN=ACTG1 PE=1 SV=1	895.945	2	1789.87	-0.0099	5797	SYELPDGQVITIGNER
P63261	ACTG_HUMAN	Actin, cytoplasmic 2 OS=Homo sapiens GN=ACTG1 PE=1 SV=1	895.945	2	1789.87	-0.0098	5797	SYELPDGQVITIGNER
P63261	ACTG_HUMAN	Actin, cytoplasmic 2 OS=Homo sapiens GN=ACTG1 PE=1 SV=1	895.945	2	1789.88	-0.0095	5797	SYELPDGQVITIGNER
P63261	ACTG_HUMAN	Actin, cytoplasmic 2 OS=Homo sapiens GN=ACTG1 PE=1 SV=1	895.945	2	1789.88	-0.0095	5797	SYELPDGQVITIGNER
P63261	ACTG_HUMAN	Actin, cytoplasmic 2 OS=Homo sapiens GN=ACTG1 PE=1 SV=1	895.945	2	1789.88	-0.0093	5797	SYELPDGQVITIGNER
P63261	ACTG_HUMAN	Actin, cytoplasmic 2 OS=Homo sapiens GN=ACTG1 PE=1 SV=1	895.945	2	1789.88	-0.0092	5797	SYELPDGQVITIGNER
P63261	ACTG_HUMAN	Actin, cytoplasmic 2 OS=Homo sapiens GN=ACTG1 PE=1 SV=1	895.945	2	1789.88	-0.009	5797	SYELPDGQVITIGNER
P63261	ACTG_HUMAN	Actin, cytoplasmic 2 OS=Homo sapiens GN=ACTG1 PE=1 SV=1	895.945	2	1789.88	-0.009	5797	SYELPDGQVITIGNER
P63261	ACTG_HUMAN	Actin, cytoplasmic 2 OS=Homo sapiens GN=ACTG1 PE=1 SV=1	895.945	2	1789.88	-0.0089	5797	SYELPDGQVITIGNER
P63261	ACTG_HUMAN	Actin, cytoplasmic 2 OS=Homo sapiens GN=ACTG1 PE=1 SV=1	895.945	2	1789.88	-0.0088	5797	SYELPDGQVITIGNER
P63261	ACTG_HUMAN	Actin, cytoplasmic 2 OS=Homo sapiens GN=ACTG1 PE=1 SV=1	895.945	2	1789.88	-0.0088	5797	SYELPDGQVITIGNER
P63261	ACTG_HUMAN	Actin, cytoplasmic 2 OS=Homo sapiens GN=ACTG1 PE=1 SV=1	895.945	2	1789.88	-0.0087	5797	SYELPDGQVITIGNER
P63261	ACTG_HUMAN	Actin, cytoplasmic 2 OS=Homo sapiens GN=ACTG1 PE=1 SV=1	895.945	2	1789.88	-0.0087	5797	SYELPDGQVITIGNER
P63261	ACTG_HUMAN	Actin, cytoplasmic 2 OS=Homo sapiens GN=ACTG1 PE=1 SV=1	895.945	2	1789.88	-0.0087	5797	SYELPDGQVITIGNER
P63261	ACTG_HUMAN	Actin, cytoplasmic 2 OS=Homo sapiens GN=ACTG1 PE=1 SV=1	895.945	2	1789.88	-0.0087	5797	SYELPDGQVITIGNER
P63261	ACTG_HUMAN	Actin, cytoplasmic 2 OS=Homo sapiens GN=ACTG1 PE=1 SV=1	895.945	2	1789.88	-0.0087	5797	SYELPDGQVITIGNER
P63261	ACTG_HUMAN	Actin, cytoplasmic 2 OS=Homo sapiens GN=ACTG1 PE=1 SV=1	895.945	2	1789.88	-0.0086	5797	SYELPDGQVITIGNER
P63261	ACTG_HUMAN	Actin, cytoplasmic 2 OS=Homo sapiens GN=ACTG1 PE=1 SV=1	895.945	2	1789.88	-0.0086	5797	SYELPDGQVITIGNER
P63261	ACTG_HUMAN	Actin, cytoplasmic 2 OS=Homo sapiens GN=ACTG1 PE=1 SV=1	895.945	2	1789.88	-0.0083	5797	SYELPDGQVITIGNER
[truncated: 63,536 more rows]
