# Supplementary material for: Generation of novel patient-derived CIC-DUX4 sarcoma xenografts and cell lines
Source: Sci Rep. 2017 Jul 5;7:4712. doi: 10.1038/s41598-017-04967-0 (PMC5498486; doi:10.1038/s41598-017-04967-0)
Supplement: Supplementary file 5 — Dataset 4 [file 41598_2017_4967_MOESM5_ESM.xls]

## Sheet: no3 5sets pep
Supplementary Dataset 4. Peptides used for the identification of 1532 proteins in the NCC-CDS1-X1-C1 cell line.
Accession number*	Gene Symbol†	description	m/z‡	Charge	Measured mass§	Mass error¶	Mascot ion score||	Identified peptide sequence
P60709	ACTB_HUMAN	Actin, cytoplasmic 1 OS=Homo sapiens GN=ACTB PE=1 SV=1	362.702	2	723.389	-0.004	11255	GILTLK
P60709	ACTB_HUMAN	Actin, cytoplasmic 1 OS=Homo sapiens GN=ACTB PE=1 SV=1	398.236	2	794.458	-0.0071	11255	IIAPPER
P60709	ACTB_HUMAN	Actin, cytoplasmic 1 OS=Homo sapiens GN=ACTB PE=1 SV=1	398.236	2	794.458	-0.0067	11255	IIAPPER
P60709	ACTB_HUMAN	Actin, cytoplasmic 1 OS=Homo sapiens GN=ACTB PE=1 SV=1	398.237	2	794.459	-0.0064	11255	IIAPPER
P60709	ACTB_HUMAN	Actin, cytoplasmic 1 OS=Homo sapiens GN=ACTB PE=1 SV=1	398.237	2	794.459	-0.0056	11255	IIAPPER
P60709	ACTB_HUMAN	Actin, cytoplasmic 1 OS=Homo sapiens GN=ACTB PE=1 SV=1	398.237	2	794.46	-0.0053	11255	IIAPPER
P60709	ACTB_HUMAN	Actin, cytoplasmic 1 OS=Homo sapiens GN=ACTB PE=1 SV=1	398.237	2	794.46	-0.0051	11255	IIAPPER
P60709	ACTB_HUMAN	Actin, cytoplasmic 1 OS=Homo sapiens GN=ACTB PE=1 SV=1	398.238	2	794.461	-0.0045	11255	IIAPPER
P60709	ACTB_HUMAN	Actin, cytoplasmic 1 OS=Homo sapiens GN=ACTB PE=1 SV=1	398.238	2	794.461	-0.004	11255	IIAPPER
P60709	ACTB_HUMAN	Actin, cytoplasmic 1 OS=Homo sapiens GN=ACTB PE=1 SV=1	398.238	2	794.461	-0.0036	11255	IIAPPER
P60709	ACTB_HUMAN	Actin, cytoplasmic 1 OS=Homo sapiens GN=ACTB PE=1 SV=1	398.238	2	794.462	-0.0034	11255	IIAPPER
P60709	ACTB_HUMAN	Actin, cytoplasmic 1 OS=Homo sapiens GN=ACTB PE=1 SV=1	398.238	2	794.462	-0.0031	11255	IIAPPER
P60709	ACTB_HUMAN	Actin, cytoplasmic 1 OS=Homo sapiens GN=ACTB PE=1 SV=1	398.238	2	794.462	-0.0029	11255	IIAPPER
P60709	ACTB_HUMAN	Actin, cytoplasmic 1 OS=Homo sapiens GN=ACTB PE=1 SV=1	398.239	2	794.463	-0.0024	11255	IIAPPER
P60709	ACTB_HUMAN	Actin, cytoplasmic 1 OS=Homo sapiens GN=ACTB PE=1 SV=1	398.239	2	794.463	-0.0024	11255	IIAPPER
P60709	ACTB_HUMAN	Actin, cytoplasmic 1 OS=Homo sapiens GN=ACTB PE=1 SV=1	398.239	2	794.463	-0.0022	11255	IIAPPER
P60709	ACTB_HUMAN	Actin, cytoplasmic 1 OS=Homo sapiens GN=ACTB PE=1 SV=1	398.239	2	794.463	-0.0021	11255	IIAPPER
P60709	ACTB_HUMAN	Actin, cytoplasmic 1 OS=Homo sapiens GN=ACTB PE=1 SV=1	398.239	2	794.463	-0.0021	11255	IIAPPER
P60709	ACTB_HUMAN	Actin, cytoplasmic 1 OS=Homo sapiens GN=ACTB PE=1 SV=1	398.239	2	794.463	-0.002	11255	IIAPPER
P60709	ACTB_HUMAN	Actin, cytoplasmic 1 OS=Homo sapiens GN=ACTB PE=1 SV=1	398.239	2	794.463	-0.0019	11255	IIAPPER
P60709	ACTB_HUMAN	Actin, cytoplasmic 1 OS=Homo sapiens GN=ACTB PE=1 SV=1	398.239	2	794.463	-0.0018	11255	IIAPPER
P60709	ACTB_HUMAN	Actin, cytoplasmic 1 OS=Homo sapiens GN=ACTB PE=1 SV=1	398.239	2	794.463	-0.0017	11255	IIAPPER
P60709	ACTB_HUMAN	Actin, cytoplasmic 1 OS=Homo sapiens GN=ACTB PE=1 SV=1	398.239	2	794.463	-0.0017	11255	IIAPPER
P60709	ACTB_HUMAN	Actin, cytoplasmic 1 OS=Homo sapiens GN=ACTB PE=1 SV=1	398.239	2	794.463	-0.0016	11255	IIAPPER
P60709	ACTB_HUMAN	Actin, cytoplasmic 1 OS=Homo sapiens GN=ACTB PE=1 SV=1	398.239	2	794.463	-0.0015	11255	IIAPPER
P60709	ACTB_HUMAN	Actin, cytoplasmic 1 OS=Homo sapiens GN=ACTB PE=1 SV=1	398.239	2	794.463	-0.0015	11255	IIAPPER
P60709	ACTB_HUMAN	Actin, cytoplasmic 1 OS=Homo sapiens GN=ACTB PE=1 SV=1	398.239	2	794.463	-0.0015	11255	IIAPPER
P60709	ACTB_HUMAN	Actin, cytoplasmic 1 OS=Homo sapiens GN=ACTB PE=1 SV=1	398.239	2	794.464	-0.0014	11255	IIAPPER
P60709	ACTB_HUMAN	Actin, cytoplasmic 1 OS=Homo sapiens GN=ACTB PE=1 SV=1	398.239	2	794.464	-0.0014	11255	IIAPPER
P60709	ACTB_HUMAN	Actin, cytoplasmic 1 OS=Homo sapiens GN=ACTB PE=1 SV=1	398.239	2	794.464	-0.0013	11255	IIAPPER
P60709	ACTB_HUMAN	Actin, cytoplasmic 1 OS=Homo sapiens GN=ACTB PE=1 SV=1	398.239	2	794.464	-0.0012	11255	IIAPPER
P60709	ACTB_HUMAN	Actin, cytoplasmic 1 OS=Homo sapiens GN=ACTB PE=1 SV=1	398.239	2	794.464	-0.0012	11255	IIAPPER
P60709	ACTB_HUMAN	Actin, cytoplasmic 1 OS=Homo sapiens GN=ACTB PE=1 SV=1	398.239	2	794.464	-0.0011	11255	IIAPPER
P60709	ACTB_HUMAN	Actin, cytoplasmic 1 OS=Homo sapiens GN=ACTB PE=1 SV=1	398.239	2	794.464	-0.0011	11255	IIAPPER
P60709	ACTB_HUMAN	Actin, cytoplasmic 1 OS=Homo sapiens GN=ACTB PE=1 SV=1	398.239	2	794.464	-0.001	11255	IIAPPER
P60709	ACTB_HUMAN	Actin, cytoplasmic 1 OS=Homo sapiens GN=ACTB PE=1 SV=1	398.239	2	794.464	-0.001	11255	IIAPPER
P60709	ACTB_HUMAN	Actin, cytoplasmic 1 OS=Homo sapiens GN=ACTB PE=1 SV=1	398.239	2	794.464	-0.001	11255	IIAPPER
P60709	ACTB_HUMAN	Actin, cytoplasmic 1 OS=Homo sapiens GN=ACTB PE=1 SV=1	398.239	2	794.464	-0.001	11255	IIAPPER
P60709	ACTB_HUMAN	Actin, cytoplasmic 1 OS=Homo sapiens GN=ACTB PE=1 SV=1	398.239	2	794.464	-0.0009	11255	IIAPPER
P60709	ACTB_HUMAN	Actin, cytoplasmic 1 OS=Homo sapiens GN=ACTB PE=1 SV=1	398.239	2	794.464	-0.0009	11255	IIAPPER
P60709	ACTB_HUMAN	Actin, cytoplasmic 1 OS=Homo sapiens GN=ACTB PE=1 SV=1	398.239	2	794.464	-0.0009	11255	IIAPPER
P60709	ACTB_HUMAN	Actin, cytoplasmic 1 OS=Homo sapiens GN=ACTB PE=1 SV=1	398.239	2	794.464	-0.0008	11255	IIAPPER
P60709	ACTB_HUMAN	Actin, cytoplasmic 1 OS=Homo sapiens GN=ACTB PE=1 SV=1	398.239	2	794.464	-0.0007	11255	IIAPPER
P60709	ACTB_HUMAN	Actin, cytoplasmic 1 OS=Homo sapiens GN=ACTB PE=1 SV=1	398.239	2	794.464	-0.0007	11255	IIAPPER
P60709	ACTB_HUMAN	Actin, cytoplasmic 1 OS=Homo sapiens GN=ACTB PE=1 SV=1	398.239	2	794.464	-0.0007	11255	IIAPPER
P60709	ACTB_HUMAN	Actin, cytoplasmic 1 OS=Homo sapiens GN=ACTB PE=1 SV=1	398.24	2	794.464	-0.0006	11255	IIAPPER
P60709	ACTB_HUMAN	Actin, cytoplasmic 1 OS=Homo sapiens GN=ACTB PE=1 SV=1	398.24	2	794.464	-0.0006	11255	IIAPPER
P60709	ACTB_HUMAN	Actin, cytoplasmic 1 OS=Homo sapiens GN=ACTB PE=1 SV=1	398.24	2	794.464	-0.0006	11255	IIAPPER
P60709	ACTB_HUMAN	Actin, cytoplasmic 1 OS=Homo sapiens GN=ACTB PE=1 SV=1	398.24	2	794.464	-0.0006	11255	IIAPPER
P60709	ACTB_HUMAN	Actin, cytoplasmic 1 OS=Homo sapiens GN=ACTB PE=1 SV=1	398.24	2	794.464	-0.0006	11255	IIAPPER
P60709	ACTB_HUMAN	Actin, cytoplasmic 1 OS=Homo sapiens GN=ACTB PE=1 SV=1	398.24	2	794.465	-0.0005	11255	IIAPPER
P60709	ACTB_HUMAN	Actin, cytoplasmic 1 OS=Homo sapiens GN=ACTB PE=1 SV=1	398.24	2	794.465	-0.0005	11255	IIAPPER
P60709	ACTB_HUMAN	Actin, cytoplasmic 1 OS=Homo sapiens GN=ACTB PE=1 SV=1	398.24	2	794.465	-0.0004	11255	IIAPPER
P60709	ACTB_HUMAN	Actin, cytoplasmic 1 OS=Homo sapiens GN=ACTB PE=1 SV=1	398.24	2	794.465	-0.0004	11255	IIAPPER
P60709	ACTB_HUMAN	Actin, cytoplasmic 1 OS=Homo sapiens GN=ACTB PE=1 SV=1	398.24	2	794.465	-0.0004	11255	IIAPPER
P60709	ACTB_HUMAN	Actin, cytoplasmic 1 OS=Homo sapiens GN=ACTB PE=1 SV=1	398.24	2	794.465	-0.0004	11255	IIAPPER
P60709	ACTB_HUMAN	Actin, cytoplasmic 1 OS=Homo sapiens GN=ACTB PE=1 SV=1	398.24	2	794.465	-0.0003	11255	IIAPPER
P60709	ACTB_HUMAN	Actin, cytoplasmic 1 OS=Homo sapiens GN=ACTB PE=1 SV=1	398.24	2	794.465	-0.0003	11255	IIAPPER
P60709	ACTB_HUMAN	Actin, cytoplasmic 1 OS=Homo sapiens GN=ACTB PE=1 SV=1	398.24	2	794.465	-0.0003	11255	IIAPPER
P60709	ACTB_HUMAN	Actin, cytoplasmic 1 OS=Homo sapiens GN=ACTB PE=1 SV=1	398.24	2	794.465	-0.0001	11255	IIAPPER
P60709	ACTB_HUMAN	Actin, cytoplasmic 1 OS=Homo sapiens GN=ACTB PE=1 SV=1	398.24	2	794.465	-0.0001	11255	IIAPPER
P60709	ACTB_HUMAN	Actin, cytoplasmic 1 OS=Homo sapiens GN=ACTB PE=1 SV=1	398.24	2	794.465	0	11255	IIAPPER
P60709	ACTB_HUMAN	Actin, cytoplasmic 1 OS=Homo sapiens GN=ACTB PE=1 SV=1	398.24	2	794.465	0	11255	IIAPPER
P60709	ACTB_HUMAN	Actin, cytoplasmic 1 OS=Homo sapiens GN=ACTB PE=1 SV=1	398.24	2	794.465	0	11255	IIAPPER
P60709	ACTB_HUMAN	Actin, cytoplasmic 1 OS=Homo sapiens GN=ACTB PE=1 SV=1	398.24	2	794.465	0.0001	11255	IIAPPER
P60709	ACTB_HUMAN	Actin, cytoplasmic 1 OS=Homo sapiens GN=ACTB PE=1 SV=1	398.24	2	794.465	0.0002	11255	IIAPPER
P60709	ACTB_HUMAN	Actin, cytoplasmic 1 OS=Homo sapiens GN=ACTB PE=1 SV=1	398.24	2	794.465	0.0002	11255	IIAPPER
P60709	ACTB_HUMAN	Actin, cytoplasmic 1 OS=Homo sapiens GN=ACTB PE=1 SV=1	398.24	2	794.465	0.0002	11255	IIAPPER
P60709	ACTB_HUMAN	Actin, cytoplasmic 1 OS=Homo sapiens GN=ACTB PE=1 SV=1	398.24	2	794.465	0.0002	11255	IIAPPER
P60709	ACTB_HUMAN	Actin, cytoplasmic 1 OS=Homo sapiens GN=ACTB PE=1 SV=1	398.24	2	794.465	0.0003	11255	IIAPPER
P60709	ACTB_HUMAN	Actin, cytoplasmic 1 OS=Homo sapiens GN=ACTB PE=1 SV=1	398.24	2	794.465	0.0003	11255	IIAPPER
P60709	ACTB_HUMAN	Actin, cytoplasmic 1 OS=Homo sapiens GN=ACTB PE=1 SV=1	398.24	2	794.465	0.0004	11255	IIAPPER
P60709	ACTB_HUMAN	Actin, cytoplasmic 1 OS=Homo sapiens GN=ACTB PE=1 SV=1	398.24	2	794.465	0.0004	11255	IIAPPER
P60709	ACTB_HUMAN	Actin, cytoplasmic 1 OS=Homo sapiens GN=ACTB PE=1 SV=1	398.24	2	794.466	0.0005	11255	IIAPPER
P60709	ACTB_HUMAN	Actin, cytoplasmic 1 OS=Homo sapiens GN=ACTB PE=1 SV=1	398.24	2	794.466	0.0005	11255	IIAPPER
P60709	ACTB_HUMAN	Actin, cytoplasmic 1 OS=Homo sapiens GN=ACTB PE=1 SV=1	398.24	2	794.466	0.0005	11255	IIAPPER
P60709	ACTB_HUMAN	Actin, cytoplasmic 1 OS=Homo sapiens GN=ACTB PE=1 SV=1	398.24	2	794.466	0.0006	11255	IIAPPER
P60709	ACTB_HUMAN	Actin, cytoplasmic 1 OS=Homo sapiens GN=ACTB PE=1 SV=1	398.24	2	794.466	0.0006	11255	IIAPPER
P60709	ACTB_HUMAN	Actin, cytoplasmic 1 OS=Homo sapiens GN=ACTB PE=1 SV=1	398.24	2	794.466	0.0007	11255	IIAPPER
P60709	ACTB_HUMAN	Actin, cytoplasmic 1 OS=Homo sapiens GN=ACTB PE=1 SV=1	398.24	2	794.466	0.0007	11255	IIAPPER
P60709	ACTB_HUMAN	Actin, cytoplasmic 1 OS=Homo sapiens GN=ACTB PE=1 SV=1	398.24	2	794.466	0.0007	11255	IIAPPER
P60709	ACTB_HUMAN	Actin, cytoplasmic 1 OS=Homo sapiens GN=ACTB PE=1 SV=1	398.24	2	794.466	0.0007	11255	IIAPPER
P60709	ACTB_HUMAN	Actin, cytoplasmic 1 OS=Homo sapiens GN=ACTB PE=1 SV=1	398.24	2	794.466	0.0008	11255	IIAPPER
P60709	ACTB_HUMAN	Actin, cytoplasmic 1 OS=Homo sapiens GN=ACTB PE=1 SV=1	398.24	2	794.466	0.0009	11255	IIAPPER
P60709	ACTB_HUMAN	Actin, cytoplasmic 1 OS=Homo sapiens GN=ACTB PE=1 SV=1	398.24	2	794.466	0.0009	11255	IIAPPER
P60709	ACTB_HUMAN	Actin, cytoplasmic 1 OS=Homo sapiens GN=ACTB PE=1 SV=1	398.24	2	794.466	0.0009	11255	IIAPPER
P60709	ACTB_HUMAN	Actin, cytoplasmic 1 OS=Homo sapiens GN=ACTB PE=1 SV=1	398.24	2	794.466	0.001	11255	IIAPPER
P60709	ACTB_HUMAN	Actin, cytoplasmic 1 OS=Homo sapiens GN=ACTB PE=1 SV=1	398.24	2	794.466	0.001	11255	IIAPPER
P60709	ACTB_HUMAN	Actin, cytoplasmic 1 OS=Homo sapiens GN=ACTB PE=1 SV=1	398.24	2	794.466	0.001	11255	IIAPPER
P60709	ACTB_HUMAN	Actin, cytoplasmic 1 OS=Homo sapiens GN=ACTB PE=1 SV=1	398.24	2	794.466	0.0011	11255	IIAPPER
P60709	ACTB_HUMAN	Actin, cytoplasmic 1 OS=Homo sapiens GN=ACTB PE=1 SV=1	398.24	2	794.466	0.0012	11255	IIAPPER
P60709	ACTB_HUMAN	Actin, cytoplasmic 1 OS=Homo sapiens GN=ACTB PE=1 SV=1	398.24	2	794.466	0.0012	11255	IIAPPER
P60709	ACTB_HUMAN	Actin, cytoplasmic 1 OS=Homo sapiens GN=ACTB PE=1 SV=1	398.24	2	794.466	0.0013	11255	IIAPPER
P60709	ACTB_HUMAN	Actin, cytoplasmic 1 OS=Homo sapiens GN=ACTB PE=1 SV=1	398.24	2	794.466	0.0013	11255	IIAPPER
P60709	ACTB_HUMAN	Actin, cytoplasmic 1 OS=Homo sapiens GN=ACTB PE=1 SV=1	398.24	2	794.466	0.0013	11255	IIAPPER
P60709	ACTB_HUMAN	Actin, cytoplasmic 1 OS=Homo sapiens GN=ACTB PE=1 SV=1	398.24	2	794.466	0.0013	11255	IIAPPER
P60709	ACTB_HUMAN	Actin, cytoplasmic 1 OS=Homo sapiens GN=ACTB PE=1 SV=1	398.24	2	794.466	0.0014	11255	IIAPPER
P60709	ACTB_HUMAN	Actin, cytoplasmic 1 OS=Homo sapiens GN=ACTB PE=1 SV=1	398.241	2	794.467	0.0016	11255	IIAPPER
P60709	ACTB_HUMAN	Actin, cytoplasmic 1 OS=Homo sapiens GN=ACTB PE=1 SV=1	398.241	2	794.467	0.0016	11255	IIAPPER
P60709	ACTB_HUMAN	Actin, cytoplasmic 1 OS=Homo sapiens GN=ACTB PE=1 SV=1	398.241	2	794.467	0.0016	11255	IIAPPER
P60709	ACTB_HUMAN	Actin, cytoplasmic 1 OS=Homo sapiens GN=ACTB PE=1 SV=1	398.241	2	794.467	0.0016	11255	IIAPPER
P60709	ACTB_HUMAN	Actin, cytoplasmic 1 OS=Homo sapiens GN=ACTB PE=1 SV=1	398.241	2	794.467	0.0019	11255	IIAPPER
P60709	ACTB_HUMAN	Actin, cytoplasmic 1 OS=Homo sapiens GN=ACTB PE=1 SV=1	398.241	2	794.467	0.0019	11255	IIAPPER
P60709	ACTB_HUMAN	Actin, cytoplasmic 1 OS=Homo sapiens GN=ACTB PE=1 SV=1	398.241	2	794.467	0.0019	11255	IIAPPER
P60709	ACTB_HUMAN	Actin, cytoplasmic 1 OS=Homo sapiens GN=ACTB PE=1 SV=1	398.241	2	794.467	0.0019	11255	IIAPPER
P60709	ACTB_HUMAN	Actin, cytoplasmic 1 OS=Homo sapiens GN=ACTB PE=1 SV=1	398.241	2	794.467	0.002	11255	IIAPPER
P60709	ACTB_HUMAN	Actin, cytoplasmic 1 OS=Homo sapiens GN=ACTB PE=1 SV=1	398.241	2	794.467	0.002	11255	IIAPPER
P60709	ACTB_HUMAN	Actin, cytoplasmic 1 OS=Homo sapiens GN=ACTB PE=1 SV=1	398.241	2	794.467	0.002	11255	IIAPPER
P60709	ACTB_HUMAN	Actin, cytoplasmic 1 OS=Homo sapiens GN=ACTB PE=1 SV=1	398.241	2	794.467	0.0021	11255	IIAPPER
P60709	ACTB_HUMAN	Actin, cytoplasmic 1 OS=Homo sapiens GN=ACTB PE=1 SV=1	398.241	2	794.467	0.0021	11255	IIAPPER
P60709	ACTB_HUMAN	Actin, cytoplasmic 1 OS=Homo sapiens GN=ACTB PE=1 SV=1	398.241	2	794.467	0.0021	11255	IIAPPER
P60709	ACTB_HUMAN	Actin, cytoplasmic 1 OS=Homo sapiens GN=ACTB PE=1 SV=1	398.241	2	794.467	0.0022	11255	IIAPPER
P60709	ACTB_HUMAN	Actin, cytoplasmic 1 OS=Homo sapiens GN=ACTB PE=1 SV=1	398.241	2	794.467	0.0023	11255	IIAPPER
P60709	ACTB_HUMAN	Actin, cytoplasmic 1 OS=Homo sapiens GN=ACTB PE=1 SV=1	398.241	2	794.467	0.0023	11255	IIAPPER
P60709	ACTB_HUMAN	Actin, cytoplasmic 1 OS=Homo sapiens GN=ACTB PE=1 SV=1	398.241	2	794.467	0.0024	11255	IIAPPER
P60709	ACTB_HUMAN	Actin, cytoplasmic 1 OS=Homo sapiens GN=ACTB PE=1 SV=1	398.241	2	794.467	0.0024	11255	IIAPPER
P60709	ACTB_HUMAN	Actin, cytoplasmic 1 OS=Homo sapiens GN=ACTB PE=1 SV=1	398.241	2	794.467	0.0025	11255	IIAPPER
P60709	ACTB_HUMAN	Actin, cytoplasmic 1 OS=Homo sapiens GN=ACTB PE=1 SV=1	398.241	2	794.467	0.0025	11255	IIAPPER
P60709	ACTB_HUMAN	Actin, cytoplasmic 1 OS=Homo sapiens GN=ACTB PE=1 SV=1	398.241	2	794.467	0.0025	11255	IIAPPER
P60709	ACTB_HUMAN	Actin, cytoplasmic 1 OS=Homo sapiens GN=ACTB PE=1 SV=1	398.241	2	794.468	0.0026	11255	IIAPPER
P60709	ACTB_HUMAN	Actin, cytoplasmic 1 OS=Homo sapiens GN=ACTB PE=1 SV=1	398.241	2	794.468	0.0027	11255	IIAPPER
P60709	ACTB_HUMAN	Actin, cytoplasmic 1 OS=Homo sapiens GN=ACTB PE=1 SV=1	398.241	2	794.468	0.0028	11255	IIAPPER
P60709	ACTB_HUMAN	Actin, cytoplasmic 1 OS=Homo sapiens GN=ACTB PE=1 SV=1	398.241	2	794.468	0.0029	11255	IIAPPER
P60709	ACTB_HUMAN	Actin, cytoplasmic 1 OS=Homo sapiens GN=ACTB PE=1 SV=1	398.241	2	794.468	0.003	11255	IIAPPER
P60709	ACTB_HUMAN	Actin, cytoplasmic 1 OS=Homo sapiens GN=ACTB PE=1 SV=1	398.241	2	794.468	0.0031	11255	IIAPPER
P60709	ACTB_HUMAN	Actin, cytoplasmic 1 OS=Homo sapiens GN=ACTB PE=1 SV=1	398.241	2	794.468	0.0033	11255	IIAPPER
P60709	ACTB_HUMAN	Actin, cytoplasmic 1 OS=Homo sapiens GN=ACTB PE=1 SV=1	398.241	2	794.468	0.0034	11255	IIAPPER
P60709	ACTB_HUMAN	Actin, cytoplasmic 1 OS=Homo sapiens GN=ACTB PE=1 SV=1	398.241	2	794.468	0.0035	11255	IIAPPER
P60709	ACTB_HUMAN	Actin, cytoplasmic 1 OS=Homo sapiens GN=ACTB PE=1 SV=1	398.242	2	794.469	0.0039	11255	IIAPPER
P60709	ACTB_HUMAN	Actin, cytoplasmic 1 OS=Homo sapiens GN=ACTB PE=1 SV=1	398.242	2	794.47	0.0046	11255	IIAPPER
P60709	ACTB_HUMAN	Actin, cytoplasmic 1 OS=Homo sapiens GN=ACTB PE=1 SV=1	398.242	2	794.47	0.0048	11255	IIAPPER
P60709	ACTB_HUMAN	Actin, cytoplasmic 1 OS=Homo sapiens GN=ACTB PE=1 SV=1	398.243	2	794.471	0.0057	11255	IIAPPER
P60709	ACTB_HUMAN	Actin, cytoplasmic 1 OS=Homo sapiens GN=ACTB PE=1 SV=1	398.243	2	794.472	0.007	11255	IIAPPER
P60709	ACTB_HUMAN	Actin, cytoplasmic 1 OS=Homo sapiens GN=ACTB PE=1 SV=1	398.243	2	794.472	0.0073	11255	IIAPPER
P60709	ACTB_HUMAN	Actin, cytoplasmic 1 OS=Homo sapiens GN=ACTB PE=1 SV=1	398.244	2	794.473	0.0076	11255	IIAPPER
P60709	ACTB_HUMAN	Actin, cytoplasmic 1 OS=Homo sapiens GN=ACTB PE=1 SV=1	400.775	2	799.536	0.0077	11255	RGILTLK
P60709	ACTB_HUMAN	Actin, cytoplasmic 1 OS=Homo sapiens GN=ACTB PE=1 SV=1	488.725	2	975.436	-0.0054	11255	AGFAGDDAPR
P60709	ACTB_HUMAN	Actin, cytoplasmic 1 OS=Homo sapiens GN=ACTB PE=1 SV=1	488.726	2	975.436	-0.0046	11255	AGFAGDDAPR
P60709	ACTB_HUMAN	Actin, cytoplasmic 1 OS=Homo sapiens GN=ACTB PE=1 SV=1	488.726	2	975.437	-0.0039	11255	AGFAGDDAPR
P60709	ACTB_HUMAN	Actin, cytoplasmic 1 OS=Homo sapiens GN=ACTB PE=1 SV=1	488.726	2	975.437	-0.0037	11255	AGFAGDDAPR
P60709	ACTB_HUMAN	Actin, cytoplasmic 1 OS=Homo sapiens GN=ACTB PE=1 SV=1	488.726	2	975.438	-0.0034	11255	AGFAGDDAPR
P60709	ACTB_HUMAN	Actin, cytoplasmic 1 OS=Homo sapiens GN=ACTB PE=1 SV=1	488.726	2	975.438	-0.0032	11255	AGFAGDDAPR
P60709	ACTB_HUMAN	Actin, cytoplasmic 1 OS=Homo sapiens GN=ACTB PE=1 SV=1	488.726	2	975.438	-0.003	11255	AGFAGDDAPR
P60709	ACTB_HUMAN	Actin, cytoplasmic 1 OS=Homo sapiens GN=ACTB PE=1 SV=1	488.726	2	975.438	-0.003	11255	AGFAGDDAPR
P60709	ACTB_HUMAN	Actin, cytoplasmic 1 OS=Homo sapiens GN=ACTB PE=1 SV=1	488.726	2	975.438	-0.0029	11255	AGFAGDDAPR
P60709	ACTB_HUMAN	Actin, cytoplasmic 1 OS=Homo sapiens GN=ACTB PE=1 SV=1	488.726	2	975.438	-0.0029	11255	AGFAGDDAPR
P60709	ACTB_HUMAN	Actin, cytoplasmic 1 OS=Homo sapiens GN=ACTB PE=1 SV=1	488.726	2	975.438	-0.0029	11255	AGFAGDDAPR
P60709	ACTB_HUMAN	Actin, cytoplasmic 1 OS=Homo sapiens GN=ACTB PE=1 SV=1	488.727	2	975.439	-0.0024	11255	AGFAGDDAPR
P60709	ACTB_HUMAN	Actin, cytoplasmic 1 OS=Homo sapiens GN=ACTB PE=1 SV=1	488.727	2	975.439	-0.0024	11255	AGFAGDDAPR
P60709	ACTB_HUMAN	Actin, cytoplasmic 1 OS=Homo sapiens GN=ACTB PE=1 SV=1	488.727	2	975.439	-0.0023	11255	AGFAGDDAPR
P60709	ACTB_HUMAN	Actin, cytoplasmic 1 OS=Homo sapiens GN=ACTB PE=1 SV=1	488.727	2	975.439	-0.0023	11255	AGFAGDDAPR
P60709	ACTB_HUMAN	Actin, cytoplasmic 1 OS=Homo sapiens GN=ACTB PE=1 SV=1	488.727	2	975.439	-0.0022	11255	AGFAGDDAPR
P60709	ACTB_HUMAN	Actin, cytoplasmic 1 OS=Homo sapiens GN=ACTB PE=1 SV=1	488.727	2	975.439	-0.0022	11255	AGFAGDDAPR
P60709	ACTB_HUMAN	Actin, cytoplasmic 1 OS=Homo sapiens GN=ACTB PE=1 SV=1	488.727	2	975.439	-0.0021	11255	AGFAGDDAPR
P60709	ACTB_HUMAN	Actin, cytoplasmic 1 OS=Homo sapiens GN=ACTB PE=1 SV=1	488.727	2	975.439	-0.0021	11255	AGFAGDDAPR
P60709	ACTB_HUMAN	Actin, cytoplasmic 1 OS=Homo sapiens GN=ACTB PE=1 SV=1	488.727	2	975.439	-0.002	11255	AGFAGDDAPR
P60709	ACTB_HUMAN	Actin, cytoplasmic 1 OS=Homo sapiens GN=ACTB PE=1 SV=1	488.727	2	975.439	-0.002	11255	AGFAGDDAPR
P60709	ACTB_HUMAN	Actin, cytoplasmic 1 OS=Homo sapiens GN=ACTB PE=1 SV=1	488.727	2	975.439	-0.0019	11255	AGFAGDDAPR
P60709	ACTB_HUMAN	Actin, cytoplasmic 1 OS=Homo sapiens GN=ACTB PE=1 SV=1	488.727	2	975.439	-0.0018	11255	AGFAGDDAPR
P60709	ACTB_HUMAN	Actin, cytoplasmic 1 OS=Homo sapiens GN=ACTB PE=1 SV=1	488.727	2	975.439	-0.0018	11255	AGFAGDDAPR
P60709	ACTB_HUMAN	Actin, cytoplasmic 1 OS=Homo sapiens GN=ACTB PE=1 SV=1	488.727	2	975.439	-0.0018	11255	AGFAGDDAPR
P60709	ACTB_HUMAN	Actin, cytoplasmic 1 OS=Homo sapiens GN=ACTB PE=1 SV=1	488.727	2	975.439	-0.0016	11255	AGFAGDDAPR
P60709	ACTB_HUMAN	Actin, cytoplasmic 1 OS=Homo sapiens GN=ACTB PE=1 SV=1	488.727	2	975.439	-0.0015	11255	AGFAGDDAPR
P60709	ACTB_HUMAN	Actin, cytoplasmic 1 OS=Homo sapiens GN=ACTB PE=1 SV=1	488.727	2	975.439	-0.0015	11255	AGFAGDDAPR
P60709	ACTB_HUMAN	Actin, cytoplasmic 1 OS=Homo sapiens GN=ACTB PE=1 SV=1	488.727	2	975.44	-0.0014	11255	AGFAGDDAPR
P60709	ACTB_HUMAN	Actin, cytoplasmic 1 OS=Homo sapiens GN=ACTB PE=1 SV=1	488.727	2	975.44	-0.0012	11255	AGFAGDDAPR
P60709	ACTB_HUMAN	Actin, cytoplasmic 1 OS=Homo sapiens GN=ACTB PE=1 SV=1	488.727	2	975.44	-0.0012	11255	AGFAGDDAPR
P60709	ACTB_HUMAN	Actin, cytoplasmic 1 OS=Homo sapiens GN=ACTB PE=1 SV=1	488.727	2	975.44	-0.0011	11255	AGFAGDDAPR
P60709	ACTB_HUMAN	Actin, cytoplasmic 1 OS=Homo sapiens GN=ACTB PE=1 SV=1	488.727	2	975.44	-0.0011	11255	AGFAGDDAPR
P60709	ACTB_HUMAN	Actin, cytoplasmic 1 OS=Homo sapiens GN=ACTB PE=1 SV=1	488.727	2	975.44	-0.0011	11255	AGFAGDDAPR
P60709	ACTB_HUMAN	Actin, cytoplasmic 1 OS=Homo sapiens GN=ACTB PE=1 SV=1	488.727	2	975.44	-0.0011	11255	AGFAGDDAPR
P60709	ACTB_HUMAN	Actin, cytoplasmic 1 OS=Homo sapiens GN=ACTB PE=1 SV=1	488.727	2	975.44	-0.001	11255	AGFAGDDAPR
P60709	ACTB_HUMAN	Actin, cytoplasmic 1 OS=Homo sapiens GN=ACTB PE=1 SV=1	488.727	2	975.44	-0.001	11255	AGFAGDDAPR
P60709	ACTB_HUMAN	Actin, cytoplasmic 1 OS=Homo sapiens GN=ACTB PE=1 SV=1	488.727	2	975.44	-0.001	11255	AGFAGDDAPR
P60709	ACTB_HUMAN	Actin, cytoplasmic 1 OS=Homo sapiens GN=ACTB PE=1 SV=1	488.727	2	975.44	-0.001	11255	AGFAGDDAPR
P60709	ACTB_HUMAN	Actin, cytoplasmic 1 OS=Homo sapiens GN=ACTB PE=1 SV=1	488.727	2	975.44	-0.001	11255	AGFAGDDAPR
P60709	ACTB_HUMAN	Actin, cytoplasmic 1 OS=Homo sapiens GN=ACTB PE=1 SV=1	488.727	2	975.44	-0.001	11255	AGFAGDDAPR
P60709	ACTB_HUMAN	Actin, cytoplasmic 1 OS=Homo sapiens GN=ACTB PE=1 SV=1	488.727	2	975.44	-0.0008	11255	AGFAGDDAPR
P60709	ACTB_HUMAN	Actin, cytoplasmic 1 OS=Homo sapiens GN=ACTB PE=1 SV=1	488.728	2	975.44	-0.0006	11255	AGFAGDDAPR
P60709	ACTB_HUMAN	Actin, cytoplasmic 1 OS=Homo sapiens GN=ACTB PE=1 SV=1	488.728	2	975.44	-0.0006	11255	AGFAGDDAPR
P60709	ACTB_HUMAN	Actin, cytoplasmic 1 OS=Homo sapiens GN=ACTB PE=1 SV=1	488.728	2	975.441	-0.0005	11255	AGFAGDDAPR
P60709	ACTB_HUMAN	Actin, cytoplasmic 1 OS=Homo sapiens GN=ACTB PE=1 SV=1	488.728	2	975.441	-0.0005	11255	AGFAGDDAPR
P60709	ACTB_HUMAN	Actin, cytoplasmic 1 OS=Homo sapiens GN=ACTB PE=1 SV=1	488.728	2	975.441	-0.0005	11255	AGFAGDDAPR
P60709	ACTB_HUMAN	Actin, cytoplasmic 1 OS=Homo sapiens GN=ACTB PE=1 SV=1	488.728	2	975.441	-0.0005	11255	AGFAGDDAPR
P60709	ACTB_HUMAN	Actin, cytoplasmic 1 OS=Homo sapiens GN=ACTB PE=1 SV=1	488.728	2	975.441	-0.0002	11255	AGFAGDDAPR
P60709	ACTB_HUMAN	Actin, cytoplasmic 1 OS=Homo sapiens GN=ACTB PE=1 SV=1	488.728	2	975.441	-0.0002	11255	AGFAGDDAPR
P60709	ACTB_HUMAN	Actin, cytoplasmic 1 OS=Homo sapiens GN=ACTB PE=1 SV=1	488.728	2	975.441	-0.0001	11255	AGFAGDDAPR
P60709	ACTB_HUMAN	Actin, cytoplasmic 1 OS=Homo sapiens GN=ACTB PE=1 SV=1	488.728	2	975.441	-0.0001	11255	AGFAGDDAPR
P60709	ACTB_HUMAN	Actin, cytoplasmic 1 OS=Homo sapiens GN=ACTB PE=1 SV=1	488.728	2	975.441	-0.0001	11255	AGFAGDDAPR
P60709	ACTB_HUMAN	Actin, cytoplasmic 1 OS=Homo sapiens GN=ACTB PE=1 SV=1	488.728	2	975.441	-0.0001	11255	AGFAGDDAPR
P60709	ACTB_HUMAN	Actin, cytoplasmic 1 OS=Homo sapiens GN=ACTB PE=1 SV=1	488.728	2	975.441	0.0004	11255	AGFAGDDAPR
P60709	ACTB_HUMAN	Actin, cytoplasmic 1 OS=Homo sapiens GN=ACTB PE=1 SV=1	488.728	2	975.442	0.0005	11255	AGFAGDDAPR
P60709	ACTB_HUMAN	Actin, cytoplasmic 1 OS=Homo sapiens GN=ACTB PE=1 SV=1	488.728	2	975.442	0.0006	11255	AGFAGDDAPR
P60709	ACTB_HUMAN	Actin, cytoplasmic 1 OS=Homo sapiens GN=ACTB PE=1 SV=1	488.728	2	975.442	0.0009	11255	AGFAGDDAPR
P60709	ACTB_HUMAN	Actin, cytoplasmic 1 OS=Homo sapiens GN=ACTB PE=1 SV=1	488.728	2	975.442	0.0009	11255	AGFAGDDAPR
P60709	ACTB_HUMAN	Actin, cytoplasmic 1 OS=Homo sapiens GN=ACTB PE=1 SV=1	488.728	2	975.442	0.001	11255	AGFAGDDAPR
P60709	ACTB_HUMAN	Actin, cytoplasmic 1 OS=Homo sapiens GN=ACTB PE=1 SV=1	488.728	2	975.442	0.0011	11255	AGFAGDDAPR
P60709	ACTB_HUMAN	Actin, cytoplasmic 1 OS=Homo sapiens GN=ACTB PE=1 SV=1	488.728	2	975.442	0.0015	11255	AGFAGDDAPR
P60709	ACTB_HUMAN	Actin, cytoplasmic 1 OS=Homo sapiens GN=ACTB PE=1 SV=1	488.729	2	975.443	0.0017	11255	AGFAGDDAPR
P60709	ACTB_HUMAN	Actin, cytoplasmic 1 OS=Homo sapiens GN=ACTB PE=1 SV=1	488.729	2	975.443	0.0017	11255	AGFAGDDAPR
P60709	ACTB_HUMAN	Actin, cytoplasmic 1 OS=Homo sapiens GN=ACTB PE=1 SV=1	488.729	2	975.443	0.0018	11255	AGFAGDDAPR
P60709	ACTB_HUMAN	Actin, cytoplasmic 1 OS=Homo sapiens GN=ACTB PE=1 SV=1	488.729	2	975.443	0.0018	11255	AGFAGDDAPR
P60709	ACTB_HUMAN	Actin, cytoplasmic 1 OS=Homo sapiens GN=ACTB PE=1 SV=1	488.729	2	975.443	0.0023	11255	AGFAGDDAPR
P60709	ACTB_HUMAN	Actin, cytoplasmic 1 OS=Homo sapiens GN=ACTB PE=1 SV=1	488.729	2	975.443	0.0024	11255	AGFAGDDAPR
P60709	ACTB_HUMAN	Actin, cytoplasmic 1 OS=Homo sapiens GN=ACTB PE=1 SV=1	488.729	2	975.444	0.0026	11255	AGFAGDDAPR
P60709	ACTB_HUMAN	Actin, cytoplasmic 1 OS=Homo sapiens GN=ACTB PE=1 SV=1	488.729	2	975.444	0.0028	11255	AGFAGDDAPR
P60709	ACTB_HUMAN	Actin, cytoplasmic 1 OS=Homo sapiens GN=ACTB PE=1 SV=1	488.729	2	975.444	0.003	11255	AGFAGDDAPR
P60709	ACTB_HUMAN	Actin, cytoplasmic 1 OS=Homo sapiens GN=ACTB PE=1 SV=1	488.729	2	975.444	0.0034	11255	AGFAGDDAPR
P60709	ACTB_HUMAN	Actin, cytoplasmic 1 OS=Homo sapiens GN=ACTB PE=1 SV=1	488.73	2	975.445	0.0042	11255	AGFAGDDAPR
P60709	ACTB_HUMAN	Actin, cytoplasmic 1 OS=Homo sapiens GN=ACTB PE=1 SV=1	488.731	2	975.447	0.0062	11255	AGFAGDDAPR
P60709	ACTB_HUMAN	Actin, cytoplasmic 1 OS=Homo sapiens GN=ACTB PE=1 SV=1	488.732	2	975.449	0.0081	11255	AGFAGDDAPR
P60709	ACTB_HUMAN	Actin, cytoplasmic 1 OS=Homo sapiens GN=ACTB PE=1 SV=1	488.732	2	975.449	0.0081	11255	AGFAGDDAPR
P60709	ACTB_HUMAN	Actin, cytoplasmic 1 OS=Homo sapiens GN=ACTB PE=1 SV=1	488.732	2	975.449	0.0081	11255	AGFAGDDAPR
P60709	ACTB_HUMAN	Actin, cytoplasmic 1 OS=Homo sapiens GN=ACTB PE=1 SV=1	488.733	2	975.451	0.0097	11255	AGFAGDDAPR
P60709	ACTB_HUMAN	Actin, cytoplasmic 1 OS=Homo sapiens GN=ACTB PE=1 SV=1	499.744	2	997.474	-0.0049	11255	DLTDYLMK
P60709	ACTB_HUMAN	Actin, cytoplasmic 1 OS=Homo sapiens GN=ACTB PE=1 SV=1	499.746	2	997.477	-0.0024	11255	DLTDYLMK
P60709	ACTB_HUMAN	Actin, cytoplasmic 1 OS=Homo sapiens GN=ACTB PE=1 SV=1	499.747	2	997.479	0	11255	DLTDYLMK
P60709	ACTB_HUMAN	Actin, cytoplasmic 1 OS=Homo sapiens GN=ACTB PE=1 SV=1	499.747	2	997.48	0.0008	11255	DLTDYLMK
P60709	ACTB_HUMAN	Actin, cytoplasmic 1 OS=Homo sapiens GN=ACTB PE=1 SV=1	566.763	2	1131.51	-0.0083	11255	GYSFTTTAER
P60709	ACTB_HUMAN	Actin, cytoplasmic 1 OS=Homo sapiens GN=ACTB PE=1 SV=1	566.764	2	1131.51	-0.0054	11255	GYSFTTTAER
P60709	ACTB_HUMAN	Actin, cytoplasmic 1 OS=Homo sapiens GN=ACTB PE=1 SV=1	566.765	2	1131.51	-0.0049	11255	GYSFTTTAER
P60709	ACTB_HUMAN	Actin, cytoplasmic 1 OS=Homo sapiens GN=ACTB PE=1 SV=1	566.765	2	1131.52	-0.0034	11255	GYSFTTTAER
P60709	ACTB_HUMAN	Actin, cytoplasmic 1 OS=Homo sapiens GN=ACTB PE=1 SV=1	566.765	2	1131.52	-0.0034	11255	GYSFTTTAER
P60709	ACTB_HUMAN	Actin, cytoplasmic 1 OS=Homo sapiens GN=ACTB PE=1 SV=1	566.765	2	1131.52	-0.0033	11255	GYSFTTTAER
P60709	ACTB_HUMAN	Actin, cytoplasmic 1 OS=Homo sapiens GN=ACTB PE=1 SV=1	566.766	2	1131.52	-0.0029	11255	GYSFTTTAER
P60709	ACTB_HUMAN	Actin, cytoplasmic 1 OS=Homo sapiens GN=ACTB PE=1 SV=1	566.766	2	1131.52	-0.0021	11255	GYSFTTTAER
P60709	ACTB_HUMAN	Actin, cytoplasmic 1 OS=Homo sapiens GN=ACTB PE=1 SV=1	566.766	2	1131.52	-0.002	11255	GYSFTTTAER
P60709	ACTB_HUMAN	Actin, cytoplasmic 1 OS=Homo sapiens GN=ACTB PE=1 SV=1	566.766	2	1131.52	-0.002	11255	GYSFTTTAER
P60709	ACTB_HUMAN	Actin, cytoplasmic 1 OS=Homo sapiens GN=ACTB PE=1 SV=1	566.767	2	1131.52	-0.0008	11255	GYSFTTTAER
P60709	ACTB_HUMAN	Actin, cytoplasmic 1 OS=Homo sapiens GN=ACTB PE=1 SV=1	566.767	2	1131.52	-0.0003	11255	GYSFTTTAER
P60709	ACTB_HUMAN	Actin, cytoplasmic 1 OS=Homo sapiens GN=ACTB PE=1 SV=1	566.767	2	1131.52	-0.0001	11255	GYSFTTTAER
P60709	ACTB_HUMAN	Actin, cytoplasmic 1 OS=Homo sapiens GN=ACTB PE=1 SV=1	566.767	2	1131.52	0.0002	11255	GYSFTTTAER
P60709	ACTB_HUMAN	Actin, cytoplasmic 1 OS=Homo sapiens GN=ACTB PE=1 SV=1	566.768	2	1131.52	0.0008	11255	GYSFTTTAER
P60709	ACTB_HUMAN	Actin, cytoplasmic 1 OS=Homo sapiens GN=ACTB PE=1 SV=1	566.768	2	1131.52	0.0024	11255	GYSFTTTAER
P60709	ACTB_HUMAN	Actin, cytoplasmic 1 OS=Homo sapiens GN=ACTB PE=1 SV=1	566.77	2	1131.53	0.0061	11255	GYSFTTTAER
P60709	ACTB_HUMAN	Actin, cytoplasmic 1 OS=Homo sapiens GN=ACTB PE=1 SV=1	566.771	2	1131.53	0.0078	11255	GYSFTTTAER
P60709	ACTB_HUMAN	Actin, cytoplasmic 1 OS=Homo sapiens GN=ACTB PE=1 SV=1	566.771	2	1131.53	0.0079	11255	GYSFTTTAER
P60709	ACTB_HUMAN	Actin, cytoplasmic 1 OS=Homo sapiens GN=ACTB PE=1 SV=1	566.771	2	1131.53	0.008	11255	GYSFTTTAER
P60709	ACTB_HUMAN	Actin, cytoplasmic 1 OS=Homo sapiens GN=ACTB PE=1 SV=1	566.771	2	1131.53	0.008	11255	GYSFTTTAER
P60709	ACTB_HUMAN	Actin, cytoplasmic 1 OS=Homo sapiens GN=ACTB PE=1 SV=1	566.772	2	1131.53	0.009	11255	GYSFTTTAER
P60709	ACTB_HUMAN	Actin, cytoplasmic 1 OS=Homo sapiens GN=ACTB PE=1 SV=1	566.772	2	1131.53	0.0096	11255	GYSFTTTAER
P60709	ACTB_HUMAN	Actin, cytoplasmic 1 OS=Homo sapiens GN=ACTB PE=1 SV=1	566.772	2	1131.53	0.0097	11255	GYSFTTTAER
P60709	ACTB_HUMAN	Actin, cytoplasmic 1 OS=Homo sapiens GN=ACTB PE=1 SV=1	566.772	2	1131.53	0.0102	11255	GYSFTTTAER
P60709	ACTB_HUMAN	Actin, cytoplasmic 1 OS=Homo sapiens GN=ACTB PE=1 SV=1	581.309	2	1160.6	-0.0067	11255	EITALAPSTMK
P60709	ACTB_HUMAN	Actin, cytoplasmic 1 OS=Homo sapiens GN=ACTB PE=1 SV=1	581.309	2	1160.6	-0.0067	11255	EITALAPSTMK
P60709	ACTB_HUMAN	Actin, cytoplasmic 1 OS=Homo sapiens GN=ACTB PE=1 SV=1	581.309	2	1160.6	-0.0066	11255	EITALAPSTMK
P60709	ACTB_HUMAN	Actin, cytoplasmic 1 OS=Homo sapiens GN=ACTB PE=1 SV=1	581.31	2	1160.61	-0.0053	11255	EITALAPSTMK
P60709	ACTB_HUMAN	Actin, cytoplasmic 1 OS=Homo sapiens GN=ACTB PE=1 SV=1	581.31	2	1160.61	-0.0049	11255	EITALAPSTMK
P60709	ACTB_HUMAN	Actin, cytoplasmic 1 OS=Homo sapiens GN=ACTB PE=1 SV=1	581.311	2	1160.61	-0.0043	11255	EITALAPSTMK
P60709	ACTB_HUMAN	Actin, cytoplasmic 1 OS=Homo sapiens GN=ACTB PE=1 SV=1	581.311	2	1160.61	-0.0042	11255	EITALAPSTMK
P60709	ACTB_HUMAN	Actin, cytoplasmic 1 OS=Homo sapiens GN=ACTB PE=1 SV=1	581.311	2	1160.61	-0.0036	11255	EITALAPSTMK
P60709	ACTB_HUMAN	Actin, cytoplasmic 1 OS=Homo sapiens GN=ACTB PE=1 SV=1	581.311	2	1160.61	-0.0033	11255	EITALAPSTMK
P60709	ACTB_HUMAN	Actin, cytoplasmic 1 OS=Homo sapiens GN=ACTB PE=1 SV=1	581.311	2	1160.61	-0.0033	11255	EITALAPSTMK
P60709	ACTB_HUMAN	Actin, cytoplasmic 1 OS=Homo sapiens GN=ACTB PE=1 SV=1	581.311	2	1160.61	-0.0031	11255	EITALAPSTMK
P60709	ACTB_HUMAN	Actin, cytoplasmic 1 OS=Homo sapiens GN=ACTB PE=1 SV=1	581.311	2	1160.61	-0.0031	11255	EITALAPSTMK
P60709	ACTB_HUMAN	Actin, cytoplasmic 1 OS=Homo sapiens GN=ACTB PE=1 SV=1	581.311	2	1160.61	-0.0031	11255	EITALAPSTMK
P60709	ACTB_HUMAN	Actin, cytoplasmic 1 OS=Homo sapiens GN=ACTB PE=1 SV=1	581.311	2	1160.61	-0.0031	11255	EITALAPSTMK
P60709	ACTB_HUMAN	Actin, cytoplasmic 1 OS=Homo sapiens GN=ACTB PE=1 SV=1	581.311	2	1160.61	-0.003	11255	EITALAPSTMK
P60709	ACTB_HUMAN	Actin, cytoplasmic 1 OS=Homo sapiens GN=ACTB PE=1 SV=1	581.311	2	1160.61	-0.0028	11255	EITALAPSTMK
P60709	ACTB_HUMAN	Actin, cytoplasmic 1 OS=Homo sapiens GN=ACTB PE=1 SV=1	581.312	2	1160.61	-0.0026	11255	EITALAPSTMK
P60709	ACTB_HUMAN	Actin, cytoplasmic 1 OS=Homo sapiens GN=ACTB PE=1 SV=1	581.312	2	1160.61	-0.0025	11255	EITALAPSTMK
P60709	ACTB_HUMAN	Actin, cytoplasmic 1 OS=Homo sapiens GN=ACTB PE=1 SV=1	581.312	2	1160.61	-0.0025	11255	EITALAPSTMK
P60709	ACTB_HUMAN	Actin, cytoplasmic 1 OS=Homo sapiens GN=ACTB PE=1 SV=1	581.312	2	1160.61	-0.0022	11255	EITALAPSTMK
P60709	ACTB_HUMAN	Actin, cytoplasmic 1 OS=Homo sapiens GN=ACTB PE=1 SV=1	581.312	2	1160.61	-0.0022	11255	EITALAPSTMK
P60709	ACTB_HUMAN	Actin, cytoplasmic 1 OS=Homo sapiens GN=ACTB PE=1 SV=1	581.312	2	1160.61	-0.0022	11255	EITALAPSTMK
P60709	ACTB_HUMAN	Actin, cytoplasmic 1 OS=Homo sapiens GN=ACTB PE=1 SV=1	581.312	2	1160.61	-0.0021	11255	EITALAPSTMK
P60709	ACTB_HUMAN	Actin, cytoplasmic 1 OS=Homo sapiens GN=ACTB PE=1 SV=1	581.312	2	1160.61	-0.0015	11255	EITALAPSTMK
P60709	ACTB_HUMAN	Actin, cytoplasmic 1 OS=Homo sapiens GN=ACTB PE=1 SV=1	581.312	2	1160.61	-0.0014	11255	EITALAPSTMK
P60709	ACTB_HUMAN	Actin, cytoplasmic 1 OS=Homo sapiens GN=ACTB PE=1 SV=1	581.312	2	1160.61	-0.0011	11255	EITALAPSTMK
P60709	ACTB_HUMAN	Actin, cytoplasmic 1 OS=Homo sapiens GN=ACTB PE=1 SV=1	581.312	2	1160.61	-0.0008	11255	EITALAPSTMK
P60709	ACTB_HUMAN	Actin, cytoplasmic 1 OS=Homo sapiens GN=ACTB PE=1 SV=1	581.312	2	1160.61	-0.0006	11255	EITALAPSTMK
P60709	ACTB_HUMAN	Actin, cytoplasmic 1 OS=Homo sapiens GN=ACTB PE=1 SV=1	581.313	2	1160.61	-0.0005	11255	EITALAPSTMK
P60709	ACTB_HUMAN	Actin, cytoplasmic 1 OS=Homo sapiens GN=ACTB PE=1 SV=1	581.313	2	1160.61	-0.0003	11255	EITALAPSTMK
P60709	ACTB_HUMAN	Actin, cytoplasmic 1 OS=Homo sapiens GN=ACTB PE=1 SV=1	581.313	2	1160.61	0.0002	11255	EITALAPSTMK
P60709	ACTB_HUMAN	Actin, cytoplasmic 1 OS=Homo sapiens GN=ACTB PE=1 SV=1	581.313	2	1160.61	0.0007	11255	EITALAPSTMK
P60709	ACTB_HUMAN	Actin, cytoplasmic 1 OS=Homo sapiens GN=ACTB PE=1 SV=1	581.313	2	1160.61	0.0011	11255	EITALAPSTMK
P60709	ACTB_HUMAN	Actin, cytoplasmic 1 OS=Homo sapiens GN=ACTB PE=1 SV=1	581.313	2	1160.61	0.0014	11255	EITALAPSTMK
P60709	ACTB_HUMAN	Actin, cytoplasmic 1 OS=Homo sapiens GN=ACTB PE=1 SV=1	581.313	2	1160.61	0.0014	11255	EITALAPSTMK
P60709	ACTB_HUMAN	Actin, cytoplasmic 1 OS=Homo sapiens GN=ACTB PE=1 SV=1	581.314	2	1160.61	0.0024	11255	EITALAPSTMK
P60709	ACTB_HUMAN	Actin, cytoplasmic 1 OS=Homo sapiens GN=ACTB PE=1 SV=1	581.314	2	1160.61	0.0024	11255	EITALAPSTMK
P60709	ACTB_HUMAN	Actin, cytoplasmic 1 OS=Homo sapiens GN=ACTB PE=1 SV=1	581.314	2	1160.61	0.0025	11255	EITALAPSTMK
P60709	ACTB_HUMAN	Actin, cytoplasmic 1 OS=Homo sapiens GN=ACTB PE=1 SV=1	581.314	2	1160.61	0.003	11255	EITALAPSTMK
P60709	ACTB_HUMAN	Actin, cytoplasmic 1 OS=Homo sapiens GN=ACTB PE=1 SV=1	581.315	2	1160.62	0.0041	11255	EITALAPSTMK
P60709	ACTB_HUMAN	Actin, cytoplasmic 1 OS=Homo sapiens GN=ACTB PE=1 SV=1	581.315	2	1160.62	0.0049	11255	EITALAPSTMK
P60709	ACTB_HUMAN	Actin, cytoplasmic 1 OS=Homo sapiens GN=ACTB PE=1 SV=1	581.316	2	1160.62	0.0066	11255	EITALAPSTMK
P60709	ACTB_HUMAN	Actin, cytoplasmic 1 OS=Homo sapiens GN=ACTB PE=1 SV=1	581.316	2	1160.62	0.0068	11255	EITALAPSTMK
P60709	ACTB_HUMAN	Actin, cytoplasmic 1 OS=Homo sapiens GN=ACTB PE=1 SV=1	581.317	2	1160.62	0.0077	11255	EITALAPSTMK
P60709	ACTB_HUMAN	Actin, cytoplasmic 1 OS=Homo sapiens GN=ACTB PE=1 SV=1	581.317	2	1160.62	0.0079	11255	EITALAPSTMK
P60709	ACTB_HUMAN	Actin, cytoplasmic 1 OS=Homo sapiens GN=ACTB PE=1 SV=1	581.317	2	1160.62	0.008	11255	EITALAPSTMK
P60709	ACTB_HUMAN	Actin, cytoplasmic 1 OS=Homo sapiens GN=ACTB PE=1 SV=1	581.317	2	1160.62	0.0085	11255	EITALAPSTMK
P60709	ACTB_HUMAN	Actin, cytoplasmic 1 OS=Homo sapiens GN=ACTB PE=1 SV=1	581.317	2	1160.62	0.0086	11255	EITALAPSTMK
P60709	ACTB_HUMAN	Actin, cytoplasmic 1 OS=Homo sapiens GN=ACTB PE=1 SV=1	581.317	2	1160.62	0.0094	11255	EITALAPSTMK
P60709	ACTB_HUMAN	Actin, cytoplasmic 1 OS=Homo sapiens GN=ACTB PE=1 SV=1	581.318	2	1160.62	0.0108	11255	EITALAPSTMK
P60709	ACTB_HUMAN	Actin, cytoplasmic 1 OS=Homo sapiens GN=ACTB PE=1 SV=1	581.319	2	1160.62	0.0116	11255	EITALAPSTMK
P60709	ACTB_HUMAN	Actin, cytoplasmic 1 OS=Homo sapiens GN=ACTB PE=1 SV=1	586.289	2	1170.56	-0.0008	11255	HQGVMVGMGQK
P60709	ACTB_HUMAN	Actin, cytoplasmic 1 OS=Homo sapiens GN=ACTB PE=1 SV=1	586.29	2	1170.57	0.0027	11255	HQGVMVGMGQK
P60709	ACTB_HUMAN	Actin, cytoplasmic 1 OS=Homo sapiens GN=ACTB PE=1 SV=1	586.295	2	1170.58	0.0113	11255	HQGVMVGMGQK
P60709	ACTB_HUMAN	Actin, cytoplasmic 1 OS=Homo sapiens GN=ACTB PE=1 SV=1	586.295	2	1170.58	0.0114	11255	HQGVMVGMGQK
P60709	ACTB_HUMAN	Actin, cytoplasmic 1 OS=Homo sapiens GN=ACTB PE=1 SV=1	586.295	2	1170.58	0.0114	11255	HQGVMVGMGQK
P60709	ACTB_HUMAN	Actin, cytoplasmic 1 OS=Homo sapiens GN=ACTB PE=1 SV=1	586.295	2	1170.58	0.0115	11255	HQGVMVGMGQK
P60709	ACTB_HUMAN	Actin, cytoplasmic 1 OS=Homo sapiens GN=ACTB PE=1 SV=1	589.308	2	1176.6	-0.0056	11255	EITALAPSTMK
P60709	ACTB_HUMAN	Actin, cytoplasmic 1 OS=Homo sapiens GN=ACTB PE=1 SV=1	589.308	2	1176.6	-0.0046	11255	EITALAPSTMK
P60709	ACTB_HUMAN	Actin, cytoplasmic 1 OS=Homo sapiens GN=ACTB PE=1 SV=1	589.313	2	1176.61	0.0051	11255	EITALAPSTMK
P60709	ACTB_HUMAN	Actin, cytoplasmic 1 OS=Homo sapiens GN=ACTB PE=1 SV=1	589.314	2	1176.61	0.007	11255	EITALAPSTMK
P60709	ACTB_HUMAN	Actin, cytoplasmic 1 OS=Homo sapiens GN=ACTB PE=1 SV=1	589.314	2	1176.61	0.0077	11255	EITALAPSTMK
P60709	ACTB_HUMAN	Actin, cytoplasmic 1 OS=Homo sapiens GN=ACTB PE=1 SV=1	589.315	2	1176.62	0.0092	11255	EITALAPSTMK
P60709	ACTB_HUMAN	Actin, cytoplasmic 1 OS=Homo sapiens GN=ACTB PE=1 SV=1	589.315	2	1176.62	0.0094	11255	EITALAPSTMK
P60709	ACTB_HUMAN	Actin, cytoplasmic 1 OS=Homo sapiens GN=ACTB PE=1 SV=1	594.285	2	1186.56	-0.0032	11255	HQGVMVGMGQK
P60709	ACTB_HUMAN	Actin, cytoplasmic 1 OS=Homo sapiens GN=ACTB PE=1 SV=1	594.286	2	1186.56	-0.0018	11255	HQGVMVGMGQK
P60709	ACTB_HUMAN	Actin, cytoplasmic 1 OS=Homo sapiens GN=ACTB PE=1 SV=1	594.286	2	1186.56	-0.0012	11255	HQGVMVGMGQK
P60709	ACTB_HUMAN	Actin, cytoplasmic 1 OS=Homo sapiens GN=ACTB PE=1 SV=1	594.286	2	1186.56	-0.0011	11255	HQGVMVGMGQK
P60709	ACTB_HUMAN	Actin, cytoplasmic 1 OS=Homo sapiens GN=ACTB PE=1 SV=1	594.287	2	1186.56	0.0011	11255	HQGVMVGMGQK
P60709	ACTB_HUMAN	Actin, cytoplasmic 1 OS=Homo sapiens GN=ACTB PE=1 SV=1	594.287	2	1186.56	0.0014	11255	HQGVMVGMGQK
P60709	ACTB_HUMAN	Actin, cytoplasmic 1 OS=Homo sapiens GN=ACTB PE=1 SV=1	594.288	2	1186.56	0.0023	11255	HQGVMVGMGQK
P60709	ACTB_HUMAN	Actin, cytoplasmic 1 OS=Homo sapiens GN=ACTB PE=1 SV=1	594.289	2	1186.56	0.005	11255	HQGVMVGMGQK
P60709	ACTB_HUMAN	Actin, cytoplasmic 1 OS=Homo sapiens GN=ACTB PE=1 SV=1	594.29	2	1186.57	0.0065	11255	HQGVMVGMGQK
P60709	ACTB_HUMAN	Actin, cytoplasmic 1 OS=Homo sapiens GN=ACTB PE=1 SV=1	594.29	2	1186.57	0.0068	11255	HQGVMVGMGQK
P60709	ACTB_HUMAN	Actin, cytoplasmic 1 OS=Homo sapiens GN=ACTB PE=1 SV=1	599.761	2	1197.51	-0.0067	11255	DSYVGDEAQSK
P60709	ACTB_HUMAN	Actin, cytoplasmic 1 OS=Homo sapiens GN=ACTB PE=1 SV=1	599.762	2	1197.51	-0.0051	11255	DSYVGDEAQSK
P60709	ACTB_HUMAN	Actin, cytoplasmic 1 OS=Homo sapiens GN=ACTB PE=1 SV=1	599.762	2	1197.51	-0.0048	11255	DSYVGDEAQSK
P60709	ACTB_HUMAN	Actin, cytoplasmic 1 OS=Homo sapiens GN=ACTB PE=1 SV=1	599.762	2	1197.51	-0.0048	11255	DSYVGDEAQSK
P60709	ACTB_HUMAN	Actin, cytoplasmic 1 OS=Homo sapiens GN=ACTB PE=1 SV=1	599.763	2	1197.51	-0.0045	11255	DSYVGDEAQSK
P60709	ACTB_HUMAN	Actin, cytoplasmic 1 OS=Homo sapiens GN=ACTB PE=1 SV=1	599.763	2	1197.51	-0.0042	11255	DSYVGDEAQSK
P60709	ACTB_HUMAN	Actin, cytoplasmic 1 OS=Homo sapiens GN=ACTB PE=1 SV=1	599.763	2	1197.51	-0.0042	11255	DSYVGDEAQSK
P60709	ACTB_HUMAN	Actin, cytoplasmic 1 OS=Homo sapiens GN=ACTB PE=1 SV=1	599.763	2	1197.51	-0.004	11255	DSYVGDEAQSK
P60709	ACTB_HUMAN	Actin, cytoplasmic 1 OS=Homo sapiens GN=ACTB PE=1 SV=1	599.763	2	1197.51	-0.004	11255	DSYVGDEAQSK
P60709	ACTB_HUMAN	Actin, cytoplasmic 1 OS=Homo sapiens GN=ACTB PE=1 SV=1	599.763	2	1197.51	-0.0036	11255	DSYVGDEAQSK
P60709	ACTB_HUMAN	Actin, cytoplasmic 1 OS=Homo sapiens GN=ACTB PE=1 SV=1	599.763	2	1197.51	-0.0034	11255	DSYVGDEAQSK
P60709	ACTB_HUMAN	Actin, cytoplasmic 1 OS=Homo sapiens GN=ACTB PE=1 SV=1	599.763	2	1197.51	-0.0031	11255	DSYVGDEAQSK
P60709	ACTB_HUMAN	Actin, cytoplasmic 1 OS=Homo sapiens GN=ACTB PE=1 SV=1	599.763	2	1197.51	-0.0028	11255	DSYVGDEAQSK
P60709	ACTB_HUMAN	Actin, cytoplasmic 1 OS=Homo sapiens GN=ACTB PE=1 SV=1	599.764	2	1197.51	-0.0024	11255	DSYVGDEAQSK
P60709	ACTB_HUMAN	Actin, cytoplasmic 1 OS=Homo sapiens GN=ACTB PE=1 SV=1	599.764	2	1197.51	-0.0019	11255	DSYVGDEAQSK
P60709	ACTB_HUMAN	Actin, cytoplasmic 1 OS=Homo sapiens GN=ACTB PE=1 SV=1	599.764	2	1197.51	-0.0018	11255	DSYVGDEAQSK
P60709	ACTB_HUMAN	Actin, cytoplasmic 1 OS=Homo sapiens GN=ACTB PE=1 SV=1	599.765	2	1197.52	0.0003	11255	DSYVGDEAQSK
P60709	ACTB_HUMAN	Actin, cytoplasmic 1 OS=Homo sapiens GN=ACTB PE=1 SV=1	599.765	2	1197.52	0.0013	11255	DSYVGDEAQSK
P60709	ACTB_HUMAN	Actin, cytoplasmic 1 OS=Homo sapiens GN=ACTB PE=1 SV=1	599.767	2	1197.52	0.0039	11255	DSYVGDEAQSK
P60709	ACTB_HUMAN	Actin, cytoplasmic 1 OS=Homo sapiens GN=ACTB PE=1 SV=1	599.767	2	1197.52	0.0052	11255	DSYVGDEAQSK
P60709	ACTB_HUMAN	Actin, cytoplasmic 1 OS=Homo sapiens GN=ACTB PE=1 SV=1	599.769	2	1197.52	0.0075	11255	DSYVGDEAQSK
P60709	ACTB_HUMAN	Actin, cytoplasmic 1 OS=Homo sapiens GN=ACTB PE=1 SV=1	599.769	2	1197.52	0.0087	11255	DSYVGDEAQSK
P60709	ACTB_HUMAN	Actin, cytoplasmic 1 OS=Homo sapiens GN=ACTB PE=1 SV=1	599.77	2	1197.53	0.0103	11255	DSYVGDEAQSK
P60709	ACTB_HUMAN	Actin, cytoplasmic 1 OS=Homo sapiens GN=ACTB PE=1 SV=1	599.77	2	1197.53	0.0114	11255	DSYVGDEAQSK
P60709	ACTB_HUMAN	Actin, cytoplasmic 1 OS=Homo sapiens GN=ACTB PE=1 SV=1	602.281	2	1202.55	-0.0067	11255	HQGVMVGMGQK
P60709	ACTB_HUMAN	Actin, cytoplasmic 1 OS=Homo sapiens GN=ACTB PE=1 SV=1	709.898	2	1417.78	-0.0034	11255	EITALAPSTMKIK
P60709	ACTB_HUMAN	Actin, cytoplasmic 1 OS=Homo sapiens GN=ACTB PE=1 SV=1	494.924	3	1481.75	-0.0053	11255	EITALAPSTMKIK
P60709	ACTB_HUMAN	Actin, cytoplasmic 1 OS=Homo sapiens GN=ACTB PE=1 SV=1	494.931	3	1481.77	0.0135	11255	EITALAPSTMKIK
P60709	ACTB_HUMAN	Actin, cytoplasmic 1 OS=Homo sapiens GN=ACTB PE=1 SV=1	758.382	2	1514.75	0.0079	11255	IWHHTFYNELR
P60709	ACTB_HUMAN	Actin, cytoplasmic 1 OS=Homo sapiens GN=ACTB PE=1 SV=1	758.383	2	1514.75	0.0098	11255	IWHHTFYNELR
P60709	ACTB_HUMAN	Actin, cytoplasmic 1 OS=Homo sapiens GN=ACTB PE=1 SV=1	758.384	2	1514.75	0.0115	11255	IWHHTFYNELR
P60709	ACTB_HUMAN	Actin, cytoplasmic 1 OS=Homo sapiens GN=ACTB PE=1 SV=1	505.925	3	1514.75	0.0126	11255	IWHHTFYNELR
P60709	ACTB_HUMAN	Actin, cytoplasmic 1 OS=Homo sapiens GN=ACTB PE=1 SV=1	758.385	2	1514.75	0.0129	11255	IWHHTFYNELR
P60709	ACTB_HUMAN	Actin, cytoplasmic 1 OS=Homo sapiens GN=ACTB PE=1 SV=1	758.385	2	1514.76	0.0132	11255	IWHHTFYNELR
P60709	ACTB_HUMAN	Actin, cytoplasmic 1 OS=Homo sapiens GN=ACTB PE=1 SV=1	758.385	2	1514.76	0.0137	11255	IWHHTFYNELR
P60709	ACTB_HUMAN	Actin, cytoplasmic 1 OS=Homo sapiens GN=ACTB PE=1 SV=1	505.926	3	1514.76	0.0137	11255	IWHHTFYNELR
P60709	ACTB_HUMAN	Actin, cytoplasmic 1 OS=Homo sapiens GN=ACTB PE=1 SV=1	505.926	3	1514.76	0.0137	11255	IWHHTFYNELR
P60709	ACTB_HUMAN	Actin, cytoplasmic 1 OS=Homo sapiens GN=ACTB PE=1 SV=1	505.926	3	1514.76	0.0144	11255	IWHHTFYNELR
P60709	ACTB_HUMAN	Actin, cytoplasmic 1 OS=Homo sapiens GN=ACTB PE=1 SV=1	506.238	3	1515.69	-0.0045	11255	QEYDESGPSIVHR
P60709	ACTB_HUMAN	Actin, cytoplasmic 1 OS=Homo sapiens GN=ACTB PE=1 SV=1	506.238	3	1515.69	-0.004	11255	QEYDESGPSIVHR
P60709	ACTB_HUMAN	Actin, cytoplasmic 1 OS=Homo sapiens GN=ACTB PE=1 SV=1	506.238	3	1515.69	-0.0036	11255	QEYDESGPSIVHR
P60709	ACTB_HUMAN	Actin, cytoplasmic 1 OS=Homo sapiens GN=ACTB PE=1 SV=1	506.238	3	1515.69	-0.0034	11255	QEYDESGPSIVHR
P60709	ACTB_HUMAN	Actin, cytoplasmic 1 OS=Homo sapiens GN=ACTB PE=1 SV=1	506.238	3	1515.69	-0.0034	11255	QEYDESGPSIVHR
P60709	ACTB_HUMAN	Actin, cytoplasmic 1 OS=Homo sapiens GN=ACTB PE=1 SV=1	506.238	3	1515.69	-0.0026	11255	QEYDESGPSIVHR
P60709	ACTB_HUMAN	Actin, cytoplasmic 1 OS=Homo sapiens GN=ACTB PE=1 SV=1	506.238	3	1515.69	-0.0023	11255	QEYDESGPSIVHR
P60709	ACTB_HUMAN	Actin, cytoplasmic 1 OS=Homo sapiens GN=ACTB PE=1 SV=1	506.238	3	1515.69	-0.0018	11255	QEYDESGPSIVHR
P60709	ACTB_HUMAN	Actin, cytoplasmic 1 OS=Homo sapiens GN=ACTB PE=1 SV=1	506.239	3	1515.7	0.0001	11255	QEYDESGPSIVHR
P60709	ACTB_HUMAN	Actin, cytoplasmic 1 OS=Homo sapiens GN=ACTB PE=1 SV=1	506.24	3	1515.7	0.0027	11255	QEYDESGPSIVHR
P60709	ACTB_HUMAN	Actin, cytoplasmic 1 OS=Homo sapiens GN=ACTB PE=1 SV=1	506.24	3	1515.7	0.0029	11255	QEYDESGPSIVHR
P60709	ACTB_HUMAN	Actin, cytoplasmic 1 OS=Homo sapiens GN=ACTB PE=1 SV=1	506.241	3	1515.7	0.0046	11255	QEYDESGPSIVHR
P60709	ACTB_HUMAN	Actin, cytoplasmic 1 OS=Homo sapiens GN=ACTB PE=1 SV=1	758.86	2	1515.7	0.0096	11255	QEYDESGPSIVHR
P60709	ACTB_HUMAN	Actin, cytoplasmic 1 OS=Homo sapiens GN=ACTB PE=1 SV=1	758.86	2	1515.71	0.0102	11255	QEYDESGPSIVHR
P60709	ACTB_HUMAN	Actin, cytoplasmic 1 OS=Homo sapiens GN=ACTB PE=1 SV=1	758.861	2	1515.71	0.0118	11255	QEYDESGPSIVHR
P60709	ACTB_HUMAN	Actin, cytoplasmic 1 OS=Homo sapiens GN=ACTB PE=1 SV=1	758.861	2	1515.71	0.0121	11255	QEYDESGPSIVHR
P60709	ACTB_HUMAN	Actin, cytoplasmic 1 OS=Homo sapiens GN=ACTB PE=1 SV=1	758.861	2	1515.71	0.0125	11255	QEYDESGPSIVHR
P60709	ACTB_HUMAN	Actin, cytoplasmic 1 OS=Homo sapiens GN=ACTB PE=1 SV=1	506.244	3	1515.71	0.0142	11255	QEYDESGPSIVHR
P60709	ACTB_HUMAN	Actin, cytoplasmic 1 OS=Homo sapiens GN=ACTB PE=1 SV=1	506.244	3	1515.71	0.0144	11255	QEYDESGPSIVHR
P60709	ACTB_HUMAN	Actin, cytoplasmic 1 OS=Homo sapiens GN=ACTB PE=1 SV=1	590.927	3	1769.76	-0.0136	11255	DLTDYLMKILTER
P60709	ACTB_HUMAN	Actin, cytoplasmic 1 OS=Homo sapiens GN=ACTB PE=1 SV=1	895.944	2	1789.87	-0.0119	11255	SYELPDGQVITIGNER
P60709	ACTB_HUMAN	Actin, cytoplasmic 1 OS=Homo sapiens GN=ACTB PE=1 SV=1	895.944	2	1789.87	-0.0119	11255	SYELPDGQVITIGNER
P60709	ACTB_HUMAN	Actin, cytoplasmic 1 OS=Homo sapiens GN=ACTB PE=1 SV=1	895.944	2	1789.87	-0.0101	11255	SYELPDGQVITIGNER
P60709	ACTB_HUMAN	Actin, cytoplasmic 1 OS=Homo sapiens GN=ACTB PE=1 SV=1	895.944	2	1789.87	-0.0101	11255	SYELPDGQVITIGNER
P60709	ACTB_HUMAN	Actin, cytoplasmic 1 OS=Homo sapiens GN=ACTB PE=1 SV=1	895.945	2	1789.87	-0.0099	11255	SYELPDGQVITIGNER
P60709	ACTB_HUMAN	Actin, cytoplasmic 1 OS=Homo sapiens GN=ACTB PE=1 SV=1	895.945	2	1789.88	-0.0097	11255	SYELPDGQVITIGNER
P60709	ACTB_HUMAN	Actin, cytoplasmic 1 OS=Homo sapiens GN=ACTB PE=1 SV=1	895.945	2	1789.88	-0.0093	11255	SYELPDGQVITIGNER
P60709	ACTB_HUMAN	Actin, cytoplasmic 1 OS=Homo sapiens GN=ACTB PE=1 SV=1	895.945	2	1789.88	-0.009	11255	SYELPDGQVITIGNER
P60709	ACTB_HUMAN	Actin, cytoplasmic 1 OS=Homo sapiens GN=ACTB PE=1 SV=1	895.945	2	1789.88	-0.0084	11255	SYELPDGQVITIGNER
P60709	ACTB_HUMAN	Actin, cytoplasmic 1 OS=Homo sapiens GN=ACTB PE=1 SV=1	895.946	2	1789.88	-0.0075	11255	SYELPDGQVITIGNER
P60709	ACTB_HUMAN	Actin, cytoplasmic 1 OS=Homo sapiens GN=ACTB PE=1 SV=1	895.946	2	1789.88	-0.0075	11255	SYELPDGQVITIGNER
P60709	ACTB_HUMAN	Actin, cytoplasmic 1 OS=Homo sapiens GN=ACTB PE=1 SV=1	895.946	2	1789.88	-0.0071	11255	SYELPDGQVITIGNER
P60709	ACTB_HUMAN	Actin, cytoplasmic 1 OS=Homo sapiens GN=ACTB PE=1 SV=1	895.946	2	1789.88	-0.0068	11255	SYELPDGQVITIGNER
P60709	ACTB_HUMAN	Actin, cytoplasmic 1 OS=Homo sapiens GN=ACTB PE=1 SV=1	895.946	2	1789.88	-0.0068	11255	SYELPDGQVITIGNER
P60709	ACTB_HUMAN	Actin, cytoplasmic 1 OS=Homo sapiens GN=ACTB PE=1 SV=1	895.946	2	1789.88	-0.0065	11255	SYELPDGQVITIGNER
P60709	ACTB_HUMAN	Actin, cytoplasmic 1 OS=Homo sapiens GN=ACTB PE=1 SV=1	895.946	2	1789.88	-0.0064	11255	SYELPDGQVITIGNER
P60709	ACTB_HUMAN	Actin, cytoplasmic 1 OS=Homo sapiens GN=ACTB PE=1 SV=1	895.947	2	1789.88	-0.0062	11255	SYELPDGQVITIGNER
P60709	ACTB_HUMAN	Actin, cytoplasmic 1 OS=Homo sapiens GN=ACTB PE=1 SV=1	895.947	2	1789.88	-0.0057	11255	SYELPDGQVITIGNER
P60709	ACTB_HUMAN	Actin, cytoplasmic 1 OS=Homo sapiens GN=ACTB PE=1 SV=1	895.947	2	1789.88	-0.0053	11255	SYELPDGQVITIGNER
P60709	ACTB_HUMAN	Actin, cytoplasmic 1 OS=Homo sapiens GN=ACTB PE=1 SV=1	895.947	2	1789.88	-0.0051	11255	SYELPDGQVITIGNER
P60709	ACTB_HUMAN	Actin, cytoplasmic 1 OS=Homo sapiens GN=ACTB PE=1 SV=1	895.947	2	1789.88	-0.005	11255	SYELPDGQVITIGNER
P60709	ACTB_HUMAN	Actin, cytoplasmic 1 OS=Homo sapiens GN=ACTB PE=1 SV=1	895.947	2	1789.88	-0.005	11255	SYELPDGQVITIGNER
P60709	ACTB_HUMAN	Actin, cytoplasmic 1 OS=Homo sapiens GN=ACTB PE=1 SV=1	895.947	2	1789.88	-0.0049	11255	SYELPDGQVITIGNER
P60709	ACTB_HUMAN	Actin, cytoplasmic 1 OS=Homo sapiens GN=ACTB PE=1 SV=1	895.947	2	1789.88	-0.0048	11255	SYELPDGQVITIGNER
P60709	ACTB_HUMAN	Actin, cytoplasmic 1 OS=Homo sapiens GN=ACTB PE=1 SV=1	895.947	2	1789.88	-0.0048	11255	SYELPDGQVITIGNER
P60709	ACTB_HUMAN	Actin, cytoplasmic 1 OS=Homo sapiens GN=ACTB PE=1 SV=1	895.947	2	1789.88	-0.0045	11255	SYELPDGQVITIGNER
P60709	ACTB_HUMAN	Actin, cytoplasmic 1 OS=Homo sapiens GN=ACTB PE=1 SV=1	895.947	2	1789.88	-0.0043	11255	SYELPDGQVITIGNER
P60709	ACTB_HUMAN	Actin, cytoplasmic 1 OS=Homo sapiens GN=ACTB PE=1 SV=1	895.947	2	1789.88	-0.0042	11255	SYELPDGQVITIGNER
P60709	ACTB_HUMAN	Actin, cytoplasmic 1 OS=Homo sapiens GN=ACTB PE=1 SV=1	895.948	2	1789.88	-0.0039	11255	SYELPDGQVITIGNER
P60709	ACTB_HUMAN	Actin, cytoplasmic 1 OS=Homo sapiens GN=ACTB PE=1 SV=1	895.948	2	1789.88	-0.0039	11255	SYELPDGQVITIGNER
P60709	ACTB_HUMAN	Actin, cytoplasmic 1 OS=Homo sapiens GN=ACTB PE=1 SV=1	895.948	2	1789.88	-0.0037	11255	SYELPDGQVITIGNER
P60709	ACTB_HUMAN	Actin, cytoplasmic 1 OS=Homo sapiens GN=ACTB PE=1 SV=1	895.948	2	1789.88	-0.0029	11255	SYELPDGQVITIGNER
P60709	ACTB_HUMAN	Actin, cytoplasmic 1 OS=Homo sapiens GN=ACTB PE=1 SV=1	895.948	2	1789.88	-0.0029	11255	SYELPDGQVITIGNER
P60709	ACTB_HUMAN	Actin, cytoplasmic 1 OS=Homo sapiens GN=ACTB PE=1 SV=1	895.948	2	1789.88	-0.0028	11255	SYELPDGQVITIGNER
P60709	ACTB_HUMAN	Actin, cytoplasmic 1 OS=Homo sapiens GN=ACTB PE=1 SV=1	895.948	2	1789.88	-0.0025	11255	SYELPDGQVITIGNER
P60709	ACTB_HUMAN	Actin, cytoplasmic 1 OS=Homo sapiens GN=ACTB PE=1 SV=1	895.948	2	1789.88	-0.0025	11255	SYELPDGQVITIGNER
P60709	ACTB_HUMAN	Actin, cytoplasmic 1 OS=Homo sapiens GN=ACTB PE=1 SV=1	895.949	2	1789.88	-0.0016	11255	SYELPDGQVITIGNER
P60709	ACTB_HUMAN	Actin, cytoplasmic 1 OS=Homo sapiens GN=ACTB PE=1 SV=1	895.949	2	1789.88	-0.0015	11255	SYELPDGQVITIGNER
P60709	ACTB_HUMAN	Actin, cytoplasmic 1 OS=Homo sapiens GN=ACTB PE=1 SV=1	895.949	2	1789.88	-0.0006	11255	SYELPDGQVITIGNER
P60709	ACTB_HUMAN	Actin, cytoplasmic 1 OS=Homo sapiens GN=ACTB PE=1 SV=1	895.952	2	1789.89	0.0052	11255	SYELPDGQVITIGNER
P60709	ACTB_HUMAN	Actin, cytoplasmic 1 OS=Homo sapiens GN=ACTB PE=1 SV=1	895.953	2	1789.89	0.0063	11255	SYELPDGQVITIGNER
P60709	ACTB_HUMAN	Actin, cytoplasmic 1 OS=Homo sapiens GN=ACTB PE=1 SV=1	895.953	2	1789.89	0.0073	11255	SYELPDGQVITIGNER
P60709	ACTB_HUMAN	Actin, cytoplasmic 1 OS=Homo sapiens GN=ACTB PE=1 SV=1	895.954	2	1789.89	0.0096	11255	SYELPDGQVITIGNER
P60709	ACTB_HUMAN	Actin, cytoplasmic 1 OS=Homo sapiens GN=ACTB PE=1 SV=1	895.956	2	1789.9	0.0137	11255	SYELPDGQVITIGNER
P60709	ACTB_HUMAN	Actin, cytoplasmic 1 OS=Homo sapiens GN=ACTB PE=1 SV=1	895.957	2	1789.9	0.0138	11255	SYELPDGQVITIGNER
P60709	ACTB_HUMAN	Actin, cytoplasmic 1 OS=Homo sapiens GN=ACTB PE=1 SV=1	895.957	2	1789.9	0.0143	11255	SYELPDGQVITIGNER
P60709	ACTB_HUMAN	Actin, cytoplasmic 1 OS=Homo sapiens GN=ACTB PE=1 SV=1	895.958	2	1789.9	0.0177	11255	SYELPDGQVITIGNER
P60709	ACTB_HUMAN	Actin, cytoplasmic 1 OS=Homo sapiens GN=ACTB PE=1 SV=1	652.023	3	1953.05	-0.0114	11255	VAPEEHPVLLTEAPLNPK
P60709	ACTB_HUMAN	Actin, cytoplasmic 1 OS=Homo sapiens GN=ACTB PE=1 SV=1	652.023	3	1953.05	-0.0092	11255	VAPEEHPVLLTEAPLNPK
P60709	ACTB_HUMAN	Actin, cytoplasmic 1 OS=Homo sapiens GN=ACTB PE=1 SV=1	652.023	3	1953.05	-0.0088	11255	VAPEEHPVLLTEAPLNPK
P60709	ACTB_HUMAN	Actin, cytoplasmic 1 OS=Homo sapiens GN=ACTB PE=1 SV=1	652.023	3	1953.05	-0.0086	11255	VAPEEHPVLLTEAPLNPK
P60709	ACTB_HUMAN	Actin, cytoplasmic 1 OS=Homo sapiens GN=ACTB PE=1 SV=1	652.024	3	1953.05	-0.0071	11255	VAPEEHPVLLTEAPLNPK
P60709	ACTB_HUMAN	Actin, cytoplasmic 1 OS=Homo sapiens GN=ACTB PE=1 SV=1	652.024	3	1953.05	-0.0066	11255	VAPEEHPVLLTEAPLNPK
P60709	ACTB_HUMAN	Actin, cytoplasmic 1 OS=Homo sapiens GN=ACTB PE=1 SV=1	652.024	3	1953.05	-0.0064	11255	VAPEEHPVLLTEAPLNPK
P60709	ACTB_HUMAN	Actin, cytoplasmic 1 OS=Homo sapiens GN=ACTB PE=1 SV=1	652.024	3	1953.05	-0.0064	11255	VAPEEHPVLLTEAPLNPK
P60709	ACTB_HUMAN	Actin, cytoplasmic 1 OS=Homo sapiens GN=ACTB PE=1 SV=1	652.024	3	1953.05	-0.0062	11255	VAPEEHPVLLTEAPLNPK
P60709	ACTB_HUMAN	Actin, cytoplasmic 1 OS=Homo sapiens GN=ACTB PE=1 SV=1	652.024	3	1953.05	-0.0062	11255	VAPEEHPVLLTEAPLNPK
P60709	ACTB_HUMAN	Actin, cytoplasmic 1 OS=Homo sapiens GN=ACTB PE=1 SV=1	652.024	3	1953.05	-0.0062	11255	VAPEEHPVLLTEAPLNPK
P60709	ACTB_HUMAN	Actin, cytoplasmic 1 OS=Homo sapiens GN=ACTB PE=1 SV=1	652.024	3	1953.05	-0.0059	11255	VAPEEHPVLLTEAPLNPK
P60709	ACTB_HUMAN	Actin, cytoplasmic 1 OS=Homo sapiens GN=ACTB PE=1 SV=1	652.024	3	1953.05	-0.0059	11255	VAPEEHPVLLTEAPLNPK
P60709	ACTB_HUMAN	Actin, cytoplasmic 1 OS=Homo sapiens GN=ACTB PE=1 SV=1	652.025	3	1953.05	-0.0051	11255	VAPEEHPVLLTEAPLNPK
P60709	ACTB_HUMAN	Actin, cytoplasmic 1 OS=Homo sapiens GN=ACTB PE=1 SV=1	652.025	3	1953.05	-0.0051	11255	VAPEEHPVLLTEAPLNPK
P60709	ACTB_HUMAN	Actin, cytoplasmic 1 OS=Homo sapiens GN=ACTB PE=1 SV=1	652.025	3	1953.05	-0.0049	11255	VAPEEHPVLLTEAPLNPK
P60709	ACTB_HUMAN	Actin, cytoplasmic 1 OS=Homo sapiens GN=ACTB PE=1 SV=1	652.025	3	1953.05	-0.0049	11255	VAPEEHPVLLTEAPLNPK
P60709	ACTB_HUMAN	Actin, cytoplasmic 1 OS=Homo sapiens GN=ACTB PE=1 SV=1	652.025	3	1953.05	-0.0048	11255	VAPEEHPVLLTEAPLNPK
P60709	ACTB_HUMAN	Actin, cytoplasmic 1 OS=Homo sapiens GN=ACTB PE=1 SV=1	652.025	3	1953.05	-0.0044	11255	VAPEEHPVLLTEAPLNPK
P60709	ACTB_HUMAN	Actin, cytoplasmic 1 OS=Homo sapiens GN=ACTB PE=1 SV=1	652.025	3	1953.05	-0.0042	11255	VAPEEHPVLLTEAPLNPK
P60709	ACTB_HUMAN	Actin, cytoplasmic 1 OS=Homo sapiens GN=ACTB PE=1 SV=1	652.025	3	1953.05	-0.004	11255	VAPEEHPVLLTEAPLNPK
P60709	ACTB_HUMAN	Actin, cytoplasmic 1 OS=Homo sapiens GN=ACTB PE=1 SV=1	652.025	3	1953.05	-0.004	11255	VAPEEHPVLLTEAPLNPK
P60709	ACTB_HUMAN	Actin, cytoplasmic 1 OS=Homo sapiens GN=ACTB PE=1 SV=1	652.025	3	1953.05	-0.0039	11255	VAPEEHPVLLTEAPLNPK
P60709	ACTB_HUMAN	Actin, cytoplasmic 1 OS=Homo sapiens GN=ACTB PE=1 SV=1	652.025	3	1953.05	-0.0033	11255	VAPEEHPVLLTEAPLNPK
P60709	ACTB_HUMAN	Actin, cytoplasmic 1 OS=Homo sapiens GN=ACTB PE=1 SV=1	652.025	3	1953.05	-0.0033	11255	VAPEEHPVLLTEAPLNPK
P60709	ACTB_HUMAN	Actin, cytoplasmic 1 OS=Homo sapiens GN=ACTB PE=1 SV=1	652.025	3	1953.05	-0.0026	11255	VAPEEHPVLLTEAPLNPK
P60709	ACTB_HUMAN	Actin, cytoplasmic 1 OS=Homo sapiens GN=ACTB PE=1 SV=1	652.025	3	1953.05	-0.0024	11255	VAPEEHPVLLTEAPLNPK
P60709	ACTB_HUMAN	Actin, cytoplasmic 1 OS=Homo sapiens GN=ACTB PE=1 SV=1	652.026	3	1953.06	-0.0007	11255	VAPEEHPVLLTEAPLNPK
P60709	ACTB_HUMAN	Actin, cytoplasmic 1 OS=Homo sapiens GN=ACTB PE=1 SV=1	652.026	3	1953.06	0.0002	11255	VAPEEHPVLLTEAPLNPK
P60709	ACTB_HUMAN	Actin, cytoplasmic 1 OS=Homo sapiens GN=ACTB PE=1 SV=1	652.027	3	1953.06	0.0005	11255	VAPEEHPVLLTEAPLNPK
P60709	ACTB_HUMAN	Actin, cytoplasmic 1 OS=Homo sapiens GN=ACTB PE=1 SV=1	652.027	3	1953.06	0.0033	11255	VAPEEHPVLLTEAPLNPK
P60709	ACTB_HUMAN	Actin, cytoplasmic 1 OS=Homo sapiens GN=ACTB PE=1 SV=1	652.028	3	1953.06	0.0035	11255	VAPEEHPVLLTEAPLNPK
P60709	ACTB_HUMAN	Actin, cytoplasmic 1 OS=Homo sapiens GN=ACTB PE=1 SV=1	977.543	2	1953.07	0.0134	11255	VAPEEHPVLLTEAPLNPK
P60709	ACTB_HUMAN	Actin, cytoplasmic 1 OS=Homo sapiens GN=ACTB PE=1 SV=1	652.031	3	1953.07	0.0139	11255	VAPEEHPVLLTEAPLNPK
P60709	ACTB_HUMAN	Actin, cytoplasmic 1 OS=Homo sapiens GN=ACTB PE=1 SV=1	652.031	3	1953.07	0.0145	11255	VAPEEHPVLLTEAPLNPK
P60709	ACTB_HUMAN	Actin, cytoplasmic 1 OS=Homo sapiens GN=ACTB PE=1 SV=1	977.543	2	1953.07	0.0145	11255	VAPEEHPVLLTEAPLNPK
P60709	ACTB_HUMAN	Actin, cytoplasmic 1 OS=Homo sapiens GN=ACTB PE=1 SV=1	977.543	2	1953.07	0.0154	11255	VAPEEHPVLLTEAPLNPK
P60709	ACTB_HUMAN	Actin, cytoplasmic 1 OS=Homo sapiens GN=ACTB PE=1 SV=1	977.544	2	1953.07	0.0159	11255	VAPEEHPVLLTEAPLNPK
P60709	ACTB_HUMAN	Actin, cytoplasmic 1 OS=Homo sapiens GN=ACTB PE=1 SV=1	977.544	2	1953.07	0.0163	11255	VAPEEHPVLLTEAPLNPK
P60709	ACTB_HUMAN	Actin, cytoplasmic 1 OS=Homo sapiens GN=ACTB PE=1 SV=1	977.544	2	1953.07	0.0169	11255	VAPEEHPVLLTEAPLNPK
P60709	ACTB_HUMAN	Actin, cytoplasmic 1 OS=Homo sapiens GN=ACTB PE=1 SV=1	977.544	2	1953.07	0.0171	11255	VAPEEHPVLLTEAPLNPK
P60709	ACTB_HUMAN	Actin, cytoplasmic 1 OS=Homo sapiens GN=ACTB PE=1 SV=1	977.545	2	1953.08	0.0188	11255	VAPEEHPVLLTEAPLNPK
P60709	ACTB_HUMAN	Actin, cytoplasmic 1 OS=Homo sapiens GN=ACTB PE=1 SV=1	977.545	2	1953.08	0.0191	11255	VAPEEHPVLLTEAPLNPK
P60709	ACTB_HUMAN	Actin, cytoplasmic 1 OS=Homo sapiens GN=ACTB PE=1 SV=1	678.681	3	2033.02	-0.0031	11255	VAPEEHPVLLTEAPLNPK
P60709	ACTB_HUMAN	Actin, cytoplasmic 1 OS=Homo sapiens GN=ACTB PE=1 SV=1	1108.03	2	2214.05	-0.013	11255	DLYANTVLSGGTTMYPGIADR
P60709	ACTB_HUMAN	Actin, cytoplasmic 1 OS=Homo sapiens GN=ACTB PE=1 SV=1	1108.03	2	2214.05	-0.0125	11255	DLYANTVLSGGTTMYPGIADR
P60709	ACTB_HUMAN	Actin, cytoplasmic 1 OS=Homo sapiens GN=ACTB PE=1 SV=1	1108.03	2	2214.05	-0.0121	11255	DLYANTVLSGGTTMYPGIADR
P60709	ACTB_HUMAN	Actin, cytoplasmic 1 OS=Homo sapiens GN=ACTB PE=1 SV=1	1108.03	2	2214.05	-0.0116	11255	DLYANTVLSGGTTMYPGIADR
P60709	ACTB_HUMAN	Actin, cytoplasmic 1 OS=Homo sapiens GN=ACTB PE=1 SV=1	1108.03	2	2214.05	-0.0106	11255	DLYANTVLSGGTTMYPGIADR
P60709	ACTB_HUMAN	Actin, cytoplasmic 1 OS=Homo sapiens GN=ACTB PE=1 SV=1	1108.03	2	2214.05	-0.0106	11255	DLYANTVLSGGTTMYPGIADR
P60709	ACTB_HUMAN	Actin, cytoplasmic 1 OS=Homo sapiens GN=ACTB PE=1 SV=1	1108.03	2	2214.05	-0.0096	11255	DLYANTVLSGGTTMYPGIADR
P60709	ACTB_HUMAN	Actin, cytoplasmic 1 OS=Homo sapiens GN=ACTB PE=1 SV=1	1108.03	2	2214.05	-0.0096	11255	DLYANTVLSGGTTMYPGIADR
P60709	ACTB_HUMAN	Actin, cytoplasmic 1 OS=Homo sapiens GN=ACTB PE=1 SV=1	1108.03	2	2214.05	-0.0089	11255	DLYANTVLSGGTTMYPGIADR
P60709	ACTB_HUMAN	Actin, cytoplasmic 1 OS=Homo sapiens GN=ACTB PE=1 SV=1	1108.03	2	2214.05	-0.0089	11255	DLYANTVLSGGTTMYPGIADR
P60709	ACTB_HUMAN	Actin, cytoplasmic 1 OS=Homo sapiens GN=ACTB PE=1 SV=1	1108.03	2	2214.05	-0.0089	11255	DLYANTVLSGGTTMYPGIADR
P60709	ACTB_HUMAN	Actin, cytoplasmic 1 OS=Homo sapiens GN=ACTB PE=1 SV=1	1108.03	2	2214.05	-0.0084	11255	DLYANTVLSGGTTMYPGIADR
P60709	ACTB_HUMAN	Actin, cytoplasmic 1 OS=Homo sapiens GN=ACTB PE=1 SV=1	1108.03	2	2214.05	-0.0084	11255	DLYANTVLSGGTTMYPGIADR
P60709	ACTB_HUMAN	Actin, cytoplasmic 1 OS=Homo sapiens GN=ACTB PE=1 SV=1	1108.03	2	2214.05	-0.0079	11255	DLYANTVLSGGTTMYPGIADR
P60709	ACTB_HUMAN	Actin, cytoplasmic 1 OS=Homo sapiens GN=ACTB PE=1 SV=1	1108.03	2	2214.05	-0.0079	11255	DLYANTVLSGGTTMYPGIADR
P60709	ACTB_HUMAN	Actin, cytoplasmic 1 OS=Homo sapiens GN=ACTB PE=1 SV=1	1108.03	2	2214.05	-0.0077	11255	DLYANTVLSGGTTMYPGIADR
P60709	ACTB_HUMAN	Actin, cytoplasmic 1 OS=Homo sapiens GN=ACTB PE=1 SV=1	1108.03	2	2214.05	-0.0077	11255	DLYANTVLSGGTTMYPGIADR
P60709	ACTB_HUMAN	Actin, cytoplasmic 1 OS=Homo sapiens GN=ACTB PE=1 SV=1	1108.03	2	2214.06	-0.0074	11255	DLYANTVLSGGTTMYPGIADR
P60709	ACTB_HUMAN	Actin, cytoplasmic 1 OS=Homo sapiens GN=ACTB PE=1 SV=1	1108.04	2	2214.06	-0.0072	11255	DLYANTVLSGGTTMYPGIADR
P60709	ACTB_HUMAN	Actin, cytoplasmic 1 OS=Homo sapiens GN=ACTB PE=1 SV=1	1108.04	2	2214.06	-0.0072	11255	DLYANTVLSGGTTMYPGIADR
P60709	ACTB_HUMAN	Actin, cytoplasmic 1 OS=Homo sapiens GN=ACTB PE=1 SV=1	1108.04	2	2214.06	-0.0072	11255	DLYANTVLSGGTTMYPGIADR
P60709	ACTB_HUMAN	Actin, cytoplasmic 1 OS=Homo sapiens GN=ACTB PE=1 SV=1	1108.04	2	2214.06	-0.0072	11255	DLYANTVLSGGTTMYPGIADR
P60709	ACTB_HUMAN	Actin, cytoplasmic 1 OS=Homo sapiens GN=ACTB PE=1 SV=1	1108.04	2	2214.06	-0.0069	11255	DLYANTVLSGGTTMYPGIADR
P60709	ACTB_HUMAN	Actin, cytoplasmic 1 OS=Homo sapiens GN=ACTB PE=1 SV=1	1108.04	2	2214.06	-0.0069	11255	DLYANTVLSGGTTMYPGIADR
P60709	ACTB_HUMAN	Actin, cytoplasmic 1 OS=Homo sapiens GN=ACTB PE=1 SV=1	1108.04	2	2214.06	-0.0069	11255	DLYANTVLSGGTTMYPGIADR
P60709	ACTB_HUMAN	Actin, cytoplasmic 1 OS=Homo sapiens GN=ACTB PE=1 SV=1	1108.04	2	2214.06	-0.0069	11255	DLYANTVLSGGTTMYPGIADR
P60709	ACTB_HUMAN	Actin, cytoplasmic 1 OS=Homo sapiens GN=ACTB PE=1 SV=1	1108.04	2	2214.06	-0.0069	11255	DLYANTVLSGGTTMYPGIADR
P60709	ACTB_HUMAN	Actin, cytoplasmic 1 OS=Homo sapiens GN=ACTB PE=1 SV=1	1108.04	2	2214.06	-0.0069	11255	DLYANTVLSGGTTMYPGIADR
P60709	ACTB_HUMAN	Actin, cytoplasmic 1 OS=Homo sapiens GN=ACTB PE=1 SV=1	1108.04	2	2214.06	-0.0067	11255	DLYANTVLSGGTTMYPGIADR
P60709	ACTB_HUMAN	Actin, cytoplasmic 1 OS=Homo sapiens GN=ACTB PE=1 SV=1	1108.04	2	2214.06	-0.0067	11255	DLYANTVLSGGTTMYPGIADR
P60709	ACTB_HUMAN	Actin, cytoplasmic 1 OS=Homo sapiens GN=ACTB PE=1 SV=1	1108.04	2	2214.06	-0.0064	11255	DLYANTVLSGGTTMYPGIADR
P60709	ACTB_HUMAN	Actin, cytoplasmic 1 OS=Homo sapiens GN=ACTB PE=1 SV=1	1108.04	2	2214.06	-0.0064	11255	DLYANTVLSGGTTMYPGIADR
P60709	ACTB_HUMAN	Actin, cytoplasmic 1 OS=Homo sapiens GN=ACTB PE=1 SV=1	1108.04	2	2214.06	-0.0064	11255	DLYANTVLSGGTTMYPGIADR
P60709	ACTB_HUMAN	Actin, cytoplasmic 1 OS=Homo sapiens GN=ACTB PE=1 SV=1	1108.04	2	2214.06	-0.0064	11255	DLYANTVLSGGTTMYPGIADR
P60709	ACTB_HUMAN	Actin, cytoplasmic 1 OS=Homo sapiens GN=ACTB PE=1 SV=1	1108.04	2	2214.06	-0.0064	11255	DLYANTVLSGGTTMYPGIADR
P60709	ACTB_HUMAN	Actin, cytoplasmic 1 OS=Homo sapiens GN=ACTB PE=1 SV=1	1108.04	2	2214.06	-0.0062	11255	DLYANTVLSGGTTMYPGIADR
P60709	ACTB_HUMAN	Actin, cytoplasmic 1 OS=Homo sapiens GN=ACTB PE=1 SV=1	1108.04	2	2214.06	-0.0062	11255	DLYANTVLSGGTTMYPGIADR
P60709	ACTB_HUMAN	Actin, cytoplasmic 1 OS=Homo sapiens GN=ACTB PE=1 SV=1	1108.04	2	2214.06	-0.0062	11255	DLYANTVLSGGTTMYPGIADR
P60709	ACTB_HUMAN	Actin, cytoplasmic 1 OS=Homo sapiens GN=ACTB PE=1 SV=1	1108.04	2	2214.06	-0.0062	11255	DLYANTVLSGGTTMYPGIADR
P60709	ACTB_HUMAN	Actin, cytoplasmic 1 OS=Homo sapiens GN=ACTB PE=1 SV=1	1108.04	2	2214.06	-0.0062	11255	DLYANTVLSGGTTMYPGIADR
P60709	ACTB_HUMAN	Actin, cytoplasmic 1 OS=Homo sapiens GN=ACTB PE=1 SV=1	1108.04	2	2214.06	-0.0062	11255	DLYANTVLSGGTTMYPGIADR
P60709	ACTB_HUMAN	Actin, cytoplasmic 1 OS=Homo sapiens GN=ACTB PE=1 SV=1	1108.04	2	2214.06	-0.0062	11255	DLYANTVLSGGTTMYPGIADR
P60709	ACTB_HUMAN	Actin, cytoplasmic 1 OS=Homo sapiens GN=ACTB PE=1 SV=1	1108.04	2	2214.06	-0.0062	11255	DLYANTVLSGGTTMYPGIADR
P60709	ACTB_HUMAN	Actin, cytoplasmic 1 OS=Homo sapiens GN=ACTB PE=1 SV=1	1108.04	2	2214.06	-0.006	11255	DLYANTVLSGGTTMYPGIADR
P60709	ACTB_HUMAN	Actin, cytoplasmic 1 OS=Homo sapiens GN=ACTB PE=1 SV=1	1108.04	2	2214.06	-0.006	11255	DLYANTVLSGGTTMYPGIADR
P60709	ACTB_HUMAN	Actin, cytoplasmic 1 OS=Homo sapiens GN=ACTB PE=1 SV=1	1108.04	2	2214.06	-0.0057	11255	DLYANTVLSGGTTMYPGIADR
P60709	ACTB_HUMAN	Actin, cytoplasmic 1 OS=Homo sapiens GN=ACTB PE=1 SV=1	1108.04	2	2214.06	-0.0057	11255	DLYANTVLSGGTTMYPGIADR
P60709	ACTB_HUMAN	Actin, cytoplasmic 1 OS=Homo sapiens GN=ACTB PE=1 SV=1	1108.04	2	2214.06	-0.0057	11255	DLYANTVLSGGTTMYPGIADR
P60709	ACTB_HUMAN	Actin, cytoplasmic 1 OS=Homo sapiens GN=ACTB PE=1 SV=1	1108.04	2	2214.06	-0.0057	11255	DLYANTVLSGGTTMYPGIADR
P60709	ACTB_HUMAN	Actin, cytoplasmic 1 OS=Homo sapiens GN=ACTB PE=1 SV=1	1108.04	2	2214.06	-0.0057	11255	DLYANTVLSGGTTMYPGIADR
P60709	ACTB_HUMAN	Actin, cytoplasmic 1 OS=Homo sapiens GN=ACTB PE=1 SV=1	1108.04	2	2214.06	-0.0055	11255	DLYANTVLSGGTTMYPGIADR
P60709	ACTB_HUMAN	Actin, cytoplasmic 1 OS=Homo sapiens GN=ACTB PE=1 SV=1	1108.04	2	2214.06	-0.0055	11255	DLYANTVLSGGTTMYPGIADR
P60709	ACTB_HUMAN	Actin, cytoplasmic 1 OS=Homo sapiens GN=ACTB PE=1 SV=1	1108.04	2	2214.06	-0.0055	11255	DLYANTVLSGGTTMYPGIADR
P60709	ACTB_HUMAN	Actin, cytoplasmic 1 OS=Homo sapiens GN=ACTB PE=1 SV=1	1108.04	2	2214.06	-0.0055	11255	DLYANTVLSGGTTMYPGIADR
P60709	ACTB_HUMAN	Actin, cytoplasmic 1 OS=Homo sapiens GN=ACTB PE=1 SV=1	1108.04	2	2214.06	-0.0055	11255	DLYANTVLSGGTTMYPGIADR
P60709	ACTB_HUMAN	Actin, cytoplasmic 1 OS=Homo sapiens GN=ACTB PE=1 SV=1	1108.04	2	2214.06	-0.0055	11255	DLYANTVLSGGTTMYPGIADR
P60709	ACTB_HUMAN	Actin, cytoplasmic 1 OS=Homo sapiens GN=ACTB PE=1 SV=1	1108.04	2	2214.06	-0.0055	11255	DLYANTVLSGGTTMYPGIADR
P60709	ACTB_HUMAN	Actin, cytoplasmic 1 OS=Homo sapiens GN=ACTB PE=1 SV=1	1108.04	2	2214.06	-0.0052	11255	DLYANTVLSGGTTMYPGIADR
P60709	ACTB_HUMAN	Actin, cytoplasmic 1 OS=Homo sapiens GN=ACTB PE=1 SV=1	1108.04	2	2214.06	-0.0052	11255	DLYANTVLSGGTTMYPGIADR
P60709	ACTB_HUMAN	Actin, cytoplasmic 1 OS=Homo sapiens GN=ACTB PE=1 SV=1	1108.04	2	2214.06	-0.0052	11255	DLYANTVLSGGTTMYPGIADR
P60709	ACTB_HUMAN	Actin, cytoplasmic 1 OS=Homo sapiens GN=ACTB PE=1 SV=1	1108.04	2	2214.06	-0.0052	11255	DLYANTVLSGGTTMYPGIADR
P60709	ACTB_HUMAN	Actin, cytoplasmic 1 OS=Homo sapiens GN=ACTB PE=1 SV=1	1108.04	2	2214.06	-0.005	11255	DLYANTVLSGGTTMYPGIADR
P60709	ACTB_HUMAN	Actin, cytoplasmic 1 OS=Homo sapiens GN=ACTB PE=1 SV=1	1108.04	2	2214.06	-0.005	11255	DLYANTVLSGGTTMYPGIADR
P60709	ACTB_HUMAN	Actin, cytoplasmic 1 OS=Homo sapiens GN=ACTB PE=1 SV=1	1108.04	2	2214.06	-0.005	11255	DLYANTVLSGGTTMYPGIADR
P60709	ACTB_HUMAN	Actin, cytoplasmic 1 OS=Homo sapiens GN=ACTB PE=1 SV=1	1108.04	2	2214.06	-0.005	11255	DLYANTVLSGGTTMYPGIADR
P60709	ACTB_HUMAN	Actin, cytoplasmic 1 OS=Homo sapiens GN=ACTB PE=1 SV=1	1108.04	2	2214.06	-0.005	11255	DLYANTVLSGGTTMYPGIADR
P60709	ACTB_HUMAN	Actin, cytoplasmic 1 OS=Homo sapiens GN=ACTB PE=1 SV=1	1108.04	2	2214.06	-0.005	11255	DLYANTVLSGGTTMYPGIADR
P60709	ACTB_HUMAN	Actin, cytoplasmic 1 OS=Homo sapiens GN=ACTB PE=1 SV=1	1108.04	2	2214.06	-0.0047	11255	DLYANTVLSGGTTMYPGIADR
P60709	ACTB_HUMAN	Actin, cytoplasmic 1 OS=Homo sapiens GN=ACTB PE=1 SV=1	1108.04	2	2214.06	-0.0047	11255	DLYANTVLSGGTTMYPGIADR
P60709	ACTB_HUMAN	Actin, cytoplasmic 1 OS=Homo sapiens GN=ACTB PE=1 SV=1	1108.04	2	2214.06	-0.0045	11255	DLYANTVLSGGTTMYPGIADR
P60709	ACTB_HUMAN	Actin, cytoplasmic 1 OS=Homo sapiens GN=ACTB PE=1 SV=1	1108.04	2	2214.06	-0.0045	11255	DLYANTVLSGGTTMYPGIADR
P60709	ACTB_HUMAN	Actin, cytoplasmic 1 OS=Homo sapiens GN=ACTB PE=1 SV=1	1108.04	2	2214.06	-0.0045	11255	DLYANTVLSGGTTMYPGIADR
P60709	ACTB_HUMAN	Actin, cytoplasmic 1 OS=Homo sapiens GN=ACTB PE=1 SV=1	1108.04	2	2214.06	-0.0045	11255	DLYANTVLSGGTTMYPGIADR
P60709	ACTB_HUMAN	Actin, cytoplasmic 1 OS=Homo sapiens GN=ACTB PE=1 SV=1	1108.04	2	2214.06	-0.0042	11255	DLYANTVLSGGTTMYPGIADR
P60709	ACTB_HUMAN	Actin, cytoplasmic 1 OS=Homo sapiens GN=ACTB PE=1 SV=1	1108.04	2	2214.06	-0.0042	11255	DLYANTVLSGGTTMYPGIADR
P60709	ACTB_HUMAN	Actin, cytoplasmic 1 OS=Homo sapiens GN=ACTB PE=1 SV=1	1108.04	2	2214.06	-0.0042	11255	DLYANTVLSGGTTMYPGIADR
P60709	ACTB_HUMAN	Actin, cytoplasmic 1 OS=Homo sapiens GN=ACTB PE=1 SV=1	1108.04	2	2214.06	-0.0042	11255	DLYANTVLSGGTTMYPGIADR
P60709	ACTB_HUMAN	Actin, cytoplasmic 1 OS=Homo sapiens GN=ACTB PE=1 SV=1	1108.04	2	2214.06	-0.0042	11255	DLYANTVLSGGTTMYPGIADR
P60709	ACTB_HUMAN	Actin, cytoplasmic 1 OS=Homo sapiens GN=ACTB PE=1 SV=1	1108.04	2	2214.06	-0.0042	11255	DLYANTVLSGGTTMYPGIADR
P60709	ACTB_HUMAN	Actin, cytoplasmic 1 OS=Homo sapiens GN=ACTB PE=1 SV=1	1108.04	2	2214.06	-0.004	11255	DLYANTVLSGGTTMYPGIADR
P60709	ACTB_HUMAN	Actin, cytoplasmic 1 OS=Homo sapiens GN=ACTB PE=1 SV=1	1108.04	2	2214.06	-0.004	11255	DLYANTVLSGGTTMYPGIADR
P60709	ACTB_HUMAN	Actin, cytoplasmic 1 OS=Homo sapiens GN=ACTB PE=1 SV=1	1108.04	2	2214.06	-0.004	11255	DLYANTVLSGGTTMYPGIADR
P60709	ACTB_HUMAN	Actin, cytoplasmic 1 OS=Homo sapiens GN=ACTB PE=1 SV=1	1108.04	2	2214.06	-0.004	11255	DLYANTVLSGGTTMYPGIADR
P60709	ACTB_HUMAN	Actin, cytoplasmic 1 OS=Homo sapiens GN=ACTB PE=1 SV=1	1108.04	2	2214.06	-0.004	11255	DLYANTVLSGGTTMYPGIADR
P60709	ACTB_HUMAN	Actin, cytoplasmic 1 OS=Homo sapiens GN=ACTB PE=1 SV=1	1108.04	2	2214.06	-0.004	11255	DLYANTVLSGGTTMYPGIADR
P60709	ACTB_HUMAN	Actin, cytoplasmic 1 OS=Homo sapiens GN=ACTB PE=1 SV=1	1108.04	2	2214.06	-0.004	11255	DLYANTVLSGGTTMYPGIADR
P60709	ACTB_HUMAN	Actin, cytoplasmic 1 OS=Homo sapiens GN=ACTB PE=1 SV=1	1108.04	2	2214.06	-0.0038	11255	DLYANTVLSGGTTMYPGIADR
P60709	ACTB_HUMAN	Actin, cytoplasmic 1 OS=Homo sapiens GN=ACTB PE=1 SV=1	1108.04	2	2214.06	-0.0038	11255	DLYANTVLSGGTTMYPGIADR
P60709	ACTB_HUMAN	Actin, cytoplasmic 1 OS=Homo sapiens GN=ACTB PE=1 SV=1	1108.04	2	2214.06	-0.0038	11255	DLYANTVLSGGTTMYPGIADR
P60709	ACTB_HUMAN	Actin, cytoplasmic 1 OS=Homo sapiens GN=ACTB PE=1 SV=1	1108.04	2	2214.06	-0.0038	11255	DLYANTVLSGGTTMYPGIADR
P60709	ACTB_HUMAN	Actin, cytoplasmic 1 OS=Homo sapiens GN=ACTB PE=1 SV=1	1108.04	2	2214.06	-0.0038	11255	DLYANTVLSGGTTMYPGIADR
P60709	ACTB_HUMAN	Actin, cytoplasmic 1 OS=Homo sapiens GN=ACTB PE=1 SV=1	1108.04	2	2214.06	-0.0038	11255	DLYANTVLSGGTTMYPGIADR
P60709	ACTB_HUMAN	Actin, cytoplasmic 1 OS=Homo sapiens GN=ACTB PE=1 SV=1	1108.04	2	2214.06	-0.0035	11255	DLYANTVLSGGTTMYPGIADR
P60709	ACTB_HUMAN	Actin, cytoplasmic 1 OS=Homo sapiens GN=ACTB PE=1 SV=1	1108.04	2	2214.06	-0.0035	11255	DLYANTVLSGGTTMYPGIADR
P60709	ACTB_HUMAN	Actin, cytoplasmic 1 OS=Homo sapiens GN=ACTB PE=1 SV=1	1108.04	2	2214.06	-0.0035	11255	DLYANTVLSGGTTMYPGIADR
P60709	ACTB_HUMAN	Actin, cytoplasmic 1 OS=Homo sapiens GN=ACTB PE=1 SV=1	1108.04	2	2214.06	-0.0035	11255	DLYANTVLSGGTTMYPGIADR
P60709	ACTB_HUMAN	Actin, cytoplasmic 1 OS=Homo sapiens GN=ACTB PE=1 SV=1	1108.04	2	2214.06	-0.0035	11255	DLYANTVLSGGTTMYPGIADR
P60709	ACTB_HUMAN	Actin, cytoplasmic 1 OS=Homo sapiens GN=ACTB PE=1 SV=1	1108.04	2	2214.06	-0.0033	11255	DLYANTVLSGGTTMYPGIADR
P60709	ACTB_HUMAN	Actin, cytoplasmic 1 OS=Homo sapiens GN=ACTB PE=1 SV=1	1108.04	2	2214.06	-0.0033	11255	DLYANTVLSGGTTMYPGIADR
P60709	ACTB_HUMAN	Actin, cytoplasmic 1 OS=Homo sapiens GN=ACTB PE=1 SV=1	1108.04	2	2214.06	-0.0033	11255	DLYANTVLSGGTTMYPGIADR
P60709	ACTB_HUMAN	Actin, cytoplasmic 1 OS=Homo sapiens GN=ACTB PE=1 SV=1	1108.04	2	2214.06	-0.0033	11255	DLYANTVLSGGTTMYPGIADR
P60709	ACTB_HUMAN	Actin, cytoplasmic 1 OS=Homo sapiens GN=ACTB PE=1 SV=1	1108.04	2	2214.06	-0.0033	11255	DLYANTVLSGGTTMYPGIADR
P60709	ACTB_HUMAN	Actin, cytoplasmic 1 OS=Homo sapiens GN=ACTB PE=1 SV=1	1108.04	2	2214.06	-0.0033	11255	DLYANTVLSGGTTMYPGIADR
P60709	ACTB_HUMAN	Actin, cytoplasmic 1 OS=Homo sapiens GN=ACTB PE=1 SV=1	1108.04	2	2214.06	-0.003	11255	DLYANTVLSGGTTMYPGIADR
P60709	ACTB_HUMAN	Actin, cytoplasmic 1 OS=Homo sapiens GN=ACTB PE=1 SV=1	1108.04	2	2214.06	-0.003	11255	DLYANTVLSGGTTMYPGIADR
P60709	ACTB_HUMAN	Actin, cytoplasmic 1 OS=Homo sapiens GN=ACTB PE=1 SV=1	1108.04	2	2214.06	-0.003	11255	DLYANTVLSGGTTMYPGIADR
P60709	ACTB_HUMAN	Actin, cytoplasmic 1 OS=Homo sapiens GN=ACTB PE=1 SV=1	1108.04	2	2214.06	-0.003	11255	DLYANTVLSGGTTMYPGIADR
P60709	ACTB_HUMAN	Actin, cytoplasmic 1 OS=Homo sapiens GN=ACTB PE=1 SV=1	1108.04	2	2214.06	-0.003	11255	DLYANTVLSGGTTMYPGIADR
P60709	ACTB_HUMAN	Actin, cytoplasmic 1 OS=Homo sapiens GN=ACTB PE=1 SV=1	1108.04	2	2214.06	-0.003	11255	DLYANTVLSGGTTMYPGIADR
P60709	ACTB_HUMAN	Actin, cytoplasmic 1 OS=Homo sapiens GN=ACTB PE=1 SV=1	1108.04	2	2214.06	-0.003	11255	DLYANTVLSGGTTMYPGIADR
P60709	ACTB_HUMAN	Actin, cytoplasmic 1 OS=Homo sapiens GN=ACTB PE=1 SV=1	1108.04	2	2214.06	-0.0028	11255	DLYANTVLSGGTTMYPGIADR
P60709	ACTB_HUMAN	Actin, cytoplasmic 1 OS=Homo sapiens GN=ACTB PE=1 SV=1	1108.04	2	2214.06	-0.0028	11255	DLYANTVLSGGTTMYPGIADR
P60709	ACTB_HUMAN	Actin, cytoplasmic 1 OS=Homo sapiens GN=ACTB PE=1 SV=1	1108.04	2	2214.06	-0.0028	11255	DLYANTVLSGGTTMYPGIADR
P60709	ACTB_HUMAN	Actin, cytoplasmic 1 OS=Homo sapiens GN=ACTB PE=1 SV=1	1108.04	2	2214.06	-0.0028	11255	DLYANTVLSGGTTMYPGIADR
P60709	ACTB_HUMAN	Actin, cytoplasmic 1 OS=Homo sapiens GN=ACTB PE=1 SV=1	1108.04	2	2214.06	-0.0028	11255	DLYANTVLSGGTTMYPGIADR
P60709	ACTB_HUMAN	Actin, cytoplasmic 1 OS=Homo sapiens GN=ACTB PE=1 SV=1	1108.04	2	2214.06	-0.0025	11255	DLYANTVLSGGTTMYPGIADR
P60709	ACTB_HUMAN	Actin, cytoplasmic 1 OS=Homo sapiens GN=ACTB PE=1 SV=1	1108.04	2	2214.06	-0.0025	11255	DLYANTVLSGGTTMYPGIADR
P60709	ACTB_HUMAN	Actin, cytoplasmic 1 OS=Homo sapiens GN=ACTB PE=1 SV=1	1108.04	2	2214.06	-0.0025	11255	DLYANTVLSGGTTMYPGIADR
P60709	ACTB_HUMAN	Actin, cytoplasmic 1 OS=Homo sapiens GN=ACTB PE=1 SV=1	1108.04	2	2214.06	-0.0025	11255	DLYANTVLSGGTTMYPGIADR
P60709	ACTB_HUMAN	Actin, cytoplasmic 1 OS=Homo sapiens GN=ACTB PE=1 SV=1	1108.04	2	2214.06	-0.0025	11255	DLYANTVLSGGTTMYPGIADR
P60709	ACTB_HUMAN	Actin, cytoplasmic 1 OS=Homo sapiens GN=ACTB PE=1 SV=1	1108.04	2	2214.06	-0.0025	11255	DLYANTVLSGGTTMYPGIADR
P60709	ACTB_HUMAN	Actin, cytoplasmic 1 OS=Homo sapiens GN=ACTB PE=1 SV=1	1108.04	2	2214.06	-0.0025	11255	DLYANTVLSGGTTMYPGIADR
P60709	ACTB_HUMAN	Actin, cytoplasmic 1 OS=Homo sapiens GN=ACTB PE=1 SV=1	1108.04	2	2214.06	-0.0025	11255	DLYANTVLSGGTTMYPGIADR
P60709	ACTB_HUMAN	Actin, cytoplasmic 1 OS=Homo sapiens GN=ACTB PE=1 SV=1	1108.04	2	2214.06	-0.0025	11255	DLYANTVLSGGTTMYPGIADR
P60709	ACTB_HUMAN	Actin, cytoplasmic 1 OS=Homo sapiens GN=ACTB PE=1 SV=1	1108.04	2	2214.06	-0.0023	11255	DLYANTVLSGGTTMYPGIADR
P60709	ACTB_HUMAN	Actin, cytoplasmic 1 OS=Homo sapiens GN=ACTB PE=1 SV=1	1108.04	2	2214.06	-0.0023	11255	DLYANTVLSGGTTMYPGIADR
P60709	ACTB_HUMAN	Actin, cytoplasmic 1 OS=Homo sapiens GN=ACTB PE=1 SV=1	1108.04	2	2214.06	-0.002	11255	DLYANTVLSGGTTMYPGIADR
P60709	ACTB_HUMAN	Actin, cytoplasmic 1 OS=Homo sapiens GN=ACTB PE=1 SV=1	1108.04	2	2214.06	-0.0018	11255	DLYANTVLSGGTTMYPGIADR
P60709	ACTB_HUMAN	Actin, cytoplasmic 1 OS=Homo sapiens GN=ACTB PE=1 SV=1	1108.04	2	2214.06	-0.0018	11255	DLYANTVLSGGTTMYPGIADR
P60709	ACTB_HUMAN	Actin, cytoplasmic 1 OS=Homo sapiens GN=ACTB PE=1 SV=1	1108.04	2	2214.06	-0.0018	11255	DLYANTVLSGGTTMYPGIADR
P60709	ACTB_HUMAN	Actin, cytoplasmic 1 OS=Homo sapiens GN=ACTB PE=1 SV=1	1108.04	2	2214.06	-0.0018	11255	DLYANTVLSGGTTMYPGIADR
P60709	ACTB_HUMAN	Actin, cytoplasmic 1 OS=Homo sapiens GN=ACTB PE=1 SV=1	1108.04	2	2214.06	-0.0016	11255	DLYANTVLSGGTTMYPGIADR
P60709	ACTB_HUMAN	Actin, cytoplasmic 1 OS=Homo sapiens GN=ACTB PE=1 SV=1	1108.04	2	2214.06	-0.0016	11255	DLYANTVLSGGTTMYPGIADR
P60709	ACTB_HUMAN	Actin, cytoplasmic 1 OS=Homo sapiens GN=ACTB PE=1 SV=1	1108.04	2	2214.06	-0.0016	11255	DLYANTVLSGGTTMYPGIADR
P60709	ACTB_HUMAN	Actin, cytoplasmic 1 OS=Homo sapiens GN=ACTB PE=1 SV=1	1108.04	2	2214.06	-0.0016	11255	DLYANTVLSGGTTMYPGIADR
P60709	ACTB_HUMAN	Actin, cytoplasmic 1 OS=Homo sapiens GN=ACTB PE=1 SV=1	1108.04	2	2214.06	-0.0013	11255	DLYANTVLSGGTTMYPGIADR
P60709	ACTB_HUMAN	Actin, cytoplasmic 1 OS=Homo sapiens GN=ACTB PE=1 SV=1	1108.04	2	2214.06	-0.0013	11255	DLYANTVLSGGTTMYPGIADR
P60709	ACTB_HUMAN	Actin, cytoplasmic 1 OS=Homo sapiens GN=ACTB PE=1 SV=1	1108.04	2	2214.06	-0.0013	11255	DLYANTVLSGGTTMYPGIADR
P60709	ACTB_HUMAN	Actin, cytoplasmic 1 OS=Homo sapiens GN=ACTB PE=1 SV=1	1108.04	2	2214.06	-0.0013	11255	DLYANTVLSGGTTMYPGIADR
P60709	ACTB_HUMAN	Actin, cytoplasmic 1 OS=Homo sapiens GN=ACTB PE=1 SV=1	1108.04	2	2214.06	-0.0013	11255	DLYANTVLSGGTTMYPGIADR
P60709	ACTB_HUMAN	Actin, cytoplasmic 1 OS=Homo sapiens GN=ACTB PE=1 SV=1	1108.04	2	2214.06	-0.0013	11255	DLYANTVLSGGTTMYPGIADR
P60709	ACTB_HUMAN	Actin, cytoplasmic 1 OS=Homo sapiens GN=ACTB PE=1 SV=1	1108.04	2	2214.06	-0.0011	11255	DLYANTVLSGGTTMYPGIADR
P60709	ACTB_HUMAN	Actin, cytoplasmic 1 OS=Homo sapiens GN=ACTB PE=1 SV=1	1108.04	2	2214.06	-0.0011	11255	DLYANTVLSGGTTMYPGIADR
P60709	ACTB_HUMAN	Actin, cytoplasmic 1 OS=Homo sapiens GN=ACTB PE=1 SV=1	1108.04	2	2214.06	-0.0011	11255	DLYANTVLSGGTTMYPGIADR
P60709	ACTB_HUMAN	Actin, cytoplasmic 1 OS=Homo sapiens GN=ACTB PE=1 SV=1	1108.04	2	2214.06	-0.0011	11255	DLYANTVLSGGTTMYPGIADR
P60709	ACTB_HUMAN	Actin, cytoplasmic 1 OS=Homo sapiens GN=ACTB PE=1 SV=1	1108.04	2	2214.06	-0.0008	11255	DLYANTVLSGGTTMYPGIADR
P60709	ACTB_HUMAN	Actin, cytoplasmic 1 OS=Homo sapiens GN=ACTB PE=1 SV=1	1108.04	2	2214.06	-0.0008	11255	DLYANTVLSGGTTMYPGIADR
P60709	ACTB_HUMAN	Actin, cytoplasmic 1 OS=Homo sapiens GN=ACTB PE=1 SV=1	1108.04	2	2214.06	-0.0006	11255	DLYANTVLSGGTTMYPGIADR
P60709	ACTB_HUMAN	Actin, cytoplasmic 1 OS=Homo sapiens GN=ACTB PE=1 SV=1	1108.04	2	2214.06	-0.0006	11255	DLYANTVLSGGTTMYPGIADR
P60709	ACTB_HUMAN	Actin, cytoplasmic 1 OS=Homo sapiens GN=ACTB PE=1 SV=1	1108.04	2	2214.06	-0.0006	11255	DLYANTVLSGGTTMYPGIADR
P60709	ACTB_HUMAN	Actin, cytoplasmic 1 OS=Homo sapiens GN=ACTB PE=1 SV=1	1108.04	2	2214.06	-0.0006	11255	DLYANTVLSGGTTMYPGIADR
P60709	ACTB_HUMAN	Actin, cytoplasmic 1 OS=Homo sapiens GN=ACTB PE=1 SV=1	1108.04	2	2214.06	-0.0003	11255	DLYANTVLSGGTTMYPGIADR
P60709	ACTB_HUMAN	Actin, cytoplasmic 1 OS=Homo sapiens GN=ACTB PE=1 SV=1	1108.04	2	2214.06	-0.0003	11255	DLYANTVLSGGTTMYPGIADR
P60709	ACTB_HUMAN	Actin, cytoplasmic 1 OS=Homo sapiens GN=ACTB PE=1 SV=1	1108.04	2	2214.06	-0.0003	11255	DLYANTVLSGGTTMYPGIADR
P60709	ACTB_HUMAN	Actin, cytoplasmic 1 OS=Homo sapiens GN=ACTB PE=1 SV=1	1108.04	2	2214.06	-0.0003	11255	DLYANTVLSGGTTMYPGIADR
P60709	ACTB_HUMAN	Actin, cytoplasmic 1 OS=Homo sapiens GN=ACTB PE=1 SV=1	1108.04	2	2214.06	-0.0003	11255	DLYANTVLSGGTTMYPGIADR
P60709	ACTB_HUMAN	Actin, cytoplasmic 1 OS=Homo sapiens GN=ACTB PE=1 SV=1	1108.04	2	2214.06	-0.0003	11255	DLYANTVLSGGTTMYPGIADR
P60709	ACTB_HUMAN	Actin, cytoplasmic 1 OS=Homo sapiens GN=ACTB PE=1 SV=1	1108.04	2	2214.06	-0.0001	11255	DLYANTVLSGGTTMYPGIADR
P60709	ACTB_HUMAN	Actin, cytoplasmic 1 OS=Homo sapiens GN=ACTB PE=1 SV=1	1108.04	2	2214.06	-0.0001	11255	DLYANTVLSGGTTMYPGIADR
P60709	ACTB_HUMAN	Actin, cytoplasmic 1 OS=Homo sapiens GN=ACTB PE=1 SV=1	1108.04	2	2214.06	0.0002	11255	DLYANTVLSGGTTMYPGIADR
P60709	ACTB_HUMAN	Actin, cytoplasmic 1 OS=Homo sapiens GN=ACTB PE=1 SV=1	1108.04	2	2214.06	0.0002	11255	DLYANTVLSGGTTMYPGIADR
P60709	ACTB_HUMAN	Actin, cytoplasmic 1 OS=Homo sapiens GN=ACTB PE=1 SV=1	1108.04	2	2214.06	0.0002	11255	DLYANTVLSGGTTMYPGIADR
P60709	ACTB_HUMAN	Actin, cytoplasmic 1 OS=Homo sapiens GN=ACTB PE=1 SV=1	1108.04	2	2214.06	0.0004	11255	DLYANTVLSGGTTMYPGIADR
P60709	ACTB_HUMAN	Actin, cytoplasmic 1 OS=Homo sapiens GN=ACTB PE=1 SV=1	1108.04	2	2214.06	0.0004	11255	DLYANTVLSGGTTMYPGIADR
P60709	ACTB_HUMAN	Actin, cytoplasmic 1 OS=Homo sapiens GN=ACTB PE=1 SV=1	1108.04	2	2214.06	0.0006	11255	DLYANTVLSGGTTMYPGIADR
P60709	ACTB_HUMAN	Actin, cytoplasmic 1 OS=Homo sapiens GN=ACTB PE=1 SV=1	1108.04	2	2214.06	0.0006	11255	DLYANTVLSGGTTMYPGIADR
P60709	ACTB_HUMAN	Actin, cytoplasmic 1 OS=Homo sapiens GN=ACTB PE=1 SV=1	1108.04	2	2214.06	0.0006	11255	DLYANTVLSGGTTMYPGIADR
P60709	ACTB_HUMAN	Actin, cytoplasmic 1 OS=Homo sapiens GN=ACTB PE=1 SV=1	1108.04	2	2214.06	0.0009	11255	DLYANTVLSGGTTMYPGIADR
P60709	ACTB_HUMAN	Actin, cytoplasmic 1 OS=Homo sapiens GN=ACTB PE=1 SV=1	1108.04	2	2214.06	0.0009	11255	DLYANTVLSGGTTMYPGIADR
P60709	ACTB_HUMAN	Actin, cytoplasmic 1 OS=Homo sapiens GN=ACTB PE=1 SV=1	1108.04	2	2214.06	0.0009	11255	DLYANTVLSGGTTMYPGIADR
P60709	ACTB_HUMAN	Actin, cytoplasmic 1 OS=Homo sapiens GN=ACTB PE=1 SV=1	1108.04	2	2214.06	0.0011	11255	DLYANTVLSGGTTMYPGIADR
P60709	ACTB_HUMAN	Actin, cytoplasmic 1 OS=Homo sapiens GN=ACTB PE=1 SV=1	1108.04	2	2214.06	0.0011	11255	DLYANTVLSGGTTMYPGIADR
P60709	ACTB_HUMAN	Actin, cytoplasmic 1 OS=Homo sapiens GN=ACTB PE=1 SV=1	1108.04	2	2214.06	0.0011	11255	DLYANTVLSGGTTMYPGIADR
P60709	ACTB_HUMAN	Actin, cytoplasmic 1 OS=Homo sapiens GN=ACTB PE=1 SV=1	1108.04	2	2214.06	0.0014	11255	DLYANTVLSGGTTMYPGIADR
P60709	ACTB_HUMAN	Actin, cytoplasmic 1 OS=Homo sapiens GN=ACTB PE=1 SV=1	1108.04	2	2214.06	0.0016	11255	DLYANTVLSGGTTMYPGIADR
P60709	ACTB_HUMAN	Actin, cytoplasmic 1 OS=Homo sapiens GN=ACTB PE=1 SV=1	1108.04	2	2214.06	0.0016	11255	DLYANTVLSGGTTMYPGIADR
P60709	ACTB_HUMAN	Actin, cytoplasmic 1 OS=Homo sapiens GN=ACTB PE=1 SV=1	1108.04	2	2214.06	0.0019	11255	DLYANTVLSGGTTMYPGIADR
P60709	ACTB_HUMAN	Actin, cytoplasmic 1 OS=Homo sapiens GN=ACTB PE=1 SV=1	1108.04	2	2214.06	0.0021	11255	DLYANTVLSGGTTMYPGIADR
P60709	ACTB_HUMAN	Actin, cytoplasmic 1 OS=Homo sapiens GN=ACTB PE=1 SV=1	1108.04	2	2214.06	0.0021	11255	DLYANTVLSGGTTMYPGIADR
P60709	ACTB_HUMAN	Actin, cytoplasmic 1 OS=Homo sapiens GN=ACTB PE=1 SV=1	1108.04	2	2214.06	0.0021	11255	DLYANTVLSGGTTMYPGIADR
P60709	ACTB_HUMAN	Actin, cytoplasmic 1 OS=Homo sapiens GN=ACTB PE=1 SV=1	1108.04	2	2214.07	0.0023	11255	DLYANTVLSGGTTMYPGIADR
P60709	ACTB_HUMAN	Actin, cytoplasmic 1 OS=Homo sapiens GN=ACTB PE=1 SV=1	1108.04	2	2214.07	0.0023	11255	DLYANTVLSGGTTMYPGIADR
P60709	ACTB_HUMAN	Actin, cytoplasmic 1 OS=Homo sapiens GN=ACTB PE=1 SV=1	1108.04	2	2214.07	0.0023	11255	DLYANTVLSGGTTMYPGIADR
P60709	ACTB_HUMAN	Actin, cytoplasmic 1 OS=Homo sapiens GN=ACTB PE=1 SV=1	1108.04	2	2214.07	0.0023	11255	DLYANTVLSGGTTMYPGIADR
P60709	ACTB_HUMAN	Actin, cytoplasmic 1 OS=Homo sapiens GN=ACTB PE=1 SV=1	1108.04	2	2214.07	0.0026	11255	DLYANTVLSGGTTMYPGIADR
P60709	ACTB_HUMAN	Actin, cytoplasmic 1 OS=Homo sapiens GN=ACTB PE=1 SV=1	1108.04	2	2214.07	0.0026	11255	DLYANTVLSGGTTMYPGIADR
P60709	ACTB_HUMAN	Actin, cytoplasmic 1 OS=Homo sapiens GN=ACTB PE=1 SV=1	1108.04	2	2214.07	0.0026	11255	DLYANTVLSGGTTMYPGIADR
P60709	ACTB_HUMAN	Actin, cytoplasmic 1 OS=Homo sapiens GN=ACTB PE=1 SV=1	1108.04	2	2214.07	0.0033	11255	DLYANTVLSGGTTMYPGIADR
P60709	ACTB_HUMAN	Actin, cytoplasmic 1 OS=Homo sapiens GN=ACTB PE=1 SV=1	1108.04	2	2214.07	0.0038	11255	DLYANTVLSGGTTMYPGIADR
P60709	ACTB_HUMAN	Actin, cytoplasmic 1 OS=Homo sapiens GN=ACTB PE=1 SV=1	1108.04	2	2214.07	0.0038	11255	DLYANTVLSGGTTMYPGIADR
P60709	ACTB_HUMAN	Actin, cytoplasmic 1 OS=Homo sapiens GN=ACTB PE=1 SV=1	1108.04	2	2214.07	0.0041	11255	DLYANTVLSGGTTMYPGIADR
P60709	ACTB_HUMAN	Actin, cytoplasmic 1 OS=Homo sapiens GN=ACTB PE=1 SV=1	1108.04	2	2214.07	0.0041	11255	DLYANTVLSGGTTMYPGIADR
P60709	ACTB_HUMAN	Actin, cytoplasmic 1 OS=Homo sapiens GN=ACTB PE=1 SV=1	1108.04	2	2214.07	0.0043	11255	DLYANTVLSGGTTMYPGIADR
P60709	ACTB_HUMAN	Actin, cytoplasmic 1 OS=Homo sapiens GN=ACTB PE=1 SV=1	1108.04	2	2214.07	0.0043	11255	DLYANTVLSGGTTMYPGIADR
P60709	ACTB_HUMAN	Actin, cytoplasmic 1 OS=Homo sapiens GN=ACTB PE=1 SV=1	1108.04	2	2214.07	0.0043	11255	DLYANTVLSGGTTMYPGIADR
P60709	ACTB_HUMAN	Actin, cytoplasmic 1 OS=Homo sapiens GN=ACTB PE=1 SV=1	1108.04	2	2214.07	0.0045	11255	DLYANTVLSGGTTMYPGIADR
P60709	ACTB_HUMAN	Actin, cytoplasmic 1 OS=Homo sapiens GN=ACTB PE=1 SV=1	1108.04	2	2214.07	0.0048	11255	DLYANTVLSGGTTMYPGIADR
P60709	ACTB_HUMAN	Actin, cytoplasmic 1 OS=Homo sapiens GN=ACTB PE=1 SV=1	1108.04	2	2214.07	0.0058	11255	DLYANTVLSGGTTMYPGIADR
P60709	ACTB_HUMAN	Actin, cytoplasmic 1 OS=Homo sapiens GN=ACTB PE=1 SV=1	1108.04	2	2214.07	0.0063	11255	DLYANTVLSGGTTMYPGIADR
P60709	ACTB_HUMAN	Actin, cytoplasmic 1 OS=Homo sapiens GN=ACTB PE=1 SV=1	1108.04	2	2214.07	0.008	11255	DLYANTVLSGGTTMYPGIADR
P60709	ACTB_HUMAN	Actin, cytoplasmic 1 OS=Homo sapiens GN=ACTB PE=1 SV=1	1108.04	2	2214.07	0.008	11255	DLYANTVLSGGTTMYPGIADR
P60709	ACTB_HUMAN	Actin, cytoplasmic 1 OS=Homo sapiens GN=ACTB PE=1 SV=1	1108.04	2	2214.07	0.0087	11255	DLYANTVLSGGTTMYPGIADR
P60709	ACTB_HUMAN	Actin, cytoplasmic 1 OS=Homo sapiens GN=ACTB PE=1 SV=1	1108.04	2	2214.07	0.0087	11255	DLYANTVLSGGTTMYPGIADR
P60709	ACTB_HUMAN	Actin, cytoplasmic 1 OS=Homo sapiens GN=ACTB PE=1 SV=1	1108.05	2	2214.08	0.0128	11255	DLYANTVLSGGTTMYPGIADR
P60709	ACTB_HUMAN	Actin, cytoplasmic 1 OS=Homo sapiens GN=ACTB PE=1 SV=1	1108.05	2	2214.08	0.0165	11255	DLYANTVLSGGTTMYPGIADR
P60709	ACTB_HUMAN	Actin, cytoplasmic 1 OS=Homo sapiens GN=ACTB PE=1 SV=1	1108.05	2	2214.08	0.0172	11255	DLYANTVLSGGTTMYPGIADR
P60709	ACTB_HUMAN	Actin, cytoplasmic 1 OS=Homo sapiens GN=ACTB PE=1 SV=1	1108.05	2	2214.08	0.0211	11255	DLYANTVLSGGTTMYPGIADR
P60709	ACTB_HUMAN	Actin, cytoplasmic 1 OS=Homo sapiens GN=ACTB PE=1 SV=1	744.358	3	2230.05	-0.0062	11255	DLYANTVLSGGTTMYPGIADR
P60709	ACTB_HUMAN	Actin, cytoplasmic 1 OS=Homo sapiens GN=ACTB PE=1 SV=1	1116.03	2	2230.05	-0.0053	11255	DLYANTVLSGGTTMYPGIADR
P60709	ACTB_HUMAN	Actin, cytoplasmic 1 OS=Homo sapiens GN=ACTB PE=1 SV=1	1172.09	2	2342.17	0.0173	11255	KDLYANTVLSGGTTMYPGIADR
P60709	ACTB_HUMAN	Actin, cytoplasmic 1 OS=Homo sapiens GN=ACTB PE=1 SV=1	1172.1	2	2342.18	0.018	11255	KDLYANTVLSGGTTMYPGIADR
P60709	ACTB_HUMAN	Actin, cytoplasmic 1 OS=Homo sapiens GN=ACTB PE=1 SV=1	1172.1	2	2342.18	0.0187	11255	KDLYANTVLSGGTTMYPGIADR
P60709	ACTB_HUMAN	Actin, cytoplasmic 1 OS=Homo sapiens GN=ACTB PE=1 SV=1	1172.1	2	2342.18	0.0209	11255	KDLYANTVLSGGTTMYPGIADR
P60709	ACTB_HUMAN	Actin, cytoplasmic 1 OS=Homo sapiens GN=ACTB PE=1 SV=1	1172.1	2	2342.18	0.0226	11255	KDLYANTVLSGGTTMYPGIADR
P60709	ACTB_HUMAN	Actin, cytoplasmic 1 OS=Homo sapiens GN=ACTB PE=1 SV=1	850.722	3	2549.15	-0.0211	11255	LCYVALDFEQEMATAASSSSLEK
P60709	ACTB_HUMAN	Actin, cytoplasmic 1 OS=Homo sapiens GN=ACTB PE=1 SV=1	1275.58	2	2549.15	-0.0156	11255	LCYVALDFEQEMATAASSSSLEK
P60709	ACTB_HUMAN	Actin, cytoplasmic 1 OS=Homo sapiens GN=ACTB PE=1 SV=1	850.725	3	2549.15	-0.0143	11255	LCYVALDFEQEMATAASSSSLEK
P60709	ACTB_HUMAN	Actin, cytoplasmic 1 OS=Homo sapiens GN=ACTB PE=1 SV=1	850.725	3	2549.15	-0.0125	11255	LCYVALDFEQEMATAASSSSLEK
P60709	ACTB_HUMAN	Actin, cytoplasmic 1 OS=Homo sapiens GN=ACTB PE=1 SV=1	850.725	3	2549.15	-0.0125	11255	LCYVALDFEQEMATAASSSSLEK
P60709	ACTB_HUMAN	Actin, cytoplasmic 1 OS=Homo sapiens GN=ACTB PE=1 SV=1	850.725	3	2549.15	-0.0125	11255	LCYVALDFEQEMATAASSSSLEK
P60709	ACTB_HUMAN	Actin, cytoplasmic 1 OS=Homo sapiens GN=ACTB PE=1 SV=1	1275.58	2	2549.15	-0.0124	11255	LCYVALDFEQEMATAASSSSLEK
P60709	ACTB_HUMAN	Actin, cytoplasmic 1 OS=Homo sapiens GN=ACTB PE=1 SV=1	1275.58	2	2549.15	-0.0119	11255	LCYVALDFEQEMATAASSSSLEK
P60709	ACTB_HUMAN	Actin, cytoplasmic 1 OS=Homo sapiens GN=ACTB PE=1 SV=1	850.726	3	2549.15	-0.0116	11255	LCYVALDFEQEMATAASSSSLEK
P60709	ACTB_HUMAN	Actin, cytoplasmic 1 OS=Homo sapiens GN=ACTB PE=1 SV=1	850.726	3	2549.16	-0.0112	11255	LCYVALDFEQEMATAASSSSLEK
P60709	ACTB_HUMAN	Actin, cytoplasmic 1 OS=Homo sapiens GN=ACTB PE=1 SV=1	850.726	3	2549.16	-0.0112	11255	LCYVALDFEQEMATAASSSSLEK
P60709	ACTB_HUMAN	Actin, cytoplasmic 1 OS=Homo sapiens GN=ACTB PE=1 SV=1	850.726	3	2549.16	-0.011	11255	LCYVALDFEQEMATAASSSSLEK
P60709	ACTB_HUMAN	Actin, cytoplasmic 1 OS=Homo sapiens GN=ACTB PE=1 SV=1	850.726	3	2549.16	-0.0109	11255	LCYVALDFEQEMATAASSSSLEK
P60709	ACTB_HUMAN	Actin, cytoplasmic 1 OS=Homo sapiens GN=ACTB PE=1 SV=1	850.726	3	2549.16	-0.0107	11255	LCYVALDFEQEMATAASSSSLEK
P60709	ACTB_HUMAN	Actin, cytoplasmic 1 OS=Homo sapiens GN=ACTB PE=1 SV=1	1275.59	2	2549.16	-0.0107	11255	LCYVALDFEQEMATAASSSSLEK
P60709	ACTB_HUMAN	Actin, cytoplasmic 1 OS=Homo sapiens GN=ACTB PE=1 SV=1	1275.59	2	2549.16	-0.0104	11255	LCYVALDFEQEMATAASSSSLEK
P60709	ACTB_HUMAN	Actin, cytoplasmic 1 OS=Homo sapiens GN=ACTB PE=1 SV=1	850.726	3	2549.16	-0.0103	11255	LCYVALDFEQEMATAASSSSLEK
P60709	ACTB_HUMAN	Actin, cytoplasmic 1 OS=Homo sapiens GN=ACTB PE=1 SV=1	850.726	3	2549.16	-0.0103	11255	LCYVALDFEQEMATAASSSSLEK
P60709	ACTB_HUMAN	Actin, cytoplasmic 1 OS=Homo sapiens GN=ACTB PE=1 SV=1	850.726	3	2549.16	-0.0101	11255	LCYVALDFEQEMATAASSSSLEK
P60709	ACTB_HUMAN	Actin, cytoplasmic 1 OS=Homo sapiens GN=ACTB PE=1 SV=1	850.726	3	2549.16	-0.0099	11255	LCYVALDFEQEMATAASSSSLEK
P60709	ACTB_HUMAN	Actin, cytoplasmic 1 OS=Homo sapiens GN=ACTB PE=1 SV=1	850.726	3	2549.16	-0.0097	11255	LCYVALDFEQEMATAASSSSLEK
P60709	ACTB_HUMAN	Actin, cytoplasmic 1 OS=Homo sapiens GN=ACTB PE=1 SV=1	850.726	3	2549.16	-0.0094	11255	LCYVALDFEQEMATAASSSSLEK
P60709	ACTB_HUMAN	Actin, cytoplasmic 1 OS=Homo sapiens GN=ACTB PE=1 SV=1	850.726	3	2549.16	-0.0094	11255	LCYVALDFEQEMATAASSSSLEK
P60709	ACTB_HUMAN	Actin, cytoplasmic 1 OS=Homo sapiens GN=ACTB PE=1 SV=1	850.726	3	2549.16	-0.009	11255	LCYVALDFEQEMATAASSSSLEK
P60709	ACTB_HUMAN	Actin, cytoplasmic 1 OS=Homo sapiens GN=ACTB PE=1 SV=1	1275.59	2	2549.16	-0.009	11255	LCYVALDFEQEMATAASSSSLEK
P60709	ACTB_HUMAN	Actin, cytoplasmic 1 OS=Homo sapiens GN=ACTB PE=1 SV=1	850.726	3	2549.16	-0.0088	11255	LCYVALDFEQEMATAASSSSLEK
P60709	ACTB_HUMAN	Actin, cytoplasmic 1 OS=Homo sapiens GN=ACTB PE=1 SV=1	850.726	3	2549.16	-0.0088	11255	LCYVALDFEQEMATAASSSSLEK
P60709	ACTB_HUMAN	Actin, cytoplasmic 1 OS=Homo sapiens GN=ACTB PE=1 SV=1	850.727	3	2549.16	-0.0085	11255	LCYVALDFEQEMATAASSSSLEK
P60709	ACTB_HUMAN	Actin, cytoplasmic 1 OS=Homo sapiens GN=ACTB PE=1 SV=1	1275.59	2	2549.16	-0.0085	11255	LCYVALDFEQEMATAASSSSLEK
P60709	ACTB_HUMAN	Actin, cytoplasmic 1 OS=Homo sapiens GN=ACTB PE=1 SV=1	850.727	3	2549.16	-0.0083	11255	LCYVALDFEQEMATAASSSSLEK
P60709	ACTB_HUMAN	Actin, cytoplasmic 1 OS=Homo sapiens GN=ACTB PE=1 SV=1	1275.59	2	2549.16	-0.0082	11255	LCYVALDFEQEMATAASSSSLEK
P60709	ACTB_HUMAN	Actin, cytoplasmic 1 OS=Homo sapiens GN=ACTB PE=1 SV=1	850.727	3	2549.16	-0.0079	11255	LCYVALDFEQEMATAASSSSLEK
P60709	ACTB_HUMAN	Actin, cytoplasmic 1 OS=Homo sapiens GN=ACTB PE=1 SV=1	850.727	3	2549.16	-0.0077	11255	LCYVALDFEQEMATAASSSSLEK
P60709	ACTB_HUMAN	Actin, cytoplasmic 1 OS=Homo sapiens GN=ACTB PE=1 SV=1	1275.59	2	2549.16	-0.0077	11255	LCYVALDFEQEMATAASSSSLEK
P60709	ACTB_HUMAN	Actin, cytoplasmic 1 OS=Homo sapiens GN=ACTB PE=1 SV=1	1275.59	2	2549.16	-0.0077	11255	LCYVALDFEQEMATAASSSSLEK
P60709	ACTB_HUMAN	Actin, cytoplasmic 1 OS=Homo sapiens GN=ACTB PE=1 SV=1	1275.59	2	2549.16	-0.0075	11255	LCYVALDFEQEMATAASSSSLEK
P60709	ACTB_HUMAN	Actin, cytoplasmic 1 OS=Homo sapiens GN=ACTB PE=1 SV=1	850.727	3	2549.16	-0.0074	11255	LCYVALDFEQEMATAASSSSLEK
P60709	ACTB_HUMAN	Actin, cytoplasmic 1 OS=Homo sapiens GN=ACTB PE=1 SV=1	850.727	3	2549.16	-0.0074	11255	LCYVALDFEQEMATAASSSSLEK
P60709	ACTB_HUMAN	Actin, cytoplasmic 1 OS=Homo sapiens GN=ACTB PE=1 SV=1	850.727	3	2549.16	-0.0074	11255	LCYVALDFEQEMATAASSSSLEK
P60709	ACTB_HUMAN	Actin, cytoplasmic 1 OS=Homo sapiens GN=ACTB PE=1 SV=1	850.727	3	2549.16	-0.0072	11255	LCYVALDFEQEMATAASSSSLEK
P60709	ACTB_HUMAN	Actin, cytoplasmic 1 OS=Homo sapiens GN=ACTB PE=1 SV=1	850.727	3	2549.16	-0.007	11255	LCYVALDFEQEMATAASSSSLEK
P60709	ACTB_HUMAN	Actin, cytoplasmic 1 OS=Homo sapiens GN=ACTB PE=1 SV=1	1275.59	2	2549.16	-0.007	11255	LCYVALDFEQEMATAASSSSLEK
P60709	ACTB_HUMAN	Actin, cytoplasmic 1 OS=Homo sapiens GN=ACTB PE=1 SV=1	1275.59	2	2549.16	-0.007	11255	LCYVALDFEQEMATAASSSSLEK
P60709	ACTB_HUMAN	Actin, cytoplasmic 1 OS=Homo sapiens GN=ACTB PE=1 SV=1	1275.59	2	2549.16	-0.007	11255	LCYVALDFEQEMATAASSSSLEK
P60709	ACTB_HUMAN	Actin, cytoplasmic 1 OS=Homo sapiens GN=ACTB PE=1 SV=1	850.727	3	2549.16	-0.0068	11255	LCYVALDFEQEMATAASSSSLEK
P60709	ACTB_HUMAN	Actin, cytoplasmic 1 OS=Homo sapiens GN=ACTB PE=1 SV=1	850.727	3	2549.16	-0.0068	11255	LCYVALDFEQEMATAASSSSLEK
P60709	ACTB_HUMAN	Actin, cytoplasmic 1 OS=Homo sapiens GN=ACTB PE=1 SV=1	850.727	3	2549.16	-0.0068	11255	LCYVALDFEQEMATAASSSSLEK
P60709	ACTB_HUMAN	Actin, cytoplasmic 1 OS=Homo sapiens GN=ACTB PE=1 SV=1	1275.59	2	2549.16	-0.0068	11255	LCYVALDFEQEMATAASSSSLEK
P60709	ACTB_HUMAN	Actin, cytoplasmic 1 OS=Homo sapiens GN=ACTB PE=1 SV=1	1275.59	2	2549.16	-0.0068	11255	LCYVALDFEQEMATAASSSSLEK
P60709	ACTB_HUMAN	Actin, cytoplasmic 1 OS=Homo sapiens GN=ACTB PE=1 SV=1	1275.59	2	2549.16	-0.0068	11255	LCYVALDFEQEMATAASSSSLEK
P60709	ACTB_HUMAN	Actin, cytoplasmic 1 OS=Homo sapiens GN=ACTB PE=1 SV=1	850.727	3	2549.16	-0.0067	11255	LCYVALDFEQEMATAASSSSLEK
P60709	ACTB_HUMAN	Actin, cytoplasmic 1 OS=Homo sapiens GN=ACTB PE=1 SV=1	1275.59	2	2549.16	-0.0065	11255	LCYVALDFEQEMATAASSSSLEK
P60709	ACTB_HUMAN	Actin, cytoplasmic 1 OS=Homo sapiens GN=ACTB PE=1 SV=1	1275.59	2	2549.16	-0.0065	11255	LCYVALDFEQEMATAASSSSLEK
P60709	ACTB_HUMAN	Actin, cytoplasmic 1 OS=Homo sapiens GN=ACTB PE=1 SV=1	1275.59	2	2549.16	-0.0063	11255	LCYVALDFEQEMATAASSSSLEK
P60709	ACTB_HUMAN	Actin, cytoplasmic 1 OS=Homo sapiens GN=ACTB PE=1 SV=1	850.727	3	2549.16	-0.0063	11255	LCYVALDFEQEMATAASSSSLEK
P60709	ACTB_HUMAN	Actin, cytoplasmic 1 OS=Homo sapiens GN=ACTB PE=1 SV=1	850.727	3	2549.16	-0.0063	11255	LCYVALDFEQEMATAASSSSLEK
P60709	ACTB_HUMAN	Actin, cytoplasmic 1 OS=Homo sapiens GN=ACTB PE=1 SV=1	850.727	3	2549.16	-0.0063	11255	LCYVALDFEQEMATAASSSSLEK
P60709	ACTB_HUMAN	Actin, cytoplasmic 1 OS=Homo sapiens GN=ACTB PE=1 SV=1	850.727	3	2549.16	-0.0061	11255	LCYVALDFEQEMATAASSSSLEK
P60709	ACTB_HUMAN	Actin, cytoplasmic 1 OS=Homo sapiens GN=ACTB PE=1 SV=1	850.727	3	2549.16	-0.0061	11255	LCYVALDFEQEMATAASSSSLEK
P60709	ACTB_HUMAN	Actin, cytoplasmic 1 OS=Homo sapiens GN=ACTB PE=1 SV=1	1275.59	2	2549.16	-0.006	11255	LCYVALDFEQEMATAASSSSLEK
P60709	ACTB_HUMAN	Actin, cytoplasmic 1 OS=Homo sapiens GN=ACTB PE=1 SV=1	1275.59	2	2549.16	-0.006	11255	LCYVALDFEQEMATAASSSSLEK
P60709	ACTB_HUMAN	Actin, cytoplasmic 1 OS=Homo sapiens GN=ACTB PE=1 SV=1	1275.59	2	2549.16	-0.006	11255	LCYVALDFEQEMATAASSSSLEK
P60709	ACTB_HUMAN	Actin, cytoplasmic 1 OS=Homo sapiens GN=ACTB PE=1 SV=1	850.727	3	2549.16	-0.0059	11255	LCYVALDFEQEMATAASSSSLEK
P60709	ACTB_HUMAN	Actin, cytoplasmic 1 OS=Homo sapiens GN=ACTB PE=1 SV=1	850.727	3	2549.16	-0.0059	11255	LCYVALDFEQEMATAASSSSLEK
P60709	ACTB_HUMAN	Actin, cytoplasmic 1 OS=Homo sapiens GN=ACTB PE=1 SV=1	1275.59	2	2549.16	-0.0058	11255	LCYVALDFEQEMATAASSSSLEK
P60709	ACTB_HUMAN	Actin, cytoplasmic 1 OS=Homo sapiens GN=ACTB PE=1 SV=1	1275.59	2	2549.16	-0.0058	11255	LCYVALDFEQEMATAASSSSLEK
P60709	ACTB_HUMAN	Actin, cytoplasmic 1 OS=Homo sapiens GN=ACTB PE=1 SV=1	1275.59	2	2549.16	-0.0058	11255	LCYVALDFEQEMATAASSSSLEK
P60709	ACTB_HUMAN	Actin, cytoplasmic 1 OS=Homo sapiens GN=ACTB PE=1 SV=1	1275.59	2	2549.16	-0.0058	11255	LCYVALDFEQEMATAASSSSLEK
P60709	ACTB_HUMAN	Actin, cytoplasmic 1 OS=Homo sapiens GN=ACTB PE=1 SV=1	1275.59	2	2549.16	-0.0058	11255	LCYVALDFEQEMATAASSSSLEK
P60709	ACTB_HUMAN	Actin, cytoplasmic 1 OS=Homo sapiens GN=ACTB PE=1 SV=1	1275.59	2	2549.16	-0.0058	11255	LCYVALDFEQEMATAASSSSLEK
P60709	ACTB_HUMAN	Actin, cytoplasmic 1 OS=Homo sapiens GN=ACTB PE=1 SV=1	850.727	3	2549.16	-0.0057	11255	LCYVALDFEQEMATAASSSSLEK
P60709	ACTB_HUMAN	Actin, cytoplasmic 1 OS=Homo sapiens GN=ACTB PE=1 SV=1	1275.59	2	2549.16	-0.0055	11255	LCYVALDFEQEMATAASSSSLEK
P60709	ACTB_HUMAN	Actin, cytoplasmic 1 OS=Homo sapiens GN=ACTB PE=1 SV=1	1275.59	2	2549.16	-0.0055	11255	LCYVALDFEQEMATAASSSSLEK
P60709	ACTB_HUMAN	Actin, cytoplasmic 1 OS=Homo sapiens GN=ACTB PE=1 SV=1	1275.59	2	2549.16	-0.0055	11255	LCYVALDFEQEMATAASSSSLEK
P60709	ACTB_HUMAN	Actin, cytoplasmic 1 OS=Homo sapiens GN=ACTB PE=1 SV=1	850.728	3	2549.16	-0.0054	11255	LCYVALDFEQEMATAASSSSLEK
P60709	ACTB_HUMAN	Actin, cytoplasmic 1 OS=Homo sapiens GN=ACTB PE=1 SV=1	850.728	3	2549.16	-0.0054	11255	LCYVALDFEQEMATAASSSSLEK
P60709	ACTB_HUMAN	Actin, cytoplasmic 1 OS=Homo sapiens GN=ACTB PE=1 SV=1	850.728	3	2549.16	-0.0054	11255	LCYVALDFEQEMATAASSSSLEK
P60709	ACTB_HUMAN	Actin, cytoplasmic 1 OS=Homo sapiens GN=ACTB PE=1 SV=1	850.728	3	2549.16	-0.0054	11255	LCYVALDFEQEMATAASSSSLEK
P60709	ACTB_HUMAN	Actin, cytoplasmic 1 OS=Homo sapiens GN=ACTB PE=1 SV=1	1275.59	2	2549.16	-0.0053	11255	LCYVALDFEQEMATAASSSSLEK
P60709	ACTB_HUMAN	Actin, cytoplasmic 1 OS=Homo sapiens GN=ACTB PE=1 SV=1	1275.59	2	2549.16	-0.0053	11255	LCYVALDFEQEMATAASSSSLEK
P60709	ACTB_HUMAN	Actin, cytoplasmic 1 OS=Homo sapiens GN=ACTB PE=1 SV=1	1275.59	2	2549.16	-0.0053	11255	LCYVALDFEQEMATAASSSSLEK
P60709	ACTB_HUMAN	Actin, cytoplasmic 1 OS=Homo sapiens GN=ACTB PE=1 SV=1	1275.59	2	2549.16	-0.0053	11255	LCYVALDFEQEMATAASSSSLEK
P60709	ACTB_HUMAN	Actin, cytoplasmic 1 OS=Homo sapiens GN=ACTB PE=1 SV=1	1275.59	2	2549.16	-0.0053	11255	LCYVALDFEQEMATAASSSSLEK
P60709	ACTB_HUMAN	Actin, cytoplasmic 1 OS=Homo sapiens GN=ACTB PE=1 SV=1	1275.59	2	2549.16	-0.0053	11255	LCYVALDFEQEMATAASSSSLEK
P60709	ACTB_HUMAN	Actin, cytoplasmic 1 OS=Homo sapiens GN=ACTB PE=1 SV=1	850.728	3	2549.16	-0.0052	11255	LCYVALDFEQEMATAASSSSLEK
P60709	ACTB_HUMAN	Actin, cytoplasmic 1 OS=Homo sapiens GN=ACTB PE=1 SV=1	850.728	3	2549.16	-0.0052	11255	LCYVALDFEQEMATAASSSSLEK
P60709	ACTB_HUMAN	Actin, cytoplasmic 1 OS=Homo sapiens GN=ACTB PE=1 SV=1	1275.59	2	2549.16	-0.0051	11255	LCYVALDFEQEMATAASSSSLEK
P60709	ACTB_HUMAN	Actin, cytoplasmic 1 OS=Homo sapiens GN=ACTB PE=1 SV=1	1275.59	2	2549.16	-0.0051	11255	LCYVALDFEQEMATAASSSSLEK
P60709	ACTB_HUMAN	Actin, cytoplasmic 1 OS=Homo sapiens GN=ACTB PE=1 SV=1	1275.59	2	2549.16	-0.0051	11255	LCYVALDFEQEMATAASSSSLEK
P60709	ACTB_HUMAN	Actin, cytoplasmic 1 OS=Homo sapiens GN=ACTB PE=1 SV=1	850.728	3	2549.16	-0.005	11255	LCYVALDFEQEMATAASSSSLEK
P60709	ACTB_HUMAN	Actin, cytoplasmic 1 OS=Homo sapiens GN=ACTB PE=1 SV=1	850.728	3	2549.16	-0.005	11255	LCYVALDFEQEMATAASSSSLEK
P60709	ACTB_HUMAN	Actin, cytoplasmic 1 OS=Homo sapiens GN=ACTB PE=1 SV=1	850.728	3	2549.16	-0.0048	11255	LCYVALDFEQEMATAASSSSLEK
P60709	ACTB_HUMAN	Actin, cytoplasmic 1 OS=Homo sapiens GN=ACTB PE=1 SV=1	850.728	3	2549.16	-0.0048	11255	LCYVALDFEQEMATAASSSSLEK
P60709	ACTB_HUMAN	Actin, cytoplasmic 1 OS=Homo sapiens GN=ACTB PE=1 SV=1	1275.59	2	2549.16	-0.0048	11255	LCYVALDFEQEMATAASSSSLEK
P60709	ACTB_HUMAN	Actin, cytoplasmic 1 OS=Homo sapiens GN=ACTB PE=1 SV=1	1275.59	2	2549.16	-0.0048	11255	LCYVALDFEQEMATAASSSSLEK
P60709	ACTB_HUMAN	Actin, cytoplasmic 1 OS=Homo sapiens GN=ACTB PE=1 SV=1	1275.59	2	2549.16	-0.0048	11255	LCYVALDFEQEMATAASSSSLEK
P60709	ACTB_HUMAN	Actin, cytoplasmic 1 OS=Homo sapiens GN=ACTB PE=1 SV=1	1275.59	2	2549.16	-0.0048	11255	LCYVALDFEQEMATAASSSSLEK
P60709	ACTB_HUMAN	Actin, cytoplasmic 1 OS=Homo sapiens GN=ACTB PE=1 SV=1	1275.59	2	2549.16	-0.0048	11255	LCYVALDFEQEMATAASSSSLEK
P60709	ACTB_HUMAN	Actin, cytoplasmic 1 OS=Homo sapiens GN=ACTB PE=1 SV=1	1275.59	2	2549.16	-0.0048	11255	LCYVALDFEQEMATAASSSSLEK
P60709	ACTB_HUMAN	Actin, cytoplasmic 1 OS=Homo sapiens GN=ACTB PE=1 SV=1	1275.59	2	2549.16	-0.0048	11255	LCYVALDFEQEMATAASSSSLEK
P60709	ACTB_HUMAN	Actin, cytoplasmic 1 OS=Homo sapiens GN=ACTB PE=1 SV=1	1275.59	2	2549.16	-0.0048	11255	LCYVALDFEQEMATAASSSSLEK
P60709	ACTB_HUMAN	Actin, cytoplasmic 1 OS=Homo sapiens GN=ACTB PE=1 SV=1	850.728	3	2549.16	-0.0046	11255	LCYVALDFEQEMATAASSSSLEK
P60709	ACTB_HUMAN	Actin, cytoplasmic 1 OS=Homo sapiens GN=ACTB PE=1 SV=1	1275.59	2	2549.16	-0.0046	11255	LCYVALDFEQEMATAASSSSLEK
P60709	ACTB_HUMAN	Actin, cytoplasmic 1 OS=Homo sapiens GN=ACTB PE=1 SV=1	1275.59	2	2549.16	-0.0046	11255	LCYVALDFEQEMATAASSSSLEK
P60709	ACTB_HUMAN	Actin, cytoplasmic 1 OS=Homo sapiens GN=ACTB PE=1 SV=1	1275.59	2	2549.16	-0.0046	11255	LCYVALDFEQEMATAASSSSLEK
P60709	ACTB_HUMAN	Actin, cytoplasmic 1 OS=Homo sapiens GN=ACTB PE=1 SV=1	1275.59	2	2549.16	-0.0046	11255	LCYVALDFEQEMATAASSSSLEK
P60709	ACTB_HUMAN	Actin, cytoplasmic 1 OS=Homo sapiens GN=ACTB PE=1 SV=1	1275.59	2	2549.16	-0.0046	11255	LCYVALDFEQEMATAASSSSLEK
P60709	ACTB_HUMAN	Actin, cytoplasmic 1 OS=Homo sapiens GN=ACTB PE=1 SV=1	1275.59	2	2549.16	-0.0043	11255	LCYVALDFEQEMATAASSSSLEK
P60709	ACTB_HUMAN	Actin, cytoplasmic 1 OS=Homo sapiens GN=ACTB PE=1 SV=1	1275.59	2	2549.16	-0.0043	11255	LCYVALDFEQEMATAASSSSLEK
P60709	ACTB_HUMAN	Actin, cytoplasmic 1 OS=Homo sapiens GN=ACTB PE=1 SV=1	1275.59	2	2549.16	-0.0043	11255	LCYVALDFEQEMATAASSSSLEK
P60709	ACTB_HUMAN	Actin, cytoplasmic 1 OS=Homo sapiens GN=ACTB PE=1 SV=1	1275.59	2	2549.16	-0.0043	11255	LCYVALDFEQEMATAASSSSLEK
P60709	ACTB_HUMAN	Actin, cytoplasmic 1 OS=Homo sapiens GN=ACTB PE=1 SV=1	1275.59	2	2549.16	-0.0043	11255	LCYVALDFEQEMATAASSSSLEK
P60709	ACTB_HUMAN	Actin, cytoplasmic 1 OS=Homo sapiens GN=ACTB PE=1 SV=1	1275.59	2	2549.16	-0.0043	11255	LCYVALDFEQEMATAASSSSLEK
P60709	ACTB_HUMAN	Actin, cytoplasmic 1 OS=Homo sapiens GN=ACTB PE=1 SV=1	850.728	3	2549.16	-0.0043	11255	LCYVALDFEQEMATAASSSSLEK
P60709	ACTB_HUMAN	Actin, cytoplasmic 1 OS=Homo sapiens GN=ACTB PE=1 SV=1	850.728	3	2549.16	-0.0043	11255	LCYVALDFEQEMATAASSSSLEK
P60709	ACTB_HUMAN	Actin, cytoplasmic 1 OS=Homo sapiens GN=ACTB PE=1 SV=1	850.728	3	2549.16	-0.0043	11255	LCYVALDFEQEMATAASSSSLEK
P60709	ACTB_HUMAN	Actin, cytoplasmic 1 OS=Homo sapiens GN=ACTB PE=1 SV=1	1275.59	2	2549.16	-0.0041	11255	LCYVALDFEQEMATAASSSSLEK
P60709	ACTB_HUMAN	Actin, cytoplasmic 1 OS=Homo sapiens GN=ACTB PE=1 SV=1	1275.59	2	2549.16	-0.0041	11255	LCYVALDFEQEMATAASSSSLEK
P60709	ACTB_HUMAN	Actin, cytoplasmic 1 OS=Homo sapiens GN=ACTB PE=1 SV=1	1275.59	2	2549.16	-0.0041	11255	LCYVALDFEQEMATAASSSSLEK
P60709	ACTB_HUMAN	Actin, cytoplasmic 1 OS=Homo sapiens GN=ACTB PE=1 SV=1	1275.59	2	2549.16	-0.0041	11255	LCYVALDFEQEMATAASSSSLEK
P60709	ACTB_HUMAN	Actin, cytoplasmic 1 OS=Homo sapiens GN=ACTB PE=1 SV=1	1275.59	2	2549.16	-0.0041	11255	LCYVALDFEQEMATAASSSSLEK
P60709	ACTB_HUMAN	Actin, cytoplasmic 1 OS=Homo sapiens GN=ACTB PE=1 SV=1	1275.59	2	2549.16	-0.0041	11255	LCYVALDFEQEMATAASSSSLEK
P60709	ACTB_HUMAN	Actin, cytoplasmic 1 OS=Homo sapiens GN=ACTB PE=1 SV=1	1275.59	2	2549.16	-0.0041	11255	LCYVALDFEQEMATAASSSSLEK
P60709	ACTB_HUMAN	Actin, cytoplasmic 1 OS=Homo sapiens GN=ACTB PE=1 SV=1	1275.59	2	2549.16	-0.0041	11255	LCYVALDFEQEMATAASSSSLEK
P60709	ACTB_HUMAN	Actin, cytoplasmic 1 OS=Homo sapiens GN=ACTB PE=1 SV=1	1275.59	2	2549.16	-0.0041	11255	LCYVALDFEQEMATAASSSSLEK
P60709	ACTB_HUMAN	Actin, cytoplasmic 1 OS=Homo sapiens GN=ACTB PE=1 SV=1	850.728	3	2549.16	-0.0039	11255	LCYVALDFEQEMATAASSSSLEK
P60709	ACTB_HUMAN	Actin, cytoplasmic 1 OS=Homo sapiens GN=ACTB PE=1 SV=1	1275.59	2	2549.16	-0.0038	11255	LCYVALDFEQEMATAASSSSLEK
P60709	ACTB_HUMAN	Actin, cytoplasmic 1 OS=Homo sapiens GN=ACTB PE=1 SV=1	1275.59	2	2549.16	-0.0038	11255	LCYVALDFEQEMATAASSSSLEK
P60709	ACTB_HUMAN	Actin, cytoplasmic 1 OS=Homo sapiens GN=ACTB PE=1 SV=1	1275.59	2	2549.16	-0.0038	11255	LCYVALDFEQEMATAASSSSLEK
P60709	ACTB_HUMAN	Actin, cytoplasmic 1 OS=Homo sapiens GN=ACTB PE=1 SV=1	1275.59	2	2549.16	-0.0038	11255	LCYVALDFEQEMATAASSSSLEK
P60709	ACTB_HUMAN	Actin, cytoplasmic 1 OS=Homo sapiens GN=ACTB PE=1 SV=1	850.728	3	2549.16	-0.0037	11255	LCYVALDFEQEMATAASSSSLEK
P60709	ACTB_HUMAN	Actin, cytoplasmic 1 OS=Homo sapiens GN=ACTB PE=1 SV=1	1275.59	2	2549.16	-0.0036	11255	LCYVALDFEQEMATAASSSSLEK
P60709	ACTB_HUMAN	Actin, cytoplasmic 1 OS=Homo sapiens GN=ACTB PE=1 SV=1	1275.59	2	2549.16	-0.0036	11255	LCYVALDFEQEMATAASSSSLEK
P60709	ACTB_HUMAN	Actin, cytoplasmic 1 OS=Homo sapiens GN=ACTB PE=1 SV=1	1275.59	2	2549.16	-0.0036	11255	LCYVALDFEQEMATAASSSSLEK
P60709	ACTB_HUMAN	Actin, cytoplasmic 1 OS=Homo sapiens GN=ACTB PE=1 SV=1	1275.59	2	2549.16	-0.0036	11255	LCYVALDFEQEMATAASSSSLEK
P60709	ACTB_HUMAN	Actin, cytoplasmic 1 OS=Homo sapiens GN=ACTB PE=1 SV=1	850.728	3	2549.16	-0.0035	11255	LCYVALDFEQEMATAASSSSLEK
P60709	ACTB_HUMAN	Actin, cytoplasmic 1 OS=Homo sapiens GN=ACTB PE=1 SV=1	850.728	3	2549.16	-0.0034	11255	LCYVALDFEQEMATAASSSSLEK
P60709	ACTB_HUMAN	Actin, cytoplasmic 1 OS=Homo sapiens GN=ACTB PE=1 SV=1	1275.59	2	2549.16	-0.0033	11255	LCYVALDFEQEMATAASSSSLEK
P60709	ACTB_HUMAN	Actin, cytoplasmic 1 OS=Homo sapiens GN=ACTB PE=1 SV=1	1275.59	2	2549.16	-0.0033	11255	LCYVALDFEQEMATAASSSSLEK
P60709	ACTB_HUMAN	Actin, cytoplasmic 1 OS=Homo sapiens GN=ACTB PE=1 SV=1	1275.59	2	2549.16	-0.0033	11255	LCYVALDFEQEMATAASSSSLEK
P60709	ACTB_HUMAN	Actin, cytoplasmic 1 OS=Homo sapiens GN=ACTB PE=1 SV=1	1275.59	2	2549.16	-0.0033	11255	LCYVALDFEQEMATAASSSSLEK
P60709	ACTB_HUMAN	Actin, cytoplasmic 1 OS=Homo sapiens GN=ACTB PE=1 SV=1	1275.59	2	2549.16	-0.0033	11255	LCYVALDFEQEMATAASSSSLEK
P60709	ACTB_HUMAN	Actin, cytoplasmic 1 OS=Homo sapiens GN=ACTB PE=1 SV=1	1275.59	2	2549.16	-0.0033	11255	LCYVALDFEQEMATAASSSSLEK
P60709	ACTB_HUMAN	Actin, cytoplasmic 1 OS=Homo sapiens GN=ACTB PE=1 SV=1	1275.59	2	2549.16	-0.0033	11255	LCYVALDFEQEMATAASSSSLEK
P60709	ACTB_HUMAN	Actin, cytoplasmic 1 OS=Homo sapiens GN=ACTB PE=1 SV=1	850.728	3	2549.16	-0.0032	11255	LCYVALDFEQEMATAASSSSLEK
P60709	ACTB_HUMAN	Actin, cytoplasmic 1 OS=Homo sapiens GN=ACTB PE=1 SV=1	850.728	3	2549.16	-0.0032	11255	LCYVALDFEQEMATAASSSSLEK
P60709	ACTB_HUMAN	Actin, cytoplasmic 1 OS=Homo sapiens GN=ACTB PE=1 SV=1	1275.59	2	2549.16	-0.0031	11255	LCYVALDFEQEMATAASSSSLEK
P60709	ACTB_HUMAN	Actin, cytoplasmic 1 OS=Homo sapiens GN=ACTB PE=1 SV=1	1275.59	2	2549.16	-0.0031	11255	LCYVALDFEQEMATAASSSSLEK
P60709	ACTB_HUMAN	Actin, cytoplasmic 1 OS=Homo sapiens GN=ACTB PE=1 SV=1	1275.59	2	2549.16	-0.0031	11255	LCYVALDFEQEMATAASSSSLEK
P60709	ACTB_HUMAN	Actin, cytoplasmic 1 OS=Homo sapiens GN=ACTB PE=1 SV=1	1275.59	2	2549.16	-0.0031	11255	LCYVALDFEQEMATAASSSSLEK
P60709	ACTB_HUMAN	Actin, cytoplasmic 1 OS=Homo sapiens GN=ACTB PE=1 SV=1	1275.59	2	2549.16	-0.0031	11255	LCYVALDFEQEMATAASSSSLEK
P60709	ACTB_HUMAN	Actin, cytoplasmic 1 OS=Homo sapiens GN=ACTB PE=1 SV=1	850.728	3	2549.16	-0.003	11255	LCYVALDFEQEMATAASSSSLEK
P60709	ACTB_HUMAN	Actin, cytoplasmic 1 OS=Homo sapiens GN=ACTB PE=1 SV=1	1275.59	2	2549.16	-0.0029	11255	LCYVALDFEQEMATAASSSSLEK
P60709	ACTB_HUMAN	Actin, cytoplasmic 1 OS=Homo sapiens GN=ACTB PE=1 SV=1	1275.59	2	2549.16	-0.0029	11255	LCYVALDFEQEMATAASSSSLEK
P60709	ACTB_HUMAN	Actin, cytoplasmic 1 OS=Homo sapiens GN=ACTB PE=1 SV=1	1275.59	2	2549.16	-0.0029	11255	LCYVALDFEQEMATAASSSSLEK
P60709	ACTB_HUMAN	Actin, cytoplasmic 1 OS=Homo sapiens GN=ACTB PE=1 SV=1	1275.59	2	2549.16	-0.0029	11255	LCYVALDFEQEMATAASSSSLEK
P60709	ACTB_HUMAN	Actin, cytoplasmic 1 OS=Homo sapiens GN=ACTB PE=1 SV=1	1275.59	2	2549.16	-0.0029	11255	LCYVALDFEQEMATAASSSSLEK
P60709	ACTB_HUMAN	Actin, cytoplasmic 1 OS=Homo sapiens GN=ACTB PE=1 SV=1	1275.59	2	2549.16	-0.0029	11255	LCYVALDFEQEMATAASSSSLEK
P60709	ACTB_HUMAN	Actin, cytoplasmic 1 OS=Homo sapiens GN=ACTB PE=1 SV=1	1275.59	2	2549.16	-0.0029	11255	LCYVALDFEQEMATAASSSSLEK
P60709	ACTB_HUMAN	Actin, cytoplasmic 1 OS=Homo sapiens GN=ACTB PE=1 SV=1	1275.59	2	2549.16	-0.0029	11255	LCYVALDFEQEMATAASSSSLEK
P60709	ACTB_HUMAN	Actin, cytoplasmic 1 OS=Homo sapiens GN=ACTB PE=1 SV=1	1275.59	2	2549.16	-0.0029	11255	LCYVALDFEQEMATAASSSSLEK
P60709	ACTB_HUMAN	Actin, cytoplasmic 1 OS=Homo sapiens GN=ACTB PE=1 SV=1	1275.59	2	2549.16	-0.0029	11255	LCYVALDFEQEMATAASSSSLEK
P60709	ACTB_HUMAN	Actin, cytoplasmic 1 OS=Homo sapiens GN=ACTB PE=1 SV=1	1275.59	2	2549.16	-0.0029	11255	LCYVALDFEQEMATAASSSSLEK
P60709	ACTB_HUMAN	Actin, cytoplasmic 1 OS=Homo sapiens GN=ACTB PE=1 SV=1	850.729	3	2549.16	-0.0028	11255	LCYVALDFEQEMATAASSSSLEK
P60709	ACTB_HUMAN	Actin, cytoplasmic 1 OS=Homo sapiens GN=ACTB PE=1 SV=1	1275.59	2	2549.16	-0.0026	11255	LCYVALDFEQEMATAASSSSLEK
P60709	ACTB_HUMAN	Actin, cytoplasmic 1 OS=Homo sapiens GN=ACTB PE=1 SV=1	1275.59	2	2549.16	-0.0026	11255	LCYVALDFEQEMATAASSSSLEK
P60709	ACTB_HUMAN	Actin, cytoplasmic 1 OS=Homo sapiens GN=ACTB PE=1 SV=1	1275.59	2	2549.16	-0.0026	11255	LCYVALDFEQEMATAASSSSLEK
P60709	ACTB_HUMAN	Actin, cytoplasmic 1 OS=Homo sapiens GN=ACTB PE=1 SV=1	1275.59	2	2549.16	-0.0026	11255	LCYVALDFEQEMATAASSSSLEK
P60709	ACTB_HUMAN	Actin, cytoplasmic 1 OS=Homo sapiens GN=ACTB PE=1 SV=1	1275.59	2	2549.16	-0.0026	11255	LCYVALDFEQEMATAASSSSLEK
P60709	ACTB_HUMAN	Actin, cytoplasmic 1 OS=Homo sapiens GN=ACTB PE=1 SV=1	1275.59	2	2549.16	-0.0026	11255	LCYVALDFEQEMATAASSSSLEK
P60709	ACTB_HUMAN	Actin, cytoplasmic 1 OS=Homo sapiens GN=ACTB PE=1 SV=1	1275.59	2	2549.16	-0.0026	11255	LCYVALDFEQEMATAASSSSLEK
P60709	ACTB_HUMAN	Actin, cytoplasmic 1 OS=Homo sapiens GN=ACTB PE=1 SV=1	1275.59	2	2549.16	-0.0026	11255	LCYVALDFEQEMATAASSSSLEK
P60709	ACTB_HUMAN	Actin, cytoplasmic 1 OS=Homo sapiens GN=ACTB PE=1 SV=1	850.729	3	2549.16	-0.0026	11255	LCYVALDFEQEMATAASSSSLEK
P60709	ACTB_HUMAN	Actin, cytoplasmic 1 OS=Homo sapiens GN=ACTB PE=1 SV=1	850.729	3	2549.16	-0.0026	11255	LCYVALDFEQEMATAASSSSLEK
P60709	ACTB_HUMAN	Actin, cytoplasmic 1 OS=Homo sapiens GN=ACTB PE=1 SV=1	850.729	3	2549.16	-0.0026	11255	LCYVALDFEQEMATAASSSSLEK
P60709	ACTB_HUMAN	Actin, cytoplasmic 1 OS=Homo sapiens GN=ACTB PE=1 SV=1	1275.59	2	2549.16	-0.0024	11255	LCYVALDFEQEMATAASSSSLEK
P60709	ACTB_HUMAN	Actin, cytoplasmic 1 OS=Homo sapiens GN=ACTB PE=1 SV=1	1275.59	2	2549.16	-0.0024	11255	LCYVALDFEQEMATAASSSSLEK
P60709	ACTB_HUMAN	Actin, cytoplasmic 1 OS=Homo sapiens GN=ACTB PE=1 SV=1	1275.59	2	2549.16	-0.0024	11255	LCYVALDFEQEMATAASSSSLEK
P60709	ACTB_HUMAN	Actin, cytoplasmic 1 OS=Homo sapiens GN=ACTB PE=1 SV=1	1275.59	2	2549.16	-0.0024	11255	LCYVALDFEQEMATAASSSSLEK
P60709	ACTB_HUMAN	Actin, cytoplasmic 1 OS=Homo sapiens GN=ACTB PE=1 SV=1	1275.59	2	2549.16	-0.0024	11255	LCYVALDFEQEMATAASSSSLEK
P60709	ACTB_HUMAN	Actin, cytoplasmic 1 OS=Homo sapiens GN=ACTB PE=1 SV=1	1275.59	2	2549.16	-0.0024	11255	LCYVALDFEQEMATAASSSSLEK
P60709	ACTB_HUMAN	Actin, cytoplasmic 1 OS=Homo sapiens GN=ACTB PE=1 SV=1	1275.59	2	2549.16	-0.0024	11255	LCYVALDFEQEMATAASSSSLEK
P60709	ACTB_HUMAN	Actin, cytoplasmic 1 OS=Homo sapiens GN=ACTB PE=1 SV=1	1275.59	2	2549.16	-0.0024	11255	LCYVALDFEQEMATAASSSSLEK
P60709	ACTB_HUMAN	Actin, cytoplasmic 1 OS=Homo sapiens GN=ACTB PE=1 SV=1	850.729	3	2549.16	-0.0022	11255	LCYVALDFEQEMATAASSSSLEK
P60709	ACTB_HUMAN	Actin, cytoplasmic 1 OS=Homo sapiens GN=ACTB PE=1 SV=1	1275.59	2	2549.16	-0.0021	11255	LCYVALDFEQEMATAASSSSLEK
P60709	ACTB_HUMAN	Actin, cytoplasmic 1 OS=Homo sapiens GN=ACTB PE=1 SV=1	1275.59	2	2549.16	-0.0021	11255	LCYVALDFEQEMATAASSSSLEK
P60709	ACTB_HUMAN	Actin, cytoplasmic 1 OS=Homo sapiens GN=ACTB PE=1 SV=1	1275.59	2	2549.16	-0.0021	11255	LCYVALDFEQEMATAASSSSLEK
P60709	ACTB_HUMAN	Actin, cytoplasmic 1 OS=Homo sapiens GN=ACTB PE=1 SV=1	1275.59	2	2549.16	-0.0021	11255	LCYVALDFEQEMATAASSSSLEK
P60709	ACTB_HUMAN	Actin, cytoplasmic 1 OS=Homo sapiens GN=ACTB PE=1 SV=1	1275.59	2	2549.16	-0.0021	11255	LCYVALDFEQEMATAASSSSLEK
P60709	ACTB_HUMAN	Actin, cytoplasmic 1 OS=Homo sapiens GN=ACTB PE=1 SV=1	1275.59	2	2549.16	-0.0021	11255	LCYVALDFEQEMATAASSSSLEK
P60709	ACTB_HUMAN	Actin, cytoplasmic 1 OS=Homo sapiens GN=ACTB PE=1 SV=1	1275.59	2	2549.16	-0.0021	11255	LCYVALDFEQEMATAASSSSLEK
P60709	ACTB_HUMAN	Actin, cytoplasmic 1 OS=Homo sapiens GN=ACTB PE=1 SV=1	1275.59	2	2549.16	-0.0021	11255	LCYVALDFEQEMATAASSSSLEK
P60709	ACTB_HUMAN	Actin, cytoplasmic 1 OS=Homo sapiens GN=ACTB PE=1 SV=1	1275.59	2	2549.16	-0.0021	11255	LCYVALDFEQEMATAASSSSLEK
P60709	ACTB_HUMAN	Actin, cytoplasmic 1 OS=Homo sapiens GN=ACTB PE=1 SV=1	1275.59	2	2549.16	-0.0021	11255	LCYVALDFEQEMATAASSSSLEK
P60709	ACTB_HUMAN	Actin, cytoplasmic 1 OS=Homo sapiens GN=ACTB PE=1 SV=1	1275.59	2	2549.16	-0.0019	11255	LCYVALDFEQEMATAASSSSLEK
P60709	ACTB_HUMAN	Actin, cytoplasmic 1 OS=Homo sapiens GN=ACTB PE=1 SV=1	1275.59	2	2549.16	-0.0019	11255	LCYVALDFEQEMATAASSSSLEK
P60709	ACTB_HUMAN	Actin, cytoplasmic 1 OS=Homo sapiens GN=ACTB PE=1 SV=1	1275.59	2	2549.16	-0.0019	11255	LCYVALDFEQEMATAASSSSLEK
P60709	ACTB_HUMAN	Actin, cytoplasmic 1 OS=Homo sapiens GN=ACTB PE=1 SV=1	1275.59	2	2549.16	-0.0019	11255	LCYVALDFEQEMATAASSSSLEK
P60709	ACTB_HUMAN	Actin, cytoplasmic 1 OS=Homo sapiens GN=ACTB PE=1 SV=1	1275.59	2	2549.16	-0.0019	11255	LCYVALDFEQEMATAASSSSLEK
P60709	ACTB_HUMAN	Actin, cytoplasmic 1 OS=Homo sapiens GN=ACTB PE=1 SV=1	850.729	3	2549.16	-0.0017	11255	LCYVALDFEQEMATAASSSSLEK
P60709	ACTB_HUMAN	Actin, cytoplasmic 1 OS=Homo sapiens GN=ACTB PE=1 SV=1	1275.59	2	2549.16	-0.0016	11255	LCYVALDFEQEMATAASSSSLEK
P60709	ACTB_HUMAN	Actin, cytoplasmic 1 OS=Homo sapiens GN=ACTB PE=1 SV=1	1275.59	2	2549.16	-0.0016	11255	LCYVALDFEQEMATAASSSSLEK
P60709	ACTB_HUMAN	Actin, cytoplasmic 1 OS=Homo sapiens GN=ACTB PE=1 SV=1	1275.59	2	2549.16	-0.0016	11255	LCYVALDFEQEMATAASSSSLEK
P60709	ACTB_HUMAN	Actin, cytoplasmic 1 OS=Homo sapiens GN=ACTB PE=1 SV=1	1275.59	2	2549.16	-0.0016	11255	LCYVALDFEQEMATAASSSSLEK
P60709	ACTB_HUMAN	Actin, cytoplasmic 1 OS=Homo sapiens GN=ACTB PE=1 SV=1	1275.59	2	2549.16	-0.0016	11255	LCYVALDFEQEMATAASSSSLEK
P60709	ACTB_HUMAN	Actin, cytoplasmic 1 OS=Homo sapiens GN=ACTB PE=1 SV=1	1275.59	2	2549.16	-0.0016	11255	LCYVALDFEQEMATAASSSSLEK
P60709	ACTB_HUMAN	Actin, cytoplasmic 1 OS=Homo sapiens GN=ACTB PE=1 SV=1	1275.59	2	2549.16	-0.0016	11255	LCYVALDFEQEMATAASSSSLEK
P60709	ACTB_HUMAN	Actin, cytoplasmic 1 OS=Homo sapiens GN=ACTB PE=1 SV=1	1275.59	2	2549.17	-0.0014	11255	LCYVALDFEQEMATAASSSSLEK
P60709	ACTB_HUMAN	Actin, cytoplasmic 1 OS=Homo sapiens GN=ACTB PE=1 SV=1	1275.59	2	2549.17	-0.0014	11255	LCYVALDFEQEMATAASSSSLEK
P60709	ACTB_HUMAN	Actin, cytoplasmic 1 OS=Homo sapiens GN=ACTB PE=1 SV=1	1275.59	2	2549.17	-0.0014	11255	LCYVALDFEQEMATAASSSSLEK
P60709	ACTB_HUMAN	Actin, cytoplasmic 1 OS=Homo sapiens GN=ACTB PE=1 SV=1	1275.59	2	2549.17	-0.0014	11255	LCYVALDFEQEMATAASSSSLEK
P60709	ACTB_HUMAN	Actin, cytoplasmic 1 OS=Homo sapiens GN=ACTB PE=1 SV=1	1275.59	2	2549.17	-0.0014	11255	LCYVALDFEQEMATAASSSSLEK
P60709	ACTB_HUMAN	Actin, cytoplasmic 1 OS=Homo sapiens GN=ACTB PE=1 SV=1	1275.59	2	2549.17	-0.0014	11255	LCYVALDFEQEMATAASSSSLEK
P60709	ACTB_HUMAN	Actin, cytoplasmic 1 OS=Homo sapiens GN=ACTB PE=1 SV=1	1275.59	2	2549.17	-0.0014	11255	LCYVALDFEQEMATAASSSSLEK
P60709	ACTB_HUMAN	Actin, cytoplasmic 1 OS=Homo sapiens GN=ACTB PE=1 SV=1	1275.59	2	2549.17	-0.0014	11255	LCYVALDFEQEMATAASSSSLEK
P60709	ACTB_HUMAN	Actin, cytoplasmic 1 OS=Homo sapiens GN=ACTB PE=1 SV=1	1275.59	2	2549.17	-0.0014	11255	LCYVALDFEQEMATAASSSSLEK
P60709	ACTB_HUMAN	Actin, cytoplasmic 1 OS=Homo sapiens GN=ACTB PE=1 SV=1	1275.59	2	2549.17	-0.0014	11255	LCYVALDFEQEMATAASSSSLEK
P60709	ACTB_HUMAN	Actin, cytoplasmic 1 OS=Homo sapiens GN=ACTB PE=1 SV=1	1275.59	2	2549.17	-0.0011	11255	LCYVALDFEQEMATAASSSSLEK
P60709	ACTB_HUMAN	Actin, cytoplasmic 1 OS=Homo sapiens GN=ACTB PE=1 SV=1	1275.59	2	2549.17	-0.0011	11255	LCYVALDFEQEMATAASSSSLEK
P60709	ACTB_HUMAN	Actin, cytoplasmic 1 OS=Homo sapiens GN=ACTB PE=1 SV=1	1275.59	2	2549.17	-0.0009	11255	LCYVALDFEQEMATAASSSSLEK
P60709	ACTB_HUMAN	Actin, cytoplasmic 1 OS=Homo sapiens GN=ACTB PE=1 SV=1	1275.59	2	2549.17	-0.0009	11255	LCYVALDFEQEMATAASSSSLEK
P60709	ACTB_HUMAN	Actin, cytoplasmic 1 OS=Homo sapiens GN=ACTB PE=1 SV=1	1275.59	2	2549.17	-0.0009	11255	LCYVALDFEQEMATAASSSSLEK
P60709	ACTB_HUMAN	Actin, cytoplasmic 1 OS=Homo sapiens GN=ACTB PE=1 SV=1	1275.59	2	2549.17	-0.0009	11255	LCYVALDFEQEMATAASSSSLEK
P60709	ACTB_HUMAN	Actin, cytoplasmic 1 OS=Homo sapiens GN=ACTB PE=1 SV=1	1275.59	2	2549.17	-0.0009	11255	LCYVALDFEQEMATAASSSSLEK
P60709	ACTB_HUMAN	Actin, cytoplasmic 1 OS=Homo sapiens GN=ACTB PE=1 SV=1	1275.59	2	2549.17	-0.0009	11255	LCYVALDFEQEMATAASSSSLEK
P60709	ACTB_HUMAN	Actin, cytoplasmic 1 OS=Homo sapiens GN=ACTB PE=1 SV=1	1275.59	2	2549.17	-0.0009	11255	LCYVALDFEQEMATAASSSSLEK
P60709	ACTB_HUMAN	Actin, cytoplasmic 1 OS=Homo sapiens GN=ACTB PE=1 SV=1	1275.59	2	2549.17	-0.0009	11255	LCYVALDFEQEMATAASSSSLEK
P60709	ACTB_HUMAN	Actin, cytoplasmic 1 OS=Homo sapiens GN=ACTB PE=1 SV=1	1275.59	2	2549.17	-0.0007	11255	LCYVALDFEQEMATAASSSSLEK
P60709	ACTB_HUMAN	Actin, cytoplasmic 1 OS=Homo sapiens GN=ACTB PE=1 SV=1	1275.59	2	2549.17	-0.0007	11255	LCYVALDFEQEMATAASSSSLEK
P60709	ACTB_HUMAN	Actin, cytoplasmic 1 OS=Homo sapiens GN=ACTB PE=1 SV=1	1275.59	2	2549.17	-0.0007	11255	LCYVALDFEQEMATAASSSSLEK
P60709	ACTB_HUMAN	Actin, cytoplasmic 1 OS=Homo sapiens GN=ACTB PE=1 SV=1	1275.59	2	2549.17	-0.0007	11255	LCYVALDFEQEMATAASSSSLEK
P60709	ACTB_HUMAN	Actin, cytoplasmic 1 OS=Homo sapiens GN=ACTB PE=1 SV=1	1275.59	2	2549.17	-0.0007	11255	LCYVALDFEQEMATAASSSSLEK
P60709	ACTB_HUMAN	Actin, cytoplasmic 1 OS=Homo sapiens GN=ACTB PE=1 SV=1	1275.59	2	2549.17	-0.0007	11255	LCYVALDFEQEMATAASSSSLEK
P60709	ACTB_HUMAN	Actin, cytoplasmic 1 OS=Homo sapiens GN=ACTB PE=1 SV=1	1275.59	2	2549.17	-0.0007	11255	LCYVALDFEQEMATAASSSSLEK
P60709	ACTB_HUMAN	Actin, cytoplasmic 1 OS=Homo sapiens GN=ACTB PE=1 SV=1	1275.59	2	2549.17	-0.0007	11255	LCYVALDFEQEMATAASSSSLEK
P60709	ACTB_HUMAN	Actin, cytoplasmic 1 OS=Homo sapiens GN=ACTB PE=1 SV=1	1275.59	2	2549.17	-0.0007	11255	LCYVALDFEQEMATAASSSSLEK
P60709	ACTB_HUMAN	Actin, cytoplasmic 1 OS=Homo sapiens GN=ACTB PE=1 SV=1	1275.59	2	2549.17	-0.0007	11255	LCYVALDFEQEMATAASSSSLEK
P60709	ACTB_HUMAN	Actin, cytoplasmic 1 OS=Homo sapiens GN=ACTB PE=1 SV=1	1275.59	2	2549.17	-0.0007	11255	LCYVALDFEQEMATAASSSSLEK
P60709	ACTB_HUMAN	Actin, cytoplasmic 1 OS=Homo sapiens GN=ACTB PE=1 SV=1	1275.59	2	2549.17	-0.0007	11255	LCYVALDFEQEMATAASSSSLEK
P60709	ACTB_HUMAN	Actin, cytoplasmic 1 OS=Homo sapiens GN=ACTB PE=1 SV=1	1275.59	2	2549.17	-0.0004	11255	LCYVALDFEQEMATAASSSSLEK
P60709	ACTB_HUMAN	Actin, cytoplasmic 1 OS=Homo sapiens GN=ACTB PE=1 SV=1	1275.59	2	2549.17	-0.0004	11255	LCYVALDFEQEMATAASSSSLEK
P60709	ACTB_HUMAN	Actin, cytoplasmic 1 OS=Homo sapiens GN=ACTB PE=1 SV=1	1275.59	2	2549.17	-0.0004	11255	LCYVALDFEQEMATAASSSSLEK
P60709	ACTB_HUMAN	Actin, cytoplasmic 1 OS=Homo sapiens GN=ACTB PE=1 SV=1	1275.59	2	2549.17	-0.0002	11255	LCYVALDFEQEMATAASSSSLEK
P60709	ACTB_HUMAN	Actin, cytoplasmic 1 OS=Homo sapiens GN=ACTB PE=1 SV=1	1275.59	2	2549.17	-0.0002	11255	LCYVALDFEQEMATAASSSSLEK
P60709	ACTB_HUMAN	Actin, cytoplasmic 1 OS=Homo sapiens GN=ACTB PE=1 SV=1	1275.59	2	2549.17	-0.0002	11255	LCYVALDFEQEMATAASSSSLEK
P60709	ACTB_HUMAN	Actin, cytoplasmic 1 OS=Homo sapiens GN=ACTB PE=1 SV=1	1275.59	2	2549.17	-0.0002	11255	LCYVALDFEQEMATAASSSSLEK
P60709	ACTB_HUMAN	Actin, cytoplasmic 1 OS=Homo sapiens GN=ACTB PE=1 SV=1	1275.59	2	2549.17	0.0001	11255	LCYVALDFEQEMATAASSSSLEK
P60709	ACTB_HUMAN	Actin, cytoplasmic 1 OS=Homo sapiens GN=ACTB PE=1 SV=1	1275.59	2	2549.17	0.0001	11255	LCYVALDFEQEMATAASSSSLEK
P60709	ACTB_HUMAN	Actin, cytoplasmic 1 OS=Homo sapiens GN=ACTB PE=1 SV=1	1275.59	2	2549.17	0.0001	11255	LCYVALDFEQEMATAASSSSLEK
P60709	ACTB_HUMAN	Actin, cytoplasmic 1 OS=Homo sapiens GN=ACTB PE=1 SV=1	1275.59	2	2549.17	0.0001	11255	LCYVALDFEQEMATAASSSSLEK
P60709	ACTB_HUMAN	Actin, cytoplasmic 1 OS=Homo sapiens GN=ACTB PE=1 SV=1	1275.59	2	2549.17	0.0001	11255	LCYVALDFEQEMATAASSSSLEK
P60709	ACTB_HUMAN	Actin, cytoplasmic 1 OS=Homo sapiens GN=ACTB PE=1 SV=1	850.73	3	2549.17	0.0001	11255	LCYVALDFEQEMATAASSSSLEK
P60709	ACTB_HUMAN	Actin, cytoplasmic 1 OS=Homo sapiens GN=ACTB PE=1 SV=1	1275.59	2	2549.17	0.0003	11255	LCYVALDFEQEMATAASSSSLEK
P60709	ACTB_HUMAN	Actin, cytoplasmic 1 OS=Homo sapiens GN=ACTB PE=1 SV=1	1275.59	2	2549.17	0.0003	11255	LCYVALDFEQEMATAASSSSLEK
P60709	ACTB_HUMAN	Actin, cytoplasmic 1 OS=Homo sapiens GN=ACTB PE=1 SV=1	1275.59	2	2549.17	0.0003	11255	LCYVALDFEQEMATAASSSSLEK
P60709	ACTB_HUMAN	Actin, cytoplasmic 1 OS=Homo sapiens GN=ACTB PE=1 SV=1	1275.59	2	2549.17	0.0003	11255	LCYVALDFEQEMATAASSSSLEK
P60709	ACTB_HUMAN	Actin, cytoplasmic 1 OS=Homo sapiens GN=ACTB PE=1 SV=1	850.73	3	2549.17	0.0005	11255	LCYVALDFEQEMATAASSSSLEK
P60709	ACTB_HUMAN	Actin, cytoplasmic 1 OS=Homo sapiens GN=ACTB PE=1 SV=1	1275.59	2	2549.17	0.0006	11255	LCYVALDFEQEMATAASSSSLEK
P60709	ACTB_HUMAN	Actin, cytoplasmic 1 OS=Homo sapiens GN=ACTB PE=1 SV=1	1275.59	2	2549.17	0.0006	11255	LCYVALDFEQEMATAASSSSLEK
P60709	ACTB_HUMAN	Actin, cytoplasmic 1 OS=Homo sapiens GN=ACTB PE=1 SV=1	1275.59	2	2549.17	0.0006	11255	LCYVALDFEQEMATAASSSSLEK
P60709	ACTB_HUMAN	Actin, cytoplasmic 1 OS=Homo sapiens GN=ACTB PE=1 SV=1	1275.59	2	2549.17	0.0006	11255	LCYVALDFEQEMATAASSSSLEK
P60709	ACTB_HUMAN	Actin, cytoplasmic 1 OS=Homo sapiens GN=ACTB PE=1 SV=1	1275.59	2	2549.17	0.0006	11255	LCYVALDFEQEMATAASSSSLEK
P60709	ACTB_HUMAN	Actin, cytoplasmic 1 OS=Homo sapiens GN=ACTB PE=1 SV=1	1275.59	2	2549.17	0.0006	11255	LCYVALDFEQEMATAASSSSLEK
P60709	ACTB_HUMAN	Actin, cytoplasmic 1 OS=Homo sapiens GN=ACTB PE=1 SV=1	850.73	3	2549.17	0.0007	11255	LCYVALDFEQEMATAASSSSLEK
P60709	ACTB_HUMAN	Actin, cytoplasmic 1 OS=Homo sapiens GN=ACTB PE=1 SV=1	1275.59	2	2549.17	0.0008	11255	LCYVALDFEQEMATAASSSSLEK
P60709	ACTB_HUMAN	Actin, cytoplasmic 1 OS=Homo sapiens GN=ACTB PE=1 SV=1	1275.59	2	2549.17	0.0008	11255	LCYVALDFEQEMATAASSSSLEK
P60709	ACTB_HUMAN	Actin, cytoplasmic 1 OS=Homo sapiens GN=ACTB PE=1 SV=1	1275.59	2	2549.17	0.0008	11255	LCYVALDFEQEMATAASSSSLEK
P60709	ACTB_HUMAN	Actin, cytoplasmic 1 OS=Homo sapiens GN=ACTB PE=1 SV=1	1275.59	2	2549.17	0.0008	11255	LCYVALDFEQEMATAASSSSLEK
P60709	ACTB_HUMAN	Actin, cytoplasmic 1 OS=Homo sapiens GN=ACTB PE=1 SV=1	1275.59	2	2549.17	0.0008	11255	LCYVALDFEQEMATAASSSSLEK
P60709	ACTB_HUMAN	Actin, cytoplasmic 1 OS=Homo sapiens GN=ACTB PE=1 SV=1	1275.59	2	2549.17	0.0008	11255	LCYVALDFEQEMATAASSSSLEK
P60709	ACTB_HUMAN	Actin, cytoplasmic 1 OS=Homo sapiens GN=ACTB PE=1 SV=1	1275.59	2	2549.17	0.0008	11255	LCYVALDFEQEMATAASSSSLEK
P60709	ACTB_HUMAN	Actin, cytoplasmic 1 OS=Homo sapiens GN=ACTB PE=1 SV=1	850.73	3	2549.17	0.0009	11255	LCYVALDFEQEMATAASSSSLEK
P60709	ACTB_HUMAN	Actin, cytoplasmic 1 OS=Homo sapiens GN=ACTB PE=1 SV=1	1275.59	2	2549.17	0.001	11255	LCYVALDFEQEMATAASSSSLEK
P60709	ACTB_HUMAN	Actin, cytoplasmic 1 OS=Homo sapiens GN=ACTB PE=1 SV=1	1275.59	2	2549.17	0.001	11255	LCYVALDFEQEMATAASSSSLEK
P60709	ACTB_HUMAN	Actin, cytoplasmic 1 OS=Homo sapiens GN=ACTB PE=1 SV=1	1275.59	2	2549.17	0.001	11255	LCYVALDFEQEMATAASSSSLEK
P60709	ACTB_HUMAN	Actin, cytoplasmic 1 OS=Homo sapiens GN=ACTB PE=1 SV=1	1275.59	2	2549.17	0.001	11255	LCYVALDFEQEMATAASSSSLEK
P60709	ACTB_HUMAN	Actin, cytoplasmic 1 OS=Homo sapiens GN=ACTB PE=1 SV=1	1275.59	2	2549.17	0.001	11255	LCYVALDFEQEMATAASSSSLEK
P60709	ACTB_HUMAN	Actin, cytoplasmic 1 OS=Homo sapiens GN=ACTB PE=1 SV=1	1275.59	2	2549.17	0.001	11255	LCYVALDFEQEMATAASSSSLEK
P60709	ACTB_HUMAN	Actin, cytoplasmic 1 OS=Homo sapiens GN=ACTB PE=1 SV=1	1275.59	2	2549.17	0.001	11255	LCYVALDFEQEMATAASSSSLEK
P60709	ACTB_HUMAN	Actin, cytoplasmic 1 OS=Homo sapiens GN=ACTB PE=1 SV=1	1275.59	2	2549.17	0.0013	11255	LCYVALDFEQEMATAASSSSLEK
P60709	ACTB_HUMAN	Actin, cytoplasmic 1 OS=Homo sapiens GN=ACTB PE=1 SV=1	1275.59	2	2549.17	0.0013	11255	LCYVALDFEQEMATAASSSSLEK
P60709	ACTB_HUMAN	Actin, cytoplasmic 1 OS=Homo sapiens GN=ACTB PE=1 SV=1	1275.59	2	2549.17	0.0015	11255	LCYVALDFEQEMATAASSSSLEK
P60709	ACTB_HUMAN	Actin, cytoplasmic 1 OS=Homo sapiens GN=ACTB PE=1 SV=1	1275.59	2	2549.17	0.0015	11255	LCYVALDFEQEMATAASSSSLEK
P60709	ACTB_HUMAN	Actin, cytoplasmic 1 OS=Homo sapiens GN=ACTB PE=1 SV=1	1275.59	2	2549.17	0.0015	11255	LCYVALDFEQEMATAASSSSLEK
P60709	ACTB_HUMAN	Actin, cytoplasmic 1 OS=Homo sapiens GN=ACTB PE=1 SV=1	1275.59	2	2549.17	0.0015	11255	LCYVALDFEQEMATAASSSSLEK
P60709	ACTB_HUMAN	Actin, cytoplasmic 1 OS=Homo sapiens GN=ACTB PE=1 SV=1	1275.59	2	2549.17	0.0015	11255	LCYVALDFEQEMATAASSSSLEK
P60709	ACTB_HUMAN	Actin, cytoplasmic 1 OS=Homo sapiens GN=ACTB PE=1 SV=1	850.73	3	2549.17	0.0016	11255	LCYVALDFEQEMATAASSSSLEK
P60709	ACTB_HUMAN	Actin, cytoplasmic 1 OS=Homo sapiens GN=ACTB PE=1 SV=1	1275.59	2	2549.17	0.0018	11255	LCYVALDFEQEMATAASSSSLEK
P60709	ACTB_HUMAN	Actin, cytoplasmic 1 OS=Homo sapiens GN=ACTB PE=1 SV=1	1275.59	2	2549.17	0.0018	11255	LCYVALDFEQEMATAASSSSLEK
P60709	ACTB_HUMAN	Actin, cytoplasmic 1 OS=Homo sapiens GN=ACTB PE=1 SV=1	1275.59	2	2549.17	0.002	11255	LCYVALDFEQEMATAASSSSLEK
P60709	ACTB_HUMAN	Actin, cytoplasmic 1 OS=Homo sapiens GN=ACTB PE=1 SV=1	1275.59	2	2549.17	0.0023	11255	LCYVALDFEQEMATAASSSSLEK
P60709	ACTB_HUMAN	Actin, cytoplasmic 1 OS=Homo sapiens GN=ACTB PE=1 SV=1	1275.59	2	2549.17	0.0023	11255	LCYVALDFEQEMATAASSSSLEK
P60709	ACTB_HUMAN	Actin, cytoplasmic 1 OS=Homo sapiens GN=ACTB PE=1 SV=1	1275.59	2	2549.17	0.0023	11255	LCYVALDFEQEMATAASSSSLEK
P60709	ACTB_HUMAN	Actin, cytoplasmic 1 OS=Homo sapiens GN=ACTB PE=1 SV=1	1275.59	2	2549.17	0.0023	11255	LCYVALDFEQEMATAASSSSLEK
P60709	ACTB_HUMAN	Actin, cytoplasmic 1 OS=Homo sapiens GN=ACTB PE=1 SV=1	1275.59	2	2549.17	0.0023	11255	LCYVALDFEQEMATAASSSSLEK
P60709	ACTB_HUMAN	Actin, cytoplasmic 1 OS=Homo sapiens GN=ACTB PE=1 SV=1	1275.59	2	2549.17	0.0023	11255	LCYVALDFEQEMATAASSSSLEK
P60709	ACTB_HUMAN	Actin, cytoplasmic 1 OS=Homo sapiens GN=ACTB PE=1 SV=1	1275.59	2	2549.17	0.0025	11255	LCYVALDFEQEMATAASSSSLEK
P60709	ACTB_HUMAN	Actin, cytoplasmic 1 OS=Homo sapiens GN=ACTB PE=1 SV=1	1275.59	2	2549.17	0.0025	11255	LCYVALDFEQEMATAASSSSLEK
P60709	ACTB_HUMAN	Actin, cytoplasmic 1 OS=Homo sapiens GN=ACTB PE=1 SV=1	1275.59	2	2549.17	0.003	11255	LCYVALDFEQEMATAASSSSLEK
P60709	ACTB_HUMAN	Actin, cytoplasmic 1 OS=Homo sapiens GN=ACTB PE=1 SV=1	1275.59	2	2549.17	0.003	11255	LCYVALDFEQEMATAASSSSLEK
P60709	ACTB_HUMAN	Actin, cytoplasmic 1 OS=Homo sapiens GN=ACTB PE=1 SV=1	1275.59	2	2549.17	0.003	11255	LCYVALDFEQEMATAASSSSLEK
P60709	ACTB_HUMAN	Actin, cytoplasmic 1 OS=Homo sapiens GN=ACTB PE=1 SV=1	850.731	3	2549.17	0.0031	11255	LCYVALDFEQEMATAASSSSLEK
P60709	ACTB_HUMAN	Actin, cytoplasmic 1 OS=Homo sapiens GN=ACTB PE=1 SV=1	850.731	3	2549.17	0.0031	11255	LCYVALDFEQEMATAASSSSLEK
P60709	ACTB_HUMAN	Actin, cytoplasmic 1 OS=Homo sapiens GN=ACTB PE=1 SV=1	1275.59	2	2549.17	0.0032	11255	LCYVALDFEQEMATAASSSSLEK
P60709	ACTB_HUMAN	Actin, cytoplasmic 1 OS=Homo sapiens GN=ACTB PE=1 SV=1	1275.59	2	2549.17	0.0032	11255	LCYVALDFEQEMATAASSSSLEK
P60709	ACTB_HUMAN	Actin, cytoplasmic 1 OS=Homo sapiens GN=ACTB PE=1 SV=1	1275.59	2	2549.17	0.0032	11255	LCYVALDFEQEMATAASSSSLEK
P60709	ACTB_HUMAN	Actin, cytoplasmic 1 OS=Homo sapiens GN=ACTB PE=1 SV=1	1275.59	2	2549.17	0.0035	11255	LCYVALDFEQEMATAASSSSLEK
P60709	ACTB_HUMAN	Actin, cytoplasmic 1 OS=Homo sapiens GN=ACTB PE=1 SV=1	1275.59	2	2549.17	0.0035	11255	LCYVALDFEQEMATAASSSSLEK
P60709	ACTB_HUMAN	Actin, cytoplasmic 1 OS=Homo sapiens GN=ACTB PE=1 SV=1	1275.59	2	2549.17	0.0035	11255	LCYVALDFEQEMATAASSSSLEK
P60709	ACTB_HUMAN	Actin, cytoplasmic 1 OS=Homo sapiens GN=ACTB PE=1 SV=1	1275.59	2	2549.17	0.0035	11255	LCYVALDFEQEMATAASSSSLEK
P60709	ACTB_HUMAN	Actin, cytoplasmic 1 OS=Homo sapiens GN=ACTB PE=1 SV=1	1275.59	2	2549.17	0.0037	11255	LCYVALDFEQEMATAASSSSLEK
P60709	ACTB_HUMAN	Actin, cytoplasmic 1 OS=Homo sapiens GN=ACTB PE=1 SV=1	1275.59	2	2549.17	0.0037	11255	LCYVALDFEQEMATAASSSSLEK
P60709	ACTB_HUMAN	Actin, cytoplasmic 1 OS=Homo sapiens GN=ACTB PE=1 SV=1	1275.59	2	2549.17	0.0037	11255	LCYVALDFEQEMATAASSSSLEK
P60709	ACTB_HUMAN	Actin, cytoplasmic 1 OS=Homo sapiens GN=ACTB PE=1 SV=1	1275.59	2	2549.17	0.004	11255	LCYVALDFEQEMATAASSSSLEK
P60709	ACTB_HUMAN	Actin, cytoplasmic 1 OS=Homo sapiens GN=ACTB PE=1 SV=1	1275.59	2	2549.17	0.0042	11255	LCYVALDFEQEMATAASSSSLEK
P60709	ACTB_HUMAN	Actin, cytoplasmic 1 OS=Homo sapiens GN=ACTB PE=1 SV=1	1275.59	2	2549.17	0.0042	11255	LCYVALDFEQEMATAASSSSLEK
P60709	ACTB_HUMAN	Actin, cytoplasmic 1 OS=Homo sapiens GN=ACTB PE=1 SV=1	1275.59	2	2549.17	0.005	11255	LCYVALDFEQEMATAASSSSLEK
P60709	ACTB_HUMAN	Actin, cytoplasmic 1 OS=Homo sapiens GN=ACTB PE=1 SV=1	1275.59	2	2549.17	0.0054	11255	LCYVALDFEQEMATAASSSSLEK
P60709	ACTB_HUMAN	Actin, cytoplasmic 1 OS=Homo sapiens GN=ACTB PE=1 SV=1	1275.59	2	2549.17	0.0064	11255	LCYVALDFEQEMATAASSSSLEK
P60709	ACTB_HUMAN	Actin, cytoplasmic 1 OS=Homo sapiens GN=ACTB PE=1 SV=1	1275.59	2	2549.17	0.0074	11255	LCYVALDFEQEMATAASSSSLEK
P60709	ACTB_HUMAN	Actin, cytoplasmic 1 OS=Homo sapiens GN=ACTB PE=1 SV=1	1275.59	2	2549.17	0.0076	11255	LCYVALDFEQEMATAASSSSLEK
P60709	ACTB_HUMAN	Actin, cytoplasmic 1 OS=Homo sapiens GN=ACTB PE=1 SV=1	850.732	3	2549.17	0.0078	11255	LCYVALDFEQEMATAASSSSLEK
P60709	ACTB_HUMAN	Actin, cytoplasmic 1 OS=Homo sapiens GN=ACTB PE=1 SV=1	1275.59	2	2549.17	0.0081	11255	LCYVALDFEQEMATAASSSSLEK
P60709	ACTB_HUMAN	Actin, cytoplasmic 1 OS=Homo sapiens GN=ACTB PE=1 SV=1	1275.6	2	2549.18	0.0106	11255	LCYVALDFEQEMATAASSSSLEK
P60709	ACTB_HUMAN	Actin, cytoplasmic 1 OS=Homo sapiens GN=ACTB PE=1 SV=1	1275.6	2	2549.18	0.015	11255	LCYVALDFEQEMATAASSSSLEK
P60709	ACTB_HUMAN	Actin, cytoplasmic 1 OS=Homo sapiens GN=ACTB PE=1 SV=1	1283.6	2	2565.18	0.0215	11255	LCYVALDFEQEMATAASSSSLEK
P60709	ACTB_HUMAN	Actin, cytoplasmic 1 OS=Homo sapiens GN=ACTB PE=1 SV=1	942.805	3	2825.39	0.0072	11255	KYSVWIGGSILASLSTFQQMWISK
P60709	ACTB_HUMAN	Actin, cytoplasmic 1 OS=Homo sapiens GN=ACTB PE=1 SV=1	964.119	3	2889.33	-0.0238	11255	KYSVWIGGSILASLSTFQQMWISK
P60709	ACTB_HUMAN	Actin, cytoplasmic 1 OS=Homo sapiens GN=ACTB PE=1 SV=1	1061.88	3	3182.61	-0.0009	11255	TTGIVMDSGDGVTHTVPIYEGYALPHAILR
P60709	ACTB_HUMAN	Actin, cytoplasmic 1 OS=Homo sapiens GN=ACTB PE=1 SV=1	1061.88	3	3182.63	0.0258	11255	TTGIVMDSGDGVTHTVPIYEGYALPHAILR
P60709	ACTB_HUMAN	Actin, cytoplasmic 1 OS=Homo sapiens GN=ACTB PE=1 SV=1	1061.88	3	3182.63	0.0261	11255	TTGIVMDSGDGVTHTVPIYEGYALPHAILR
P60709	ACTB_HUMAN	Actin, cytoplasmic 1 OS=Homo sapiens GN=ACTB PE=1 SV=1	1061.89	3	3182.64	0.0283	11255	TTGIVMDSGDGVTHTVPIYEGYALPHAILR
P60709	ACTB_HUMAN	Actin, cytoplasmic 1 OS=Homo sapiens GN=ACTB PE=1 SV=1	1077.82	3	3230.43	-0.0231	11255	CPEALFQPSFLGMESCGIHETTFNSIMK
P60709	ACTB_HUMAN	Actin, cytoplasmic 1 OS=Homo sapiens GN=ACTB PE=1 SV=1	1077.82	3	3230.44	-0.0165	11255	CPEALFQPSFLGMESCGIHETTFNSIMK
P60709	ACTB_HUMAN	Actin, cytoplasmic 1 OS=Homo sapiens GN=ACTB PE=1 SV=1	1077.82	3	3230.44	-0.0154	11255	CPEALFQPSFLGMESCGIHETTFNSIMK
P60709	ACTB_HUMAN	Actin, cytoplasmic 1 OS=Homo sapiens GN=ACTB PE=1 SV=1	1077.82	3	3230.44	-0.0139	11255	CPEALFQPSFLGMESCGIHETTFNSIMK
P60709	ACTB_HUMAN	Actin, cytoplasmic 1 OS=Homo sapiens GN=ACTB PE=1 SV=1	1077.82	3	3230.45	-0.0084	11255	CPEALFQPSFLGMESCGIHETTFNSIMK
P60709	ACTB_HUMAN	Actin, cytoplasmic 1 OS=Homo sapiens GN=ACTB PE=1 SV=1	1077.82	3	3230.45	-0.0084	11255	CPEALFQPSFLGMESCGIHETTFNSIMK
P60709	ACTB_HUMAN	Actin, cytoplasmic 1 OS=Homo sapiens GN=ACTB PE=1 SV=1	1616.23	2	3230.45	-0.0054	11255	CPEALFQPSFLGMESCGIHETTFNSIMK
P60709	ACTB_HUMAN	Actin, cytoplasmic 1 OS=Homo sapiens GN=ACTB PE=1 SV=1	1616.23	2	3230.45	-0.0054	11255	CPEALFQPSFLGMESCGIHETTFNSIMK
P60709	ACTB_HUMAN	Actin, cytoplasmic 1 OS=Homo sapiens GN=ACTB PE=1 SV=1	1077.82	3	3230.45	-0.0048	11255	CPEALFQPSFLGMESCGIHETTFNSIMK
P60709	ACTB_HUMAN	Actin, cytoplasmic 1 OS=Homo sapiens GN=ACTB PE=1 SV=1	1077.82	3	3230.45	-0.004	11255	CPEALFQPSFLGMESCGIHETTFNSIMK
P60709	ACTB_HUMAN	Actin, cytoplasmic 1 OS=Homo sapiens GN=ACTB PE=1 SV=1	1077.82	3	3230.45	-0.0033	11255	CPEALFQPSFLGMESCGIHETTFNSIMK
P60709	ACTB_HUMAN	Actin, cytoplasmic 1 OS=Homo sapiens GN=ACTB PE=1 SV=1	1077.82	3	3230.45	-0.0033	11255	CPEALFQPSFLGMESCGIHETTFNSIMK
P60709	ACTB_HUMAN	Actin, cytoplasmic 1 OS=Homo sapiens GN=ACTB PE=1 SV=1	1616.23	2	3230.45	-0.0032	11255	CPEALFQPSFLGMESCGIHETTFNSIMK
P60709	ACTB_HUMAN	Actin, cytoplasmic 1 OS=Homo sapiens GN=ACTB PE=1 SV=1	1077.82	3	3230.45	-0.0029	11255	CPEALFQPSFLGMESCGIHETTFNSIMK
P60709	ACTB_HUMAN	Actin, cytoplasmic 1 OS=Homo sapiens GN=ACTB PE=1 SV=1	1077.82	3	3230.45	-0.0015	11255	CPEALFQPSFLGMESCGIHETTFNSIMK
P60709	ACTB_HUMAN	Actin, cytoplasmic 1 OS=Homo sapiens GN=ACTB PE=1 SV=1	1077.83	3	3230.45	-0.0011	11255	CPEALFQPSFLGMESCGIHETTFNSIMK
P60709	ACTB_HUMAN	Actin, cytoplasmic 1 OS=Homo sapiens GN=ACTB PE=1 SV=1	1616.23	2	3230.45	-0.0003	11255	CPEALFQPSFLGMESCGIHETTFNSIMK
P60709	ACTB_HUMAN	Actin, cytoplasmic 1 OS=Homo sapiens GN=ACTB PE=1 SV=1	1616.24	2	3230.46	0.0012	11255	CPEALFQPSFLGMESCGIHETTFNSIMK
P60709	ACTB_HUMAN	Actin, cytoplasmic 1 OS=Homo sapiens GN=ACTB PE=1 SV=1	1077.83	3	3230.46	0.0015	11255	CPEALFQPSFLGMESCGIHETTFNSIMK
P60709	ACTB_HUMAN	Actin, cytoplasmic 1 OS=Homo sapiens GN=ACTB PE=1 SV=1	1077.83	3	3230.46	0.0058	11255	CPEALFQPSFLGMESCGIHETTFNSIMK
P60709	ACTB_HUMAN	Actin, cytoplasmic 1 OS=Homo sapiens GN=ACTB PE=1 SV=1	1088.54	3	3262.59	0.0183	11255	TTGIVMDSGDGVTHTVPIYEGYALPHAILR
P63261	ACTG_HUMAN	Actin, cytoplasmic 2 OS=Homo sapiens GN=ACTG1 PE=1 SV=1	362.702	2	723.389	-0.004	11255	GILTLK
P63261	ACTG_HUMAN	Actin, cytoplasmic 2 OS=Homo sapiens GN=ACTG1 PE=1 SV=1	398.236	2	794.458	-0.0071	11255	IIAPPER
P63261	ACTG_HUMAN	Actin, cytoplasmic 2 OS=Homo sapiens GN=ACTG1 PE=1 SV=1	398.236	2	794.458	-0.0067	11255	IIAPPER
P63261	ACTG_HUMAN	Actin, cytoplasmic 2 OS=Homo sapiens GN=ACTG1 PE=1 SV=1	398.237	2	794.459	-0.0064	11255	IIAPPER
P63261	ACTG_HUMAN	Actin, cytoplasmic 2 OS=Homo sapiens GN=ACTG1 PE=1 SV=1	398.237	2	794.459	-0.0056	11255	IIAPPER
P63261	ACTG_HUMAN	Actin, cytoplasmic 2 OS=Homo sapiens GN=ACTG1 PE=1 SV=1	398.237	2	794.46	-0.0053	11255	IIAPPER
P63261	ACTG_HUMAN	Actin, cytoplasmic 2 OS=Homo sapiens GN=ACTG1 PE=1 SV=1	398.237	2	794.46	-0.0051	11255	IIAPPER
P63261	ACTG_HUMAN	Actin, cytoplasmic 2 OS=Homo sapiens GN=ACTG1 PE=1 SV=1	398.238	2	794.461	-0.0045	11255	IIAPPER
P63261	ACTG_HUMAN	Actin, cytoplasmic 2 OS=Homo sapiens GN=ACTG1 PE=1 SV=1	398.238	2	794.461	-0.004	11255	IIAPPER
P63261	ACTG_HUMAN	Actin, cytoplasmic 2 OS=Homo sapiens GN=ACTG1 PE=1 SV=1	398.238	2	794.461	-0.0036	11255	IIAPPER
P63261	ACTG_HUMAN	Actin, cytoplasmic 2 OS=Homo sapiens GN=ACTG1 PE=1 SV=1	398.238	2	794.462	-0.0034	11255	IIAPPER
P63261	ACTG_HUMAN	Actin, cytoplasmic 2 OS=Homo sapiens GN=ACTG1 PE=1 SV=1	398.238	2	794.462	-0.0031	11255	IIAPPER
P63261	ACTG_HUMAN	Actin, cytoplasmic 2 OS=Homo sapiens GN=ACTG1 PE=1 SV=1	398.238	2	794.462	-0.0029	11255	IIAPPER
P63261	ACTG_HUMAN	Actin, cytoplasmic 2 OS=Homo sapiens GN=ACTG1 PE=1 SV=1	398.239	2	794.463	-0.0024	11255	IIAPPER
P63261	ACTG_HUMAN	Actin, cytoplasmic 2 OS=Homo sapiens GN=ACTG1 PE=1 SV=1	398.239	2	794.463	-0.0024	11255	IIAPPER
P63261	ACTG_HUMAN	Actin, cytoplasmic 2 OS=Homo sapiens GN=ACTG1 PE=1 SV=1	398.239	2	794.463	-0.0022	11255	IIAPPER
P63261	ACTG_HUMAN	Actin, cytoplasmic 2 OS=Homo sapiens GN=ACTG1 PE=1 SV=1	398.239	2	794.463	-0.0021	11255	IIAPPER
P63261	ACTG_HUMAN	Actin, cytoplasmic 2 OS=Homo sapiens GN=ACTG1 PE=1 SV=1	398.239	2	794.463	-0.0021	11255	IIAPPER
P63261	ACTG_HUMAN	Actin, cytoplasmic 2 OS=Homo sapiens GN=ACTG1 PE=1 SV=1	398.239	2	794.463	-0.002	11255	IIAPPER
P63261	ACTG_HUMAN	Actin, cytoplasmic 2 OS=Homo sapiens GN=ACTG1 PE=1 SV=1	398.239	2	794.463	-0.0019	11255	IIAPPER
P63261	ACTG_HUMAN	Actin, cytoplasmic 2 OS=Homo sapiens GN=ACTG1 PE=1 SV=1	398.239	2	794.463	-0.0018	11255	IIAPPER
P63261	ACTG_HUMAN	Actin, cytoplasmic 2 OS=Homo sapiens GN=ACTG1 PE=1 SV=1	398.239	2	794.463	-0.0017	11255	IIAPPER
P63261	ACTG_HUMAN	Actin, cytoplasmic 2 OS=Homo sapiens GN=ACTG1 PE=1 SV=1	398.239	2	794.463	-0.0017	11255	IIAPPER
P63261	ACTG_HUMAN	Actin, cytoplasmic 2 OS=Homo sapiens GN=ACTG1 PE=1 SV=1	398.239	2	794.463	-0.0016	11255	IIAPPER
P63261	ACTG_HUMAN	Actin, cytoplasmic 2 OS=Homo sapiens GN=ACTG1 PE=1 SV=1	398.239	2	794.463	-0.0015	11255	IIAPPER
P63261	ACTG_HUMAN	Actin, cytoplasmic 2 OS=Homo sapiens GN=ACTG1 PE=1 SV=1	398.239	2	794.463	-0.0015	11255	IIAPPER
P63261	ACTG_HUMAN	Actin, cytoplasmic 2 OS=Homo sapiens GN=ACTG1 PE=1 SV=1	398.239	2	794.463	-0.0015	11255	IIAPPER
P63261	ACTG_HUMAN	Actin, cytoplasmic 2 OS=Homo sapiens GN=ACTG1 PE=1 SV=1	398.239	2	794.464	-0.0014	11255	IIAPPER
P63261	ACTG_HUMAN	Actin, cytoplasmic 2 OS=Homo sapiens GN=ACTG1 PE=1 SV=1	398.239	2	794.464	-0.0014	11255	IIAPPER
P63261	ACTG_HUMAN	Actin, cytoplasmic 2 OS=Homo sapiens GN=ACTG1 PE=1 SV=1	398.239	2	794.464	-0.0013	11255	IIAPPER
P63261	ACTG_HUMAN	Actin, cytoplasmic 2 OS=Homo sapiens GN=ACTG1 PE=1 SV=1	398.239	2	794.464	-0.0012	11255	IIAPPER
P63261	ACTG_HUMAN	Actin, cytoplasmic 2 OS=Homo sapiens GN=ACTG1 PE=1 SV=1	398.239	2	794.464	-0.0012	11255	IIAPPER
P63261	ACTG_HUMAN	Actin, cytoplasmic 2 OS=Homo sapiens GN=ACTG1 PE=1 SV=1	398.239	2	794.464	-0.0011	11255	IIAPPER
P63261	ACTG_HUMAN	Actin, cytoplasmic 2 OS=Homo sapiens GN=ACTG1 PE=1 SV=1	398.239	2	794.464	-0.0011	11255	IIAPPER
P63261	ACTG_HUMAN	Actin, cytoplasmic 2 OS=Homo sapiens GN=ACTG1 PE=1 SV=1	398.239	2	794.464	-0.001	11255	IIAPPER
P63261	ACTG_HUMAN	Actin, cytoplasmic 2 OS=Homo sapiens GN=ACTG1 PE=1 SV=1	398.239	2	794.464	-0.001	11255	IIAPPER
P63261	ACTG_HUMAN	Actin, cytoplasmic 2 OS=Homo sapiens GN=ACTG1 PE=1 SV=1	398.239	2	794.464	-0.001	11255	IIAPPER
P63261	ACTG_HUMAN	Actin, cytoplasmic 2 OS=Homo sapiens GN=ACTG1 PE=1 SV=1	398.239	2	794.464	-0.001	11255	IIAPPER
P63261	ACTG_HUMAN	Actin, cytoplasmic 2 OS=Homo sapiens GN=ACTG1 PE=1 SV=1	398.239	2	794.464	-0.0009	11255	IIAPPER
P63261	ACTG_HUMAN	Actin, cytoplasmic 2 OS=Homo sapiens GN=ACTG1 PE=1 SV=1	398.239	2	794.464	-0.0009	11255	IIAPPER
P63261	ACTG_HUMAN	Actin, cytoplasmic 2 OS=Homo sapiens GN=ACTG1 PE=1 SV=1	398.239	2	794.464	-0.0009	11255	IIAPPER
P63261	ACTG_HUMAN	Actin, cytoplasmic 2 OS=Homo sapiens GN=ACTG1 PE=1 SV=1	398.239	2	794.464	-0.0008	11255	IIAPPER
P63261	ACTG_HUMAN	Actin, cytoplasmic 2 OS=Homo sapiens GN=ACTG1 PE=1 SV=1	398.239	2	794.464	-0.0007	11255	IIAPPER
P63261	ACTG_HUMAN	Actin, cytoplasmic 2 OS=Homo sapiens GN=ACTG1 PE=1 SV=1	398.239	2	794.464	-0.0007	11255	IIAPPER
P63261	ACTG_HUMAN	Actin, cytoplasmic 2 OS=Homo sapiens GN=ACTG1 PE=1 SV=1	398.239	2	794.464	-0.0007	11255	IIAPPER
P63261	ACTG_HUMAN	Actin, cytoplasmic 2 OS=Homo sapiens GN=ACTG1 PE=1 SV=1	398.24	2	794.464	-0.0006	11255	IIAPPER
P63261	ACTG_HUMAN	Actin, cytoplasmic 2 OS=Homo sapiens GN=ACTG1 PE=1 SV=1	398.24	2	794.464	-0.0006	11255	IIAPPER
P63261	ACTG_HUMAN	Actin, cytoplasmic 2 OS=Homo sapiens GN=ACTG1 PE=1 SV=1	398.24	2	794.464	-0.0006	11255	IIAPPER
P63261	ACTG_HUMAN	Actin, cytoplasmic 2 OS=Homo sapiens GN=ACTG1 PE=1 SV=1	398.24	2	794.464	-0.0006	11255	IIAPPER
P63261	ACTG_HUMAN	Actin, cytoplasmic 2 OS=Homo sapiens GN=ACTG1 PE=1 SV=1	398.24	2	794.464	-0.0006	11255	IIAPPER
P63261	ACTG_HUMAN	Actin, cytoplasmic 2 OS=Homo sapiens GN=ACTG1 PE=1 SV=1	398.24	2	794.465	-0.0005	11255	IIAPPER
P63261	ACTG_HUMAN	Actin, cytoplasmic 2 OS=Homo sapiens GN=ACTG1 PE=1 SV=1	398.24	2	794.465	-0.0005	11255	IIAPPER
P63261	ACTG_HUMAN	Actin, cytoplasmic 2 OS=Homo sapiens GN=ACTG1 PE=1 SV=1	398.24	2	794.465	-0.0004	11255	IIAPPER
P63261	ACTG_HUMAN	Actin, cytoplasmic 2 OS=Homo sapiens GN=ACTG1 PE=1 SV=1	398.24	2	794.465	-0.0004	11255	IIAPPER
P63261	ACTG_HUMAN	Actin, cytoplasmic 2 OS=Homo sapiens GN=ACTG1 PE=1 SV=1	398.24	2	794.465	-0.0004	11255	IIAPPER
P63261	ACTG_HUMAN	Actin, cytoplasmic 2 OS=Homo sapiens GN=ACTG1 PE=1 SV=1	398.24	2	794.465	-0.0004	11255	IIAPPER
P63261	ACTG_HUMAN	Actin, cytoplasmic 2 OS=Homo sapiens GN=ACTG1 PE=1 SV=1	398.24	2	794.465	-0.0003	11255	IIAPPER
P63261	ACTG_HUMAN	Actin, cytoplasmic 2 OS=Homo sapiens GN=ACTG1 PE=1 SV=1	398.24	2	794.465	-0.0003	11255	IIAPPER
P63261	ACTG_HUMAN	Actin, cytoplasmic 2 OS=Homo sapiens GN=ACTG1 PE=1 SV=1	398.24	2	794.465	-0.0003	11255	IIAPPER
P63261	ACTG_HUMAN	Actin, cytoplasmic 2 OS=Homo sapiens GN=ACTG1 PE=1 SV=1	398.24	2	794.465	-0.0001	11255	IIAPPER
P63261	ACTG_HUMAN	Actin, cytoplasmic 2 OS=Homo sapiens GN=ACTG1 PE=1 SV=1	398.24	2	794.465	-0.0001	11255	IIAPPER
P63261	ACTG_HUMAN	Actin, cytoplasmic 2 OS=Homo sapiens GN=ACTG1 PE=1 SV=1	398.24	2	794.465	0	11255	IIAPPER
P63261	ACTG_HUMAN	Actin, cytoplasmic 2 OS=Homo sapiens GN=ACTG1 PE=1 SV=1	398.24	2	794.465	0	11255	IIAPPER
P63261	ACTG_HUMAN	Actin, cytoplasmic 2 OS=Homo sapiens GN=ACTG1 PE=1 SV=1	398.24	2	794.465	0	11255	IIAPPER
P63261	ACTG_HUMAN	Actin, cytoplasmic 2 OS=Homo sapiens GN=ACTG1 PE=1 SV=1	398.24	2	794.465	0.0001	11255	IIAPPER
P63261	ACTG_HUMAN	Actin, cytoplasmic 2 OS=Homo sapiens GN=ACTG1 PE=1 SV=1	398.24	2	794.465	0.0002	11255	IIAPPER
P63261	ACTG_HUMAN	Actin, cytoplasmic 2 OS=Homo sapiens GN=ACTG1 PE=1 SV=1	398.24	2	794.465	0.0002	11255	IIAPPER
P63261	ACTG_HUMAN	Actin, cytoplasmic 2 OS=Homo sapiens GN=ACTG1 PE=1 SV=1	398.24	2	794.465	0.0002	11255	IIAPPER
P63261	ACTG_HUMAN	Actin, cytoplasmic 2 OS=Homo sapiens GN=ACTG1 PE=1 SV=1	398.24	2	794.465	0.0002	11255	IIAPPER
P63261	ACTG_HUMAN	Actin, cytoplasmic 2 OS=Homo sapiens GN=ACTG1 PE=1 SV=1	398.24	2	794.465	0.0003	11255	IIAPPER
P63261	ACTG_HUMAN	Actin, cytoplasmic 2 OS=Homo sapiens GN=ACTG1 PE=1 SV=1	398.24	2	794.465	0.0003	11255	IIAPPER
P63261	ACTG_HUMAN	Actin, cytoplasmic 2 OS=Homo sapiens GN=ACTG1 PE=1 SV=1	398.24	2	794.465	0.0004	11255	IIAPPER
P63261	ACTG_HUMAN	Actin, cytoplasmic 2 OS=Homo sapiens GN=ACTG1 PE=1 SV=1	398.24	2	794.465	0.0004	11255	IIAPPER
P63261	ACTG_HUMAN	Actin, cytoplasmic 2 OS=Homo sapiens GN=ACTG1 PE=1 SV=1	398.24	2	794.466	0.0005	11255	IIAPPER
P63261	ACTG_HUMAN	Actin, cytoplasmic 2 OS=Homo sapiens GN=ACTG1 PE=1 SV=1	398.24	2	794.466	0.0005	11255	IIAPPER
P63261	ACTG_HUMAN	Actin, cytoplasmic 2 OS=Homo sapiens GN=ACTG1 PE=1 SV=1	398.24	2	794.466	0.0005	11255	IIAPPER
P63261	ACTG_HUMAN	Actin, cytoplasmic 2 OS=Homo sapiens GN=ACTG1 PE=1 SV=1	398.24	2	794.466	0.0006	11255	IIAPPER
P63261	ACTG_HUMAN	Actin, cytoplasmic 2 OS=Homo sapiens GN=ACTG1 PE=1 SV=1	398.24	2	794.466	0.0006	11255	IIAPPER
P63261	ACTG_HUMAN	Actin, cytoplasmic 2 OS=Homo sapiens GN=ACTG1 PE=1 SV=1	398.24	2	794.466	0.0007	11255	IIAPPER
P63261	ACTG_HUMAN	Actin, cytoplasmic 2 OS=Homo sapiens GN=ACTG1 PE=1 SV=1	398.24	2	794.466	0.0007	11255	IIAPPER
P63261	ACTG_HUMAN	Actin, cytoplasmic 2 OS=Homo sapiens GN=ACTG1 PE=1 SV=1	398.24	2	794.466	0.0007	11255	IIAPPER
P63261	ACTG_HUMAN	Actin, cytoplasmic 2 OS=Homo sapiens GN=ACTG1 PE=1 SV=1	398.24	2	794.466	0.0007	11255	IIAPPER
P63261	ACTG_HUMAN	Actin, cytoplasmic 2 OS=Homo sapiens GN=ACTG1 PE=1 SV=1	398.24	2	794.466	0.0008	11255	IIAPPER
P63261	ACTG_HUMAN	Actin, cytoplasmic 2 OS=Homo sapiens GN=ACTG1 PE=1 SV=1	398.24	2	794.466	0.0009	11255	IIAPPER
P63261	ACTG_HUMAN	Actin, cytoplasmic 2 OS=Homo sapiens GN=ACTG1 PE=1 SV=1	398.24	2	794.466	0.0009	11255	IIAPPER
P63261	ACTG_HUMAN	Actin, cytoplasmic 2 OS=Homo sapiens GN=ACTG1 PE=1 SV=1	398.24	2	794.466	0.0009	11255	IIAPPER
P63261	ACTG_HUMAN	Actin, cytoplasmic 2 OS=Homo sapiens GN=ACTG1 PE=1 SV=1	398.24	2	794.466	0.001	11255	IIAPPER
P63261	ACTG_HUMAN	Actin, cytoplasmic 2 OS=Homo sapiens GN=ACTG1 PE=1 SV=1	398.24	2	794.466	0.001	11255	IIAPPER
P63261	ACTG_HUMAN	Actin, cytoplasmic 2 OS=Homo sapiens GN=ACTG1 PE=1 SV=1	398.24	2	794.466	0.001	11255	IIAPPER
P63261	ACTG_HUMAN	Actin, cytoplasmic 2 OS=Homo sapiens GN=ACTG1 PE=1 SV=1	398.24	2	794.466	0.0011	11255	IIAPPER
P63261	ACTG_HUMAN	Actin, cytoplasmic 2 OS=Homo sapiens GN=ACTG1 PE=1 SV=1	398.24	2	794.466	0.0012	11255	IIAPPER
P63261	ACTG_HUMAN	Actin, cytoplasmic 2 OS=Homo sapiens GN=ACTG1 PE=1 SV=1	398.24	2	794.466	0.0012	11255	IIAPPER
P63261	ACTG_HUMAN	Actin, cytoplasmic 2 OS=Homo sapiens GN=ACTG1 PE=1 SV=1	398.24	2	794.466	0.0013	11255	IIAPPER
P63261	ACTG_HUMAN	Actin, cytoplasmic 2 OS=Homo sapiens GN=ACTG1 PE=1 SV=1	398.24	2	794.466	0.0013	11255	IIAPPER
P63261	ACTG_HUMAN	Actin, cytoplasmic 2 OS=Homo sapiens GN=ACTG1 PE=1 SV=1	398.24	2	794.466	0.0013	11255	IIAPPER
P63261	ACTG_HUMAN	Actin, cytoplasmic 2 OS=Homo sapiens GN=ACTG1 PE=1 SV=1	398.24	2	794.466	0.0013	11255	IIAPPER
P63261	ACTG_HUMAN	Actin, cytoplasmic 2 OS=Homo sapiens GN=ACTG1 PE=1 SV=1	398.24	2	794.466	0.0014	11255	IIAPPER
P63261	ACTG_HUMAN	Actin, cytoplasmic 2 OS=Homo sapiens GN=ACTG1 PE=1 SV=1	398.241	2	794.467	0.0016	11255	IIAPPER
P63261	ACTG_HUMAN	Actin, cytoplasmic 2 OS=Homo sapiens GN=ACTG1 PE=1 SV=1	398.241	2	794.467	0.0016	11255	IIAPPER
P63261	ACTG_HUMAN	Actin, cytoplasmic 2 OS=Homo sapiens GN=ACTG1 PE=1 SV=1	398.241	2	794.467	0.0016	11255	IIAPPER
P63261	ACTG_HUMAN	Actin, cytoplasmic 2 OS=Homo sapiens GN=ACTG1 PE=1 SV=1	398.241	2	794.467	0.0016	11255	IIAPPER
P63261	ACTG_HUMAN	Actin, cytoplasmic 2 OS=Homo sapiens GN=ACTG1 PE=1 SV=1	398.241	2	794.467	0.0019	11255	IIAPPER
P63261	ACTG_HUMAN	Actin, cytoplasmic 2 OS=Homo sapiens GN=ACTG1 PE=1 SV=1	398.241	2	794.467	0.0019	11255	IIAPPER
P63261	ACTG_HUMAN	Actin, cytoplasmic 2 OS=Homo sapiens GN=ACTG1 PE=1 SV=1	398.241	2	794.467	0.0019	11255	IIAPPER
P63261	ACTG_HUMAN	Actin, cytoplasmic 2 OS=Homo sapiens GN=ACTG1 PE=1 SV=1	398.241	2	794.467	0.0019	11255	IIAPPER
P63261	ACTG_HUMAN	Actin, cytoplasmic 2 OS=Homo sapiens GN=ACTG1 PE=1 SV=1	398.241	2	794.467	0.002	11255	IIAPPER
P63261	ACTG_HUMAN	Actin, cytoplasmic 2 OS=Homo sapiens GN=ACTG1 PE=1 SV=1	398.241	2	794.467	0.002	11255	IIAPPER
P63261	ACTG_HUMAN	Actin, cytoplasmic 2 OS=Homo sapiens GN=ACTG1 PE=1 SV=1	398.241	2	794.467	0.002	11255	IIAPPER
P63261	ACTG_HUMAN	Actin, cytoplasmic 2 OS=Homo sapiens GN=ACTG1 PE=1 SV=1	398.241	2	794.467	0.0021	11255	IIAPPER
P63261	ACTG_HUMAN	Actin, cytoplasmic 2 OS=Homo sapiens GN=ACTG1 PE=1 SV=1	398.241	2	794.467	0.0021	11255	IIAPPER
P63261	ACTG_HUMAN	Actin, cytoplasmic 2 OS=Homo sapiens GN=ACTG1 PE=1 SV=1	398.241	2	794.467	0.0021	11255	IIAPPER
P63261	ACTG_HUMAN	Actin, cytoplasmic 2 OS=Homo sapiens GN=ACTG1 PE=1 SV=1	398.241	2	794.467	0.0022	11255	IIAPPER
P63261	ACTG_HUMAN	Actin, cytoplasmic 2 OS=Homo sapiens GN=ACTG1 PE=1 SV=1	398.241	2	794.467	0.0023	11255	IIAPPER
P63261	ACTG_HUMAN	Actin, cytoplasmic 2 OS=Homo sapiens GN=ACTG1 PE=1 SV=1	398.241	2	794.467	0.0023	11255	IIAPPER
P63261	ACTG_HUMAN	Actin, cytoplasmic 2 OS=Homo sapiens GN=ACTG1 PE=1 SV=1	398.241	2	794.467	0.0024	11255	IIAPPER
P63261	ACTG_HUMAN	Actin, cytoplasmic 2 OS=Homo sapiens GN=ACTG1 PE=1 SV=1	398.241	2	794.467	0.0024	11255	IIAPPER
P63261	ACTG_HUMAN	Actin, cytoplasmic 2 OS=Homo sapiens GN=ACTG1 PE=1 SV=1	398.241	2	794.467	0.0025	11255	IIAPPER
P63261	ACTG_HUMAN	Actin, cytoplasmic 2 OS=Homo sapiens GN=ACTG1 PE=1 SV=1	398.241	2	794.467	0.0025	11255	IIAPPER
P63261	ACTG_HUMAN	Actin, cytoplasmic 2 OS=Homo sapiens GN=ACTG1 PE=1 SV=1	398.241	2	794.467	0.0025	11255	IIAPPER
P63261	ACTG_HUMAN	Actin, cytoplasmic 2 OS=Homo sapiens GN=ACTG1 PE=1 SV=1	398.241	2	794.468	0.0026	11255	IIAPPER
P63261	ACTG_HUMAN	Actin, cytoplasmic 2 OS=Homo sapiens GN=ACTG1 PE=1 SV=1	398.241	2	794.468	0.0027	11255	IIAPPER
P63261	ACTG_HUMAN	Actin, cytoplasmic 2 OS=Homo sapiens GN=ACTG1 PE=1 SV=1	398.241	2	794.468	0.0028	11255	IIAPPER
P63261	ACTG_HUMAN	Actin, cytoplasmic 2 OS=Homo sapiens GN=ACTG1 PE=1 SV=1	398.241	2	794.468	0.0029	11255	IIAPPER
P63261	ACTG_HUMAN	Actin, cytoplasmic 2 OS=Homo sapiens GN=ACTG1 PE=1 SV=1	398.241	2	794.468	0.003	11255	IIAPPER
P63261	ACTG_HUMAN	Actin, cytoplasmic 2 OS=Homo sapiens GN=ACTG1 PE=1 SV=1	398.241	2	794.468	0.0031	11255	IIAPPER
P63261	ACTG_HUMAN	Actin, cytoplasmic 2 OS=Homo sapiens GN=ACTG1 PE=1 SV=1	398.241	2	794.468	0.0033	11255	IIAPPER
P63261	ACTG_HUMAN	Actin, cytoplasmic 2 OS=Homo sapiens GN=ACTG1 PE=1 SV=1	398.241	2	794.468	0.0034	11255	IIAPPER
P63261	ACTG_HUMAN	Actin, cytoplasmic 2 OS=Homo sapiens GN=ACTG1 PE=1 SV=1	398.241	2	794.468	0.0035	11255	IIAPPER
P63261	ACTG_HUMAN	Actin, cytoplasmic 2 OS=Homo sapiens GN=ACTG1 PE=1 SV=1	398.242	2	794.469	0.0039	11255	IIAPPER
P63261	ACTG_HUMAN	Actin, cytoplasmic 2 OS=Homo sapiens GN=ACTG1 PE=1 SV=1	398.242	2	794.47	0.0046	11255	IIAPPER
P63261	ACTG_HUMAN	Actin, cytoplasmic 2 OS=Homo sapiens GN=ACTG1 PE=1 SV=1	398.242	2	794.47	0.0048	11255	IIAPPER
P63261	ACTG_HUMAN	Actin, cytoplasmic 2 OS=Homo sapiens GN=ACTG1 PE=1 SV=1	398.243	2	794.471	0.0057	11255	IIAPPER
P63261	ACTG_HUMAN	Actin, cytoplasmic 2 OS=Homo sapiens GN=ACTG1 PE=1 SV=1	398.243	2	794.472	0.007	11255	IIAPPER
P63261	ACTG_HUMAN	Actin, cytoplasmic 2 OS=Homo sapiens GN=ACTG1 PE=1 SV=1	398.243	2	794.472	0.0073	11255	IIAPPER
P63261	ACTG_HUMAN	Actin, cytoplasmic 2 OS=Homo sapiens GN=ACTG1 PE=1 SV=1	398.244	2	794.473	0.0076	11255	IIAPPER
P63261	ACTG_HUMAN	Actin, cytoplasmic 2 OS=Homo sapiens GN=ACTG1 PE=1 SV=1	400.775	2	799.536	0.0077	11255	RGILTLK
P63261	ACTG_HUMAN	Actin, cytoplasmic 2 OS=Homo sapiens GN=ACTG1 PE=1 SV=1	488.725	2	975.436	-0.0054	11255	AGFAGDDAPR
P63261	ACTG_HUMAN	Actin, cytoplasmic 2 OS=Homo sapiens GN=ACTG1 PE=1 SV=1	488.726	2	975.436	-0.0046	11255	AGFAGDDAPR
P63261	ACTG_HUMAN	Actin, cytoplasmic 2 OS=Homo sapiens GN=ACTG1 PE=1 SV=1	488.726	2	975.437	-0.0039	11255	AGFAGDDAPR
P63261	ACTG_HUMAN	Actin, cytoplasmic 2 OS=Homo sapiens GN=ACTG1 PE=1 SV=1	488.726	2	975.437	-0.0037	11255	AGFAGDDAPR
P63261	ACTG_HUMAN	Actin, cytoplasmic 2 OS=Homo sapiens GN=ACTG1 PE=1 SV=1	488.726	2	975.438	-0.0034	11255	AGFAGDDAPR
P63261	ACTG_HUMAN	Actin, cytoplasmic 2 OS=Homo sapiens GN=ACTG1 PE=1 SV=1	488.726	2	975.438	-0.0032	11255	AGFAGDDAPR
P63261	ACTG_HUMAN	Actin, cytoplasmic 2 OS=Homo sapiens GN=ACTG1 PE=1 SV=1	488.726	2	975.438	-0.003	11255	AGFAGDDAPR
P63261	ACTG_HUMAN	Actin, cytoplasmic 2 OS=Homo sapiens GN=ACTG1 PE=1 SV=1	488.726	2	975.438	-0.003	11255	AGFAGDDAPR
P63261	ACTG_HUMAN	Actin, cytoplasmic 2 OS=Homo sapiens GN=ACTG1 PE=1 SV=1	488.726	2	975.438	-0.0029	11255	AGFAGDDAPR
P63261	ACTG_HUMAN	Actin, cytoplasmic 2 OS=Homo sapiens GN=ACTG1 PE=1 SV=1	488.726	2	975.438	-0.0029	11255	AGFAGDDAPR
P63261	ACTG_HUMAN	Actin, cytoplasmic 2 OS=Homo sapiens GN=ACTG1 PE=1 SV=1	488.726	2	975.438	-0.0029	11255	AGFAGDDAPR
P63261	ACTG_HUMAN	Actin, cytoplasmic 2 OS=Homo sapiens GN=ACTG1 PE=1 SV=1	488.727	2	975.439	-0.0024	11255	AGFAGDDAPR
P63261	ACTG_HUMAN	Actin, cytoplasmic 2 OS=Homo sapiens GN=ACTG1 PE=1 SV=1	488.727	2	975.439	-0.0024	11255	AGFAGDDAPR
P63261	ACTG_HUMAN	Actin, cytoplasmic 2 OS=Homo sapiens GN=ACTG1 PE=1 SV=1	488.727	2	975.439	-0.0023	11255	AGFAGDDAPR
P63261	ACTG_HUMAN	Actin, cytoplasmic 2 OS=Homo sapiens GN=ACTG1 PE=1 SV=1	488.727	2	975.439	-0.0023	11255	AGFAGDDAPR
P63261	ACTG_HUMAN	Actin, cytoplasmic 2 OS=Homo sapiens GN=ACTG1 PE=1 SV=1	488.727	2	975.439	-0.0022	11255	AGFAGDDAPR
P63261	ACTG_HUMAN	Actin, cytoplasmic 2 OS=Homo sapiens GN=ACTG1 PE=1 SV=1	488.727	2	975.439	-0.0022	11255	AGFAGDDAPR
P63261	ACTG_HUMAN	Actin, cytoplasmic 2 OS=Homo sapiens GN=ACTG1 PE=1 SV=1	488.727	2	975.439	-0.0021	11255	AGFAGDDAPR
P63261	ACTG_HUMAN	Actin, cytoplasmic 2 OS=Homo sapiens GN=ACTG1 PE=1 SV=1	488.727	2	975.439	-0.0021	11255	AGFAGDDAPR
P63261	ACTG_HUMAN	Actin, cytoplasmic 2 OS=Homo sapiens GN=ACTG1 PE=1 SV=1	488.727	2	975.439	-0.002	11255	AGFAGDDAPR
P63261	ACTG_HUMAN	Actin, cytoplasmic 2 OS=Homo sapiens GN=ACTG1 PE=1 SV=1	488.727	2	975.439	-0.002	11255	AGFAGDDAPR
P63261	ACTG_HUMAN	Actin, cytoplasmic 2 OS=Homo sapiens GN=ACTG1 PE=1 SV=1	488.727	2	975.439	-0.0019	11255	AGFAGDDAPR
P63261	ACTG_HUMAN	Actin, cytoplasmic 2 OS=Homo sapiens GN=ACTG1 PE=1 SV=1	488.727	2	975.439	-0.0018	11255	AGFAGDDAPR
P63261	ACTG_HUMAN	Actin, cytoplasmic 2 OS=Homo sapiens GN=ACTG1 PE=1 SV=1	488.727	2	975.439	-0.0018	11255	AGFAGDDAPR
P63261	ACTG_HUMAN	Actin, cytoplasmic 2 OS=Homo sapiens GN=ACTG1 PE=1 SV=1	488.727	2	975.439	-0.0018	11255	AGFAGDDAPR
P63261	ACTG_HUMAN	Actin, cytoplasmic 2 OS=Homo sapiens GN=ACTG1 PE=1 SV=1	488.727	2	975.439	-0.0016	11255	AGFAGDDAPR
P63261	ACTG_HUMAN	Actin, cytoplasmic 2 OS=Homo sapiens GN=ACTG1 PE=1 SV=1	488.727	2	975.439	-0.0015	11255	AGFAGDDAPR
P63261	ACTG_HUMAN	Actin, cytoplasmic 2 OS=Homo sapiens GN=ACTG1 PE=1 SV=1	488.727	2	975.439	-0.0015	11255	AGFAGDDAPR
P63261	ACTG_HUMAN	Actin, cytoplasmic 2 OS=Homo sapiens GN=ACTG1 PE=1 SV=1	488.727	2	975.44	-0.0014	11255	AGFAGDDAPR
P63261	ACTG_HUMAN	Actin, cytoplasmic 2 OS=Homo sapiens GN=ACTG1 PE=1 SV=1	488.727	2	975.44	-0.0012	11255	AGFAGDDAPR
P63261	ACTG_HUMAN	Actin, cytoplasmic 2 OS=Homo sapiens GN=ACTG1 PE=1 SV=1	488.727	2	975.44	-0.0012	11255	AGFAGDDAPR
P63261	ACTG_HUMAN	Actin, cytoplasmic 2 OS=Homo sapiens GN=ACTG1 PE=1 SV=1	488.727	2	975.44	-0.0011	11255	AGFAGDDAPR
P63261	ACTG_HUMAN	Actin, cytoplasmic 2 OS=Homo sapiens GN=ACTG1 PE=1 SV=1	488.727	2	975.44	-0.0011	11255	AGFAGDDAPR
P63261	ACTG_HUMAN	Actin, cytoplasmic 2 OS=Homo sapiens GN=ACTG1 PE=1 SV=1	488.727	2	975.44	-0.0011	11255	AGFAGDDAPR
P63261	ACTG_HUMAN	Actin, cytoplasmic 2 OS=Homo sapiens GN=ACTG1 PE=1 SV=1	488.727	2	975.44	-0.0011	11255	AGFAGDDAPR
P63261	ACTG_HUMAN	Actin, cytoplasmic 2 OS=Homo sapiens GN=ACTG1 PE=1 SV=1	488.727	2	975.44	-0.001	11255	AGFAGDDAPR
P63261	ACTG_HUMAN	Actin, cytoplasmic 2 OS=Homo sapiens GN=ACTG1 PE=1 SV=1	488.727	2	975.44	-0.001	11255	AGFAGDDAPR
P63261	ACTG_HUMAN	Actin, cytoplasmic 2 OS=Homo sapiens GN=ACTG1 PE=1 SV=1	488.727	2	975.44	-0.001	11255	AGFAGDDAPR
P63261	ACTG_HUMAN	Actin, cytoplasmic 2 OS=Homo sapiens GN=ACTG1 PE=1 SV=1	488.727	2	975.44	-0.001	11255	AGFAGDDAPR
P63261	ACTG_HUMAN	Actin, cytoplasmic 2 OS=Homo sapiens GN=ACTG1 PE=1 SV=1	488.727	2	975.44	-0.001	11255	AGFAGDDAPR
P63261	ACTG_HUMAN	Actin, cytoplasmic 2 OS=Homo sapiens GN=ACTG1 PE=1 SV=1	488.727	2	975.44	-0.001	11255	AGFAGDDAPR
P63261	ACTG_HUMAN	Actin, cytoplasmic 2 OS=Homo sapiens GN=ACTG1 PE=1 SV=1	488.727	2	975.44	-0.0008	11255	AGFAGDDAPR
P63261	ACTG_HUMAN	Actin, cytoplasmic 2 OS=Homo sapiens GN=ACTG1 PE=1 SV=1	488.728	2	975.44	-0.0006	11255	AGFAGDDAPR
P63261	ACTG_HUMAN	Actin, cytoplasmic 2 OS=Homo sapiens GN=ACTG1 PE=1 SV=1	488.728	2	975.44	-0.0006	11255	AGFAGDDAPR
P63261	ACTG_HUMAN	Actin, cytoplasmic 2 OS=Homo sapiens GN=ACTG1 PE=1 SV=1	488.728	2	975.441	-0.0005	11255	AGFAGDDAPR
P63261	ACTG_HUMAN	Actin, cytoplasmic 2 OS=Homo sapiens GN=ACTG1 PE=1 SV=1	488.728	2	975.441	-0.0005	11255	AGFAGDDAPR
P63261	ACTG_HUMAN	Actin, cytoplasmic 2 OS=Homo sapiens GN=ACTG1 PE=1 SV=1	488.728	2	975.441	-0.0005	11255	AGFAGDDAPR
P63261	ACTG_HUMAN	Actin, cytoplasmic 2 OS=Homo sapiens GN=ACTG1 PE=1 SV=1	488.728	2	975.441	-0.0005	11255	AGFAGDDAPR
P63261	ACTG_HUMAN	Actin, cytoplasmic 2 OS=Homo sapiens GN=ACTG1 PE=1 SV=1	488.728	2	975.441	-0.0002	11255	AGFAGDDAPR
P63261	ACTG_HUMAN	Actin, cytoplasmic 2 OS=Homo sapiens GN=ACTG1 PE=1 SV=1	488.728	2	975.441	-0.0002	11255	AGFAGDDAPR
P63261	ACTG_HUMAN	Actin, cytoplasmic 2 OS=Homo sapiens GN=ACTG1 PE=1 SV=1	488.728	2	975.441	-0.0001	11255	AGFAGDDAPR
P63261	ACTG_HUMAN	Actin, cytoplasmic 2 OS=Homo sapiens GN=ACTG1 PE=1 SV=1	488.728	2	975.441	-0.0001	11255	AGFAGDDAPR
P63261	ACTG_HUMAN	Actin, cytoplasmic 2 OS=Homo sapiens GN=ACTG1 PE=1 SV=1	488.728	2	975.441	-0.0001	11255	AGFAGDDAPR
P63261	ACTG_HUMAN	Actin, cytoplasmic 2 OS=Homo sapiens GN=ACTG1 PE=1 SV=1	488.728	2	975.441	-0.0001	11255	AGFAGDDAPR
P63261	ACTG_HUMAN	Actin, cytoplasmic 2 OS=Homo sapiens GN=ACTG1 PE=1 SV=1	488.728	2	975.441	0.0004	11255	AGFAGDDAPR
P63261	ACTG_HUMAN	Actin, cytoplasmic 2 OS=Homo sapiens GN=ACTG1 PE=1 SV=1	488.728	2	975.442	0.0005	11255	AGFAGDDAPR
P63261	ACTG_HUMAN	Actin, cytoplasmic 2 OS=Homo sapiens GN=ACTG1 PE=1 SV=1	488.728	2	975.442	0.0006	11255	AGFAGDDAPR
P63261	ACTG_HUMAN	Actin, cytoplasmic 2 OS=Homo sapiens GN=ACTG1 PE=1 SV=1	488.728	2	975.442	0.0009	11255	AGFAGDDAPR
P63261	ACTG_HUMAN	Actin, cytoplasmic 2 OS=Homo sapiens GN=ACTG1 PE=1 SV=1	488.728	2	975.442	0.0009	11255	AGFAGDDAPR
P63261	ACTG_HUMAN	Actin, cytoplasmic 2 OS=Homo sapiens GN=ACTG1 PE=1 SV=1	488.728	2	975.442	0.001	11255	AGFAGDDAPR
P63261	ACTG_HUMAN	Actin, cytoplasmic 2 OS=Homo sapiens GN=ACTG1 PE=1 SV=1	488.728	2	975.442	0.0011	11255	AGFAGDDAPR
P63261	ACTG_HUMAN	Actin, cytoplasmic 2 OS=Homo sapiens GN=ACTG1 PE=1 SV=1	488.728	2	975.442	0.0015	11255	AGFAGDDAPR
P63261	ACTG_HUMAN	Actin, cytoplasmic 2 OS=Homo sapiens GN=ACTG1 PE=1 SV=1	488.729	2	975.443	0.0017	11255	AGFAGDDAPR
P63261	ACTG_HUMAN	Actin, cytoplasmic 2 OS=Homo sapiens GN=ACTG1 PE=1 SV=1	488.729	2	975.443	0.0017	11255	AGFAGDDAPR
P63261	ACTG_HUMAN	Actin, cytoplasmic 2 OS=Homo sapiens GN=ACTG1 PE=1 SV=1	488.729	2	975.443	0.0018	11255	AGFAGDDAPR
P63261	ACTG_HUMAN	Actin, cytoplasmic 2 OS=Homo sapiens GN=ACTG1 PE=1 SV=1	488.729	2	975.443	0.0018	11255	AGFAGDDAPR
P63261	ACTG_HUMAN	Actin, cytoplasmic 2 OS=Homo sapiens GN=ACTG1 PE=1 SV=1	488.729	2	975.443	0.0023	11255	AGFAGDDAPR
P63261	ACTG_HUMAN	Actin, cytoplasmic 2 OS=Homo sapiens GN=ACTG1 PE=1 SV=1	488.729	2	975.443	0.0024	11255	AGFAGDDAPR
P63261	ACTG_HUMAN	Actin, cytoplasmic 2 OS=Homo sapiens GN=ACTG1 PE=1 SV=1	488.729	2	975.444	0.0026	11255	AGFAGDDAPR
P63261	ACTG_HUMAN	Actin, cytoplasmic 2 OS=Homo sapiens GN=ACTG1 PE=1 SV=1	488.729	2	975.444	0.0028	11255	AGFAGDDAPR
P63261	ACTG_HUMAN	Actin, cytoplasmic 2 OS=Homo sapiens GN=ACTG1 PE=1 SV=1	488.729	2	975.444	0.003	11255	AGFAGDDAPR
P63261	ACTG_HUMAN	Actin, cytoplasmic 2 OS=Homo sapiens GN=ACTG1 PE=1 SV=1	488.729	2	975.444	0.0034	11255	AGFAGDDAPR
P63261	ACTG_HUMAN	Actin, cytoplasmic 2 OS=Homo sapiens GN=ACTG1 PE=1 SV=1	488.73	2	975.445	0.0042	11255	AGFAGDDAPR
P63261	ACTG_HUMAN	Actin, cytoplasmic 2 OS=Homo sapiens GN=ACTG1 PE=1 SV=1	488.731	2	975.447	0.0062	11255	AGFAGDDAPR
P63261	ACTG_HUMAN	Actin, cytoplasmic 2 OS=Homo sapiens GN=ACTG1 PE=1 SV=1	488.732	2	975.449	0.0081	11255	AGFAGDDAPR
P63261	ACTG_HUMAN	Actin, cytoplasmic 2 OS=Homo sapiens GN=ACTG1 PE=1 SV=1	488.732	2	975.449	0.0081	11255	AGFAGDDAPR
P63261	ACTG_HUMAN	Actin, cytoplasmic 2 OS=Homo sapiens GN=ACTG1 PE=1 SV=1	488.732	2	975.449	0.0081	11255	AGFAGDDAPR
P63261	ACTG_HUMAN	Actin, cytoplasmic 2 OS=Homo sapiens GN=ACTG1 PE=1 SV=1	488.733	2	975.451	0.0097	11255	AGFAGDDAPR
P63261	ACTG_HUMAN	Actin, cytoplasmic 2 OS=Homo sapiens GN=ACTG1 PE=1 SV=1	499.744	2	997.474	-0.0049	11255	DLTDYLMK
P63261	ACTG_HUMAN	Actin, cytoplasmic 2 OS=Homo sapiens GN=ACTG1 PE=1 SV=1	499.746	2	997.477	-0.0024	11255	DLTDYLMK
P63261	ACTG_HUMAN	Actin, cytoplasmic 2 OS=Homo sapiens GN=ACTG1 PE=1 SV=1	499.747	2	997.479	0	11255	DLTDYLMK
P63261	ACTG_HUMAN	Actin, cytoplasmic 2 OS=Homo sapiens GN=ACTG1 PE=1 SV=1	499.747	2	997.48	0.0008	11255	DLTDYLMK
P63261	ACTG_HUMAN	Actin, cytoplasmic 2 OS=Homo sapiens GN=ACTG1 PE=1 SV=1	566.763	2	1131.51	-0.0083	11255	GYSFTTTAER
P63261	ACTG_HUMAN	Actin, cytoplasmic 2 OS=Homo sapiens GN=ACTG1 PE=1 SV=1	566.764	2	1131.51	-0.0054	11255	GYSFTTTAER
P63261	ACTG_HUMAN	Actin, cytoplasmic 2 OS=Homo sapiens GN=ACTG1 PE=1 SV=1	566.765	2	1131.51	-0.0049	11255	GYSFTTTAER
P63261	ACTG_HUMAN	Actin, cytoplasmic 2 OS=Homo sapiens GN=ACTG1 PE=1 SV=1	566.765	2	1131.52	-0.0034	11255	GYSFTTTAER
P63261	ACTG_HUMAN	Actin, cytoplasmic 2 OS=Homo sapiens GN=ACTG1 PE=1 SV=1	566.765	2	1131.52	-0.0034	11255	GYSFTTTAER
P63261	ACTG_HUMAN	Actin, cytoplasmic 2 OS=Homo sapiens GN=ACTG1 PE=1 SV=1	566.765	2	1131.52	-0.0033	11255	GYSFTTTAER
P63261	ACTG_HUMAN	Actin, cytoplasmic 2 OS=Homo sapiens GN=ACTG1 PE=1 SV=1	566.766	2	1131.52	-0.0029	11255	GYSFTTTAER
P63261	ACTG_HUMAN	Actin, cytoplasmic 2 OS=Homo sapiens GN=ACTG1 PE=1 SV=1	566.766	2	1131.52	-0.0021	11255	GYSFTTTAER
P63261	ACTG_HUMAN	Actin, cytoplasmic 2 OS=Homo sapiens GN=ACTG1 PE=1 SV=1	566.766	2	1131.52	-0.002	11255	GYSFTTTAER
P63261	ACTG_HUMAN	Actin, cytoplasmic 2 OS=Homo sapiens GN=ACTG1 PE=1 SV=1	566.766	2	1131.52	-0.002	11255	GYSFTTTAER
P63261	ACTG_HUMAN	Actin, cytoplasmic 2 OS=Homo sapiens GN=ACTG1 PE=1 SV=1	566.767	2	1131.52	-0.0008	11255	GYSFTTTAER
P63261	ACTG_HUMAN	Actin, cytoplasmic 2 OS=Homo sapiens GN=ACTG1 PE=1 SV=1	566.767	2	1131.52	-0.0003	11255	GYSFTTTAER
P63261	ACTG_HUMAN	Actin, cytoplasmic 2 OS=Homo sapiens GN=ACTG1 PE=1 SV=1	566.767	2	1131.52	-0.0001	11255	GYSFTTTAER
P63261	ACTG_HUMAN	Actin, cytoplasmic 2 OS=Homo sapiens GN=ACTG1 PE=1 SV=1	566.767	2	1131.52	0.0002	11255	GYSFTTTAER
P63261	ACTG_HUMAN	Actin, cytoplasmic 2 OS=Homo sapiens GN=ACTG1 PE=1 SV=1	566.768	2	1131.52	0.0008	11255	GYSFTTTAER
P63261	ACTG_HUMAN	Actin, cytoplasmic 2 OS=Homo sapiens GN=ACTG1 PE=1 SV=1	566.768	2	1131.52	0.0024	11255	GYSFTTTAER
P63261	ACTG_HUMAN	Actin, cytoplasmic 2 OS=Homo sapiens GN=ACTG1 PE=1 SV=1	566.77	2	1131.53	0.0061	11255	GYSFTTTAER
P63261	ACTG_HUMAN	Actin, cytoplasmic 2 OS=Homo sapiens GN=ACTG1 PE=1 SV=1	566.771	2	1131.53	0.0078	11255	GYSFTTTAER
P63261	ACTG_HUMAN	Actin, cytoplasmic 2 OS=Homo sapiens GN=ACTG1 PE=1 SV=1	566.771	2	1131.53	0.0079	11255	GYSFTTTAER
P63261	ACTG_HUMAN	Actin, cytoplasmic 2 OS=Homo sapiens GN=ACTG1 PE=1 SV=1	566.771	2	1131.53	0.008	11255	GYSFTTTAER
P63261	ACTG_HUMAN	Actin, cytoplasmic 2 OS=Homo sapiens GN=ACTG1 PE=1 SV=1	566.771	2	1131.53	0.008	11255	GYSFTTTAER
P63261	ACTG_HUMAN	Actin, cytoplasmic 2 OS=Homo sapiens GN=ACTG1 PE=1 SV=1	566.772	2	1131.53	0.009	11255	GYSFTTTAER
P63261	ACTG_HUMAN	Actin, cytoplasmic 2 OS=Homo sapiens GN=ACTG1 PE=1 SV=1	566.772	2	1131.53	0.0096	11255	GYSFTTTAER
P63261	ACTG_HUMAN	Actin, cytoplasmic 2 OS=Homo sapiens GN=ACTG1 PE=1 SV=1	566.772	2	1131.53	0.0097	11255	GYSFTTTAER
P63261	ACTG_HUMAN	Actin, cytoplasmic 2 OS=Homo sapiens GN=ACTG1 PE=1 SV=1	566.772	2	1131.53	0.0102	11255	GYSFTTTAER
P63261	ACTG_HUMAN	Actin, cytoplasmic 2 OS=Homo sapiens GN=ACTG1 PE=1 SV=1	581.309	2	1160.6	-0.0067	11255	EITALAPSTMK
P63261	ACTG_HUMAN	Actin, cytoplasmic 2 OS=Homo sapiens GN=ACTG1 PE=1 SV=1	581.309	2	1160.6	-0.0067	11255	EITALAPSTMK
P63261	ACTG_HUMAN	Actin, cytoplasmic 2 OS=Homo sapiens GN=ACTG1 PE=1 SV=1	581.309	2	1160.6	-0.0066	11255	EITALAPSTMK
P63261	ACTG_HUMAN	Actin, cytoplasmic 2 OS=Homo sapiens GN=ACTG1 PE=1 SV=1	581.31	2	1160.61	-0.0053	11255	EITALAPSTMK
P63261	ACTG_HUMAN	Actin, cytoplasmic 2 OS=Homo sapiens GN=ACTG1 PE=1 SV=1	581.31	2	1160.61	-0.0049	11255	EITALAPSTMK
P63261	ACTG_HUMAN	Actin, cytoplasmic 2 OS=Homo sapiens GN=ACTG1 PE=1 SV=1	581.311	2	1160.61	-0.0043	11255	EITALAPSTMK
P63261	ACTG_HUMAN	Actin, cytoplasmic 2 OS=Homo sapiens GN=ACTG1 PE=1 SV=1	581.311	2	1160.61	-0.0042	11255	EITALAPSTMK
P63261	ACTG_HUMAN	Actin, cytoplasmic 2 OS=Homo sapiens GN=ACTG1 PE=1 SV=1	581.311	2	1160.61	-0.0036	11255	EITALAPSTMK
P63261	ACTG_HUMAN	Actin, cytoplasmic 2 OS=Homo sapiens GN=ACTG1 PE=1 SV=1	581.311	2	1160.61	-0.0033	11255	EITALAPSTMK
P63261	ACTG_HUMAN	Actin, cytoplasmic 2 OS=Homo sapiens GN=ACTG1 PE=1 SV=1	581.311	2	1160.61	-0.0033	11255	EITALAPSTMK
P63261	ACTG_HUMAN	Actin, cytoplasmic 2 OS=Homo sapiens GN=ACTG1 PE=1 SV=1	581.311	2	1160.61	-0.0031	11255	EITALAPSTMK
P63261	ACTG_HUMAN	Actin, cytoplasmic 2 OS=Homo sapiens GN=ACTG1 PE=1 SV=1	581.311	2	1160.61	-0.0031	11255	EITALAPSTMK
P63261	ACTG_HUMAN	Actin, cytoplasmic 2 OS=Homo sapiens GN=ACTG1 PE=1 SV=1	581.311	2	1160.61	-0.0031	11255	EITALAPSTMK
P63261	ACTG_HUMAN	Actin, cytoplasmic 2 OS=Homo sapiens GN=ACTG1 PE=1 SV=1	581.311	2	1160.61	-0.0031	11255	EITALAPSTMK
P63261	ACTG_HUMAN	Actin, cytoplasmic 2 OS=Homo sapiens GN=ACTG1 PE=1 SV=1	581.311	2	1160.61	-0.003	11255	EITALAPSTMK
P63261	ACTG_HUMAN	Actin, cytoplasmic 2 OS=Homo sapiens GN=ACTG1 PE=1 SV=1	581.311	2	1160.61	-0.0028	11255	EITALAPSTMK
P63261	ACTG_HUMAN	Actin, cytoplasmic 2 OS=Homo sapiens GN=ACTG1 PE=1 SV=1	581.312	2	1160.61	-0.0026	11255	EITALAPSTMK
P63261	ACTG_HUMAN	Actin, cytoplasmic 2 OS=Homo sapiens GN=ACTG1 PE=1 SV=1	581.312	2	1160.61	-0.0025	11255	EITALAPSTMK
P63261	ACTG_HUMAN	Actin, cytoplasmic 2 OS=Homo sapiens GN=ACTG1 PE=1 SV=1	581.312	2	1160.61	-0.0025	11255	EITALAPSTMK
P63261	ACTG_HUMAN	Actin, cytoplasmic 2 OS=Homo sapiens GN=ACTG1 PE=1 SV=1	581.312	2	1160.61	-0.0022	11255	EITALAPSTMK
P63261	ACTG_HUMAN	Actin, cytoplasmic 2 OS=Homo sapiens GN=ACTG1 PE=1 SV=1	581.312	2	1160.61	-0.0022	11255	EITALAPSTMK
P63261	ACTG_HUMAN	Actin, cytoplasmic 2 OS=Homo sapiens GN=ACTG1 PE=1 SV=1	581.312	2	1160.61	-0.0022	11255	EITALAPSTMK
P63261	ACTG_HUMAN	Actin, cytoplasmic 2 OS=Homo sapiens GN=ACTG1 PE=1 SV=1	581.312	2	1160.61	-0.0021	11255	EITALAPSTMK
P63261	ACTG_HUMAN	Actin, cytoplasmic 2 OS=Homo sapiens GN=ACTG1 PE=1 SV=1	581.312	2	1160.61	-0.0015	11255	EITALAPSTMK
P63261	ACTG_HUMAN	Actin, cytoplasmic 2 OS=Homo sapiens GN=ACTG1 PE=1 SV=1	581.312	2	1160.61	-0.0014	11255	EITALAPSTMK
P63261	ACTG_HUMAN	Actin, cytoplasmic 2 OS=Homo sapiens GN=ACTG1 PE=1 SV=1	581.312	2	1160.61	-0.0011	11255	EITALAPSTMK
P63261	ACTG_HUMAN	Actin, cytoplasmic 2 OS=Homo sapiens GN=ACTG1 PE=1 SV=1	581.312	2	1160.61	-0.0008	11255	EITALAPSTMK
P63261	ACTG_HUMAN	Actin, cytoplasmic 2 OS=Homo sapiens GN=ACTG1 PE=1 SV=1	581.312	2	1160.61	-0.0006	11255	EITALAPSTMK
P63261	ACTG_HUMAN	Actin, cytoplasmic 2 OS=Homo sapiens GN=ACTG1 PE=1 SV=1	581.313	2	1160.61	-0.0005	11255	EITALAPSTMK
P63261	ACTG_HUMAN	Actin, cytoplasmic 2 OS=Homo sapiens GN=ACTG1 PE=1 SV=1	581.313	2	1160.61	-0.0003	11255	EITALAPSTMK
P63261	ACTG_HUMAN	Actin, cytoplasmic 2 OS=Homo sapiens GN=ACTG1 PE=1 SV=1	581.313	2	1160.61	0.0002	11255	EITALAPSTMK
P63261	ACTG_HUMAN	Actin, cytoplasmic 2 OS=Homo sapiens GN=ACTG1 PE=1 SV=1	581.313	2	1160.61	0.0007	11255	EITALAPSTMK
P63261	ACTG_HUMAN	Actin, cytoplasmic 2 OS=Homo sapiens GN=ACTG1 PE=1 SV=1	581.313	2	1160.61	0.0011	11255	EITALAPSTMK
P63261	ACTG_HUMAN	Actin, cytoplasmic 2 OS=Homo sapiens GN=ACTG1 PE=1 SV=1	581.313	2	1160.61	0.0014	11255	EITALAPSTMK
P63261	ACTG_HUMAN	Actin, cytoplasmic 2 OS=Homo sapiens GN=ACTG1 PE=1 SV=1	581.313	2	1160.61	0.0014	11255	EITALAPSTMK
P63261	ACTG_HUMAN	Actin, cytoplasmic 2 OS=Homo sapiens GN=ACTG1 PE=1 SV=1	581.314	2	1160.61	0.0024	11255	EITALAPSTMK
P63261	ACTG_HUMAN	Actin, cytoplasmic 2 OS=Homo sapiens GN=ACTG1 PE=1 SV=1	581.314	2	1160.61	0.0024	11255	EITALAPSTMK
P63261	ACTG_HUMAN	Actin, cytoplasmic 2 OS=Homo sapiens GN=ACTG1 PE=1 SV=1	581.314	2	1160.61	0.0025	11255	EITALAPSTMK
P63261	ACTG_HUMAN	Actin, cytoplasmic 2 OS=Homo sapiens GN=ACTG1 PE=1 SV=1	581.314	2	1160.61	0.003	11255	EITALAPSTMK
P63261	ACTG_HUMAN	Actin, cytoplasmic 2 OS=Homo sapiens GN=ACTG1 PE=1 SV=1	581.315	2	1160.62	0.0041	11255	EITALAPSTMK
P63261	ACTG_HUMAN	Actin, cytoplasmic 2 OS=Homo sapiens GN=ACTG1 PE=1 SV=1	581.315	2	1160.62	0.0049	11255	EITALAPSTMK
P63261	ACTG_HUMAN	Actin, cytoplasmic 2 OS=Homo sapiens GN=ACTG1 PE=1 SV=1	581.316	2	1160.62	0.0066	11255	EITALAPSTMK
P63261	ACTG_HUMAN	Actin, cytoplasmic 2 OS=Homo sapiens GN=ACTG1 PE=1 SV=1	581.316	2	1160.62	0.0068	11255	EITALAPSTMK
P63261	ACTG_HUMAN	Actin, cytoplasmic 2 OS=Homo sapiens GN=ACTG1 PE=1 SV=1	581.317	2	1160.62	0.0077	11255	EITALAPSTMK
P63261	ACTG_HUMAN	Actin, cytoplasmic 2 OS=Homo sapiens GN=ACTG1 PE=1 SV=1	581.317	2	1160.62	0.0079	11255	EITALAPSTMK
P63261	ACTG_HUMAN	Actin, cytoplasmic 2 OS=Homo sapiens GN=ACTG1 PE=1 SV=1	581.317	2	1160.62	0.008	11255	EITALAPSTMK
P63261	ACTG_HUMAN	Actin, cytoplasmic 2 OS=Homo sapiens GN=ACTG1 PE=1 SV=1	581.317	2	1160.62	0.0085	11255	EITALAPSTMK
P63261	ACTG_HUMAN	Actin, cytoplasmic 2 OS=Homo sapiens GN=ACTG1 PE=1 SV=1	581.317	2	1160.62	0.0086	11255	EITALAPSTMK
P63261	ACTG_HUMAN	Actin, cytoplasmic 2 OS=Homo sapiens GN=ACTG1 PE=1 SV=1	581.317	2	1160.62	0.0094	11255	EITALAPSTMK
P63261	ACTG_HUMAN	Actin, cytoplasmic 2 OS=Homo sapiens GN=ACTG1 PE=1 SV=1	581.318	2	1160.62	0.0108	11255	EITALAPSTMK
P63261	ACTG_HUMAN	Actin, cytoplasmic 2 OS=Homo sapiens GN=ACTG1 PE=1 SV=1	581.319	2	1160.62	0.0116	11255	EITALAPSTMK
P63261	ACTG_HUMAN	Actin, cytoplasmic 2 OS=Homo sapiens GN=ACTG1 PE=1 SV=1	586.289	2	1170.56	-0.0008	11255	HQGVMVGMGQK
P63261	ACTG_HUMAN	Actin, cytoplasmic 2 OS=Homo sapiens GN=ACTG1 PE=1 SV=1	586.29	2	1170.57	0.0027	11255	HQGVMVGMGQK
P63261	ACTG_HUMAN	Actin, cytoplasmic 2 OS=Homo sapiens GN=ACTG1 PE=1 SV=1	586.295	2	1170.58	0.0113	11255	HQGVMVGMGQK
P63261	ACTG_HUMAN	Actin, cytoplasmic 2 OS=Homo sapiens GN=ACTG1 PE=1 SV=1	586.295	2	1170.58	0.0114	11255	HQGVMVGMGQK
P63261	ACTG_HUMAN	Actin, cytoplasmic 2 OS=Homo sapiens GN=ACTG1 PE=1 SV=1	586.295	2	1170.58	0.0114	11255	HQGVMVGMGQK
P63261	ACTG_HUMAN	Actin, cytoplasmic 2 OS=Homo sapiens GN=ACTG1 PE=1 SV=1	586.295	2	1170.58	0.0115	11255	HQGVMVGMGQK
P63261	ACTG_HUMAN	Actin, cytoplasmic 2 OS=Homo sapiens GN=ACTG1 PE=1 SV=1	589.308	2	1176.6	-0.0056	11255	EITALAPSTMK
P63261	ACTG_HUMAN	Actin, cytoplasmic 2 OS=Homo sapiens GN=ACTG1 PE=1 SV=1	589.308	2	1176.6	-0.0046	11255	EITALAPSTMK
P63261	ACTG_HUMAN	Actin, cytoplasmic 2 OS=Homo sapiens GN=ACTG1 PE=1 SV=1	589.313	2	1176.61	0.0051	11255	EITALAPSTMK
P63261	ACTG_HUMAN	Actin, cytoplasmic 2 OS=Homo sapiens GN=ACTG1 PE=1 SV=1	589.314	2	1176.61	0.007	11255	EITALAPSTMK
P63261	ACTG_HUMAN	Actin, cytoplasmic 2 OS=Homo sapiens GN=ACTG1 PE=1 SV=1	589.314	2	1176.61	0.0077	11255	EITALAPSTMK
P63261	ACTG_HUMAN	Actin, cytoplasmic 2 OS=Homo sapiens GN=ACTG1 PE=1 SV=1	589.315	2	1176.62	0.0092	11255	EITALAPSTMK
P63261	ACTG_HUMAN	Actin, cytoplasmic 2 OS=Homo sapiens GN=ACTG1 PE=1 SV=1	589.315	2	1176.62	0.0094	11255	EITALAPSTMK
P63261	ACTG_HUMAN	Actin, cytoplasmic 2 OS=Homo sapiens GN=ACTG1 PE=1 SV=1	594.285	2	1186.56	-0.0032	11255	HQGVMVGMGQK
P63261	ACTG_HUMAN	Actin, cytoplasmic 2 OS=Homo sapiens GN=ACTG1 PE=1 SV=1	594.286	2	1186.56	-0.0018	11255	HQGVMVGMGQK
P63261	ACTG_HUMAN	Actin, cytoplasmic 2 OS=Homo sapiens GN=ACTG1 PE=1 SV=1	594.286	2	1186.56	-0.0012	11255	HQGVMVGMGQK
P63261	ACTG_HUMAN	Actin, cytoplasmic 2 OS=Homo sapiens GN=ACTG1 PE=1 SV=1	594.286	2	1186.56	-0.0011	11255	HQGVMVGMGQK
P63261	ACTG_HUMAN	Actin, cytoplasmic 2 OS=Homo sapiens GN=ACTG1 PE=1 SV=1	594.287	2	1186.56	0.0011	11255	HQGVMVGMGQK
P63261	ACTG_HUMAN	Actin, cytoplasmic 2 OS=Homo sapiens GN=ACTG1 PE=1 SV=1	594.287	2	1186.56	0.0014	11255	HQGVMVGMGQK
P63261	ACTG_HUMAN	Actin, cytoplasmic 2 OS=Homo sapiens GN=ACTG1 PE=1 SV=1	594.288	2	1186.56	0.0023	11255	HQGVMVGMGQK
P63261	ACTG_HUMAN	Actin, cytoplasmic 2 OS=Homo sapiens GN=ACTG1 PE=1 SV=1	594.289	2	1186.56	0.005	11255	HQGVMVGMGQK
P63261	ACTG_HUMAN	Actin, cytoplasmic 2 OS=Homo sapiens GN=ACTG1 PE=1 SV=1	594.29	2	1186.57	0.0065	11255	HQGVMVGMGQK
P63261	ACTG_HUMAN	Actin, cytoplasmic 2 OS=Homo sapiens GN=ACTG1 PE=1 SV=1	594.29	2	1186.57	0.0068	11255	HQGVMVGMGQK
P63261	ACTG_HUMAN	Actin, cytoplasmic 2 OS=Homo sapiens GN=ACTG1 PE=1 SV=1	599.761	2	1197.51	-0.0067	11255	DSYVGDEAQSK
P63261	ACTG_HUMAN	Actin, cytoplasmic 2 OS=Homo sapiens GN=ACTG1 PE=1 SV=1	599.762	2	1197.51	-0.0051	11255	DSYVGDEAQSK
P63261	ACTG_HUMAN	Actin, cytoplasmic 2 OS=Homo sapiens GN=ACTG1 PE=1 SV=1	599.762	2	1197.51	-0.0048	11255	DSYVGDEAQSK
P63261	ACTG_HUMAN	Actin, cytoplasmic 2 OS=Homo sapiens GN=ACTG1 PE=1 SV=1	599.762	2	1197.51	-0.0048	11255	DSYVGDEAQSK
P63261	ACTG_HUMAN	Actin, cytoplasmic 2 OS=Homo sapiens GN=ACTG1 PE=1 SV=1	599.763	2	1197.51	-0.0045	11255	DSYVGDEAQSK
P63261	ACTG_HUMAN	Actin, cytoplasmic 2 OS=Homo sapiens GN=ACTG1 PE=1 SV=1	599.763	2	1197.51	-0.0042	11255	DSYVGDEAQSK
P63261	ACTG_HUMAN	Actin, cytoplasmic 2 OS=Homo sapiens GN=ACTG1 PE=1 SV=1	599.763	2	1197.51	-0.0042	11255	DSYVGDEAQSK
P63261	ACTG_HUMAN	Actin, cytoplasmic 2 OS=Homo sapiens GN=ACTG1 PE=1 SV=1	599.763	2	1197.51	-0.004	11255	DSYVGDEAQSK
P63261	ACTG_HUMAN	Actin, cytoplasmic 2 OS=Homo sapiens GN=ACTG1 PE=1 SV=1	599.763	2	1197.51	-0.004	11255	DSYVGDEAQSK
P63261	ACTG_HUMAN	Actin, cytoplasmic 2 OS=Homo sapiens GN=ACTG1 PE=1 SV=1	599.763	2	1197.51	-0.0036	11255	DSYVGDEAQSK
P63261	ACTG_HUMAN	Actin, cytoplasmic 2 OS=Homo sapiens GN=ACTG1 PE=1 SV=1	599.763	2	1197.51	-0.0034	11255	DSYVGDEAQSK
P63261	ACTG_HUMAN	Actin, cytoplasmic 2 OS=Homo sapiens GN=ACTG1 PE=1 SV=1	599.763	2	1197.51	-0.0031	11255	DSYVGDEAQSK
P63261	ACTG_HUMAN	Actin, cytoplasmic 2 OS=Homo sapiens GN=ACTG1 PE=1 SV=1	599.763	2	1197.51	-0.0028	11255	DSYVGDEAQSK
P63261	ACTG_HUMAN	Actin, cytoplasmic 2 OS=Homo sapiens GN=ACTG1 PE=1 SV=1	599.764	2	1197.51	-0.0024	11255	DSYVGDEAQSK
P63261	ACTG_HUMAN	Actin, cytoplasmic 2 OS=Homo sapiens GN=ACTG1 PE=1 SV=1	599.764	2	1197.51	-0.0019	11255	DSYVGDEAQSK
P63261	ACTG_HUMAN	Actin, cytoplasmic 2 OS=Homo sapiens GN=ACTG1 PE=1 SV=1	599.764	2	1197.51	-0.0018	11255	DSYVGDEAQSK
P63261	ACTG_HUMAN	Actin, cytoplasmic 2 OS=Homo sapiens GN=ACTG1 PE=1 SV=1	599.765	2	1197.52	0.0003	11255	DSYVGDEAQSK
P63261	ACTG_HUMAN	Actin, cytoplasmic 2 OS=Homo sapiens GN=ACTG1 PE=1 SV=1	599.765	2	1197.52	0.0013	11255	DSYVGDEAQSK
P63261	ACTG_HUMAN	Actin, cytoplasmic 2 OS=Homo sapiens GN=ACTG1 PE=1 SV=1	599.767	2	1197.52	0.0039	11255	DSYVGDEAQSK
P63261	ACTG_HUMAN	Actin, cytoplasmic 2 OS=Homo sapiens GN=ACTG1 PE=1 SV=1	599.767	2	1197.52	0.0052	11255	DSYVGDEAQSK
P63261	ACTG_HUMAN	Actin, cytoplasmic 2 OS=Homo sapiens GN=ACTG1 PE=1 SV=1	599.769	2	1197.52	0.0075	11255	DSYVGDEAQSK
P63261	ACTG_HUMAN	Actin, cytoplasmic 2 OS=Homo sapiens GN=ACTG1 PE=1 SV=1	599.769	2	1197.52	0.0087	11255	DSYVGDEAQSK
P63261	ACTG_HUMAN	Actin, cytoplasmic 2 OS=Homo sapiens GN=ACTG1 PE=1 SV=1	599.77	2	1197.53	0.0103	11255	DSYVGDEAQSK
P63261	ACTG_HUMAN	Actin, cytoplasmic 2 OS=Homo sapiens GN=ACTG1 PE=1 SV=1	599.77	2	1197.53	0.0114	11255	DSYVGDEAQSK
P63261	ACTG_HUMAN	Actin, cytoplasmic 2 OS=Homo sapiens GN=ACTG1 PE=1 SV=1	602.281	2	1202.55	-0.0067	11255	HQGVMVGMGQK
P63261	ACTG_HUMAN	Actin, cytoplasmic 2 OS=Homo sapiens GN=ACTG1 PE=1 SV=1	709.898	2	1417.78	-0.0034	11255	EITALAPSTMKIK
P63261	ACTG_HUMAN	Actin, cytoplasmic 2 OS=Homo sapiens GN=ACTG1 PE=1 SV=1	494.924	3	1481.75	-0.0053	11255	EITALAPSTMKIK
P63261	ACTG_HUMAN	Actin, cytoplasmic 2 OS=Homo sapiens GN=ACTG1 PE=1 SV=1	494.931	3	1481.77	0.0135	11255	EITALAPSTMKIK
P63261	ACTG_HUMAN	Actin, cytoplasmic 2 OS=Homo sapiens GN=ACTG1 PE=1 SV=1	758.382	2	1514.75	0.0079	11255	IWHHTFYNELR
P63261	ACTG_HUMAN	Actin, cytoplasmic 2 OS=Homo sapiens GN=ACTG1 PE=1 SV=1	758.383	2	1514.75	0.0098	11255	IWHHTFYNELR
P63261	ACTG_HUMAN	Actin, cytoplasmic 2 OS=Homo sapiens GN=ACTG1 PE=1 SV=1	758.384	2	1514.75	0.0115	11255	IWHHTFYNELR
P63261	ACTG_HUMAN	Actin, cytoplasmic 2 OS=Homo sapiens GN=ACTG1 PE=1 SV=1	505.925	3	1514.75	0.0126	11255	IWHHTFYNELR
P63261	ACTG_HUMAN	Actin, cytoplasmic 2 OS=Homo sapiens GN=ACTG1 PE=1 SV=1	758.385	2	1514.75	0.0129	11255	IWHHTFYNELR
P63261	ACTG_HUMAN	Actin, cytoplasmic 2 OS=Homo sapiens GN=ACTG1 PE=1 SV=1	758.385	2	1514.76	0.0132	11255	IWHHTFYNELR
P63261	ACTG_HUMAN	Actin, cytoplasmic 2 OS=Homo sapiens GN=ACTG1 PE=1 SV=1	758.385	2	1514.76	0.0137	11255	IWHHTFYNELR
P63261	ACTG_HUMAN	Actin, cytoplasmic 2 OS=Homo sapiens GN=ACTG1 PE=1 SV=1	505.926	3	1514.76	0.0137	11255	IWHHTFYNELR
P63261	ACTG_HUMAN	Actin, cytoplasmic 2 OS=Homo sapiens GN=ACTG1 PE=1 SV=1	505.926	3	1514.76	0.0137	11255	IWHHTFYNELR
P63261	ACTG_HUMAN	Actin, cytoplasmic 2 OS=Homo sapiens GN=ACTG1 PE=1 SV=1	505.926	3	1514.76	0.0144	11255	IWHHTFYNELR
P63261	ACTG_HUMAN	Actin, cytoplasmic 2 OS=Homo sapiens GN=ACTG1 PE=1 SV=1	506.238	3	1515.69	-0.0045	11255	QEYDESGPSIVHR
P63261	ACTG_HUMAN	Actin, cytoplasmic 2 OS=Homo sapiens GN=ACTG1 PE=1 SV=1	506.238	3	1515.69	-0.004	11255	QEYDESGPSIVHR
P63261	ACTG_HUMAN	Actin, cytoplasmic 2 OS=Homo sapiens GN=ACTG1 PE=1 SV=1	506.238	3	1515.69	-0.0036	11255	QEYDESGPSIVHR
P63261	ACTG_HUMAN	Actin, cytoplasmic 2 OS=Homo sapiens GN=ACTG1 PE=1 SV=1	506.238	3	1515.69	-0.0034	11255	QEYDESGPSIVHR
P63261	ACTG_HUMAN	Actin, cytoplasmic 2 OS=Homo sapiens GN=ACTG1 PE=1 SV=1	506.238	3	1515.69	-0.0034	11255	QEYDESGPSIVHR
P63261	ACTG_HUMAN	Actin, cytoplasmic 2 OS=Homo sapiens GN=ACTG1 PE=1 SV=1	506.238	3	1515.69	-0.0026	11255	QEYDESGPSIVHR
P63261	ACTG_HUMAN	Actin, cytoplasmic 2 OS=Homo sapiens GN=ACTG1 PE=1 SV=1	506.238	3	1515.69	-0.0023	11255	QEYDESGPSIVHR
P63261	ACTG_HUMAN	Actin, cytoplasmic 2 OS=Homo sapiens GN=ACTG1 PE=1 SV=1	506.238	3	1515.69	-0.0018	11255	QEYDESGPSIVHR
P63261	ACTG_HUMAN	Actin, cytoplasmic 2 OS=Homo sapiens GN=ACTG1 PE=1 SV=1	506.239	3	1515.7	0.0001	11255	QEYDESGPSIVHR
P63261	ACTG_HUMAN	Actin, cytoplasmic 2 OS=Homo sapiens GN=ACTG1 PE=1 SV=1	506.24	3	1515.7	0.0027	11255	QEYDESGPSIVHR
P63261	ACTG_HUMAN	Actin, cytoplasmic 2 OS=Homo sapiens GN=ACTG1 PE=1 SV=1	506.24	3	1515.7	0.0029	11255	QEYDESGPSIVHR
P63261	ACTG_HUMAN	Actin, cytoplasmic 2 OS=Homo sapiens GN=ACTG1 PE=1 SV=1	506.241	3	1515.7	0.0046	11255	QEYDESGPSIVHR
P63261	ACTG_HUMAN	Actin, cytoplasmic 2 OS=Homo sapiens GN=ACTG1 PE=1 SV=1	758.86	2	1515.7	0.0096	11255	QEYDESGPSIVHR
P63261	ACTG_HUMAN	Actin, cytoplasmic 2 OS=Homo sapiens GN=ACTG1 PE=1 SV=1	758.86	2	1515.71	0.0102	11255	QEYDESGPSIVHR
P63261	ACTG_HUMAN	Actin, cytoplasmic 2 OS=Homo sapiens GN=ACTG1 PE=1 SV=1	758.861	2	1515.71	0.0118	11255	QEYDESGPSIVHR
P63261	ACTG_HUMAN	Actin, cytoplasmic 2 OS=Homo sapiens GN=ACTG1 PE=1 SV=1	758.861	2	1515.71	0.0121	11255	QEYDESGPSIVHR
P63261	ACTG_HUMAN	Actin, cytoplasmic 2 OS=Homo sapiens GN=ACTG1 PE=1 SV=1	758.861	2	1515.71	0.0125	11255	QEYDESGPSIVHR
P63261	ACTG_HUMAN	Actin, cytoplasmic 2 OS=Homo sapiens GN=ACTG1 PE=1 SV=1	506.244	3	1515.71	0.0142	11255	QEYDESGPSIVHR
P63261	ACTG_HUMAN	Actin, cytoplasmic 2 OS=Homo sapiens GN=ACTG1 PE=1 SV=1	506.244	3	1515.71	0.0144	11255	QEYDESGPSIVHR
P63261	ACTG_HUMAN	Actin, cytoplasmic 2 OS=Homo sapiens GN=ACTG1 PE=1 SV=1	590.927	3	1769.76	-0.0136	11255	DLTDYLMKILTER
P63261	ACTG_HUMAN	Actin, cytoplasmic 2 OS=Homo sapiens GN=ACTG1 PE=1 SV=1	895.944	2	1789.87	-0.0119	11255	SYELPDGQVITIGNER
P63261	ACTG_HUMAN	Actin, cytoplasmic 2 OS=Homo sapiens GN=ACTG1 PE=1 SV=1	895.944	2	1789.87	-0.0119	11255	SYELPDGQVITIGNER
P63261	ACTG_HUMAN	Actin, cytoplasmic 2 OS=Homo sapiens GN=ACTG1 PE=1 SV=1	895.944	2	1789.87	-0.0101	11255	SYELPDGQVITIGNER
P63261	ACTG_HUMAN	Actin, cytoplasmic 2 OS=Homo sapiens GN=ACTG1 PE=1 SV=1	895.944	2	1789.87	-0.0101	11255	SYELPDGQVITIGNER
P63261	ACTG_HUMAN	Actin, cytoplasmic 2 OS=Homo sapiens GN=ACTG1 PE=1 SV=1	895.945	2	1789.87	-0.0099	11255	SYELPDGQVITIGNER
P63261	ACTG_HUMAN	Actin, cytoplasmic 2 OS=Homo sapiens GN=ACTG1 PE=1 SV=1	895.945	2	1789.88	-0.0097	11255	SYELPDGQVITIGNER
P63261	ACTG_HUMAN	Actin, cytoplasmic 2 OS=Homo sapiens GN=ACTG1 PE=1 SV=1	895.945	2	1789.88	-0.0093	11255	SYELPDGQVITIGNER
P63261	ACTG_HUMAN	Actin, cytoplasmic 2 OS=Homo sapiens GN=ACTG1 PE=1 SV=1	895.945	2	1789.88	-0.009	11255	SYELPDGQVITIGNER
P63261	ACTG_HUMAN	Actin, cytoplasmic 2 OS=Homo sapiens GN=ACTG1 PE=1 SV=1	895.945	2	1789.88	-0.0084	11255	SYELPDGQVITIGNER
P63261	ACTG_HUMAN	Actin, cytoplasmic 2 OS=Homo sapiens GN=ACTG1 PE=1 SV=1	895.946	2	1789.88	-0.0075	11255	SYELPDGQVITIGNER
P63261	ACTG_HUMAN	Actin, cytoplasmic 2 OS=Homo sapiens GN=ACTG1 PE=1 SV=1	895.946	2	1789.88	-0.0075	11255	SYELPDGQVITIGNER
P63261	ACTG_HUMAN	Actin, cytoplasmic 2 OS=Homo sapiens GN=ACTG1 PE=1 SV=1	895.946	2	1789.88	-0.0071	11255	SYELPDGQVITIGNER
P63261	ACTG_HUMAN	Actin, cytoplasmic 2 OS=Homo sapiens GN=ACTG1 PE=1 SV=1	895.946	2	1789.88	-0.0068	11255	SYELPDGQVITIGNER
P63261	ACTG_HUMAN	Actin, cytoplasmic 2 OS=Homo sapiens GN=ACTG1 PE=1 SV=1	895.946	2	1789.88	-0.0068	11255	SYELPDGQVITIGNER
P63261	ACTG_HUMAN	Actin, cytoplasmic 2 OS=Homo sapiens GN=ACTG1 PE=1 SV=1	895.946	2	1789.88	-0.0065	11255	SYELPDGQVITIGNER
P63261	ACTG_HUMAN	Actin, cytoplasmic 2 OS=Homo sapiens GN=ACTG1 PE=1 SV=1	895.946	2	1789.88	-0.0064	11255	SYELPDGQVITIGNER
P63261	ACTG_HUMAN	Actin, cytoplasmic 2 OS=Homo sapiens GN=ACTG1 PE=1 SV=1	895.947	2	1789.88	-0.0062	11255	SYELPDGQVITIGNER
P63261	ACTG_HUMAN	Actin, cytoplasmic 2 OS=Homo sapiens GN=ACTG1 PE=1 SV=1	895.947	2	1789.88	-0.0057	11255	SYELPDGQVITIGNER
P63261	ACTG_HUMAN	Actin, cytoplasmic 2 OS=Homo sapiens GN=ACTG1 PE=1 SV=1	895.947	2	1789.88	-0.0053	11255	SYELPDGQVITIGNER
P63261	ACTG_HUMAN	Actin, cytoplasmic 2 OS=Homo sapiens GN=ACTG1 PE=1 SV=1	895.947	2	1789.88	-0.0051	11255	SYELPDGQVITIGNER
P63261	ACTG_HUMAN	Actin, cytoplasmic 2 OS=Homo sapiens GN=ACTG1 PE=1 SV=1	895.947	2	1789.88	-0.005	11255	SYELPDGQVITIGNER
P63261	ACTG_HUMAN	Actin, cytoplasmic 2 OS=Homo sapiens GN=ACTG1 PE=1 SV=1	895.947	2	1789.88	-0.005	11255	SYELPDGQVITIGNER
P63261	ACTG_HUMAN	Actin, cytoplasmic 2 OS=Homo sapiens GN=ACTG1 PE=1 SV=1	895.947	2	1789.88	-0.0049	11255	SYELPDGQVITIGNER
P63261	ACTG_HUMAN	Actin, cytoplasmic 2 OS=Homo sapiens GN=ACTG1 PE=1 SV=1	895.947	2	1789.88	-0.0048	11255	SYELPDGQVITIGNER
P63261	ACTG_HUMAN	Actin, cytoplasmic 2 OS=Homo sapiens GN=ACTG1 PE=1 SV=1	895.947	2	1789.88	-0.0048	11255	SYELPDGQVITIGNER
P63261	ACTG_HUMAN	Actin, cytoplasmic 2 OS=Homo sapiens GN=ACTG1 PE=1 SV=1	895.947	2	1789.88	-0.0045	11255	SYELPDGQVITIGNER
P63261	ACTG_HUMAN	Actin, cytoplasmic 2 OS=Homo sapiens GN=ACTG1 PE=1 SV=1	895.947	2	1789.88	-0.0043	11255	SYELPDGQVITIGNER
P63261	ACTG_HUMAN	Actin, cytoplasmic 2 OS=Homo sapiens GN=ACTG1 PE=1 SV=1	895.947	2	1789.88	-0.0042	11255	SYELPDGQVITIGNER
P63261	ACTG_HUMAN	Actin, cytoplasmic 2 OS=Homo sapiens GN=ACTG1 PE=1 SV=1	895.948	2	1789.88	-0.0039	11255	SYELPDGQVITIGNER
P63261	ACTG_HUMAN	Actin, cytoplasmic 2 OS=Homo sapiens GN=ACTG1 PE=1 SV=1	895.948	2	1789.88	-0.0039	11255	SYELPDGQVITIGNER
P63261	ACTG_HUMAN	Actin, cytoplasmic 2 OS=Homo sapiens GN=ACTG1 PE=1 SV=1	895.948	2	1789.88	-0.0037	11255	SYELPDGQVITIGNER
P63261	ACTG_HUMAN	Actin, cytoplasmic 2 OS=Homo sapiens GN=ACTG1 PE=1 SV=1	895.948	2	1789.88	-0.0029	11255	SYELPDGQVITIGNER
P63261	ACTG_HUMAN	Actin, cytoplasmic 2 OS=Homo sapiens GN=ACTG1 PE=1 SV=1	895.948	2	1789.88	-0.0029	11255	SYELPDGQVITIGNER
P63261	ACTG_HUMAN	Actin, cytoplasmic 2 OS=Homo sapiens GN=ACTG1 PE=1 SV=1	895.948	2	1789.88	-0.0028	11255	SYELPDGQVITIGNER
P63261	ACTG_HUMAN	Actin, cytoplasmic 2 OS=Homo sapiens GN=ACTG1 PE=1 SV=1	895.948	2	1789.88	-0.0025	11255	SYELPDGQVITIGNER
P63261	ACTG_HUMAN	Actin, cytoplasmic 2 OS=Homo sapiens GN=ACTG1 PE=1 SV=1	895.948	2	1789.88	-0.0025	11255	SYELPDGQVITIGNER
P63261	ACTG_HUMAN	Actin, cytoplasmic 2 OS=Homo sapiens GN=ACTG1 PE=1 SV=1	895.949	2	1789.88	-0.0016	11255	SYELPDGQVITIGNER
P63261	ACTG_HUMAN	Actin, cytoplasmic 2 OS=Homo sapiens GN=ACTG1 PE=1 SV=1	895.949	2	1789.88	-0.0015	11255	SYELPDGQVITIGNER
P63261	ACTG_HUMAN	Actin, cytoplasmic 2 OS=Homo sapiens GN=ACTG1 PE=1 SV=1	895.949	2	1789.88	-0.0006	11255	SYELPDGQVITIGNER
P63261	ACTG_HUMAN	Actin, cytoplasmic 2 OS=Homo sapiens GN=ACTG1 PE=1 SV=1	895.952	2	1789.89	0.0052	11255	SYELPDGQVITIGNER
P63261	ACTG_HUMAN	Actin, cytoplasmic 2 OS=Homo sapiens GN=ACTG1 PE=1 SV=1	895.953	2	1789.89	0.0063	11255	SYELPDGQVITIGNER
P63261	ACTG_HUMAN	Actin, cytoplasmic 2 OS=Homo sapiens GN=ACTG1 PE=1 SV=1	895.953	2	1789.89	0.0073	11255	SYELPDGQVITIGNER
P63261	ACTG_HUMAN	Actin, cytoplasmic 2 OS=Homo sapiens GN=ACTG1 PE=1 SV=1	895.954	2	1789.89	0.0096	11255	SYELPDGQVITIGNER
P63261	ACTG_HUMAN	Actin, cytoplasmic 2 OS=Homo sapiens GN=ACTG1 PE=1 SV=1	895.956	2	1789.9	0.0137	11255	SYELPDGQVITIGNER
P63261	ACTG_HUMAN	Actin, cytoplasmic 2 OS=Homo sapiens GN=ACTG1 PE=1 SV=1	895.957	2	1789.9	0.0138	11255	SYELPDGQVITIGNER
P63261	ACTG_HUMAN	Actin, cytoplasmic 2 OS=Homo sapiens GN=ACTG1 PE=1 SV=1	895.957	2	1789.9	0.0143	11255	SYELPDGQVITIGNER
P63261	ACTG_HUMAN	Actin, cytoplasmic 2 OS=Homo sapiens GN=ACTG1 PE=1 SV=1	895.958	2	1789.9	0.0177	11255	SYELPDGQVITIGNER
P63261	ACTG_HUMAN	Actin, cytoplasmic 2 OS=Homo sapiens GN=ACTG1 PE=1 SV=1	652.023	3	1953.05	-0.0114	11255	VAPEEHPVLLTEAPLNPK
P63261	ACTG_HUMAN	Actin, cytoplasmic 2 OS=Homo sapiens GN=ACTG1 PE=1 SV=1	652.023	3	1953.05	-0.0092	11255	VAPEEHPVLLTEAPLNPK
P63261	ACTG_HUMAN	Actin, cytoplasmic 2 OS=Homo sapiens GN=ACTG1 PE=1 SV=1	652.023	3	1953.05	-0.0088	11255	VAPEEHPVLLTEAPLNPK
P63261	ACTG_HUMAN	Actin, cytoplasmic 2 OS=Homo sapiens GN=ACTG1 PE=1 SV=1	652.023	3	1953.05	-0.0086	11255	VAPEEHPVLLTEAPLNPK
P63261	ACTG_HUMAN	Actin, cytoplasmic 2 OS=Homo sapiens GN=ACTG1 PE=1 SV=1	652.024	3	1953.05	-0.0071	11255	VAPEEHPVLLTEAPLNPK
P63261	ACTG_HUMAN	Actin, cytoplasmic 2 OS=Homo sapiens GN=ACTG1 PE=1 SV=1	652.024	3	1953.05	-0.0066	11255	VAPEEHPVLLTEAPLNPK
P63261	ACTG_HUMAN	Actin, cytoplasmic 2 OS=Homo sapiens GN=ACTG1 PE=1 SV=1	652.024	3	1953.05	-0.0064	11255	VAPEEHPVLLTEAPLNPK
P63261	ACTG_HUMAN	Actin, cytoplasmic 2 OS=Homo sapiens GN=ACTG1 PE=1 SV=1	652.024	3	1953.05	-0.0064	11255	VAPEEHPVLLTEAPLNPK
P63261	ACTG_HUMAN	Actin, cytoplasmic 2 OS=Homo sapiens GN=ACTG1 PE=1 SV=1	652.024	3	1953.05	-0.0062	11255	VAPEEHPVLLTEAPLNPK
P63261	ACTG_HUMAN	Actin, cytoplasmic 2 OS=Homo sapiens GN=ACTG1 PE=1 SV=1	652.024	3	1953.05	-0.0062	11255	VAPEEHPVLLTEAPLNPK
P63261	ACTG_HUMAN	Actin, cytoplasmic 2 OS=Homo sapiens GN=ACTG1 PE=1 SV=1	652.024	3	1953.05	-0.0062	11255	VAPEEHPVLLTEAPLNPK
P63261	ACTG_HUMAN	Actin, cytoplasmic 2 OS=Homo sapiens GN=ACTG1 PE=1 SV=1	652.024	3	1953.05	-0.0059	11255	VAPEEHPVLLTEAPLNPK
P63261	ACTG_HUMAN	Actin, cytoplasmic 2 OS=Homo sapiens GN=ACTG1 PE=1 SV=1	652.024	3	1953.05	-0.0059	11255	VAPEEHPVLLTEAPLNPK
P63261	ACTG_HUMAN	Actin, cytoplasmic 2 OS=Homo sapiens GN=ACTG1 PE=1 SV=1	652.025	3	1953.05	-0.0051	11255	VAPEEHPVLLTEAPLNPK
P63261	ACTG_HUMAN	Actin, cytoplasmic 2 OS=Homo sapiens GN=ACTG1 PE=1 SV=1	652.025	3	1953.05	-0.0051	11255	VAPEEHPVLLTEAPLNPK
P63261	ACTG_HUMAN	Actin, cytoplasmic 2 OS=Homo sapiens GN=ACTG1 PE=1 SV=1	652.025	3	1953.05	-0.0049	11255	VAPEEHPVLLTEAPLNPK
P63261	ACTG_HUMAN	Actin, cytoplasmic 2 OS=Homo sapiens GN=ACTG1 PE=1 SV=1	652.025	3	1953.05	-0.0049	11255	VAPEEHPVLLTEAPLNPK
P63261	ACTG_HUMAN	Actin, cytoplasmic 2 OS=Homo sapiens GN=ACTG1 PE=1 SV=1	652.025	3	1953.05	-0.0048	11255	VAPEEHPVLLTEAPLNPK
P63261	ACTG_HUMAN	Actin, cytoplasmic 2 OS=Homo sapiens GN=ACTG1 PE=1 SV=1	652.025	3	1953.05	-0.0044	11255	VAPEEHPVLLTEAPLNPK
P63261	ACTG_HUMAN	Actin, cytoplasmic 2 OS=Homo sapiens GN=ACTG1 PE=1 SV=1	652.025	3	1953.05	-0.0042	11255	VAPEEHPVLLTEAPLNPK
P63261	ACTG_HUMAN	Actin, cytoplasmic 2 OS=Homo sapiens GN=ACTG1 PE=1 SV=1	652.025	3	1953.05	-0.004	11255	VAPEEHPVLLTEAPLNPK
P63261	ACTG_HUMAN	Actin, cytoplasmic 2 OS=Homo sapiens GN=ACTG1 PE=1 SV=1	652.025	3	1953.05	-0.004	11255	VAPEEHPVLLTEAPLNPK
P63261	ACTG_HUMAN	Actin, cytoplasmic 2 OS=Homo sapiens GN=ACTG1 PE=1 SV=1	652.025	3	1953.05	-0.0039	11255	VAPEEHPVLLTEAPLNPK
P63261	ACTG_HUMAN	Actin, cytoplasmic 2 OS=Homo sapiens GN=ACTG1 PE=1 SV=1	652.025	3	1953.05	-0.0033	11255	VAPEEHPVLLTEAPLNPK
P63261	ACTG_HUMAN	Actin, cytoplasmic 2 OS=Homo sapiens GN=ACTG1 PE=1 SV=1	652.025	3	1953.05	-0.0033	11255	VAPEEHPVLLTEAPLNPK
P63261	ACTG_HUMAN	Actin, cytoplasmic 2 OS=Homo sapiens GN=ACTG1 PE=1 SV=1	652.025	3	1953.05	-0.0026	11255	VAPEEHPVLLTEAPLNPK
P63261	ACTG_HUMAN	Actin, cytoplasmic 2 OS=Homo sapiens GN=ACTG1 PE=1 SV=1	652.025	3	1953.05	-0.0024	11255	VAPEEHPVLLTEAPLNPK
P63261	ACTG_HUMAN	Actin, cytoplasmic 2 OS=Homo sapiens GN=ACTG1 PE=1 SV=1	652.026	3	1953.06	-0.0007	11255	VAPEEHPVLLTEAPLNPK
P63261	ACTG_HUMAN	Actin, cytoplasmic 2 OS=Homo sapiens GN=ACTG1 PE=1 SV=1	652.026	3	1953.06	0.0002	11255	VAPEEHPVLLTEAPLNPK
P63261	ACTG_HUMAN	Actin, cytoplasmic 2 OS=Homo sapiens GN=ACTG1 PE=1 SV=1	652.027	3	1953.06	0.0005	11255	VAPEEHPVLLTEAPLNPK
P63261	ACTG_HUMAN	Actin, cytoplasmic 2 OS=Homo sapiens GN=ACTG1 PE=1 SV=1	652.027	3	1953.06	0.0033	11255	VAPEEHPVLLTEAPLNPK
P63261	ACTG_HUMAN	Actin, cytoplasmic 2 OS=Homo sapiens GN=ACTG1 PE=1 SV=1	652.028	3	1953.06	0.0035	11255	VAPEEHPVLLTEAPLNPK
P63261	ACTG_HUMAN	Actin, cytoplasmic 2 OS=Homo sapiens GN=ACTG1 PE=1 SV=1	977.543	2	1953.07	0.0134	11255	VAPEEHPVLLTEAPLNPK
P63261	ACTG_HUMAN	Actin, cytoplasmic 2 OS=Homo sapiens GN=ACTG1 PE=1 SV=1	652.031	3	1953.07	0.0139	11255	VAPEEHPVLLTEAPLNPK
P63261	ACTG_HUMAN	Actin, cytoplasmic 2 OS=Homo sapiens GN=ACTG1 PE=1 SV=1	652.031	3	1953.07	0.0145	11255	VAPEEHPVLLTEAPLNPK
P63261	ACTG_HUMAN	Actin, cytoplasmic 2 OS=Homo sapiens GN=ACTG1 PE=1 SV=1	977.543	2	1953.07	0.0145	11255	VAPEEHPVLLTEAPLNPK
P63261	ACTG_HUMAN	Actin, cytoplasmic 2 OS=Homo sapiens GN=ACTG1 PE=1 SV=1	977.543	2	1953.07	0.0154	11255	VAPEEHPVLLTEAPLNPK
P63261	ACTG_HUMAN	Actin, cytoplasmic 2 OS=Homo sapiens GN=ACTG1 PE=1 SV=1	977.544	2	1953.07	0.0159	11255	VAPEEHPVLLTEAPLNPK
P63261	ACTG_HUMAN	Actin, cytoplasmic 2 OS=Homo sapiens GN=ACTG1 PE=1 SV=1	977.544	2	1953.07	0.0163	11255	VAPEEHPVLLTEAPLNPK
P63261	ACTG_HUMAN	Actin, cytoplasmic 2 OS=Homo sapiens GN=ACTG1 PE=1 SV=1	977.544	2	1953.07	0.0169	11255	VAPEEHPVLLTEAPLNPK
P63261	ACTG_HUMAN	Actin, cytoplasmic 2 OS=Homo sapiens GN=ACTG1 PE=1 SV=1	977.544	2	1953.07	0.0171	11255	VAPEEHPVLLTEAPLNPK
P63261	ACTG_HUMAN	Actin, cytoplasmic 2 OS=Homo sapiens GN=ACTG1 PE=1 SV=1	977.545	2	1953.08	0.0188	11255	VAPEEHPVLLTEAPLNPK
P63261	ACTG_HUMAN	Actin, cytoplasmic 2 OS=Homo sapiens GN=ACTG1 PE=1 SV=1	977.545	2	1953.08	0.0191	11255	VAPEEHPVLLTEAPLNPK
P63261	ACTG_HUMAN	Actin, cytoplasmic 2 OS=Homo sapiens GN=ACTG1 PE=1 SV=1	678.681	3	2033.02	-0.0031	11255	VAPEEHPVLLTEAPLNPK
P63261	ACTG_HUMAN	Actin, cytoplasmic 2 OS=Homo sapiens GN=ACTG1 PE=1 SV=1	1108.03	2	2214.05	-0.013	11255	DLYANTVLSGGTTMYPGIADR
P63261	ACTG_HUMAN	Actin, cytoplasmic 2 OS=Homo sapiens GN=ACTG1 PE=1 SV=1	1108.03	2	2214.05	-0.0125	11255	DLYANTVLSGGTTMYPGIADR
P63261	ACTG_HUMAN	Actin, cytoplasmic 2 OS=Homo sapiens GN=ACTG1 PE=1 SV=1	1108.03	2	2214.05	-0.0121	11255	DLYANTVLSGGTTMYPGIADR
P63261	ACTG_HUMAN	Actin, cytoplasmic 2 OS=Homo sapiens GN=ACTG1 PE=1 SV=1	1108.03	2	2214.05	-0.0116	11255	DLYANTVLSGGTTMYPGIADR
P63261	ACTG_HUMAN	Actin, cytoplasmic 2 OS=Homo sapiens GN=ACTG1 PE=1 SV=1	1108.03	2	2214.05	-0.0106	11255	DLYANTVLSGGTTMYPGIADR
P63261	ACTG_HUMAN	Actin, cytoplasmic 2 OS=Homo sapiens GN=ACTG1 PE=1 SV=1	1108.03	2	2214.05	-0.0106	11255	DLYANTVLSGGTTMYPGIADR
P63261	ACTG_HUMAN	Actin, cytoplasmic 2 OS=Homo sapiens GN=ACTG1 PE=1 SV=1	1108.03	2	2214.05	-0.0096	11255	DLYANTVLSGGTTMYPGIADR
P63261	ACTG_HUMAN	Actin, cytoplasmic 2 OS=Homo sapiens GN=ACTG1 PE=1 SV=1	1108.03	2	2214.05	-0.0096	11255	DLYANTVLSGGTTMYPGIADR
P63261	ACTG_HUMAN	Actin, cytoplasmic 2 OS=Homo sapiens GN=ACTG1 PE=1 SV=1	1108.03	2	2214.05	-0.0089	11255	DLYANTVLSGGTTMYPGIADR
P63261	ACTG_HUMAN	Actin, cytoplasmic 2 OS=Homo sapiens GN=ACTG1 PE=1 SV=1	1108.03	2	2214.05	-0.0089	11255	DLYANTVLSGGTTMYPGIADR
P63261	ACTG_HUMAN	Actin, cytoplasmic 2 OS=Homo sapiens GN=ACTG1 PE=1 SV=1	1108.03	2	2214.05	-0.0089	11255	DLYANTVLSGGTTMYPGIADR
P63261	ACTG_HUMAN	Actin, cytoplasmic 2 OS=Homo sapiens GN=ACTG1 PE=1 SV=1	1108.03	2	2214.05	-0.0084	11255	DLYANTVLSGGTTMYPGIADR
P63261	ACTG_HUMAN	Actin, cytoplasmic 2 OS=Homo sapiens GN=ACTG1 PE=1 SV=1	1108.03	2	2214.05	-0.0084	11255	DLYANTVLSGGTTMYPGIADR
P63261	ACTG_HUMAN	Actin, cytoplasmic 2 OS=Homo sapiens GN=ACTG1 PE=1 SV=1	1108.03	2	2214.05	-0.0079	11255	DLYANTVLSGGTTMYPGIADR
P63261	ACTG_HUMAN	Actin, cytoplasmic 2 OS=Homo sapiens GN=ACTG1 PE=1 SV=1	1108.03	2	2214.05	-0.0079	11255	DLYANTVLSGGTTMYPGIADR
P63261	ACTG_HUMAN	Actin, cytoplasmic 2 OS=Homo sapiens GN=ACTG1 PE=1 SV=1	1108.03	2	2214.05	-0.0077	11255	DLYANTVLSGGTTMYPGIADR
P63261	ACTG_HUMAN	Actin, cytoplasmic 2 OS=Homo sapiens GN=ACTG1 PE=1 SV=1	1108.03	2	2214.05	-0.0077	11255	DLYANTVLSGGTTMYPGIADR
P63261	ACTG_HUMAN	Actin, cytoplasmic 2 OS=Homo sapiens GN=ACTG1 PE=1 SV=1	1108.03	2	2214.06	-0.0074	11255	DLYANTVLSGGTTMYPGIADR
P63261	ACTG_HUMAN	Actin, cytoplasmic 2 OS=Homo sapiens GN=ACTG1 PE=1 SV=1	1108.04	2	2214.06	-0.0072	11255	DLYANTVLSGGTTMYPGIADR
P63261	ACTG_HUMAN	Actin, cytoplasmic 2 OS=Homo sapiens GN=ACTG1 PE=1 SV=1	1108.04	2	2214.06	-0.0072	11255	DLYANTVLSGGTTMYPGIADR
P63261	ACTG_HUMAN	Actin, cytoplasmic 2 OS=Homo sapiens GN=ACTG1 PE=1 SV=1	1108.04	2	2214.06	-0.0072	11255	DLYANTVLSGGTTMYPGIADR
P63261	ACTG_HUMAN	Actin, cytoplasmic 2 OS=Homo sapiens GN=ACTG1 PE=1 SV=1	1108.04	2	2214.06	-0.0072	11255	DLYANTVLSGGTTMYPGIADR
P63261	ACTG_HUMAN	Actin, cytoplasmic 2 OS=Homo sapiens GN=ACTG1 PE=1 SV=1	1108.04	2	2214.06	-0.0069	11255	DLYANTVLSGGTTMYPGIADR
P63261	ACTG_HUMAN	Actin, cytoplasmic 2 OS=Homo sapiens GN=ACTG1 PE=1 SV=1	1108.04	2	2214.06	-0.0069	11255	DLYANTVLSGGTTMYPGIADR
P63261	ACTG_HUMAN	Actin, cytoplasmic 2 OS=Homo sapiens GN=ACTG1 PE=1 SV=1	1108.04	2	2214.06	-0.0069	11255	DLYANTVLSGGTTMYPGIADR
P63261	ACTG_HUMAN	Actin, cytoplasmic 2 OS=Homo sapiens GN=ACTG1 PE=1 SV=1	1108.04	2	2214.06	-0.0069	11255	DLYANTVLSGGTTMYPGIADR
P63261	ACTG_HUMAN	Actin, cytoplasmic 2 OS=Homo sapiens GN=ACTG1 PE=1 SV=1	1108.04	2	2214.06	-0.0069	11255	DLYANTVLSGGTTMYPGIADR
P63261	ACTG_HUMAN	Actin, cytoplasmic 2 OS=Homo sapiens GN=ACTG1 PE=1 SV=1	1108.04	2	2214.06	-0.0069	11255	DLYANTVLSGGTTMYPGIADR
P63261	ACTG_HUMAN	Actin, cytoplasmic 2 OS=Homo sapiens GN=ACTG1 PE=1 SV=1	1108.04	2	2214.06	-0.0067	11255	DLYANTVLSGGTTMYPGIADR
P63261	ACTG_HUMAN	Actin, cytoplasmic 2 OS=Homo sapiens GN=ACTG1 PE=1 SV=1	1108.04	2	2214.06	-0.0067	11255	DLYANTVLSGGTTMYPGIADR
P63261	ACTG_HUMAN	Actin, cytoplasmic 2 OS=Homo sapiens GN=ACTG1 PE=1 SV=1	1108.04	2	2214.06	-0.0064	11255	DLYANTVLSGGTTMYPGIADR
P63261	ACTG_HUMAN	Actin, cytoplasmic 2 OS=Homo sapiens GN=ACTG1 PE=1 SV=1	1108.04	2	2214.06	-0.0064	11255	DLYANTVLSGGTTMYPGIADR
P63261	ACTG_HUMAN	Actin, cytoplasmic 2 OS=Homo sapiens GN=ACTG1 PE=1 SV=1	1108.04	2	2214.06	-0.0064	11255	DLYANTVLSGGTTMYPGIADR
P63261	ACTG_HUMAN	Actin, cytoplasmic 2 OS=Homo sapiens GN=ACTG1 PE=1 SV=1	1108.04	2	2214.06	-0.0064	11255	DLYANTVLSGGTTMYPGIADR
P63261	ACTG_HUMAN	Actin, cytoplasmic 2 OS=Homo sapiens GN=ACTG1 PE=1 SV=1	1108.04	2	2214.06	-0.0064	11255	DLYANTVLSGGTTMYPGIADR
P63261	ACTG_HUMAN	Actin, cytoplasmic 2 OS=Homo sapiens GN=ACTG1 PE=1 SV=1	1108.04	2	2214.06	-0.0062	11255	DLYANTVLSGGTTMYPGIADR
P63261	ACTG_HUMAN	Actin, cytoplasmic 2 OS=Homo sapiens GN=ACTG1 PE=1 SV=1	1108.04	2	2214.06	-0.0062	11255	DLYANTVLSGGTTMYPGIADR
P63261	ACTG_HUMAN	Actin, cytoplasmic 2 OS=Homo sapiens GN=ACTG1 PE=1 SV=1	1108.04	2	2214.06	-0.0062	11255	DLYANTVLSGGTTMYPGIADR
P63261	ACTG_HUMAN	Actin, cytoplasmic 2 OS=Homo sapiens GN=ACTG1 PE=1 SV=1	1108.04	2	2214.06	-0.0062	11255	DLYANTVLSGGTTMYPGIADR
P63261	ACTG_HUMAN	Actin, cytoplasmic 2 OS=Homo sapiens GN=ACTG1 PE=1 SV=1	1108.04	2	2214.06	-0.0062	11255	DLYANTVLSGGTTMYPGIADR
P63261	ACTG_HUMAN	Actin, cytoplasmic 2 OS=Homo sapiens GN=ACTG1 PE=1 SV=1	1108.04	2	2214.06	-0.0062	11255	DLYANTVLSGGTTMYPGIADR
P63261	ACTG_HUMAN	Actin, cytoplasmic 2 OS=Homo sapiens GN=ACTG1 PE=1 SV=1	1108.04	2	2214.06	-0.0062	11255	DLYANTVLSGGTTMYPGIADR
P63261	ACTG_HUMAN	Actin, cytoplasmic 2 OS=Homo sapiens GN=ACTG1 PE=1 SV=1	1108.04	2	2214.06	-0.0062	11255	DLYANTVLSGGTTMYPGIADR
P63261	ACTG_HUMAN	Actin, cytoplasmic 2 OS=Homo sapiens GN=ACTG1 PE=1 SV=1	1108.04	2	2214.06	-0.006	11255	DLYANTVLSGGTTMYPGIADR
P63261	ACTG_HUMAN	Actin, cytoplasmic 2 OS=Homo sapiens GN=ACTG1 PE=1 SV=1	1108.04	2	2214.06	-0.006	11255	DLYANTVLSGGTTMYPGIADR
P63261	ACTG_HUMAN	Actin, cytoplasmic 2 OS=Homo sapiens GN=ACTG1 PE=1 SV=1	1108.04	2	2214.06	-0.0057	11255	DLYANTVLSGGTTMYPGIADR
P63261	ACTG_HUMAN	Actin, cytoplasmic 2 OS=Homo sapiens GN=ACTG1 PE=1 SV=1	1108.04	2	2214.06	-0.0057	11255	DLYANTVLSGGTTMYPGIADR
P63261	ACTG_HUMAN	Actin, cytoplasmic 2 OS=Homo sapiens GN=ACTG1 PE=1 SV=1	1108.04	2	2214.06	-0.0057	11255	DLYANTVLSGGTTMYPGIADR
P63261	ACTG_HUMAN	Actin, cytoplasmic 2 OS=Homo sapiens GN=ACTG1 PE=1 SV=1	1108.04	2	2214.06	-0.0057	11255	DLYANTVLSGGTTMYPGIADR
P63261	ACTG_HUMAN	Actin, cytoplasmic 2 OS=Homo sapiens GN=ACTG1 PE=1 SV=1	1108.04	2	2214.06	-0.0057	11255	DLYANTVLSGGTTMYPGIADR
P63261	ACTG_HUMAN	Actin, cytoplasmic 2 OS=Homo sapiens GN=ACTG1 PE=1 SV=1	1108.04	2	2214.06	-0.0055	11255	DLYANTVLSGGTTMYPGIADR
P63261	ACTG_HUMAN	Actin, cytoplasmic 2 OS=Homo sapiens GN=ACTG1 PE=1 SV=1	1108.04	2	2214.06	-0.0055	11255	DLYANTVLSGGTTMYPGIADR
P63261	ACTG_HUMAN	Actin, cytoplasmic 2 OS=Homo sapiens GN=ACTG1 PE=1 SV=1	1108.04	2	2214.06	-0.0055	11255	DLYANTVLSGGTTMYPGIADR
P63261	ACTG_HUMAN	Actin, cytoplasmic 2 OS=Homo sapiens GN=ACTG1 PE=1 SV=1	1108.04	2	2214.06	-0.0055	11255	DLYANTVLSGGTTMYPGIADR
P63261	ACTG_HUMAN	Actin, cytoplasmic 2 OS=Homo sapiens GN=ACTG1 PE=1 SV=1	1108.04	2	2214.06	-0.0055	11255	DLYANTVLSGGTTMYPGIADR
P63261	ACTG_HUMAN	Actin, cytoplasmic 2 OS=Homo sapiens GN=ACTG1 PE=1 SV=1	1108.04	2	2214.06	-0.0055	11255	DLYANTVLSGGTTMYPGIADR
P63261	ACTG_HUMAN	Actin, cytoplasmic 2 OS=Homo sapiens GN=ACTG1 PE=1 SV=1	1108.04	2	2214.06	-0.0055	11255	DLYANTVLSGGTTMYPGIADR
P63261	ACTG_HUMAN	Actin, cytoplasmic 2 OS=Homo sapiens GN=ACTG1 PE=1 SV=1	1108.04	2	2214.06	-0.0052	11255	DLYANTVLSGGTTMYPGIADR
P63261	ACTG_HUMAN	Actin, cytoplasmic 2 OS=Homo sapiens GN=ACTG1 PE=1 SV=1	1108.04	2	2214.06	-0.0052	11255	DLYANTVLSGGTTMYPGIADR
P63261	ACTG_HUMAN	Actin, cytoplasmic 2 OS=Homo sapiens GN=ACTG1 PE=1 SV=1	1108.04	2	2214.06	-0.0052	11255	DLYANTVLSGGTTMYPGIADR
P63261	ACTG_HUMAN	Actin, cytoplasmic 2 OS=Homo sapiens GN=ACTG1 PE=1 SV=1	1108.04	2	2214.06	-0.0052	11255	DLYANTVLSGGTTMYPGIADR
P63261	ACTG_HUMAN	Actin, cytoplasmic 2 OS=Homo sapiens GN=ACTG1 PE=1 SV=1	1108.04	2	2214.06	-0.005	11255	DLYANTVLSGGTTMYPGIADR
P63261	ACTG_HUMAN	Actin, cytoplasmic 2 OS=Homo sapiens GN=ACTG1 PE=1 SV=1	1108.04	2	2214.06	-0.005	11255	DLYANTVLSGGTTMYPGIADR
P63261	ACTG_HUMAN	Actin, cytoplasmic 2 OS=Homo sapiens GN=ACTG1 PE=1 SV=1	1108.04	2	2214.06	-0.005	11255	DLYANTVLSGGTTMYPGIADR
P63261	ACTG_HUMAN	Actin, cytoplasmic 2 OS=Homo sapiens GN=ACTG1 PE=1 SV=1	1108.04	2	2214.06	-0.005	11255	DLYANTVLSGGTTMYPGIADR
P63261	ACTG_HUMAN	Actin, cytoplasmic 2 OS=Homo sapiens GN=ACTG1 PE=1 SV=1	1108.04	2	2214.06	-0.005	11255	DLYANTVLSGGTTMYPGIADR
P63261	ACTG_HUMAN	Actin, cytoplasmic 2 OS=Homo sapiens GN=ACTG1 PE=1 SV=1	1108.04	2	2214.06	-0.005	11255	DLYANTVLSGGTTMYPGIADR
P63261	ACTG_HUMAN	Actin, cytoplasmic 2 OS=Homo sapiens GN=ACTG1 PE=1 SV=1	1108.04	2	2214.06	-0.0047	11255	DLYANTVLSGGTTMYPGIADR
P63261	ACTG_HUMAN	Actin, cytoplasmic 2 OS=Homo sapiens GN=ACTG1 PE=1 SV=1	1108.04	2	2214.06	-0.0047	11255	DLYANTVLSGGTTMYPGIADR
P63261	ACTG_HUMAN	Actin, cytoplasmic 2 OS=Homo sapiens GN=ACTG1 PE=1 SV=1	1108.04	2	2214.06	-0.0045	11255	DLYANTVLSGGTTMYPGIADR
P63261	ACTG_HUMAN	Actin, cytoplasmic 2 OS=Homo sapiens GN=ACTG1 PE=1 SV=1	1108.04	2	2214.06	-0.0045	11255	DLYANTVLSGGTTMYPGIADR
P63261	ACTG_HUMAN	Actin, cytoplasmic 2 OS=Homo sapiens GN=ACTG1 PE=1 SV=1	1108.04	2	2214.06	-0.0045	11255	DLYANTVLSGGTTMYPGIADR
P63261	ACTG_HUMAN	Actin, cytoplasmic 2 OS=Homo sapiens GN=ACTG1 PE=1 SV=1	1108.04	2	2214.06	-0.0045	11255	DLYANTVLSGGTTMYPGIADR
P63261	ACTG_HUMAN	Actin, cytoplasmic 2 OS=Homo sapiens GN=ACTG1 PE=1 SV=1	1108.04	2	2214.06	-0.0042	11255	DLYANTVLSGGTTMYPGIADR
P63261	ACTG_HUMAN	Actin, cytoplasmic 2 OS=Homo sapiens GN=ACTG1 PE=1 SV=1	1108.04	2	2214.06	-0.0042	11255	DLYANTVLSGGTTMYPGIADR
P63261	ACTG_HUMAN	Actin, cytoplasmic 2 OS=Homo sapiens GN=ACTG1 PE=1 SV=1	1108.04	2	2214.06	-0.0042	11255	DLYANTVLSGGTTMYPGIADR
P63261	ACTG_HUMAN	Actin, cytoplasmic 2 OS=Homo sapiens GN=ACTG1 PE=1 SV=1	1108.04	2	2214.06	-0.0042	11255	DLYANTVLSGGTTMYPGIADR
P63261	ACTG_HUMAN	Actin, cytoplasmic 2 OS=Homo sapiens GN=ACTG1 PE=1 SV=1	1108.04	2	2214.06	-0.0042	11255	DLYANTVLSGGTTMYPGIADR
P63261	ACTG_HUMAN	Actin, cytoplasmic 2 OS=Homo sapiens GN=ACTG1 PE=1 SV=1	1108.04	2	2214.06	-0.0042	11255	DLYANTVLSGGTTMYPGIADR
P63261	ACTG_HUMAN	Actin, cytoplasmic 2 OS=Homo sapiens GN=ACTG1 PE=1 SV=1	1108.04	2	2214.06	-0.004	11255	DLYANTVLSGGTTMYPGIADR
P63261	ACTG_HUMAN	Actin, cytoplasmic 2 OS=Homo sapiens GN=ACTG1 PE=1 SV=1	1108.04	2	2214.06	-0.004	11255	DLYANTVLSGGTTMYPGIADR
P63261	ACTG_HUMAN	Actin, cytoplasmic 2 OS=Homo sapiens GN=ACTG1 PE=1 SV=1	1108.04	2	2214.06	-0.004	11255	DLYANTVLSGGTTMYPGIADR
P63261	ACTG_HUMAN	Actin, cytoplasmic 2 OS=Homo sapiens GN=ACTG1 PE=1 SV=1	1108.04	2	2214.06	-0.004	11255	DLYANTVLSGGTTMYPGIADR
P63261	ACTG_HUMAN	Actin, cytoplasmic 2 OS=Homo sapiens GN=ACTG1 PE=1 SV=1	1108.04	2	2214.06	-0.004	11255	DLYANTVLSGGTTMYPGIADR
P63261	ACTG_HUMAN	Actin, cytoplasmic 2 OS=Homo sapiens GN=ACTG1 PE=1 SV=1	1108.04	2	2214.06	-0.004	11255	DLYANTVLSGGTTMYPGIADR
P63261	ACTG_HUMAN	Actin, cytoplasmic 2 OS=Homo sapiens GN=ACTG1 PE=1 SV=1	1108.04	2	2214.06	-0.004	11255	DLYANTVLSGGTTMYPGIADR
P63261	ACTG_HUMAN	Actin, cytoplasmic 2 OS=Homo sapiens GN=ACTG1 PE=1 SV=1	1108.04	2	2214.06	-0.0038	11255	DLYANTVLSGGTTMYPGIADR
P63261	ACTG_HUMAN	Actin, cytoplasmic 2 OS=Homo sapiens GN=ACTG1 PE=1 SV=1	1108.04	2	2214.06	-0.0038	11255	DLYANTVLSGGTTMYPGIADR
P63261	ACTG_HUMAN	Actin, cytoplasmic 2 OS=Homo sapiens GN=ACTG1 PE=1 SV=1	1108.04	2	2214.06	-0.0038	11255	DLYANTVLSGGTTMYPGIADR
P63261	ACTG_HUMAN	Actin, cytoplasmic 2 OS=Homo sapiens GN=ACTG1 PE=1 SV=1	1108.04	2	2214.06	-0.0038	11255	DLYANTVLSGGTTMYPGIADR
P63261	ACTG_HUMAN	Actin, cytoplasmic 2 OS=Homo sapiens GN=ACTG1 PE=1 SV=1	1108.04	2	2214.06	-0.0038	11255	DLYANTVLSGGTTMYPGIADR
P63261	ACTG_HUMAN	Actin, cytoplasmic 2 OS=Homo sapiens GN=ACTG1 PE=1 SV=1	1108.04	2	2214.06	-0.0038	11255	DLYANTVLSGGTTMYPGIADR
P63261	ACTG_HUMAN	Actin, cytoplasmic 2 OS=Homo sapiens GN=ACTG1 PE=1 SV=1	1108.04	2	2214.06	-0.0035	11255	DLYANTVLSGGTTMYPGIADR
P63261	ACTG_HUMAN	Actin, cytoplasmic 2 OS=Homo sapiens GN=ACTG1 PE=1 SV=1	1108.04	2	2214.06	-0.0035	11255	DLYANTVLSGGTTMYPGIADR
P63261	ACTG_HUMAN	Actin, cytoplasmic 2 OS=Homo sapiens GN=ACTG1 PE=1 SV=1	1108.04	2	2214.06	-0.0035	11255	DLYANTVLSGGTTMYPGIADR
P63261	ACTG_HUMAN	Actin, cytoplasmic 2 OS=Homo sapiens GN=ACTG1 PE=1 SV=1	1108.04	2	2214.06	-0.0035	11255	DLYANTVLSGGTTMYPGIADR
P63261	ACTG_HUMAN	Actin, cytoplasmic 2 OS=Homo sapiens GN=ACTG1 PE=1 SV=1	1108.04	2	2214.06	-0.0035	11255	DLYANTVLSGGTTMYPGIADR
P63261	ACTG_HUMAN	Actin, cytoplasmic 2 OS=Homo sapiens GN=ACTG1 PE=1 SV=1	1108.04	2	2214.06	-0.0033	11255	DLYANTVLSGGTTMYPGIADR
P63261	ACTG_HUMAN	Actin, cytoplasmic 2 OS=Homo sapiens GN=ACTG1 PE=1 SV=1	1108.04	2	2214.06	-0.0033	11255	DLYANTVLSGGTTMYPGIADR
P63261	ACTG_HUMAN	Actin, cytoplasmic 2 OS=Homo sapiens GN=ACTG1 PE=1 SV=1	1108.04	2	2214.06	-0.0033	11255	DLYANTVLSGGTTMYPGIADR
P63261	ACTG_HUMAN	Actin, cytoplasmic 2 OS=Homo sapiens GN=ACTG1 PE=1 SV=1	1108.04	2	2214.06	-0.0033	11255	DLYANTVLSGGTTMYPGIADR
P63261	ACTG_HUMAN	Actin, cytoplasmic 2 OS=Homo sapiens GN=ACTG1 PE=1 SV=1	1108.04	2	2214.06	-0.0033	11255	DLYANTVLSGGTTMYPGIADR
P63261	ACTG_HUMAN	Actin, cytoplasmic 2 OS=Homo sapiens GN=ACTG1 PE=1 SV=1	1108.04	2	2214.06	-0.0033	11255	DLYANTVLSGGTTMYPGIADR
P63261	ACTG_HUMAN	Actin, cytoplasmic 2 OS=Homo sapiens GN=ACTG1 PE=1 SV=1	1108.04	2	2214.06	-0.003	11255	DLYANTVLSGGTTMYPGIADR
P63261	ACTG_HUMAN	Actin, cytoplasmic 2 OS=Homo sapiens GN=ACTG1 PE=1 SV=1	1108.04	2	2214.06	-0.003	11255	DLYANTVLSGGTTMYPGIADR
P63261	ACTG_HUMAN	Actin, cytoplasmic 2 OS=Homo sapiens GN=ACTG1 PE=1 SV=1	1108.04	2	2214.06	-0.003	11255	DLYANTVLSGGTTMYPGIADR
P63261	ACTG_HUMAN	Actin, cytoplasmic 2 OS=Homo sapiens GN=ACTG1 PE=1 SV=1	1108.04	2	2214.06	-0.003	11255	DLYANTVLSGGTTMYPGIADR
P63261	ACTG_HUMAN	Actin, cytoplasmic 2 OS=Homo sapiens GN=ACTG1 PE=1 SV=1	1108.04	2	2214.06	-0.003	11255	DLYANTVLSGGTTMYPGIADR
P63261	ACTG_HUMAN	Actin, cytoplasmic 2 OS=Homo sapiens GN=ACTG1 PE=1 SV=1	1108.04	2	2214.06	-0.003	11255	DLYANTVLSGGTTMYPGIADR
P63261	ACTG_HUMAN	Actin, cytoplasmic 2 OS=Homo sapiens GN=ACTG1 PE=1 SV=1	1108.04	2	2214.06	-0.003	11255	DLYANTVLSGGTTMYPGIADR
P63261	ACTG_HUMAN	Actin, cytoplasmic 2 OS=Homo sapiens GN=ACTG1 PE=1 SV=1	1108.04	2	2214.06	-0.0028	11255	DLYANTVLSGGTTMYPGIADR
P63261	ACTG_HUMAN	Actin, cytoplasmic 2 OS=Homo sapiens GN=ACTG1 PE=1 SV=1	1108.04	2	2214.06	-0.0028	11255	DLYANTVLSGGTTMYPGIADR
P63261	ACTG_HUMAN	Actin, cytoplasmic 2 OS=Homo sapiens GN=ACTG1 PE=1 SV=1	1108.04	2	2214.06	-0.0028	11255	DLYANTVLSGGTTMYPGIADR
P63261	ACTG_HUMAN	Actin, cytoplasmic 2 OS=Homo sapiens GN=ACTG1 PE=1 SV=1	1108.04	2	2214.06	-0.0028	11255	DLYANTVLSGGTTMYPGIADR
P63261	ACTG_HUMAN	Actin, cytoplasmic 2 OS=Homo sapiens GN=ACTG1 PE=1 SV=1	1108.04	2	2214.06	-0.0028	11255	DLYANTVLSGGTTMYPGIADR
P63261	ACTG_HUMAN	Actin, cytoplasmic 2 OS=Homo sapiens GN=ACTG1 PE=1 SV=1	1108.04	2	2214.06	-0.0025	11255	DLYANTVLSGGTTMYPGIADR
P63261	ACTG_HUMAN	Actin, cytoplasmic 2 OS=Homo sapiens GN=ACTG1 PE=1 SV=1	1108.04	2	2214.06	-0.0025	11255	DLYANTVLSGGTTMYPGIADR
P63261	ACTG_HUMAN	Actin, cytoplasmic 2 OS=Homo sapiens GN=ACTG1 PE=1 SV=1	1108.04	2	2214.06	-0.0025	11255	DLYANTVLSGGTTMYPGIADR
P63261	ACTG_HUMAN	Actin, cytoplasmic 2 OS=Homo sapiens GN=ACTG1 PE=1 SV=1	1108.04	2	2214.06	-0.0025	11255	DLYANTVLSGGTTMYPGIADR
P63261	ACTG_HUMAN	Actin, cytoplasmic 2 OS=Homo sapiens GN=ACTG1 PE=1 SV=1	1108.04	2	2214.06	-0.0025	11255	DLYANTVLSGGTTMYPGIADR
P63261	ACTG_HUMAN	Actin, cytoplasmic 2 OS=Homo sapiens GN=ACTG1 PE=1 SV=1	1108.04	2	2214.06	-0.0025	11255	DLYANTVLSGGTTMYPGIADR
P63261	ACTG_HUMAN	Actin, cytoplasmic 2 OS=Homo sapiens GN=ACTG1 PE=1 SV=1	1108.04	2	2214.06	-0.0025	11255	DLYANTVLSGGTTMYPGIADR
P63261	ACTG_HUMAN	Actin, cytoplasmic 2 OS=Homo sapiens GN=ACTG1 PE=1 SV=1	1108.04	2	2214.06	-0.0025	11255	DLYANTVLSGGTTMYPGIADR
P63261	ACTG_HUMAN	Actin, cytoplasmic 2 OS=Homo sapiens GN=ACTG1 PE=1 SV=1	1108.04	2	2214.06	-0.0025	11255	DLYANTVLSGGTTMYPGIADR
P63261	ACTG_HUMAN	Actin, cytoplasmic 2 OS=Homo sapiens GN=ACTG1 PE=1 SV=1	1108.04	2	2214.06	-0.0023	11255	DLYANTVLSGGTTMYPGIADR
P63261	ACTG_HUMAN	Actin, cytoplasmic 2 OS=Homo sapiens GN=ACTG1 PE=1 SV=1	1108.04	2	2214.06	-0.0023	11255	DLYANTVLSGGTTMYPGIADR
P63261	ACTG_HUMAN	Actin, cytoplasmic 2 OS=Homo sapiens GN=ACTG1 PE=1 SV=1	1108.04	2	2214.06	-0.002	11255	DLYANTVLSGGTTMYPGIADR
P63261	ACTG_HUMAN	Actin, cytoplasmic 2 OS=Homo sapiens GN=ACTG1 PE=1 SV=1	1108.04	2	2214.06	-0.0018	11255	DLYANTVLSGGTTMYPGIADR
P63261	ACTG_HUMAN	Actin, cytoplasmic 2 OS=Homo sapiens GN=ACTG1 PE=1 SV=1	1108.04	2	2214.06	-0.0018	11255	DLYANTVLSGGTTMYPGIADR
P63261	ACTG_HUMAN	Actin, cytoplasmic 2 OS=Homo sapiens GN=ACTG1 PE=1 SV=1	1108.04	2	2214.06	-0.0018	11255	DLYANTVLSGGTTMYPGIADR
P63261	ACTG_HUMAN	Actin, cytoplasmic 2 OS=Homo sapiens GN=ACTG1 PE=1 SV=1	1108.04	2	2214.06	-0.0018	11255	DLYANTVLSGGTTMYPGIADR
P63261	ACTG_HUMAN	Actin, cytoplasmic 2 OS=Homo sapiens GN=ACTG1 PE=1 SV=1	1108.04	2	2214.06	-0.0016	11255	DLYANTVLSGGTTMYPGIADR
P63261	ACTG_HUMAN	Actin, cytoplasmic 2 OS=Homo sapiens GN=ACTG1 PE=1 SV=1	1108.04	2	2214.06	-0.0016	11255	DLYANTVLSGGTTMYPGIADR
P63261	ACTG_HUMAN	Actin, cytoplasmic 2 OS=Homo sapiens GN=ACTG1 PE=1 SV=1	1108.04	2	2214.06	-0.0016	11255	DLYANTVLSGGTTMYPGIADR
P63261	ACTG_HUMAN	Actin, cytoplasmic 2 OS=Homo sapiens GN=ACTG1 PE=1 SV=1	1108.04	2	2214.06	-0.0016	11255	DLYANTVLSGGTTMYPGIADR
P63261	ACTG_HUMAN	Actin, cytoplasmic 2 OS=Homo sapiens GN=ACTG1 PE=1 SV=1	1108.04	2	2214.06	-0.0013	11255	DLYANTVLSGGTTMYPGIADR
P63261	ACTG_HUMAN	Actin, cytoplasmic 2 OS=Homo sapiens GN=ACTG1 PE=1 SV=1	1108.04	2	2214.06	-0.0013	11255	DLYANTVLSGGTTMYPGIADR
P63261	ACTG_HUMAN	Actin, cytoplasmic 2 OS=Homo sapiens GN=ACTG1 PE=1 SV=1	1108.04	2	2214.06	-0.0013	11255	DLYANTVLSGGTTMYPGIADR
P63261	ACTG_HUMAN	Actin, cytoplasmic 2 OS=Homo sapiens GN=ACTG1 PE=1 SV=1	1108.04	2	2214.06	-0.0013	11255	DLYANTVLSGGTTMYPGIADR
P63261	ACTG_HUMAN	Actin, cytoplasmic 2 OS=Homo sapiens GN=ACTG1 PE=1 SV=1	1108.04	2	2214.06	-0.0013	11255	DLYANTVLSGGTTMYPGIADR
P63261	ACTG_HUMAN	Actin, cytoplasmic 2 OS=Homo sapiens GN=ACTG1 PE=1 SV=1	1108.04	2	2214.06	-0.0013	11255	DLYANTVLSGGTTMYPGIADR
P63261	ACTG_HUMAN	Actin, cytoplasmic 2 OS=Homo sapiens GN=ACTG1 PE=1 SV=1	1108.04	2	2214.06	-0.0011	11255	DLYANTVLSGGTTMYPGIADR
P63261	ACTG_HUMAN	Actin, cytoplasmic 2 OS=Homo sapiens GN=ACTG1 PE=1 SV=1	1108.04	2	2214.06	-0.0011	11255	DLYANTVLSGGTTMYPGIADR
P63261	ACTG_HUMAN	Actin, cytoplasmic 2 OS=Homo sapiens GN=ACTG1 PE=1 SV=1	1108.04	2	2214.06	-0.0011	11255	DLYANTVLSGGTTMYPGIADR
P63261	ACTG_HUMAN	Actin, cytoplasmic 2 OS=Homo sapiens GN=ACTG1 PE=1 SV=1	1108.04	2	2214.06	-0.0011	11255	DLYANTVLSGGTTMYPGIADR
P63261	ACTG_HUMAN	Actin, cytoplasmic 2 OS=Homo sapiens GN=ACTG1 PE=1 SV=1	1108.04	2	2214.06	-0.0008	11255	DLYANTVLSGGTTMYPGIADR
P63261	ACTG_HUMAN	Actin, cytoplasmic 2 OS=Homo sapiens GN=ACTG1 PE=1 SV=1	1108.04	2	2214.06	-0.0008	11255	DLYANTVLSGGTTMYPGIADR
P63261	ACTG_HUMAN	Actin, cytoplasmic 2 OS=Homo sapiens GN=ACTG1 PE=1 SV=1	1108.04	2	2214.06	-0.0006	11255	DLYANTVLSGGTTMYPGIADR
P63261	ACTG_HUMAN	Actin, cytoplasmic 2 OS=Homo sapiens GN=ACTG1 PE=1 SV=1	1108.04	2	2214.06	-0.0006	11255	DLYANTVLSGGTTMYPGIADR
P63261	ACTG_HUMAN	Actin, cytoplasmic 2 OS=Homo sapiens GN=ACTG1 PE=1 SV=1	1108.04	2	2214.06	-0.0006	11255	DLYANTVLSGGTTMYPGIADR
P63261	ACTG_HUMAN	Actin, cytoplasmic 2 OS=Homo sapiens GN=ACTG1 PE=1 SV=1	1108.04	2	2214.06	-0.0006	11255	DLYANTVLSGGTTMYPGIADR
P63261	ACTG_HUMAN	Actin, cytoplasmic 2 OS=Homo sapiens GN=ACTG1 PE=1 SV=1	1108.04	2	2214.06	-0.0003	11255	DLYANTVLSGGTTMYPGIADR
P63261	ACTG_HUMAN	Actin, cytoplasmic 2 OS=Homo sapiens GN=ACTG1 PE=1 SV=1	1108.04	2	2214.06	-0.0003	11255	DLYANTVLSGGTTMYPGIADR
P63261	ACTG_HUMAN	Actin, cytoplasmic 2 OS=Homo sapiens GN=ACTG1 PE=1 SV=1	1108.04	2	2214.06	-0.0003	11255	DLYANTVLSGGTTMYPGIADR
P63261	ACTG_HUMAN	Actin, cytoplasmic 2 OS=Homo sapiens GN=ACTG1 PE=1 SV=1	1108.04	2	2214.06	-0.0003	11255	DLYANTVLSGGTTMYPGIADR
P63261	ACTG_HUMAN	Actin, cytoplasmic 2 OS=Homo sapiens GN=ACTG1 PE=1 SV=1	1108.04	2	2214.06	-0.0003	11255	DLYANTVLSGGTTMYPGIADR
P63261	ACTG_HUMAN	Actin, cytoplasmic 2 OS=Homo sapiens GN=ACTG1 PE=1 SV=1	1108.04	2	2214.06	-0.0003	11255	DLYANTVLSGGTTMYPGIADR
P63261	ACTG_HUMAN	Actin, cytoplasmic 2 OS=Homo sapiens GN=ACTG1 PE=1 SV=1	1108.04	2	2214.06	-0.0001	11255	DLYANTVLSGGTTMYPGIADR
P63261	ACTG_HUMAN	Actin, cytoplasmic 2 OS=Homo sapiens GN=ACTG1 PE=1 SV=1	1108.04	2	2214.06	-0.0001	11255	DLYANTVLSGGTTMYPGIADR
P63261	ACTG_HUMAN	Actin, cytoplasmic 2 OS=Homo sapiens GN=ACTG1 PE=1 SV=1	1108.04	2	2214.06	0.0002	11255	DLYANTVLSGGTTMYPGIADR
P63261	ACTG_HUMAN	Actin, cytoplasmic 2 OS=Homo sapiens GN=ACTG1 PE=1 SV=1	1108.04	2	2214.06	0.0002	11255	DLYANTVLSGGTTMYPGIADR
P63261	ACTG_HUMAN	Actin, cytoplasmic 2 OS=Homo sapiens GN=ACTG1 PE=1 SV=1	1108.04	2	2214.06	0.0002	11255	DLYANTVLSGGTTMYPGIADR
P63261	ACTG_HUMAN	Actin, cytoplasmic 2 OS=Homo sapiens GN=ACTG1 PE=1 SV=1	1108.04	2	2214.06	0.0004	11255	DLYANTVLSGGTTMYPGIADR
P63261	ACTG_HUMAN	Actin, cytoplasmic 2 OS=Homo sapiens GN=ACTG1 PE=1 SV=1	1108.04	2	2214.06	0.0004	11255	DLYANTVLSGGTTMYPGIADR
P63261	ACTG_HUMAN	Actin, cytoplasmic 2 OS=Homo sapiens GN=ACTG1 PE=1 SV=1	1108.04	2	2214.06	0.0006	11255	DLYANTVLSGGTTMYPGIADR
P63261	ACTG_HUMAN	Actin, cytoplasmic 2 OS=Homo sapiens GN=ACTG1 PE=1 SV=1	1108.04	2	2214.06	0.0006	11255	DLYANTVLSGGTTMYPGIADR
P63261	ACTG_HUMAN	Actin, cytoplasmic 2 OS=Homo sapiens GN=ACTG1 PE=1 SV=1	1108.04	2	2214.06	0.0006	11255	DLYANTVLSGGTTMYPGIADR
P63261	ACTG_HUMAN	Actin, cytoplasmic 2 OS=Homo sapiens GN=ACTG1 PE=1 SV=1	1108.04	2	2214.06	0.0009	11255	DLYANTVLSGGTTMYPGIADR
P63261	ACTG_HUMAN	Actin, cytoplasmic 2 OS=Homo sapiens GN=ACTG1 PE=1 SV=1	1108.04	2	2214.06	0.0009	11255	DLYANTVLSGGTTMYPGIADR
P63261	ACTG_HUMAN	Actin, cytoplasmic 2 OS=Homo sapiens GN=ACTG1 PE=1 SV=1	1108.04	2	2214.06	0.0009	11255	DLYANTVLSGGTTMYPGIADR
P63261	ACTG_HUMAN	Actin, cytoplasmic 2 OS=Homo sapiens GN=ACTG1 PE=1 SV=1	1108.04	2	2214.06	0.0011	11255	DLYANTVLSGGTTMYPGIADR
P63261	ACTG_HUMAN	Actin, cytoplasmic 2 OS=Homo sapiens GN=ACTG1 PE=1 SV=1	1108.04	2	2214.06	0.0011	11255	DLYANTVLSGGTTMYPGIADR
P63261	ACTG_HUMAN	Actin, cytoplasmic 2 OS=Homo sapiens GN=ACTG1 PE=1 SV=1	1108.04	2	2214.06	0.0011	11255	DLYANTVLSGGTTMYPGIADR
P63261	ACTG_HUMAN	Actin, cytoplasmic 2 OS=Homo sapiens GN=ACTG1 PE=1 SV=1	1108.04	2	2214.06	0.0014	11255	DLYANTVLSGGTTMYPGIADR
P63261	ACTG_HUMAN	Actin, cytoplasmic 2 OS=Homo sapiens GN=ACTG1 PE=1 SV=1	1108.04	2	2214.06	0.0016	11255	DLYANTVLSGGTTMYPGIADR
P63261	ACTG_HUMAN	Actin, cytoplasmic 2 OS=Homo sapiens GN=ACTG1 PE=1 SV=1	1108.04	2	2214.06	0.0016	11255	DLYANTVLSGGTTMYPGIADR
P63261	ACTG_HUMAN	Actin, cytoplasmic 2 OS=Homo sapiens GN=ACTG1 PE=1 SV=1	1108.04	2	2214.06	0.0019	11255	DLYANTVLSGGTTMYPGIADR
P63261	ACTG_HUMAN	Actin, cytoplasmic 2 OS=Homo sapiens GN=ACTG1 PE=1 SV=1	1108.04	2	2214.06	0.0021	11255	DLYANTVLSGGTTMYPGIADR
P63261	ACTG_HUMAN	Actin, cytoplasmic 2 OS=Homo sapiens GN=ACTG1 PE=1 SV=1	1108.04	2	2214.06	0.0021	11255	DLYANTVLSGGTTMYPGIADR
P63261	ACTG_HUMAN	Actin, cytoplasmic 2 OS=Homo sapiens GN=ACTG1 PE=1 SV=1	1108.04	2	2214.06	0.0021	11255	DLYANTVLSGGTTMYPGIADR
P63261	ACTG_HUMAN	Actin, cytoplasmic 2 OS=Homo sapiens GN=ACTG1 PE=1 SV=1	1108.04	2	2214.07	0.0023	11255	DLYANTVLSGGTTMYPGIADR
P63261	ACTG_HUMAN	Actin, cytoplasmic 2 OS=Homo sapiens GN=ACTG1 PE=1 SV=1	1108.04	2	2214.07	0.0023	11255	DLYANTVLSGGTTMYPGIADR
P63261	ACTG_HUMAN	Actin, cytoplasmic 2 OS=Homo sapiens GN=ACTG1 PE=1 SV=1	1108.04	2	2214.07	0.0023	11255	DLYANTVLSGGTTMYPGIADR
P63261	ACTG_HUMAN	Actin, cytoplasmic 2 OS=Homo sapiens GN=ACTG1 PE=1 SV=1	1108.04	2	2214.07	0.0023	11255	DLYANTVLSGGTTMYPGIADR
P63261	ACTG_HUMAN	Actin, cytoplasmic 2 OS=Homo sapiens GN=ACTG1 PE=1 SV=1	1108.04	2	2214.07	0.0026	11255	DLYANTVLSGGTTMYPGIADR
P63261	ACTG_HUMAN	Actin, cytoplasmic 2 OS=Homo sapiens GN=ACTG1 PE=1 SV=1	1108.04	2	2214.07	0.0026	11255	DLYANTVLSGGTTMYPGIADR
P63261	ACTG_HUMAN	Actin, cytoplasmic 2 OS=Homo sapiens GN=ACTG1 PE=1 SV=1	1108.04	2	2214.07	0.0026	11255	DLYANTVLSGGTTMYPGIADR
P63261	ACTG_HUMAN	Actin, cytoplasmic 2 OS=Homo sapiens GN=ACTG1 PE=1 SV=1	1108.04	2	2214.07	0.0033	11255	DLYANTVLSGGTTMYPGIADR
P63261	ACTG_HUMAN	Actin, cytoplasmic 2 OS=Homo sapiens GN=ACTG1 PE=1 SV=1	1108.04	2	2214.07	0.0038	11255	DLYANTVLSGGTTMYPGIADR
P63261	ACTG_HUMAN	Actin, cytoplasmic 2 OS=Homo sapiens GN=ACTG1 PE=1 SV=1	1108.04	2	2214.07	0.0038	11255	DLYANTVLSGGTTMYPGIADR
P63261	ACTG_HUMAN	Actin, cytoplasmic 2 OS=Homo sapiens GN=ACTG1 PE=1 SV=1	1108.04	2	2214.07	0.0041	11255	DLYANTVLSGGTTMYPGIADR
P63261	ACTG_HUMAN	Actin, cytoplasmic 2 OS=Homo sapiens GN=ACTG1 PE=1 SV=1	1108.04	2	2214.07	0.0041	11255	DLYANTVLSGGTTMYPGIADR
P63261	ACTG_HUMAN	Actin, cytoplasmic 2 OS=Homo sapiens GN=ACTG1 PE=1 SV=1	1108.04	2	2214.07	0.0043	11255	DLYANTVLSGGTTMYPGIADR
P63261	ACTG_HUMAN	Actin, cytoplasmic 2 OS=Homo sapiens GN=ACTG1 PE=1 SV=1	1108.04	2	2214.07	0.0043	11255	DLYANTVLSGGTTMYPGIADR
P63261	ACTG_HUMAN	Actin, cytoplasmic 2 OS=Homo sapiens GN=ACTG1 PE=1 SV=1	1108.04	2	2214.07	0.0043	11255	DLYANTVLSGGTTMYPGIADR
P63261	ACTG_HUMAN	Actin, cytoplasmic 2 OS=Homo sapiens GN=ACTG1 PE=1 SV=1	1108.04	2	2214.07	0.0045	11255	DLYANTVLSGGTTMYPGIADR
P63261	ACTG_HUMAN	Actin, cytoplasmic 2 OS=Homo sapiens GN=ACTG1 PE=1 SV=1	1108.04	2	2214.07	0.0048	11255	DLYANTVLSGGTTMYPGIADR
P63261	ACTG_HUMAN	Actin, cytoplasmic 2 OS=Homo sapiens GN=ACTG1 PE=1 SV=1	1108.04	2	2214.07	0.0058	11255	DLYANTVLSGGTTMYPGIADR
P63261	ACTG_HUMAN	Actin, cytoplasmic 2 OS=Homo sapiens GN=ACTG1 PE=1 SV=1	1108.04	2	2214.07	0.0063	11255	DLYANTVLSGGTTMYPGIADR
P63261	ACTG_HUMAN	Actin, cytoplasmic 2 OS=Homo sapiens GN=ACTG1 PE=1 SV=1	1108.04	2	2214.07	0.008	11255	DLYANTVLSGGTTMYPGIADR
P63261	ACTG_HUMAN	Actin, cytoplasmic 2 OS=Homo sapiens GN=ACTG1 PE=1 SV=1	1108.04	2	2214.07	0.008	11255	DLYANTVLSGGTTMYPGIADR
P63261	ACTG_HUMAN	Actin, cytoplasmic 2 OS=Homo sapiens GN=ACTG1 PE=1 SV=1	1108.04	2	2214.07	0.0087	11255	DLYANTVLSGGTTMYPGIADR
P63261	ACTG_HUMAN	Actin, cytoplasmic 2 OS=Homo sapiens GN=ACTG1 PE=1 SV=1	1108.04	2	2214.07	0.0087	11255	DLYANTVLSGGTTMYPGIADR
P63261	ACTG_HUMAN	Actin, cytoplasmic 2 OS=Homo sapiens GN=ACTG1 PE=1 SV=1	1108.05	2	2214.08	0.0128	11255	DLYANTVLSGGTTMYPGIADR
P63261	ACTG_HUMAN	Actin, cytoplasmic 2 OS=Homo sapiens GN=ACTG1 PE=1 SV=1	1108.05	2	2214.08	0.0165	11255	DLYANTVLSGGTTMYPGIADR
P63261	ACTG_HUMAN	Actin, cytoplasmic 2 OS=Homo sapiens GN=ACTG1 PE=1 SV=1	1108.05	2	2214.08	0.0172	11255	DLYANTVLSGGTTMYPGIADR
P63261	ACTG_HUMAN	Actin, cytoplasmic 2 OS=Homo sapiens GN=ACTG1 PE=1 SV=1	1108.05	2	2214.08	0.0211	11255	DLYANTVLSGGTTMYPGIADR
P63261	ACTG_HUMAN	Actin, cytoplasmic 2 OS=Homo sapiens GN=ACTG1 PE=1 SV=1	744.358	3	2230.05	-0.0062	11255	DLYANTVLSGGTTMYPGIADR
P63261	ACTG_HUMAN	Actin, cytoplasmic 2 OS=Homo sapiens GN=ACTG1 PE=1 SV=1	1116.03	2	2230.05	-0.0053	11255	DLYANTVLSGGTTMYPGIADR
P63261	ACTG_HUMAN	Actin, cytoplasmic 2 OS=Homo sapiens GN=ACTG1 PE=1 SV=1	1172.09	2	2342.17	0.0173	11255	KDLYANTVLSGGTTMYPGIADR
P63261	ACTG_HUMAN	Actin, cytoplasmic 2 OS=Homo sapiens GN=ACTG1 PE=1 SV=1	1172.1	2	2342.18	0.018	11255	KDLYANTVLSGGTTMYPGIADR
P63261	ACTG_HUMAN	Actin, cytoplasmic 2 OS=Homo sapiens GN=ACTG1 PE=1 SV=1	1172.1	2	2342.18	0.0187	11255	KDLYANTVLSGGTTMYPGIADR
P63261	ACTG_HUMAN	Actin, cytoplasmic 2 OS=Homo sapiens GN=ACTG1 PE=1 SV=1	1172.1	2	2342.18	0.0209	11255	KDLYANTVLSGGTTMYPGIADR
P63261	ACTG_HUMAN	Actin, cytoplasmic 2 OS=Homo sapiens GN=ACTG1 PE=1 SV=1	1172.1	2	2342.18	0.0226	11255	KDLYANTVLSGGTTMYPGIADR
P63261	ACTG_HUMAN	Actin, cytoplasmic 2 OS=Homo sapiens GN=ACTG1 PE=1 SV=1	850.722	3	2549.15	-0.0211	11255	LCYVALDFEQEMATAASSSSLEK
P63261	ACTG_HUMAN	Actin, cytoplasmic 2 OS=Homo sapiens GN=ACTG1 PE=1 SV=1	1275.58	2	2549.15	-0.0156	11255	LCYVALDFEQEMATAASSSSLEK
P63261	ACTG_HUMAN	Actin, cytoplasmic 2 OS=Homo sapiens GN=ACTG1 PE=1 SV=1	850.725	3	2549.15	-0.0143	11255	LCYVALDFEQEMATAASSSSLEK
P63261	ACTG_HUMAN	Actin, cytoplasmic 2 OS=Homo sapiens GN=ACTG1 PE=1 SV=1	850.725	3	2549.15	-0.0125	11255	LCYVALDFEQEMATAASSSSLEK
P63261	ACTG_HUMAN	Actin, cytoplasmic 2 OS=Homo sapiens GN=ACTG1 PE=1 SV=1	850.725	3	2549.15	-0.0125	11255	LCYVALDFEQEMATAASSSSLEK
P63261	ACTG_HUMAN	Actin, cytoplasmic 2 OS=Homo sapiens GN=ACTG1 PE=1 SV=1	850.725	3	2549.15	-0.0125	11255	LCYVALDFEQEMATAASSSSLEK
P63261	ACTG_HUMAN	Actin, cytoplasmic 2 OS=Homo sapiens GN=ACTG1 PE=1 SV=1	1275.58	2	2549.15	-0.0124	11255	LCYVALDFEQEMATAASSSSLEK
P63261	ACTG_HUMAN	Actin, cytoplasmic 2 OS=Homo sapiens GN=ACTG1 PE=1 SV=1	1275.58	2	2549.15	-0.0119	11255	LCYVALDFEQEMATAASSSSLEK
P63261	ACTG_HUMAN	Actin, cytoplasmic 2 OS=Homo sapiens GN=ACTG1 PE=1 SV=1	850.726	3	2549.15	-0.0116	11255	LCYVALDFEQEMATAASSSSLEK
P63261	ACTG_HUMAN	Actin, cytoplasmic 2 OS=Homo sapiens GN=ACTG1 PE=1 SV=1	850.726	3	2549.16	-0.0112	11255	LCYVALDFEQEMATAASSSSLEK
P63261	ACTG_HUMAN	Actin, cytoplasmic 2 OS=Homo sapiens GN=ACTG1 PE=1 SV=1	850.726	3	2549.16	-0.0112	11255	LCYVALDFEQEMATAASSSSLEK
P63261	ACTG_HUMAN	Actin, cytoplasmic 2 OS=Homo sapiens GN=ACTG1 PE=1 SV=1	850.726	3	2549.16	-0.011	11255	LCYVALDFEQEMATAASSSSLEK
P63261	ACTG_HUMAN	Actin, cytoplasmic 2 OS=Homo sapiens GN=ACTG1 PE=1 SV=1	850.726	3	2549.16	-0.0109	11255	LCYVALDFEQEMATAASSSSLEK
P63261	ACTG_HUMAN	Actin, cytoplasmic 2 OS=Homo sapiens GN=ACTG1 PE=1 SV=1	850.726	3	2549.16	-0.0107	11255	LCYVALDFEQEMATAASSSSLEK
P63261	ACTG_HUMAN	Actin, cytoplasmic 2 OS=Homo sapiens GN=ACTG1 PE=1 SV=1	1275.59	2	2549.16	-0.0107	11255	LCYVALDFEQEMATAASSSSLEK
P63261	ACTG_HUMAN	Actin, cytoplasmic 2 OS=Homo sapiens GN=ACTG1 PE=1 SV=1	1275.59	2	2549.16	-0.0104	11255	LCYVALDFEQEMATAASSSSLEK
P63261	ACTG_HUMAN	Actin, cytoplasmic 2 OS=Homo sapiens GN=ACTG1 PE=1 SV=1	850.726	3	2549.16	-0.0103	11255	LCYVALDFEQEMATAASSSSLEK
P63261	ACTG_HUMAN	Actin, cytoplasmic 2 OS=Homo sapiens GN=ACTG1 PE=1 SV=1	850.726	3	2549.16	-0.0103	11255	LCYVALDFEQEMATAASSSSLEK
P63261	ACTG_HUMAN	Actin, cytoplasmic 2 OS=Homo sapiens GN=ACTG1 PE=1 SV=1	850.726	3	2549.16	-0.0101	11255	LCYVALDFEQEMATAASSSSLEK
P63261	ACTG_HUMAN	Actin, cytoplasmic 2 OS=Homo sapiens GN=ACTG1 PE=1 SV=1	850.726	3	2549.16	-0.0099	11255	LCYVALDFEQEMATAASSSSLEK
P63261	ACTG_HUMAN	Actin, cytoplasmic 2 OS=Homo sapiens GN=ACTG1 PE=1 SV=1	850.726	3	2549.16	-0.0097	11255	LCYVALDFEQEMATAASSSSLEK
P63261	ACTG_HUMAN	Actin, cytoplasmic 2 OS=Homo sapiens GN=ACTG1 PE=1 SV=1	850.726	3	2549.16	-0.0094	11255	LCYVALDFEQEMATAASSSSLEK
P63261	ACTG_HUMAN	Actin, cytoplasmic 2 OS=Homo sapiens GN=ACTG1 PE=1 SV=1	850.726	3	2549.16	-0.0094	11255	LCYVALDFEQEMATAASSSSLEK
P63261	ACTG_HUMAN	Actin, cytoplasmic 2 OS=Homo sapiens GN=ACTG1 PE=1 SV=1	850.726	3	2549.16	-0.009	11255	LCYVALDFEQEMATAASSSSLEK
P63261	ACTG_HUMAN	Actin, cytoplasmic 2 OS=Homo sapiens GN=ACTG1 PE=1 SV=1	1275.59	2	2549.16	-0.009	11255	LCYVALDFEQEMATAASSSSLEK
P63261	ACTG_HUMAN	Actin, cytoplasmic 2 OS=Homo sapiens GN=ACTG1 PE=1 SV=1	850.726	3	2549.16	-0.0088	11255	LCYVALDFEQEMATAASSSSLEK
P63261	ACTG_HUMAN	Actin, cytoplasmic 2 OS=Homo sapiens GN=ACTG1 PE=1 SV=1	850.726	3	2549.16	-0.0088	11255	LCYVALDFEQEMATAASSSSLEK
P63261	ACTG_HUMAN	Actin, cytoplasmic 2 OS=Homo sapiens GN=ACTG1 PE=1 SV=1	850.727	3	2549.16	-0.0085	11255	LCYVALDFEQEMATAASSSSLEK
P63261	ACTG_HUMAN	Actin, cytoplasmic 2 OS=Homo sapiens GN=ACTG1 PE=1 SV=1	1275.59	2	2549.16	-0.0085	11255	LCYVALDFEQEMATAASSSSLEK
P63261	ACTG_HUMAN	Actin, cytoplasmic 2 OS=Homo sapiens GN=ACTG1 PE=1 SV=1	850.727	3	2549.16	-0.0083	11255	LCYVALDFEQEMATAASSSSLEK
P63261	ACTG_HUMAN	Actin, cytoplasmic 2 OS=Homo sapiens GN=ACTG1 PE=1 SV=1	1275.59	2	2549.16	-0.0082	11255	LCYVALDFEQEMATAASSSSLEK
P63261	ACTG_HUMAN	Actin, cytoplasmic 2 OS=Homo sapiens GN=ACTG1 PE=1 SV=1	850.727	3	2549.16	-0.0079	11255	LCYVALDFEQEMATAASSSSLEK
P63261	ACTG_HUMAN	Actin, cytoplasmic 2 OS=Homo sapiens GN=ACTG1 PE=1 SV=1	850.727	3	2549.16	-0.0077	11255	LCYVALDFEQEMATAASSSSLEK
P63261	ACTG_HUMAN	Actin, cytoplasmic 2 OS=Homo sapiens GN=ACTG1 PE=1 SV=1	1275.59	2	2549.16	-0.0077	11255	LCYVALDFEQEMATAASSSSLEK
P63261	ACTG_HUMAN	Actin, cytoplasmic 2 OS=Homo sapiens GN=ACTG1 PE=1 SV=1	1275.59	2	2549.16	-0.0077	11255	LCYVALDFEQEMATAASSSSLEK
P63261	ACTG_HUMAN	Actin, cytoplasmic 2 OS=Homo sapiens GN=ACTG1 PE=1 SV=1	1275.59	2	2549.16	-0.0075	11255	LCYVALDFEQEMATAASSSSLEK
P63261	ACTG_HUMAN	Actin, cytoplasmic 2 OS=Homo sapiens GN=ACTG1 PE=1 SV=1	850.727	3	2549.16	-0.0074	11255	LCYVALDFEQEMATAASSSSLEK
P63261	ACTG_HUMAN	Actin, cytoplasmic 2 OS=Homo sapiens GN=ACTG1 PE=1 SV=1	850.727	3	2549.16	-0.0074	11255	LCYVALDFEQEMATAASSSSLEK
P63261	ACTG_HUMAN	Actin, cytoplasmic 2 OS=Homo sapiens GN=ACTG1 PE=1 SV=1	850.727	3	2549.16	-0.0074	11255	LCYVALDFEQEMATAASSSSLEK
P63261	ACTG_HUMAN	Actin, cytoplasmic 2 OS=Homo sapiens GN=ACTG1 PE=1 SV=1	850.727	3	2549.16	-0.0072	11255	LCYVALDFEQEMATAASSSSLEK
P63261	ACTG_HUMAN	Actin, cytoplasmic 2 OS=Homo sapiens GN=ACTG1 PE=1 SV=1	850.727	3	2549.16	-0.007	11255	LCYVALDFEQEMATAASSSSLEK
P63261	ACTG_HUMAN	Actin, cytoplasmic 2 OS=Homo sapiens GN=ACTG1 PE=1 SV=1	1275.59	2	2549.16	-0.007	11255	LCYVALDFEQEMATAASSSSLEK
P63261	ACTG_HUMAN	Actin, cytoplasmic 2 OS=Homo sapiens GN=ACTG1 PE=1 SV=1	1275.59	2	2549.16	-0.007	11255	LCYVALDFEQEMATAASSSSLEK
P63261	ACTG_HUMAN	Actin, cytoplasmic 2 OS=Homo sapiens GN=ACTG1 PE=1 SV=1	1275.59	2	2549.16	-0.007	11255	LCYVALDFEQEMATAASSSSLEK
P63261	ACTG_HUMAN	Actin, cytoplasmic 2 OS=Homo sapiens GN=ACTG1 PE=1 SV=1	850.727	3	2549.16	-0.0068	11255	LCYVALDFEQEMATAASSSSLEK
P63261	ACTG_HUMAN	Actin, cytoplasmic 2 OS=Homo sapiens GN=ACTG1 PE=1 SV=1	850.727	3	2549.16	-0.0068	11255	LCYVALDFEQEMATAASSSSLEK
P63261	ACTG_HUMAN	Actin, cytoplasmic 2 OS=Homo sapiens GN=ACTG1 PE=1 SV=1	850.727	3	2549.16	-0.0068	11255	LCYVALDFEQEMATAASSSSLEK
P63261	ACTG_HUMAN	Actin, cytoplasmic 2 OS=Homo sapiens GN=ACTG1 PE=1 SV=1	1275.59	2	2549.16	-0.0068	11255	LCYVALDFEQEMATAASSSSLEK
P63261	ACTG_HUMAN	Actin, cytoplasmic 2 OS=Homo sapiens GN=ACTG1 PE=1 SV=1	1275.59	2	2549.16	-0.0068	11255	LCYVALDFEQEMATAASSSSLEK
P63261	ACTG_HUMAN	Actin, cytoplasmic 2 OS=Homo sapiens GN=ACTG1 PE=1 SV=1	1275.59	2	2549.16	-0.0068	11255	LCYVALDFEQEMATAASSSSLEK
P63261	ACTG_HUMAN	Actin, cytoplasmic 2 OS=Homo sapiens GN=ACTG1 PE=1 SV=1	850.727	3	2549.16	-0.0067	11255	LCYVALDFEQEMATAASSSSLEK
P63261	ACTG_HUMAN	Actin, cytoplasmic 2 OS=Homo sapiens GN=ACTG1 PE=1 SV=1	1275.59	2	2549.16	-0.0065	11255	LCYVALDFEQEMATAASSSSLEK
P63261	ACTG_HUMAN	Actin, cytoplasmic 2 OS=Homo sapiens GN=ACTG1 PE=1 SV=1	1275.59	2	2549.16	-0.0065	11255	LCYVALDFEQEMATAASSSSLEK
P63261	ACTG_HUMAN	Actin, cytoplasmic 2 OS=Homo sapiens GN=ACTG1 PE=1 SV=1	1275.59	2	2549.16	-0.0063	11255	LCYVALDFEQEMATAASSSSLEK
P63261	ACTG_HUMAN	Actin, cytoplasmic 2 OS=Homo sapiens GN=ACTG1 PE=1 SV=1	850.727	3	2549.16	-0.0063	11255	LCYVALDFEQEMATAASSSSLEK
P63261	ACTG_HUMAN	Actin, cytoplasmic 2 OS=Homo sapiens GN=ACTG1 PE=1 SV=1	850.727	3	2549.16	-0.0063	11255	LCYVALDFEQEMATAASSSSLEK
P63261	ACTG_HUMAN	Actin, cytoplasmic 2 OS=Homo sapiens GN=ACTG1 PE=1 SV=1	850.727	3	2549.16	-0.0063	11255	LCYVALDFEQEMATAASSSSLEK
P63261	ACTG_HUMAN	Actin, cytoplasmic 2 OS=Homo sapiens GN=ACTG1 PE=1 SV=1	850.727	3	2549.16	-0.0061	11255	LCYVALDFEQEMATAASSSSLEK
P63261	ACTG_HUMAN	Actin, cytoplasmic 2 OS=Homo sapiens GN=ACTG1 PE=1 SV=1	850.727	3	2549.16	-0.0061	11255	LCYVALDFEQEMATAASSSSLEK
P63261	ACTG_HUMAN	Actin, cytoplasmic 2 OS=Homo sapiens GN=ACTG1 PE=1 SV=1	1275.59	2	2549.16	-0.006	11255	LCYVALDFEQEMATAASSSSLEK
P63261	ACTG_HUMAN	Actin, cytoplasmic 2 OS=Homo sapiens GN=ACTG1 PE=1 SV=1	1275.59	2	2549.16	-0.006	11255	LCYVALDFEQEMATAASSSSLEK
P63261	ACTG_HUMAN	Actin, cytoplasmic 2 OS=Homo sapiens GN=ACTG1 PE=1 SV=1	1275.59	2	2549.16	-0.006	11255	LCYVALDFEQEMATAASSSSLEK
P63261	ACTG_HUMAN	Actin, cytoplasmic 2 OS=Homo sapiens GN=ACTG1 PE=1 SV=1	850.727	3	2549.16	-0.0059	11255	LCYVALDFEQEMATAASSSSLEK
P63261	ACTG_HUMAN	Actin, cytoplasmic 2 OS=Homo sapiens GN=ACTG1 PE=1 SV=1	850.727	3	2549.16	-0.0059	11255	LCYVALDFEQEMATAASSSSLEK
P63261	ACTG_HUMAN	Actin, cytoplasmic 2 OS=Homo sapiens GN=ACTG1 PE=1 SV=1	1275.59	2	2549.16	-0.0058	11255	LCYVALDFEQEMATAASSSSLEK
P63261	ACTG_HUMAN	Actin, cytoplasmic 2 OS=Homo sapiens GN=ACTG1 PE=1 SV=1	1275.59	2	2549.16	-0.0058	11255	LCYVALDFEQEMATAASSSSLEK
P63261	ACTG_HUMAN	Actin, cytoplasmic 2 OS=Homo sapiens GN=ACTG1 PE=1 SV=1	1275.59	2	2549.16	-0.0058	11255	LCYVALDFEQEMATAASSSSLEK
P63261	ACTG_HUMAN	Actin, cytoplasmic 2 OS=Homo sapiens GN=ACTG1 PE=1 SV=1	1275.59	2	2549.16	-0.0058	11255	LCYVALDFEQEMATAASSSSLEK
P63261	ACTG_HUMAN	Actin, cytoplasmic 2 OS=Homo sapiens GN=ACTG1 PE=1 SV=1	1275.59	2	2549.16	-0.0058	11255	LCYVALDFEQEMATAASSSSLEK
P63261	ACTG_HUMAN	Actin, cytoplasmic 2 OS=Homo sapiens GN=ACTG1 PE=1 SV=1	1275.59	2	2549.16	-0.0058	11255	LCYVALDFEQEMATAASSSSLEK
P63261	ACTG_HUMAN	Actin, cytoplasmic 2 OS=Homo sapiens GN=ACTG1 PE=1 SV=1	850.727	3	2549.16	-0.0057	11255	LCYVALDFEQEMATAASSSSLEK
P63261	ACTG_HUMAN	Actin, cytoplasmic 2 OS=Homo sapiens GN=ACTG1 PE=1 SV=1	1275.59	2	2549.16	-0.0055	11255	LCYVALDFEQEMATAASSSSLEK
P63261	ACTG_HUMAN	Actin, cytoplasmic 2 OS=Homo sapiens GN=ACTG1 PE=1 SV=1	1275.59	2	2549.16	-0.0055	11255	LCYVALDFEQEMATAASSSSLEK
P63261	ACTG_HUMAN	Actin, cytoplasmic 2 OS=Homo sapiens GN=ACTG1 PE=1 SV=1	1275.59	2	2549.16	-0.0055	11255	LCYVALDFEQEMATAASSSSLEK
P63261	ACTG_HUMAN	Actin, cytoplasmic 2 OS=Homo sapiens GN=ACTG1 PE=1 SV=1	850.728	3	2549.16	-0.0054	11255	LCYVALDFEQEMATAASSSSLEK
P63261	ACTG_HUMAN	Actin, cytoplasmic 2 OS=Homo sapiens GN=ACTG1 PE=1 SV=1	850.728	3	2549.16	-0.0054	11255	LCYVALDFEQEMATAASSSSLEK
P63261	ACTG_HUMAN	Actin, cytoplasmic 2 OS=Homo sapiens GN=ACTG1 PE=1 SV=1	850.728	3	2549.16	-0.0054	11255	LCYVALDFEQEMATAASSSSLEK
P63261	ACTG_HUMAN	Actin, cytoplasmic 2 OS=Homo sapiens GN=ACTG1 PE=1 SV=1	850.728	3	2549.16	-0.0054	11255	LCYVALDFEQEMATAASSSSLEK
P63261	ACTG_HUMAN	Actin, cytoplasmic 2 OS=Homo sapiens GN=ACTG1 PE=1 SV=1	1275.59	2	2549.16	-0.0053	11255	LCYVALDFEQEMATAASSSSLEK
P63261	ACTG_HUMAN	Actin, cytoplasmic 2 OS=Homo sapiens GN=ACTG1 PE=1 SV=1	1275.59	2	2549.16	-0.0053	11255	LCYVALDFEQEMATAASSSSLEK
P63261	ACTG_HUMAN	Actin, cytoplasmic 2 OS=Homo sapiens GN=ACTG1 PE=1 SV=1	1275.59	2	2549.16	-0.0053	11255	LCYVALDFEQEMATAASSSSLEK
P63261	ACTG_HUMAN	Actin, cytoplasmic 2 OS=Homo sapiens GN=ACTG1 PE=1 SV=1	1275.59	2	2549.16	-0.0053	11255	LCYVALDFEQEMATAASSSSLEK
P63261	ACTG_HUMAN	Actin, cytoplasmic 2 OS=Homo sapiens GN=ACTG1 PE=1 SV=1	1275.59	2	2549.16	-0.0053	11255	LCYVALDFEQEMATAASSSSLEK
P63261	ACTG_HUMAN	Actin, cytoplasmic 2 OS=Homo sapiens GN=ACTG1 PE=1 SV=1	1275.59	2	2549.16	-0.0053	11255	LCYVALDFEQEMATAASSSSLEK
P63261	ACTG_HUMAN	Actin, cytoplasmic 2 OS=Homo sapiens GN=ACTG1 PE=1 SV=1	850.728	3	2549.16	-0.0052	11255	LCYVALDFEQEMATAASSSSLEK
P63261	ACTG_HUMAN	Actin, cytoplasmic 2 OS=Homo sapiens GN=ACTG1 PE=1 SV=1	850.728	3	2549.16	-0.0052	11255	LCYVALDFEQEMATAASSSSLEK
P63261	ACTG_HUMAN	Actin, cytoplasmic 2 OS=Homo sapiens GN=ACTG1 PE=1 SV=1	1275.59	2	2549.16	-0.0051	11255	LCYVALDFEQEMATAASSSSLEK
P63261	ACTG_HUMAN	Actin, cytoplasmic 2 OS=Homo sapiens GN=ACTG1 PE=1 SV=1	1275.59	2	2549.16	-0.0051	11255	LCYVALDFEQEMATAASSSSLEK
P63261	ACTG_HUMAN	Actin, cytoplasmic 2 OS=Homo sapiens GN=ACTG1 PE=1 SV=1	1275.59	2	2549.16	-0.0051	11255	LCYVALDFEQEMATAASSSSLEK
P63261	ACTG_HUMAN	Actin, cytoplasmic 2 OS=Homo sapiens GN=ACTG1 PE=1 SV=1	850.728	3	2549.16	-0.005	11255	LCYVALDFEQEMATAASSSSLEK
P63261	ACTG_HUMAN	Actin, cytoplasmic 2 OS=Homo sapiens GN=ACTG1 PE=1 SV=1	850.728	3	2549.16	-0.005	11255	LCYVALDFEQEMATAASSSSLEK
P63261	ACTG_HUMAN	Actin, cytoplasmic 2 OS=Homo sapiens GN=ACTG1 PE=1 SV=1	850.728	3	2549.16	-0.0048	11255	LCYVALDFEQEMATAASSSSLEK
P63261	ACTG_HUMAN	Actin, cytoplasmic 2 OS=Homo sapiens GN=ACTG1 PE=1 SV=1	850.728	3	2549.16	-0.0048	11255	LCYVALDFEQEMATAASSSSLEK
P63261	ACTG_HUMAN	Actin, cytoplasmic 2 OS=Homo sapiens GN=ACTG1 PE=1 SV=1	1275.59	2	2549.16	-0.0048	11255	LCYVALDFEQEMATAASSSSLEK
P63261	ACTG_HUMAN	Actin, cytoplasmic 2 OS=Homo sapiens GN=ACTG1 PE=1 SV=1	1275.59	2	2549.16	-0.0048	11255	LCYVALDFEQEMATAASSSSLEK
P63261	ACTG_HUMAN	Actin, cytoplasmic 2 OS=Homo sapiens GN=ACTG1 PE=1 SV=1	1275.59	2	2549.16	-0.0048	11255	LCYVALDFEQEMATAASSSSLEK
P63261	ACTG_HUMAN	Actin, cytoplasmic 2 OS=Homo sapiens GN=ACTG1 PE=1 SV=1	1275.59	2	2549.16	-0.0048	11255	LCYVALDFEQEMATAASSSSLEK
P63261	ACTG_HUMAN	Actin, cytoplasmic 2 OS=Homo sapiens GN=ACTG1 PE=1 SV=1	1275.59	2	2549.16	-0.0048	11255	LCYVALDFEQEMATAASSSSLEK
P63261	ACTG_HUMAN	Actin, cytoplasmic 2 OS=Homo sapiens GN=ACTG1 PE=1 SV=1	1275.59	2	2549.16	-0.0048	11255	LCYVALDFEQEMATAASSSSLEK
P63261	ACTG_HUMAN	Actin, cytoplasmic 2 OS=Homo sapiens GN=ACTG1 PE=1 SV=1	1275.59	2	2549.16	-0.0048	11255	LCYVALDFEQEMATAASSSSLEK
P63261	ACTG_HUMAN	Actin, cytoplasmic 2 OS=Homo sapiens GN=ACTG1 PE=1 SV=1	1275.59	2	2549.16	-0.0048	11255	LCYVALDFEQEMATAASSSSLEK
P63261	ACTG_HUMAN	Actin, cytoplasmic 2 OS=Homo sapiens GN=ACTG1 PE=1 SV=1	850.728	3	2549.16	-0.0046	11255	LCYVALDFEQEMATAASSSSLEK
P63261	ACTG_HUMAN	Actin, cytoplasmic 2 OS=Homo sapiens GN=ACTG1 PE=1 SV=1	1275.59	2	2549.16	-0.0046	11255	LCYVALDFEQEMATAASSSSLEK
P63261	ACTG_HUMAN	Actin, cytoplasmic 2 OS=Homo sapiens GN=ACTG1 PE=1 SV=1	1275.59	2	2549.16	-0.0046	11255	LCYVALDFEQEMATAASSSSLEK
P63261	ACTG_HUMAN	Actin, cytoplasmic 2 OS=Homo sapiens GN=ACTG1 PE=1 SV=1	1275.59	2	2549.16	-0.0046	11255	LCYVALDFEQEMATAASSSSLEK
P63261	ACTG_HUMAN	Actin, cytoplasmic 2 OS=Homo sapiens GN=ACTG1 PE=1 SV=1	1275.59	2	2549.16	-0.0046	11255	LCYVALDFEQEMATAASSSSLEK
P63261	ACTG_HUMAN	Actin, cytoplasmic 2 OS=Homo sapiens GN=ACTG1 PE=1 SV=1	1275.59	2	2549.16	-0.0046	11255	LCYVALDFEQEMATAASSSSLEK
P63261	ACTG_HUMAN	Actin, cytoplasmic 2 OS=Homo sapiens GN=ACTG1 PE=1 SV=1	1275.59	2	2549.16	-0.0043	11255	LCYVALDFEQEMATAASSSSLEK
P63261	ACTG_HUMAN	Actin, cytoplasmic 2 OS=Homo sapiens GN=ACTG1 PE=1 SV=1	1275.59	2	2549.16	-0.0043	11255	LCYVALDFEQEMATAASSSSLEK
P63261	ACTG_HUMAN	Actin, cytoplasmic 2 OS=Homo sapiens GN=ACTG1 PE=1 SV=1	1275.59	2	2549.16	-0.0043	11255	LCYVALDFEQEMATAASSSSLEK
P63261	ACTG_HUMAN	Actin, cytoplasmic 2 OS=Homo sapiens GN=ACTG1 PE=1 SV=1	1275.59	2	2549.16	-0.0043	11255	LCYVALDFEQEMATAASSSSLEK
P63261	ACTG_HUMAN	Actin, cytoplasmic 2 OS=Homo sapiens GN=ACTG1 PE=1 SV=1	1275.59	2	2549.16	-0.0043	11255	LCYVALDFEQEMATAASSSSLEK
P63261	ACTG_HUMAN	Actin, cytoplasmic 2 OS=Homo sapiens GN=ACTG1 PE=1 SV=1	1275.59	2	2549.16	-0.0043	11255	LCYVALDFEQEMATAASSSSLEK
P63261	ACTG_HUMAN	Actin, cytoplasmic 2 OS=Homo sapiens GN=ACTG1 PE=1 SV=1	850.728	3	2549.16	-0.0043	11255	LCYVALDFEQEMATAASSSSLEK
P63261	ACTG_HUMAN	Actin, cytoplasmic 2 OS=Homo sapiens GN=ACTG1 PE=1 SV=1	850.728	3	2549.16	-0.0043	11255	LCYVALDFEQEMATAASSSSLEK
P63261	ACTG_HUMAN	Actin, cytoplasmic 2 OS=Homo sapiens GN=ACTG1 PE=1 SV=1	850.728	3	2549.16	-0.0043	11255	LCYVALDFEQEMATAASSSSLEK
P63261	ACTG_HUMAN	Actin, cytoplasmic 2 OS=Homo sapiens GN=ACTG1 PE=1 SV=1	1275.59	2	2549.16	-0.0041	11255	LCYVALDFEQEMATAASSSSLEK
P63261	ACTG_HUMAN	Actin, cytoplasmic 2 OS=Homo sapiens GN=ACTG1 PE=1 SV=1	1275.59	2	2549.16	-0.0041	11255	LCYVALDFEQEMATAASSSSLEK
P63261	ACTG_HUMAN	Actin, cytoplasmic 2 OS=Homo sapiens GN=ACTG1 PE=1 SV=1	1275.59	2	2549.16	-0.0041	11255	LCYVALDFEQEMATAASSSSLEK
P63261	ACTG_HUMAN	Actin, cytoplasmic 2 OS=Homo sapiens GN=ACTG1 PE=1 SV=1	1275.59	2	2549.16	-0.0041	11255	LCYVALDFEQEMATAASSSSLEK
P63261	ACTG_HUMAN	Actin, cytoplasmic 2 OS=Homo sapiens GN=ACTG1 PE=1 SV=1	1275.59	2	2549.16	-0.0041	11255	LCYVALDFEQEMATAASSSSLEK
P63261	ACTG_HUMAN	Actin, cytoplasmic 2 OS=Homo sapiens GN=ACTG1 PE=1 SV=1	1275.59	2	2549.16	-0.0041	11255	LCYVALDFEQEMATAASSSSLEK
P63261	ACTG_HUMAN	Actin, cytoplasmic 2 OS=Homo sapiens GN=ACTG1 PE=1 SV=1	1275.59	2	2549.16	-0.0041	11255	LCYVALDFEQEMATAASSSSLEK
P63261	ACTG_HUMAN	Actin, cytoplasmic 2 OS=Homo sapiens GN=ACTG1 PE=1 SV=1	1275.59	2	2549.16	-0.0041	11255	LCYVALDFEQEMATAASSSSLEK
P63261	ACTG_HUMAN	Actin, cytoplasmic 2 OS=Homo sapiens GN=ACTG1 PE=1 SV=1	1275.59	2	2549.16	-0.0041	11255	LCYVALDFEQEMATAASSSSLEK
P63261	ACTG_HUMAN	Actin, cytoplasmic 2 OS=Homo sapiens GN=ACTG1 PE=1 SV=1	850.728	3	2549.16	-0.0039	11255	LCYVALDFEQEMATAASSSSLEK
P63261	ACTG_HUMAN	Actin, cytoplasmic 2 OS=Homo sapiens GN=ACTG1 PE=1 SV=1	1275.59	2	2549.16	-0.0038	11255	LCYVALDFEQEMATAASSSSLEK
P63261	ACTG_HUMAN	Actin, cytoplasmic 2 OS=Homo sapiens GN=ACTG1 PE=1 SV=1	1275.59	2	2549.16	-0.0038	11255	LCYVALDFEQEMATAASSSSLEK
P63261	ACTG_HUMAN	Actin, cytoplasmic 2 OS=Homo sapiens GN=ACTG1 PE=1 SV=1	1275.59	2	2549.16	-0.0038	11255	LCYVALDFEQEMATAASSSSLEK
P63261	ACTG_HUMAN	Actin, cytoplasmic 2 OS=Homo sapiens GN=ACTG1 PE=1 SV=1	1275.59	2	2549.16	-0.0038	11255	LCYVALDFEQEMATAASSSSLEK
P63261	ACTG_HUMAN	Actin, cytoplasmic 2 OS=Homo sapiens GN=ACTG1 PE=1 SV=1	850.728	3	2549.16	-0.0037	11255	LCYVALDFEQEMATAASSSSLEK
P63261	ACTG_HUMAN	Actin, cytoplasmic 2 OS=Homo sapiens GN=ACTG1 PE=1 SV=1	1275.59	2	2549.16	-0.0036	11255	LCYVALDFEQEMATAASSSSLEK
P63261	ACTG_HUMAN	Actin, cytoplasmic 2 OS=Homo sapiens GN=ACTG1 PE=1 SV=1	1275.59	2	2549.16	-0.0036	11255	LCYVALDFEQEMATAASSSSLEK
P63261	ACTG_HUMAN	Actin, cytoplasmic 2 OS=Homo sapiens GN=ACTG1 PE=1 SV=1	1275.59	2	2549.16	-0.0036	11255	LCYVALDFEQEMATAASSSSLEK
P63261	ACTG_HUMAN	Actin, cytoplasmic 2 OS=Homo sapiens GN=ACTG1 PE=1 SV=1	1275.59	2	2549.16	-0.0036	11255	LCYVALDFEQEMATAASSSSLEK
P63261	ACTG_HUMAN	Actin, cytoplasmic 2 OS=Homo sapiens GN=ACTG1 PE=1 SV=1	850.728	3	2549.16	-0.0035	11255	LCYVALDFEQEMATAASSSSLEK
P63261	ACTG_HUMAN	Actin, cytoplasmic 2 OS=Homo sapiens GN=ACTG1 PE=1 SV=1	850.728	3	2549.16	-0.0034	11255	LCYVALDFEQEMATAASSSSLEK
P63261	ACTG_HUMAN	Actin, cytoplasmic 2 OS=Homo sapiens GN=ACTG1 PE=1 SV=1	1275.59	2	2549.16	-0.0033	11255	LCYVALDFEQEMATAASSSSLEK
P63261	ACTG_HUMAN	Actin, cytoplasmic 2 OS=Homo sapiens GN=ACTG1 PE=1 SV=1	1275.59	2	2549.16	-0.0033	11255	LCYVALDFEQEMATAASSSSLEK
P63261	ACTG_HUMAN	Actin, cytoplasmic 2 OS=Homo sapiens GN=ACTG1 PE=1 SV=1	1275.59	2	2549.16	-0.0033	11255	LCYVALDFEQEMATAASSSSLEK
P63261	ACTG_HUMAN	Actin, cytoplasmic 2 OS=Homo sapiens GN=ACTG1 PE=1 SV=1	1275.59	2	2549.16	-0.0033	11255	LCYVALDFEQEMATAASSSSLEK
P63261	ACTG_HUMAN	Actin, cytoplasmic 2 OS=Homo sapiens GN=ACTG1 PE=1 SV=1	1275.59	2	2549.16	-0.0033	11255	LCYVALDFEQEMATAASSSSLEK
P63261	ACTG_HUMAN	Actin, cytoplasmic 2 OS=Homo sapiens GN=ACTG1 PE=1 SV=1	1275.59	2	2549.16	-0.0033	11255	LCYVALDFEQEMATAASSSSLEK
P63261	ACTG_HUMAN	Actin, cytoplasmic 2 OS=Homo sapiens GN=ACTG1 PE=1 SV=1	1275.59	2	2549.16	-0.0033	11255	LCYVALDFEQEMATAASSSSLEK
P63261	ACTG_HUMAN	Actin, cytoplasmic 2 OS=Homo sapiens GN=ACTG1 PE=1 SV=1	850.728	3	2549.16	-0.0032	11255	LCYVALDFEQEMATAASSSSLEK
P63261	ACTG_HUMAN	Actin, cytoplasmic 2 OS=Homo sapiens GN=ACTG1 PE=1 SV=1	850.728	3	2549.16	-0.0032	11255	LCYVALDFEQEMATAASSSSLEK
P63261	ACTG_HUMAN	Actin, cytoplasmic 2 OS=Homo sapiens GN=ACTG1 PE=1 SV=1	1275.59	2	2549.16	-0.0031	11255	LCYVALDFEQEMATAASSSSLEK
P63261	ACTG_HUMAN	Actin, cytoplasmic 2 OS=Homo sapiens GN=ACTG1 PE=1 SV=1	1275.59	2	2549.16	-0.0031	11255	LCYVALDFEQEMATAASSSSLEK
P63261	ACTG_HUMAN	Actin, cytoplasmic 2 OS=Homo sapiens GN=ACTG1 PE=1 SV=1	1275.59	2	2549.16	-0.0031	11255	LCYVALDFEQEMATAASSSSLEK
P63261	ACTG_HUMAN	Actin, cytoplasmic 2 OS=Homo sapiens GN=ACTG1 PE=1 SV=1	1275.59	2	2549.16	-0.0031	11255	LCYVALDFEQEMATAASSSSLEK
P63261	ACTG_HUMAN	Actin, cytoplasmic 2 OS=Homo sapiens GN=ACTG1 PE=1 SV=1	1275.59	2	2549.16	-0.0031	11255	LCYVALDFEQEMATAASSSSLEK
P63261	ACTG_HUMAN	Actin, cytoplasmic 2 OS=Homo sapiens GN=ACTG1 PE=1 SV=1	850.728	3	2549.16	-0.003	11255	LCYVALDFEQEMATAASSSSLEK
P63261	ACTG_HUMAN	Actin, cytoplasmic 2 OS=Homo sapiens GN=ACTG1 PE=1 SV=1	1275.59	2	2549.16	-0.0029	11255	LCYVALDFEQEMATAASSSSLEK
P63261	ACTG_HUMAN	Actin, cytoplasmic 2 OS=Homo sapiens GN=ACTG1 PE=1 SV=1	1275.59	2	2549.16	-0.0029	11255	LCYVALDFEQEMATAASSSSLEK
P63261	ACTG_HUMAN	Actin, cytoplasmic 2 OS=Homo sapiens GN=ACTG1 PE=1 SV=1	1275.59	2	2549.16	-0.0029	11255	LCYVALDFEQEMATAASSSSLEK
P63261	ACTG_HUMAN	Actin, cytoplasmic 2 OS=Homo sapiens GN=ACTG1 PE=1 SV=1	1275.59	2	2549.16	-0.0029	11255	LCYVALDFEQEMATAASSSSLEK
P63261	ACTG_HUMAN	Actin, cytoplasmic 2 OS=Homo sapiens GN=ACTG1 PE=1 SV=1	1275.59	2	2549.16	-0.0029	11255	LCYVALDFEQEMATAASSSSLEK
P63261	ACTG_HUMAN	Actin, cytoplasmic 2 OS=Homo sapiens GN=ACTG1 PE=1 SV=1	1275.59	2	2549.16	-0.0029	11255	LCYVALDFEQEMATAASSSSLEK
P63261	ACTG_HUMAN	Actin, cytoplasmic 2 OS=Homo sapiens GN=ACTG1 PE=1 SV=1	1275.59	2	2549.16	-0.0029	11255	LCYVALDFEQEMATAASSSSLEK
P63261	ACTG_HUMAN	Actin, cytoplasmic 2 OS=Homo sapiens GN=ACTG1 PE=1 SV=1	1275.59	2	2549.16	-0.0029	11255	LCYVALDFEQEMATAASSSSLEK
P63261	ACTG_HUMAN	Actin, cytoplasmic 2 OS=Homo sapiens GN=ACTG1 PE=1 SV=1	1275.59	2	2549.16	-0.0029	11255	LCYVALDFEQEMATAASSSSLEK
P63261	ACTG_HUMAN	Actin, cytoplasmic 2 OS=Homo sapiens GN=ACTG1 PE=1 SV=1	1275.59	2	2549.16	-0.0029	11255	LCYVALDFEQEMATAASSSSLEK
P63261	ACTG_HUMAN	Actin, cytoplasmic 2 OS=Homo sapiens GN=ACTG1 PE=1 SV=1	1275.59	2	2549.16	-0.0029	11255	LCYVALDFEQEMATAASSSSLEK
P63261	ACTG_HUMAN	Actin, cytoplasmic 2 OS=Homo sapiens GN=ACTG1 PE=1 SV=1	850.729	3	2549.16	-0.0028	11255	LCYVALDFEQEMATAASSSSLEK
P63261	ACTG_HUMAN	Actin, cytoplasmic 2 OS=Homo sapiens GN=ACTG1 PE=1 SV=1	1275.59	2	2549.16	-0.0026	11255	LCYVALDFEQEMATAASSSSLEK
P63261	ACTG_HUMAN	Actin, cytoplasmic 2 OS=Homo sapiens GN=ACTG1 PE=1 SV=1	1275.59	2	2549.16	-0.0026	11255	LCYVALDFEQEMATAASSSSLEK
P63261	ACTG_HUMAN	Actin, cytoplasmic 2 OS=Homo sapiens GN=ACTG1 PE=1 SV=1	1275.59	2	2549.16	-0.0026	11255	LCYVALDFEQEMATAASSSSLEK
P63261	ACTG_HUMAN	Actin, cytoplasmic 2 OS=Homo sapiens GN=ACTG1 PE=1 SV=1	1275.59	2	2549.16	-0.0026	11255	LCYVALDFEQEMATAASSSSLEK
P63261	ACTG_HUMAN	Actin, cytoplasmic 2 OS=Homo sapiens GN=ACTG1 PE=1 SV=1	1275.59	2	2549.16	-0.0026	11255	LCYVALDFEQEMATAASSSSLEK
P63261	ACTG_HUMAN	Actin, cytoplasmic 2 OS=Homo sapiens GN=ACTG1 PE=1 SV=1	1275.59	2	2549.16	-0.0026	11255	LCYVALDFEQEMATAASSSSLEK
P63261	ACTG_HUMAN	Actin, cytoplasmic 2 OS=Homo sapiens GN=ACTG1 PE=1 SV=1	1275.59	2	2549.16	-0.0026	11255	LCYVALDFEQEMATAASSSSLEK
P63261	ACTG_HUMAN	Actin, cytoplasmic 2 OS=Homo sapiens GN=ACTG1 PE=1 SV=1	1275.59	2	2549.16	-0.0026	11255	LCYVALDFEQEMATAASSSSLEK
P63261	ACTG_HUMAN	Actin, cytoplasmic 2 OS=Homo sapiens GN=ACTG1 PE=1 SV=1	850.729	3	2549.16	-0.0026	11255	LCYVALDFEQEMATAASSSSLEK
P63261	ACTG_HUMAN	Actin, cytoplasmic 2 OS=Homo sapiens GN=ACTG1 PE=1 SV=1	850.729	3	2549.16	-0.0026	11255	LCYVALDFEQEMATAASSSSLEK
P63261	ACTG_HUMAN	Actin, cytoplasmic 2 OS=Homo sapiens GN=ACTG1 PE=1 SV=1	850.729	3	2549.16	-0.0026	11255	LCYVALDFEQEMATAASSSSLEK
P63261	ACTG_HUMAN	Actin, cytoplasmic 2 OS=Homo sapiens GN=ACTG1 PE=1 SV=1	1275.59	2	2549.16	-0.0024	11255	LCYVALDFEQEMATAASSSSLEK
P63261	ACTG_HUMAN	Actin, cytoplasmic 2 OS=Homo sapiens GN=ACTG1 PE=1 SV=1	1275.59	2	2549.16	-0.0024	11255	LCYVALDFEQEMATAASSSSLEK
P63261	ACTG_HUMAN	Actin, cytoplasmic 2 OS=Homo sapiens GN=ACTG1 PE=1 SV=1	1275.59	2	2549.16	-0.0024	11255	LCYVALDFEQEMATAASSSSLEK
P63261	ACTG_HUMAN	Actin, cytoplasmic 2 OS=Homo sapiens GN=ACTG1 PE=1 SV=1	1275.59	2	2549.16	-0.0024	11255	LCYVALDFEQEMATAASSSSLEK
P63261	ACTG_HUMAN	Actin, cytoplasmic 2 OS=Homo sapiens GN=ACTG1 PE=1 SV=1	1275.59	2	2549.16	-0.0024	11255	LCYVALDFEQEMATAASSSSLEK
P63261	ACTG_HUMAN	Actin, cytoplasmic 2 OS=Homo sapiens GN=ACTG1 PE=1 SV=1	1275.59	2	2549.16	-0.0024	11255	LCYVALDFEQEMATAASSSSLEK
P63261	ACTG_HUMAN	Actin, cytoplasmic 2 OS=Homo sapiens GN=ACTG1 PE=1 SV=1	1275.59	2	2549.16	-0.0024	11255	LCYVALDFEQEMATAASSSSLEK
P63261	ACTG_HUMAN	Actin, cytoplasmic 2 OS=Homo sapiens GN=ACTG1 PE=1 SV=1	1275.59	2	2549.16	-0.0024	11255	LCYVALDFEQEMATAASSSSLEK
P63261	ACTG_HUMAN	Actin, cytoplasmic 2 OS=Homo sapiens GN=ACTG1 PE=1 SV=1	850.729	3	2549.16	-0.0022	11255	LCYVALDFEQEMATAASSSSLEK
P63261	ACTG_HUMAN	Actin, cytoplasmic 2 OS=Homo sapiens GN=ACTG1 PE=1 SV=1	1275.59	2	2549.16	-0.0021	11255	LCYVALDFEQEMATAASSSSLEK
P63261	ACTG_HUMAN	Actin, cytoplasmic 2 OS=Homo sapiens GN=ACTG1 PE=1 SV=1	1275.59	2	2549.16	-0.0021	11255	LCYVALDFEQEMATAASSSSLEK
P63261	ACTG_HUMAN	Actin, cytoplasmic 2 OS=Homo sapiens GN=ACTG1 PE=1 SV=1	1275.59	2	2549.16	-0.0021	11255	LCYVALDFEQEMATAASSSSLEK
P63261	ACTG_HUMAN	Actin, cytoplasmic 2 OS=Homo sapiens GN=ACTG1 PE=1 SV=1	1275.59	2	2549.16	-0.0021	11255	LCYVALDFEQEMATAASSSSLEK
P63261	ACTG_HUMAN	Actin, cytoplasmic 2 OS=Homo sapiens GN=ACTG1 PE=1 SV=1	1275.59	2	2549.16	-0.0021	11255	LCYVALDFEQEMATAASSSSLEK
P63261	ACTG_HUMAN	Actin, cytoplasmic 2 OS=Homo sapiens GN=ACTG1 PE=1 SV=1	1275.59	2	2549.16	-0.0021	11255	LCYVALDFEQEMATAASSSSLEK
P63261	ACTG_HUMAN	Actin, cytoplasmic 2 OS=Homo sapiens GN=ACTG1 PE=1 SV=1	1275.59	2	2549.16	-0.0021	11255	LCYVALDFEQEMATAASSSSLEK
P63261	ACTG_HUMAN	Actin, cytoplasmic 2 OS=Homo sapiens GN=ACTG1 PE=1 SV=1	1275.59	2	2549.16	-0.0021	11255	LCYVALDFEQEMATAASSSSLEK
P63261	ACTG_HUMAN	Actin, cytoplasmic 2 OS=Homo sapiens GN=ACTG1 PE=1 SV=1	1275.59	2	2549.16	-0.0021	11255	LCYVALDFEQEMATAASSSSLEK
P63261	ACTG_HUMAN	Actin, cytoplasmic 2 OS=Homo sapiens GN=ACTG1 PE=1 SV=1	1275.59	2	2549.16	-0.0021	11255	LCYVALDFEQEMATAASSSSLEK
P63261	ACTG_HUMAN	Actin, cytoplasmic 2 OS=Homo sapiens GN=ACTG1 PE=1 SV=1	1275.59	2	2549.16	-0.0019	11255	LCYVALDFEQEMATAASSSSLEK
P63261	ACTG_HUMAN	Actin, cytoplasmic 2 OS=Homo sapiens GN=ACTG1 PE=1 SV=1	1275.59	2	2549.16	-0.0019	11255	LCYVALDFEQEMATAASSSSLEK
P63261	ACTG_HUMAN	Actin, cytoplasmic 2 OS=Homo sapiens GN=ACTG1 PE=1 SV=1	1275.59	2	2549.16	-0.0019	11255	LCYVALDFEQEMATAASSSSLEK
P63261	ACTG_HUMAN	Actin, cytoplasmic 2 OS=Homo sapiens GN=ACTG1 PE=1 SV=1	1275.59	2	2549.16	-0.0019	11255	LCYVALDFEQEMATAASSSSLEK
P63261	ACTG_HUMAN	Actin, cytoplasmic 2 OS=Homo sapiens GN=ACTG1 PE=1 SV=1	1275.59	2	2549.16	-0.0019	11255	LCYVALDFEQEMATAASSSSLEK
P63261	ACTG_HUMAN	Actin, cytoplasmic 2 OS=Homo sapiens GN=ACTG1 PE=1 SV=1	850.729	3	2549.16	-0.0017	11255	LCYVALDFEQEMATAASSSSLEK
P63261	ACTG_HUMAN	Actin, cytoplasmic 2 OS=Homo sapiens GN=ACTG1 PE=1 SV=1	1275.59	2	2549.16	-0.0016	11255	LCYVALDFEQEMATAASSSSLEK
P63261	ACTG_HUMAN	Actin, cytoplasmic 2 OS=Homo sapiens GN=ACTG1 PE=1 SV=1	1275.59	2	2549.16	-0.0016	11255	LCYVALDFEQEMATAASSSSLEK
P63261	ACTG_HUMAN	Actin, cytoplasmic 2 OS=Homo sapiens GN=ACTG1 PE=1 SV=1	1275.59	2	2549.16	-0.0016	11255	LCYVALDFEQEMATAASSSSLEK
P63261	ACTG_HUMAN	Actin, cytoplasmic 2 OS=Homo sapiens GN=ACTG1 PE=1 SV=1	1275.59	2	2549.16	-0.0016	11255	LCYVALDFEQEMATAASSSSLEK
P63261	ACTG_HUMAN	Actin, cytoplasmic 2 OS=Homo sapiens GN=ACTG1 PE=1 SV=1	1275.59	2	2549.16	-0.0016	11255	LCYVALDFEQEMATAASSSSLEK
P63261	ACTG_HUMAN	Actin, cytoplasmic 2 OS=Homo sapiens GN=ACTG1 PE=1 SV=1	1275.59	2	2549.16	-0.0016	11255	LCYVALDFEQEMATAASSSSLEK
P63261	ACTG_HUMAN	Actin, cytoplasmic 2 OS=Homo sapiens GN=ACTG1 PE=1 SV=1	1275.59	2	2549.16	-0.0016	11255	LCYVALDFEQEMATAASSSSLEK
P63261	ACTG_HUMAN	Actin, cytoplasmic 2 OS=Homo sapiens GN=ACTG1 PE=1 SV=1	1275.59	2	2549.17	-0.0014	11255	LCYVALDFEQEMATAASSSSLEK
P63261	ACTG_HUMAN	Actin, cytoplasmic 2 OS=Homo sapiens GN=ACTG1 PE=1 SV=1	1275.59	2	2549.17	-0.0014	11255	LCYVALDFEQEMATAASSSSLEK
P63261	ACTG_HUMAN	Actin, cytoplasmic 2 OS=Homo sapiens GN=ACTG1 PE=1 SV=1	1275.59	2	2549.17	-0.0014	11255	LCYVALDFEQEMATAASSSSLEK
P63261	ACTG_HUMAN	Actin, cytoplasmic 2 OS=Homo sapiens GN=ACTG1 PE=1 SV=1	1275.59	2	2549.17	-0.0014	11255	LCYVALDFEQEMATAASSSSLEK
P63261	ACTG_HUMAN	Actin, cytoplasmic 2 OS=Homo sapiens GN=ACTG1 PE=1 SV=1	1275.59	2	2549.17	-0.0014	11255	LCYVALDFEQEMATAASSSSLEK
P63261	ACTG_HUMAN	Actin, cytoplasmic 2 OS=Homo sapiens GN=ACTG1 PE=1 SV=1	1275.59	2	2549.17	-0.0014	11255	LCYVALDFEQEMATAASSSSLEK
P63261	ACTG_HUMAN	Actin, cytoplasmic 2 OS=Homo sapiens GN=ACTG1 PE=1 SV=1	1275.59	2	2549.17	-0.0014	11255	LCYVALDFEQEMATAASSSSLEK
P63261	ACTG_HUMAN	Actin, cytoplasmic 2 OS=Homo sapiens GN=ACTG1 PE=1 SV=1	1275.59	2	2549.17	-0.0014	11255	LCYVALDFEQEMATAASSSSLEK
P63261	ACTG_HUMAN	Actin, cytoplasmic 2 OS=Homo sapiens GN=ACTG1 PE=1 SV=1	1275.59	2	2549.17	-0.0014	11255	LCYVALDFEQEMATAASSSSLEK
P63261	ACTG_HUMAN	Actin, cytoplasmic 2 OS=Homo sapiens GN=ACTG1 PE=1 SV=1	1275.59	2	2549.17	-0.0014	11255	LCYVALDFEQEMATAASSSSLEK
P63261	ACTG_HUMAN	Actin, cytoplasmic 2 OS=Homo sapiens GN=ACTG1 PE=1 SV=1	1275.59	2	2549.17	-0.0011	11255	LCYVALDFEQEMATAASSSSLEK
P63261	ACTG_HUMAN	Actin, cytoplasmic 2 OS=Homo sapiens GN=ACTG1 PE=1 SV=1	1275.59	2	2549.17	-0.0011	11255	LCYVALDFEQEMATAASSSSLEK
P63261	ACTG_HUMAN	Actin, cytoplasmic 2 OS=Homo sapiens GN=ACTG1 PE=1 SV=1	1275.59	2	2549.17	-0.0009	11255	LCYVALDFEQEMATAASSSSLEK
P63261	ACTG_HUMAN	Actin, cytoplasmic 2 OS=Homo sapiens GN=ACTG1 PE=1 SV=1	1275.59	2	2549.17	-0.0009	11255	LCYVALDFEQEMATAASSSSLEK
P63261	ACTG_HUMAN	Actin, cytoplasmic 2 OS=Homo sapiens GN=ACTG1 PE=1 SV=1	1275.59	2	2549.17	-0.0009	11255	LCYVALDFEQEMATAASSSSLEK
P63261	ACTG_HUMAN	Actin, cytoplasmic 2 OS=Homo sapiens GN=ACTG1 PE=1 SV=1	1275.59	2	2549.17	-0.0009	11255	LCYVALDFEQEMATAASSSSLEK
P63261	ACTG_HUMAN	Actin, cytoplasmic 2 OS=Homo sapiens GN=ACTG1 PE=1 SV=1	1275.59	2	2549.17	-0.0009	11255	LCYVALDFEQEMATAASSSSLEK
P63261	ACTG_HUMAN	Actin, cytoplasmic 2 OS=Homo sapiens GN=ACTG1 PE=1 SV=1	1275.59	2	2549.17	-0.0009	11255	LCYVALDFEQEMATAASSSSLEK
P63261	ACTG_HUMAN	Actin, cytoplasmic 2 OS=Homo sapiens GN=ACTG1 PE=1 SV=1	1275.59	2	2549.17	-0.0009	11255	LCYVALDFEQEMATAASSSSLEK
P63261	ACTG_HUMAN	Actin, cytoplasmic 2 OS=Homo sapiens GN=ACTG1 PE=1 SV=1	1275.59	2	2549.17	-0.0009	11255	LCYVALDFEQEMATAASSSSLEK
P63261	ACTG_HUMAN	Actin, cytoplasmic 2 OS=Homo sapiens GN=ACTG1 PE=1 SV=1	1275.59	2	2549.17	-0.0007	11255	LCYVALDFEQEMATAASSSSLEK
P63261	ACTG_HUMAN	Actin, cytoplasmic 2 OS=Homo sapiens GN=ACTG1 PE=1 SV=1	1275.59	2	2549.17	-0.0007	11255	LCYVALDFEQEMATAASSSSLEK
P63261	ACTG_HUMAN	Actin, cytoplasmic 2 OS=Homo sapiens GN=ACTG1 PE=1 SV=1	1275.59	2	2549.17	-0.0007	11255	LCYVALDFEQEMATAASSSSLEK
P63261	ACTG_HUMAN	Actin, cytoplasmic 2 OS=Homo sapiens GN=ACTG1 PE=1 SV=1	1275.59	2	2549.17	-0.0007	11255	LCYVALDFEQEMATAASSSSLEK
P63261	ACTG_HUMAN	Actin, cytoplasmic 2 OS=Homo sapiens GN=ACTG1 PE=1 SV=1	1275.59	2	2549.17	-0.0007	11255	LCYVALDFEQEMATAASSSSLEK
P63261	ACTG_HUMAN	Actin, cytoplasmic 2 OS=Homo sapiens GN=ACTG1 PE=1 SV=1	1275.59	2	2549.17	-0.0007	11255	LCYVALDFEQEMATAASSSSLEK
P63261	ACTG_HUMAN	Actin, cytoplasmic 2 OS=Homo sapiens GN=ACTG1 PE=1 SV=1	1275.59	2	2549.17	-0.0007	11255	LCYVALDFEQEMATAASSSSLEK
P63261	ACTG_HUMAN	Actin, cytoplasmic 2 OS=Homo sapiens GN=ACTG1 PE=1 SV=1	1275.59	2	2549.17	-0.0007	11255	LCYVALDFEQEMATAASSSSLEK
P63261	ACTG_HUMAN	Actin, cytoplasmic 2 OS=Homo sapiens GN=ACTG1 PE=1 SV=1	1275.59	2	2549.17	-0.0007	11255	LCYVALDFEQEMATAASSSSLEK
P63261	ACTG_HUMAN	Actin, cytoplasmic 2 OS=Homo sapiens GN=ACTG1 PE=1 SV=1	1275.59	2	2549.17	-0.0007	11255	LCYVALDFEQEMATAASSSSLEK
P63261	ACTG_HUMAN	Actin, cytoplasmic 2 OS=Homo sapiens GN=ACTG1 PE=1 SV=1	1275.59	2	2549.17	-0.0007	11255	LCYVALDFEQEMATAASSSSLEK
P63261	ACTG_HUMAN	Actin, cytoplasmic 2 OS=Homo sapiens GN=ACTG1 PE=1 SV=1	1275.59	2	2549.17	-0.0007	11255	LCYVALDFEQEMATAASSSSLEK
P63261	ACTG_HUMAN	Actin, cytoplasmic 2 OS=Homo sapiens GN=ACTG1 PE=1 SV=1	1275.59	2	2549.17	-0.0004	11255	LCYVALDFEQEMATAASSSSLEK
P63261	ACTG_HUMAN	Actin, cytoplasmic 2 OS=Homo sapiens GN=ACTG1 PE=1 SV=1	1275.59	2	2549.17	-0.0004	11255	LCYVALDFEQEMATAASSSSLEK
P63261	ACTG_HUMAN	Actin, cytoplasmic 2 OS=Homo sapiens GN=ACTG1 PE=1 SV=1	1275.59	2	2549.17	-0.0004	11255	LCYVALDFEQEMATAASSSSLEK
P63261	ACTG_HUMAN	Actin, cytoplasmic 2 OS=Homo sapiens GN=ACTG1 PE=1 SV=1	1275.59	2	2549.17	-0.0002	11255	LCYVALDFEQEMATAASSSSLEK
P63261	ACTG_HUMAN	Actin, cytoplasmic 2 OS=Homo sapiens GN=ACTG1 PE=1 SV=1	1275.59	2	2549.17	-0.0002	11255	LCYVALDFEQEMATAASSSSLEK
P63261	ACTG_HUMAN	Actin, cytoplasmic 2 OS=Homo sapiens GN=ACTG1 PE=1 SV=1	1275.59	2	2549.17	-0.0002	11255	LCYVALDFEQEMATAASSSSLEK
P63261	ACTG_HUMAN	Actin, cytoplasmic 2 OS=Homo sapiens GN=ACTG1 PE=1 SV=1	1275.59	2	2549.17	-0.0002	11255	LCYVALDFEQEMATAASSSSLEK
P63261	ACTG_HUMAN	Actin, cytoplasmic 2 OS=Homo sapiens GN=ACTG1 PE=1 SV=1	1275.59	2	2549.17	0.0001	11255	LCYVALDFEQEMATAASSSSLEK
P63261	ACTG_HUMAN	Actin, cytoplasmic 2 OS=Homo sapiens GN=ACTG1 PE=1 SV=1	1275.59	2	2549.17	0.0001	11255	LCYVALDFEQEMATAASSSSLEK
P63261	ACTG_HUMAN	Actin, cytoplasmic 2 OS=Homo sapiens GN=ACTG1 PE=1 SV=1	1275.59	2	2549.17	0.0001	11255	LCYVALDFEQEMATAASSSSLEK
P63261	ACTG_HUMAN	Actin, cytoplasmic 2 OS=Homo sapiens GN=ACTG1 PE=1 SV=1	1275.59	2	2549.17	0.0001	11255	LCYVALDFEQEMATAASSSSLEK
P63261	ACTG_HUMAN	Actin, cytoplasmic 2 OS=Homo sapiens GN=ACTG1 PE=1 SV=1	1275.59	2	2549.17	0.0001	11255	LCYVALDFEQEMATAASSSSLEK
P63261	ACTG_HUMAN	Actin, cytoplasmic 2 OS=Homo sapiens GN=ACTG1 PE=1 SV=1	850.73	3	2549.17	0.0001	11255	LCYVALDFEQEMATAASSSSLEK
P63261	ACTG_HUMAN	Actin, cytoplasmic 2 OS=Homo sapiens GN=ACTG1 PE=1 SV=1	1275.59	2	2549.17	0.0003	11255	LCYVALDFEQEMATAASSSSLEK
P63261	ACTG_HUMAN	Actin, cytoplasmic 2 OS=Homo sapiens GN=ACTG1 PE=1 SV=1	1275.59	2	2549.17	0.0003	11255	LCYVALDFEQEMATAASSSSLEK
P63261	ACTG_HUMAN	Actin, cytoplasmic 2 OS=Homo sapiens GN=ACTG1 PE=1 SV=1	1275.59	2	2549.17	0.0003	11255	LCYVALDFEQEMATAASSSSLEK
P63261	ACTG_HUMAN	Actin, cytoplasmic 2 OS=Homo sapiens GN=ACTG1 PE=1 SV=1	1275.59	2	2549.17	0.0003	11255	LCYVALDFEQEMATAASSSSLEK
P63261	ACTG_HUMAN	Actin, cytoplasmic 2 OS=Homo sapiens GN=ACTG1 PE=1 SV=1	850.73	3	2549.17	0.0005	11255	LCYVALDFEQEMATAASSSSLEK
P63261	ACTG_HUMAN	Actin, cytoplasmic 2 OS=Homo sapiens GN=ACTG1 PE=1 SV=1	1275.59	2	2549.17	0.0006	11255	LCYVALDFEQEMATAASSSSLEK
P63261	ACTG_HUMAN	Actin, cytoplasmic 2 OS=Homo sapiens GN=ACTG1 PE=1 SV=1	1275.59	2	2549.17	0.0006	11255	LCYVALDFEQEMATAASSSSLEK
P63261	ACTG_HUMAN	Actin, cytoplasmic 2 OS=Homo sapiens GN=ACTG1 PE=1 SV=1	1275.59	2	2549.17	0.0006	11255	LCYVALDFEQEMATAASSSSLEK
P63261	ACTG_HUMAN	Actin, cytoplasmic 2 OS=Homo sapiens GN=ACTG1 PE=1 SV=1	1275.59	2	2549.17	0.0006	11255	LCYVALDFEQEMATAASSSSLEK
P63261	ACTG_HUMAN	Actin, cytoplasmic 2 OS=Homo sapiens GN=ACTG1 PE=1 SV=1	1275.59	2	2549.17	0.0006	11255	LCYVALDFEQEMATAASSSSLEK
P63261	ACTG_HUMAN	Actin, cytoplasmic 2 OS=Homo sapiens GN=ACTG1 PE=1 SV=1	1275.59	2	2549.17	0.0006	11255	LCYVALDFEQEMATAASSSSLEK
P63261	ACTG_HUMAN	Actin, cytoplasmic 2 OS=Homo sapiens GN=ACTG1 PE=1 SV=1	850.73	3	2549.17	0.0007	11255	LCYVALDFEQEMATAASSSSLEK
P63261	ACTG_HUMAN	Actin, cytoplasmic 2 OS=Homo sapiens GN=ACTG1 PE=1 SV=1	1275.59	2	2549.17	0.0008	11255	LCYVALDFEQEMATAASSSSLEK
P63261	ACTG_HUMAN	Actin, cytoplasmic 2 OS=Homo sapiens GN=ACTG1 PE=1 SV=1	1275.59	2	2549.17	0.0008	11255	LCYVALDFEQEMATAASSSSLEK
P63261	ACTG_HUMAN	Actin, cytoplasmic 2 OS=Homo sapiens GN=ACTG1 PE=1 SV=1	1275.59	2	2549.17	0.0008	11255	LCYVALDFEQEMATAASSSSLEK
P63261	ACTG_HUMAN	Actin, cytoplasmic 2 OS=Homo sapiens GN=ACTG1 PE=1 SV=1	1275.59	2	2549.17	0.0008	11255	LCYVALDFEQEMATAASSSSLEK
P63261	ACTG_HUMAN	Actin, cytoplasmic 2 OS=Homo sapiens GN=ACTG1 PE=1 SV=1	1275.59	2	2549.17	0.0008	11255	LCYVALDFEQEMATAASSSSLEK
P63261	ACTG_HUMAN	Actin, cytoplasmic 2 OS=Homo sapiens GN=ACTG1 PE=1 SV=1	1275.59	2	2549.17	0.0008	11255	LCYVALDFEQEMATAASSSSLEK
P63261	ACTG_HUMAN	Actin, cytoplasmic 2 OS=Homo sapiens GN=ACTG1 PE=1 SV=1	1275.59	2	2549.17	0.0008	11255	LCYVALDFEQEMATAASSSSLEK
P63261	ACTG_HUMAN	Actin, cytoplasmic 2 OS=Homo sapiens GN=ACTG1 PE=1 SV=1	850.73	3	2549.17	0.0009	11255	LCYVALDFEQEMATAASSSSLEK
P63261	ACTG_HUMAN	Actin, cytoplasmic 2 OS=Homo sapiens GN=ACTG1 PE=1 SV=1	1275.59	2	2549.17	0.001	11255	LCYVALDFEQEMATAASSSSLEK
P63261	ACTG_HUMAN	Actin, cytoplasmic 2 OS=Homo sapiens GN=ACTG1 PE=1 SV=1	1275.59	2	2549.17	0.001	11255	LCYVALDFEQEMATAASSSSLEK
P63261	ACTG_HUMAN	Actin, cytoplasmic 2 OS=Homo sapiens GN=ACTG1 PE=1 SV=1	1275.59	2	2549.17	0.001	11255	LCYVALDFEQEMATAASSSSLEK
P63261	ACTG_HUMAN	Actin, cytoplasmic 2 OS=Homo sapiens GN=ACTG1 PE=1 SV=1	1275.59	2	2549.17	0.001	11255	LCYVALDFEQEMATAASSSSLEK
P63261	ACTG_HUMAN	Actin, cytoplasmic 2 OS=Homo sapiens GN=ACTG1 PE=1 SV=1	1275.59	2	2549.17	0.001	11255	LCYVALDFEQEMATAASSSSLEK
P63261	ACTG_HUMAN	Actin, cytoplasmic 2 OS=Homo sapiens GN=ACTG1 PE=1 SV=1	1275.59	2	2549.17	0.001	11255	LCYVALDFEQEMATAASSSSLEK
P63261	ACTG_HUMAN	Actin, cytoplasmic 2 OS=Homo sapiens GN=ACTG1 PE=1 SV=1	1275.59	2	2549.17	0.001	11255	LCYVALDFEQEMATAASSSSLEK
P63261	ACTG_HUMAN	Actin, cytoplasmic 2 OS=Homo sapiens GN=ACTG1 PE=1 SV=1	1275.59	2	2549.17	0.0013	11255	LCYVALDFEQEMATAASSSSLEK
P63261	ACTG_HUMAN	Actin, cytoplasmic 2 OS=Homo sapiens GN=ACTG1 PE=1 SV=1	1275.59	2	2549.17	0.0013	11255	LCYVALDFEQEMATAASSSSLEK
P63261	ACTG_HUMAN	Actin, cytoplasmic 2 OS=Homo sapiens GN=ACTG1 PE=1 SV=1	1275.59	2	2549.17	0.0015	11255	LCYVALDFEQEMATAASSSSLEK
P63261	ACTG_HUMAN	Actin, cytoplasmic 2 OS=Homo sapiens GN=ACTG1 PE=1 SV=1	1275.59	2	2549.17	0.0015	11255	LCYVALDFEQEMATAASSSSLEK
P63261	ACTG_HUMAN	Actin, cytoplasmic 2 OS=Homo sapiens GN=ACTG1 PE=1 SV=1	1275.59	2	2549.17	0.0015	11255	LCYVALDFEQEMATAASSSSLEK
P63261	ACTG_HUMAN	Actin, cytoplasmic 2 OS=Homo sapiens GN=ACTG1 PE=1 SV=1	1275.59	2	2549.17	0.0015	11255	LCYVALDFEQEMATAASSSSLEK
[truncated: 63,536 more rows]
