# Supplementary material for: Generation of novel patient-derived CIC-DUX4 sarcoma xenografts and cell lines
Source: Sci Rep. 2017 Jul 5;7:4712. doi: 10.1038/s41598-017-04967-0 (PMC5498486; doi:10.1038/s41598-017-04967-0)
Supplement: Supplementary file 6 — Dataset 5 [file 41598_2017_4967_MOESM6_ESM.xls]

## Sheet: F006881_no5 5sets
Supplementary Dataset 5. Peptides used for the identification of 1502 proteins in the NCC-CDS1-X3-C1 cell line.
Accession number*	Gene Symbol†	description	m/z‡	Charge	Measured mass§	Mass error¶	Mascot ion score||	Identified peptide sequence
P60709	ACTB_HUMAN	Actin, cytoplasmic 1 OS=Homo sapiens GN=ACTB PE=1 SV=1	398.237	2	794.459	-0.0063	15857	IIAPPER
P60709	ACTB_HUMAN	Actin, cytoplasmic 1 OS=Homo sapiens GN=ACTB PE=1 SV=1	398.237	2	794.46	-0.0051	15857	IIAPPER
P60709	ACTB_HUMAN	Actin, cytoplasmic 1 OS=Homo sapiens GN=ACTB PE=1 SV=1	398.237	2	794.46	-0.0048	15857	IIAPPER
P60709	ACTB_HUMAN	Actin, cytoplasmic 1 OS=Homo sapiens GN=ACTB PE=1 SV=1	398.238	2	794.461	-0.0043	15857	IIAPPER
P60709	ACTB_HUMAN	Actin, cytoplasmic 1 OS=Homo sapiens GN=ACTB PE=1 SV=1	398.238	2	794.461	-0.004	15857	IIAPPER
P60709	ACTB_HUMAN	Actin, cytoplasmic 1 OS=Homo sapiens GN=ACTB PE=1 SV=1	398.238	2	794.462	-0.0034	15857	IIAPPER
P60709	ACTB_HUMAN	Actin, cytoplasmic 1 OS=Homo sapiens GN=ACTB PE=1 SV=1	398.238	2	794.462	-0.0034	15857	IIAPPER
P60709	ACTB_HUMAN	Actin, cytoplasmic 1 OS=Homo sapiens GN=ACTB PE=1 SV=1	398.238	2	794.462	-0.0031	15857	IIAPPER
P60709	ACTB_HUMAN	Actin, cytoplasmic 1 OS=Homo sapiens GN=ACTB PE=1 SV=1	398.238	2	794.462	-0.0028	15857	IIAPPER
P60709	ACTB_HUMAN	Actin, cytoplasmic 1 OS=Homo sapiens GN=ACTB PE=1 SV=1	398.238	2	794.462	-0.0028	15857	IIAPPER
P60709	ACTB_HUMAN	Actin, cytoplasmic 1 OS=Homo sapiens GN=ACTB PE=1 SV=1	398.238	2	794.462	-0.0026	15857	IIAPPER
P60709	ACTB_HUMAN	Actin, cytoplasmic 1 OS=Homo sapiens GN=ACTB PE=1 SV=1	398.239	2	794.463	-0.0024	15857	IIAPPER
P60709	ACTB_HUMAN	Actin, cytoplasmic 1 OS=Homo sapiens GN=ACTB PE=1 SV=1	398.239	2	794.463	-0.0024	15857	IIAPPER
P60709	ACTB_HUMAN	Actin, cytoplasmic 1 OS=Homo sapiens GN=ACTB PE=1 SV=1	398.239	2	794.463	-0.0024	15857	IIAPPER
P60709	ACTB_HUMAN	Actin, cytoplasmic 1 OS=Homo sapiens GN=ACTB PE=1 SV=1	398.239	2	794.463	-0.0023	15857	IIAPPER
P60709	ACTB_HUMAN	Actin, cytoplasmic 1 OS=Homo sapiens GN=ACTB PE=1 SV=1	398.239	2	794.463	-0.0023	15857	IIAPPER
P60709	ACTB_HUMAN	Actin, cytoplasmic 1 OS=Homo sapiens GN=ACTB PE=1 SV=1	398.239	2	794.463	-0.0021	15857	IIAPPER
P60709	ACTB_HUMAN	Actin, cytoplasmic 1 OS=Homo sapiens GN=ACTB PE=1 SV=1	398.239	2	794.463	-0.0021	15857	IIAPPER
P60709	ACTB_HUMAN	Actin, cytoplasmic 1 OS=Homo sapiens GN=ACTB PE=1 SV=1	398.239	2	794.463	-0.0021	15857	IIAPPER
P60709	ACTB_HUMAN	Actin, cytoplasmic 1 OS=Homo sapiens GN=ACTB PE=1 SV=1	398.239	2	794.463	-0.0021	15857	IIAPPER
P60709	ACTB_HUMAN	Actin, cytoplasmic 1 OS=Homo sapiens GN=ACTB PE=1 SV=1	398.239	2	794.463	-0.0021	15857	IIAPPER
P60709	ACTB_HUMAN	Actin, cytoplasmic 1 OS=Homo sapiens GN=ACTB PE=1 SV=1	398.239	2	794.463	-0.002	15857	IIAPPER
P60709	ACTB_HUMAN	Actin, cytoplasmic 1 OS=Homo sapiens GN=ACTB PE=1 SV=1	398.239	2	794.463	-0.002	15857	IIAPPER
P60709	ACTB_HUMAN	Actin, cytoplasmic 1 OS=Homo sapiens GN=ACTB PE=1 SV=1	398.239	2	794.463	-0.0018	15857	IIAPPER
P60709	ACTB_HUMAN	Actin, cytoplasmic 1 OS=Homo sapiens GN=ACTB PE=1 SV=1	398.239	2	794.463	-0.0018	15857	IIAPPER
P60709	ACTB_HUMAN	Actin, cytoplasmic 1 OS=Homo sapiens GN=ACTB PE=1 SV=1	398.239	2	794.463	-0.0017	15857	IIAPPER
P60709	ACTB_HUMAN	Actin, cytoplasmic 1 OS=Homo sapiens GN=ACTB PE=1 SV=1	398.239	2	794.463	-0.0016	15857	IIAPPER
P60709	ACTB_HUMAN	Actin, cytoplasmic 1 OS=Homo sapiens GN=ACTB PE=1 SV=1	398.239	2	794.463	-0.0015	15857	IIAPPER
P60709	ACTB_HUMAN	Actin, cytoplasmic 1 OS=Homo sapiens GN=ACTB PE=1 SV=1	398.239	2	794.464	-0.0014	15857	IIAPPER
P60709	ACTB_HUMAN	Actin, cytoplasmic 1 OS=Homo sapiens GN=ACTB PE=1 SV=1	398.239	2	794.464	-0.0013	15857	IIAPPER
P60709	ACTB_HUMAN	Actin, cytoplasmic 1 OS=Homo sapiens GN=ACTB PE=1 SV=1	398.239	2	794.464	-0.0013	15857	IIAPPER
P60709	ACTB_HUMAN	Actin, cytoplasmic 1 OS=Homo sapiens GN=ACTB PE=1 SV=1	398.239	2	794.464	-0.0013	15857	IIAPPER
P60709	ACTB_HUMAN	Actin, cytoplasmic 1 OS=Homo sapiens GN=ACTB PE=1 SV=1	398.239	2	794.464	-0.0012	15857	IIAPPER
P60709	ACTB_HUMAN	Actin, cytoplasmic 1 OS=Homo sapiens GN=ACTB PE=1 SV=1	398.239	2	794.464	-0.0012	15857	IIAPPER
P60709	ACTB_HUMAN	Actin, cytoplasmic 1 OS=Homo sapiens GN=ACTB PE=1 SV=1	398.239	2	794.464	-0.0011	15857	IIAPPER
P60709	ACTB_HUMAN	Actin, cytoplasmic 1 OS=Homo sapiens GN=ACTB PE=1 SV=1	398.239	2	794.464	-0.001	15857	IIAPPER
P60709	ACTB_HUMAN	Actin, cytoplasmic 1 OS=Homo sapiens GN=ACTB PE=1 SV=1	398.239	2	794.464	-0.001	15857	IIAPPER
P60709	ACTB_HUMAN	Actin, cytoplasmic 1 OS=Homo sapiens GN=ACTB PE=1 SV=1	398.239	2	794.464	-0.0009	15857	IIAPPER
P60709	ACTB_HUMAN	Actin, cytoplasmic 1 OS=Homo sapiens GN=ACTB PE=1 SV=1	398.239	2	794.464	-0.0009	15857	IIAPPER
P60709	ACTB_HUMAN	Actin, cytoplasmic 1 OS=Homo sapiens GN=ACTB PE=1 SV=1	398.239	2	794.464	-0.0009	15857	IIAPPER
P60709	ACTB_HUMAN	Actin, cytoplasmic 1 OS=Homo sapiens GN=ACTB PE=1 SV=1	398.239	2	794.464	-0.0008	15857	IIAPPER
P60709	ACTB_HUMAN	Actin, cytoplasmic 1 OS=Homo sapiens GN=ACTB PE=1 SV=1	398.239	2	794.464	-0.0007	15857	IIAPPER
P60709	ACTB_HUMAN	Actin, cytoplasmic 1 OS=Homo sapiens GN=ACTB PE=1 SV=1	398.239	2	794.464	-0.0007	15857	IIAPPER
P60709	ACTB_HUMAN	Actin, cytoplasmic 1 OS=Homo sapiens GN=ACTB PE=1 SV=1	398.239	2	794.464	-0.0007	15857	IIAPPER
P60709	ACTB_HUMAN	Actin, cytoplasmic 1 OS=Homo sapiens GN=ACTB PE=1 SV=1	398.239	2	794.464	-0.0007	15857	IIAPPER
P60709	ACTB_HUMAN	Actin, cytoplasmic 1 OS=Homo sapiens GN=ACTB PE=1 SV=1	398.24	2	794.464	-0.0006	15857	IIAPPER
P60709	ACTB_HUMAN	Actin, cytoplasmic 1 OS=Homo sapiens GN=ACTB PE=1 SV=1	398.24	2	794.464	-0.0006	15857	IIAPPER
P60709	ACTB_HUMAN	Actin, cytoplasmic 1 OS=Homo sapiens GN=ACTB PE=1 SV=1	398.24	2	794.464	-0.0006	15857	IIAPPER
P60709	ACTB_HUMAN	Actin, cytoplasmic 1 OS=Homo sapiens GN=ACTB PE=1 SV=1	398.24	2	794.464	-0.0006	15857	IIAPPER
P60709	ACTB_HUMAN	Actin, cytoplasmic 1 OS=Homo sapiens GN=ACTB PE=1 SV=1	398.24	2	794.465	-0.0005	15857	IIAPPER
P60709	ACTB_HUMAN	Actin, cytoplasmic 1 OS=Homo sapiens GN=ACTB PE=1 SV=1	398.24	2	794.465	-0.0004	15857	IIAPPER
P60709	ACTB_HUMAN	Actin, cytoplasmic 1 OS=Homo sapiens GN=ACTB PE=1 SV=1	398.24	2	794.465	-0.0004	15857	IIAPPER
P60709	ACTB_HUMAN	Actin, cytoplasmic 1 OS=Homo sapiens GN=ACTB PE=1 SV=1	398.24	2	794.465	-0.0003	15857	IIAPPER
P60709	ACTB_HUMAN	Actin, cytoplasmic 1 OS=Homo sapiens GN=ACTB PE=1 SV=1	398.24	2	794.465	-0.0003	15857	IIAPPER
P60709	ACTB_HUMAN	Actin, cytoplasmic 1 OS=Homo sapiens GN=ACTB PE=1 SV=1	398.24	2	794.465	-0.0003	15857	IIAPPER
P60709	ACTB_HUMAN	Actin, cytoplasmic 1 OS=Homo sapiens GN=ACTB PE=1 SV=1	398.24	2	794.465	-0.0003	15857	IIAPPER
P60709	ACTB_HUMAN	Actin, cytoplasmic 1 OS=Homo sapiens GN=ACTB PE=1 SV=1	398.24	2	794.465	-0.0003	15857	IIAPPER
P60709	ACTB_HUMAN	Actin, cytoplasmic 1 OS=Homo sapiens GN=ACTB PE=1 SV=1	398.24	2	794.465	-0.0003	15857	IIAPPER
P60709	ACTB_HUMAN	Actin, cytoplasmic 1 OS=Homo sapiens GN=ACTB PE=1 SV=1	398.24	2	794.465	-0.0002	15857	IIAPPER
P60709	ACTB_HUMAN	Actin, cytoplasmic 1 OS=Homo sapiens GN=ACTB PE=1 SV=1	398.24	2	794.465	-0.0002	15857	IIAPPER
P60709	ACTB_HUMAN	Actin, cytoplasmic 1 OS=Homo sapiens GN=ACTB PE=1 SV=1	398.24	2	794.465	-0.0001	15857	IIAPPER
P60709	ACTB_HUMAN	Actin, cytoplasmic 1 OS=Homo sapiens GN=ACTB PE=1 SV=1	398.24	2	794.465	-0.0001	15857	IIAPPER
P60709	ACTB_HUMAN	Actin, cytoplasmic 1 OS=Homo sapiens GN=ACTB PE=1 SV=1	398.24	2	794.465	-0.0001	15857	IIAPPER
P60709	ACTB_HUMAN	Actin, cytoplasmic 1 OS=Homo sapiens GN=ACTB PE=1 SV=1	398.24	2	794.465	-0.0001	15857	IIAPPER
P60709	ACTB_HUMAN	Actin, cytoplasmic 1 OS=Homo sapiens GN=ACTB PE=1 SV=1	398.24	2	794.465	-0.0001	15857	IIAPPER
P60709	ACTB_HUMAN	Actin, cytoplasmic 1 OS=Homo sapiens GN=ACTB PE=1 SV=1	398.24	2	794.465	-0.0001	15857	IIAPPER
P60709	ACTB_HUMAN	Actin, cytoplasmic 1 OS=Homo sapiens GN=ACTB PE=1 SV=1	398.24	2	794.465	0	15857	IIAPPER
P60709	ACTB_HUMAN	Actin, cytoplasmic 1 OS=Homo sapiens GN=ACTB PE=1 SV=1	398.24	2	794.465	0.0001	15857	IIAPPER
P60709	ACTB_HUMAN	Actin, cytoplasmic 1 OS=Homo sapiens GN=ACTB PE=1 SV=1	398.24	2	794.465	0.0001	15857	IIAPPER
P60709	ACTB_HUMAN	Actin, cytoplasmic 1 OS=Homo sapiens GN=ACTB PE=1 SV=1	398.24	2	794.465	0.0001	15857	IIAPPER
P60709	ACTB_HUMAN	Actin, cytoplasmic 1 OS=Homo sapiens GN=ACTB PE=1 SV=1	398.24	2	794.465	0.0002	15857	IIAPPER
P60709	ACTB_HUMAN	Actin, cytoplasmic 1 OS=Homo sapiens GN=ACTB PE=1 SV=1	398.24	2	794.465	0.0002	15857	IIAPPER
P60709	ACTB_HUMAN	Actin, cytoplasmic 1 OS=Homo sapiens GN=ACTB PE=1 SV=1	398.24	2	794.465	0.0002	15857	IIAPPER
P60709	ACTB_HUMAN	Actin, cytoplasmic 1 OS=Homo sapiens GN=ACTB PE=1 SV=1	398.24	2	794.465	0.0002	15857	IIAPPER
P60709	ACTB_HUMAN	Actin, cytoplasmic 1 OS=Homo sapiens GN=ACTB PE=1 SV=1	398.24	2	794.465	0.0003	15857	IIAPPER
P60709	ACTB_HUMAN	Actin, cytoplasmic 1 OS=Homo sapiens GN=ACTB PE=1 SV=1	398.24	2	794.465	0.0004	15857	IIAPPER
P60709	ACTB_HUMAN	Actin, cytoplasmic 1 OS=Homo sapiens GN=ACTB PE=1 SV=1	398.24	2	794.465	0.0004	15857	IIAPPER
P60709	ACTB_HUMAN	Actin, cytoplasmic 1 OS=Homo sapiens GN=ACTB PE=1 SV=1	398.24	2	794.465	0.0004	15857	IIAPPER
P60709	ACTB_HUMAN	Actin, cytoplasmic 1 OS=Homo sapiens GN=ACTB PE=1 SV=1	398.24	2	794.465	0.0004	15857	IIAPPER
P60709	ACTB_HUMAN	Actin, cytoplasmic 1 OS=Homo sapiens GN=ACTB PE=1 SV=1	398.24	2	794.465	0.0004	15857	IIAPPER
P60709	ACTB_HUMAN	Actin, cytoplasmic 1 OS=Homo sapiens GN=ACTB PE=1 SV=1	398.24	2	794.466	0.0005	15857	IIAPPER
P60709	ACTB_HUMAN	Actin, cytoplasmic 1 OS=Homo sapiens GN=ACTB PE=1 SV=1	398.24	2	794.466	0.0005	15857	IIAPPER
P60709	ACTB_HUMAN	Actin, cytoplasmic 1 OS=Homo sapiens GN=ACTB PE=1 SV=1	398.24	2	794.466	0.0005	15857	IIAPPER
P60709	ACTB_HUMAN	Actin, cytoplasmic 1 OS=Homo sapiens GN=ACTB PE=1 SV=1	398.24	2	794.466	0.0005	15857	IIAPPER
P60709	ACTB_HUMAN	Actin, cytoplasmic 1 OS=Homo sapiens GN=ACTB PE=1 SV=1	398.24	2	794.466	0.0006	15857	IIAPPER
P60709	ACTB_HUMAN	Actin, cytoplasmic 1 OS=Homo sapiens GN=ACTB PE=1 SV=1	398.24	2	794.466	0.0006	15857	IIAPPER
P60709	ACTB_HUMAN	Actin, cytoplasmic 1 OS=Homo sapiens GN=ACTB PE=1 SV=1	398.24	2	794.466	0.0007	15857	IIAPPER
P60709	ACTB_HUMAN	Actin, cytoplasmic 1 OS=Homo sapiens GN=ACTB PE=1 SV=1	398.24	2	794.466	0.0007	15857	IIAPPER
P60709	ACTB_HUMAN	Actin, cytoplasmic 1 OS=Homo sapiens GN=ACTB PE=1 SV=1	398.24	2	794.466	0.0007	15857	IIAPPER
P60709	ACTB_HUMAN	Actin, cytoplasmic 1 OS=Homo sapiens GN=ACTB PE=1 SV=1	398.24	2	794.466	0.0007	15857	IIAPPER
P60709	ACTB_HUMAN	Actin, cytoplasmic 1 OS=Homo sapiens GN=ACTB PE=1 SV=1	398.24	2	794.466	0.0007	15857	IIAPPER
P60709	ACTB_HUMAN	Actin, cytoplasmic 1 OS=Homo sapiens GN=ACTB PE=1 SV=1	398.24	2	794.466	0.0007	15857	IIAPPER
P60709	ACTB_HUMAN	Actin, cytoplasmic 1 OS=Homo sapiens GN=ACTB PE=1 SV=1	398.24	2	794.466	0.0008	15857	IIAPPER
P60709	ACTB_HUMAN	Actin, cytoplasmic 1 OS=Homo sapiens GN=ACTB PE=1 SV=1	398.24	2	794.466	0.0008	15857	IIAPPER
P60709	ACTB_HUMAN	Actin, cytoplasmic 1 OS=Homo sapiens GN=ACTB PE=1 SV=1	398.24	2	794.466	0.0008	15857	IIAPPER
P60709	ACTB_HUMAN	Actin, cytoplasmic 1 OS=Homo sapiens GN=ACTB PE=1 SV=1	398.24	2	794.466	0.0008	15857	IIAPPER
P60709	ACTB_HUMAN	Actin, cytoplasmic 1 OS=Homo sapiens GN=ACTB PE=1 SV=1	398.24	2	794.466	0.0008	15857	IIAPPER
P60709	ACTB_HUMAN	Actin, cytoplasmic 1 OS=Homo sapiens GN=ACTB PE=1 SV=1	398.24	2	794.466	0.0008	15857	IIAPPER
P60709	ACTB_HUMAN	Actin, cytoplasmic 1 OS=Homo sapiens GN=ACTB PE=1 SV=1	398.24	2	794.466	0.0009	15857	IIAPPER
P60709	ACTB_HUMAN	Actin, cytoplasmic 1 OS=Homo sapiens GN=ACTB PE=1 SV=1	398.24	2	794.466	0.001	15857	IIAPPER
P60709	ACTB_HUMAN	Actin, cytoplasmic 1 OS=Homo sapiens GN=ACTB PE=1 SV=1	398.24	2	794.466	0.001	15857	IIAPPER
P60709	ACTB_HUMAN	Actin, cytoplasmic 1 OS=Homo sapiens GN=ACTB PE=1 SV=1	398.24	2	794.466	0.0011	15857	IIAPPER
P60709	ACTB_HUMAN	Actin, cytoplasmic 1 OS=Homo sapiens GN=ACTB PE=1 SV=1	398.24	2	794.466	0.0011	15857	IIAPPER
P60709	ACTB_HUMAN	Actin, cytoplasmic 1 OS=Homo sapiens GN=ACTB PE=1 SV=1	398.24	2	794.466	0.0011	15857	IIAPPER
P60709	ACTB_HUMAN	Actin, cytoplasmic 1 OS=Homo sapiens GN=ACTB PE=1 SV=1	398.24	2	794.466	0.0011	15857	IIAPPER
P60709	ACTB_HUMAN	Actin, cytoplasmic 1 OS=Homo sapiens GN=ACTB PE=1 SV=1	398.24	2	794.466	0.0012	15857	IIAPPER
P60709	ACTB_HUMAN	Actin, cytoplasmic 1 OS=Homo sapiens GN=ACTB PE=1 SV=1	398.24	2	794.466	0.0012	15857	IIAPPER
P60709	ACTB_HUMAN	Actin, cytoplasmic 1 OS=Homo sapiens GN=ACTB PE=1 SV=1	398.24	2	794.466	0.0012	15857	IIAPPER
P60709	ACTB_HUMAN	Actin, cytoplasmic 1 OS=Homo sapiens GN=ACTB PE=1 SV=1	398.24	2	794.466	0.0012	15857	IIAPPER
P60709	ACTB_HUMAN	Actin, cytoplasmic 1 OS=Homo sapiens GN=ACTB PE=1 SV=1	398.24	2	794.466	0.0013	15857	IIAPPER
P60709	ACTB_HUMAN	Actin, cytoplasmic 1 OS=Homo sapiens GN=ACTB PE=1 SV=1	398.24	2	794.466	0.0013	15857	IIAPPER
P60709	ACTB_HUMAN	Actin, cytoplasmic 1 OS=Homo sapiens GN=ACTB PE=1 SV=1	398.24	2	794.466	0.0013	15857	IIAPPER
P60709	ACTB_HUMAN	Actin, cytoplasmic 1 OS=Homo sapiens GN=ACTB PE=1 SV=1	398.24	2	794.466	0.0013	15857	IIAPPER
P60709	ACTB_HUMAN	Actin, cytoplasmic 1 OS=Homo sapiens GN=ACTB PE=1 SV=1	398.24	2	794.466	0.0015	15857	IIAPPER
P60709	ACTB_HUMAN	Actin, cytoplasmic 1 OS=Homo sapiens GN=ACTB PE=1 SV=1	398.24	2	794.466	0.0015	15857	IIAPPER
P60709	ACTB_HUMAN	Actin, cytoplasmic 1 OS=Homo sapiens GN=ACTB PE=1 SV=1	398.24	2	794.466	0.0015	15857	IIAPPER
P60709	ACTB_HUMAN	Actin, cytoplasmic 1 OS=Homo sapiens GN=ACTB PE=1 SV=1	398.24	2	794.466	0.0015	15857	IIAPPER
P60709	ACTB_HUMAN	Actin, cytoplasmic 1 OS=Homo sapiens GN=ACTB PE=1 SV=1	398.24	2	794.466	0.0015	15857	IIAPPER
P60709	ACTB_HUMAN	Actin, cytoplasmic 1 OS=Homo sapiens GN=ACTB PE=1 SV=1	398.24	2	794.466	0.0015	15857	IIAPPER
P60709	ACTB_HUMAN	Actin, cytoplasmic 1 OS=Homo sapiens GN=ACTB PE=1 SV=1	398.24	2	794.466	0.0015	15857	IIAPPER
P60709	ACTB_HUMAN	Actin, cytoplasmic 1 OS=Homo sapiens GN=ACTB PE=1 SV=1	398.24	2	794.466	0.0015	15857	IIAPPER
P60709	ACTB_HUMAN	Actin, cytoplasmic 1 OS=Homo sapiens GN=ACTB PE=1 SV=1	398.241	2	794.467	0.0016	15857	IIAPPER
P60709	ACTB_HUMAN	Actin, cytoplasmic 1 OS=Homo sapiens GN=ACTB PE=1 SV=1	398.241	2	794.467	0.0016	15857	IIAPPER
P60709	ACTB_HUMAN	Actin, cytoplasmic 1 OS=Homo sapiens GN=ACTB PE=1 SV=1	398.241	2	794.467	0.0016	15857	IIAPPER
P60709	ACTB_HUMAN	Actin, cytoplasmic 1 OS=Homo sapiens GN=ACTB PE=1 SV=1	398.241	2	794.467	0.0018	15857	IIAPPER
P60709	ACTB_HUMAN	Actin, cytoplasmic 1 OS=Homo sapiens GN=ACTB PE=1 SV=1	398.241	2	794.467	0.0018	15857	IIAPPER
P60709	ACTB_HUMAN	Actin, cytoplasmic 1 OS=Homo sapiens GN=ACTB PE=1 SV=1	398.241	2	794.467	0.0018	15857	IIAPPER
P60709	ACTB_HUMAN	Actin, cytoplasmic 1 OS=Homo sapiens GN=ACTB PE=1 SV=1	398.241	2	794.467	0.0018	15857	IIAPPER
P60709	ACTB_HUMAN	Actin, cytoplasmic 1 OS=Homo sapiens GN=ACTB PE=1 SV=1	398.241	2	794.467	0.0018	15857	IIAPPER
P60709	ACTB_HUMAN	Actin, cytoplasmic 1 OS=Homo sapiens GN=ACTB PE=1 SV=1	398.241	2	794.467	0.0018	15857	IIAPPER
P60709	ACTB_HUMAN	Actin, cytoplasmic 1 OS=Homo sapiens GN=ACTB PE=1 SV=1	398.241	2	794.467	0.0019	15857	IIAPPER
P60709	ACTB_HUMAN	Actin, cytoplasmic 1 OS=Homo sapiens GN=ACTB PE=1 SV=1	398.241	2	794.467	0.0019	15857	IIAPPER
P60709	ACTB_HUMAN	Actin, cytoplasmic 1 OS=Homo sapiens GN=ACTB PE=1 SV=1	398.241	2	794.467	0.0019	15857	IIAPPER
P60709	ACTB_HUMAN	Actin, cytoplasmic 1 OS=Homo sapiens GN=ACTB PE=1 SV=1	398.241	2	794.467	0.0021	15857	IIAPPER
P60709	ACTB_HUMAN	Actin, cytoplasmic 1 OS=Homo sapiens GN=ACTB PE=1 SV=1	398.241	2	794.467	0.0021	15857	IIAPPER
P60709	ACTB_HUMAN	Actin, cytoplasmic 1 OS=Homo sapiens GN=ACTB PE=1 SV=1	398.241	2	794.467	0.0021	15857	IIAPPER
P60709	ACTB_HUMAN	Actin, cytoplasmic 1 OS=Homo sapiens GN=ACTB PE=1 SV=1	398.241	2	794.467	0.0022	15857	IIAPPER
P60709	ACTB_HUMAN	Actin, cytoplasmic 1 OS=Homo sapiens GN=ACTB PE=1 SV=1	398.241	2	794.467	0.0022	15857	IIAPPER
P60709	ACTB_HUMAN	Actin, cytoplasmic 1 OS=Homo sapiens GN=ACTB PE=1 SV=1	398.241	2	794.467	0.0022	15857	IIAPPER
P60709	ACTB_HUMAN	Actin, cytoplasmic 1 OS=Homo sapiens GN=ACTB PE=1 SV=1	398.241	2	794.467	0.0023	15857	IIAPPER
P60709	ACTB_HUMAN	Actin, cytoplasmic 1 OS=Homo sapiens GN=ACTB PE=1 SV=1	398.241	2	794.467	0.0024	15857	IIAPPER
P60709	ACTB_HUMAN	Actin, cytoplasmic 1 OS=Homo sapiens GN=ACTB PE=1 SV=1	398.241	2	794.467	0.0024	15857	IIAPPER
P60709	ACTB_HUMAN	Actin, cytoplasmic 1 OS=Homo sapiens GN=ACTB PE=1 SV=1	398.241	2	794.467	0.0024	15857	IIAPPER
P60709	ACTB_HUMAN	Actin, cytoplasmic 1 OS=Homo sapiens GN=ACTB PE=1 SV=1	398.241	2	794.467	0.0024	15857	IIAPPER
P60709	ACTB_HUMAN	Actin, cytoplasmic 1 OS=Homo sapiens GN=ACTB PE=1 SV=1	398.241	2	794.467	0.0025	15857	IIAPPER
P60709	ACTB_HUMAN	Actin, cytoplasmic 1 OS=Homo sapiens GN=ACTB PE=1 SV=1	398.241	2	794.467	0.0025	15857	IIAPPER
P60709	ACTB_HUMAN	Actin, cytoplasmic 1 OS=Homo sapiens GN=ACTB PE=1 SV=1	398.241	2	794.468	0.0026	15857	IIAPPER
P60709	ACTB_HUMAN	Actin, cytoplasmic 1 OS=Homo sapiens GN=ACTB PE=1 SV=1	398.241	2	794.468	0.0027	15857	IIAPPER
P60709	ACTB_HUMAN	Actin, cytoplasmic 1 OS=Homo sapiens GN=ACTB PE=1 SV=1	398.241	2	794.468	0.0027	15857	IIAPPER
P60709	ACTB_HUMAN	Actin, cytoplasmic 1 OS=Homo sapiens GN=ACTB PE=1 SV=1	398.241	2	794.468	0.0027	15857	IIAPPER
P60709	ACTB_HUMAN	Actin, cytoplasmic 1 OS=Homo sapiens GN=ACTB PE=1 SV=1	398.241	2	794.468	0.0029	15857	IIAPPER
P60709	ACTB_HUMAN	Actin, cytoplasmic 1 OS=Homo sapiens GN=ACTB PE=1 SV=1	398.241	2	794.468	0.0029	15857	IIAPPER
P60709	ACTB_HUMAN	Actin, cytoplasmic 1 OS=Homo sapiens GN=ACTB PE=1 SV=1	398.241	2	794.468	0.003	15857	IIAPPER
P60709	ACTB_HUMAN	Actin, cytoplasmic 1 OS=Homo sapiens GN=ACTB PE=1 SV=1	398.241	2	794.468	0.003	15857	IIAPPER
P60709	ACTB_HUMAN	Actin, cytoplasmic 1 OS=Homo sapiens GN=ACTB PE=1 SV=1	398.241	2	794.468	0.0032	15857	IIAPPER
P60709	ACTB_HUMAN	Actin, cytoplasmic 1 OS=Homo sapiens GN=ACTB PE=1 SV=1	398.241	2	794.468	0.0032	15857	IIAPPER
P60709	ACTB_HUMAN	Actin, cytoplasmic 1 OS=Homo sapiens GN=ACTB PE=1 SV=1	398.241	2	794.468	0.0033	15857	IIAPPER
P60709	ACTB_HUMAN	Actin, cytoplasmic 1 OS=Homo sapiens GN=ACTB PE=1 SV=1	398.241	2	794.468	0.0035	15857	IIAPPER
P60709	ACTB_HUMAN	Actin, cytoplasmic 1 OS=Homo sapiens GN=ACTB PE=1 SV=1	398.242	2	794.468	0.0035	15857	IIAPPER
P60709	ACTB_HUMAN	Actin, cytoplasmic 1 OS=Homo sapiens GN=ACTB PE=1 SV=1	398.242	2	794.469	0.0037	15857	IIAPPER
P60709	ACTB_HUMAN	Actin, cytoplasmic 1 OS=Homo sapiens GN=ACTB PE=1 SV=1	398.242	2	794.469	0.0038	15857	IIAPPER
P60709	ACTB_HUMAN	Actin, cytoplasmic 1 OS=Homo sapiens GN=ACTB PE=1 SV=1	398.242	2	794.469	0.0039	15857	IIAPPER
P60709	ACTB_HUMAN	Actin, cytoplasmic 1 OS=Homo sapiens GN=ACTB PE=1 SV=1	398.242	2	794.469	0.0039	15857	IIAPPER
P60709	ACTB_HUMAN	Actin, cytoplasmic 1 OS=Homo sapiens GN=ACTB PE=1 SV=1	398.242	2	794.469	0.004	15857	IIAPPER
P60709	ACTB_HUMAN	Actin, cytoplasmic 1 OS=Homo sapiens GN=ACTB PE=1 SV=1	398.242	2	794.469	0.0041	15857	IIAPPER
P60709	ACTB_HUMAN	Actin, cytoplasmic 1 OS=Homo sapiens GN=ACTB PE=1 SV=1	398.242	2	794.469	0.0042	15857	IIAPPER
P60709	ACTB_HUMAN	Actin, cytoplasmic 1 OS=Homo sapiens GN=ACTB PE=1 SV=1	398.242	2	794.47	0.0046	15857	IIAPPER
P60709	ACTB_HUMAN	Actin, cytoplasmic 1 OS=Homo sapiens GN=ACTB PE=1 SV=1	398.242	2	794.47	0.0048	15857	IIAPPER
P60709	ACTB_HUMAN	Actin, cytoplasmic 1 OS=Homo sapiens GN=ACTB PE=1 SV=1	398.242	2	794.47	0.0048	15857	IIAPPER
P60709	ACTB_HUMAN	Actin, cytoplasmic 1 OS=Homo sapiens GN=ACTB PE=1 SV=1	398.243	2	794.471	0.0055	15857	IIAPPER
P60709	ACTB_HUMAN	Actin, cytoplasmic 1 OS=Homo sapiens GN=ACTB PE=1 SV=1	400.774	2	799.533	0.0046	15857	RGILTLK
P60709	ACTB_HUMAN	Actin, cytoplasmic 1 OS=Homo sapiens GN=ACTB PE=1 SV=1	488.725	2	975.435	-0.0059	15857	AGFAGDDAPR
P60709	ACTB_HUMAN	Actin, cytoplasmic 1 OS=Homo sapiens GN=ACTB PE=1 SV=1	488.725	2	975.436	-0.005	15857	AGFAGDDAPR
P60709	ACTB_HUMAN	Actin, cytoplasmic 1 OS=Homo sapiens GN=ACTB PE=1 SV=1	488.725	2	975.436	-0.0049	15857	AGFAGDDAPR
P60709	ACTB_HUMAN	Actin, cytoplasmic 1 OS=Homo sapiens GN=ACTB PE=1 SV=1	488.725	2	975.436	-0.0047	15857	AGFAGDDAPR
P60709	ACTB_HUMAN	Actin, cytoplasmic 1 OS=Homo sapiens GN=ACTB PE=1 SV=1	488.726	2	975.437	-0.0039	15857	AGFAGDDAPR
P60709	ACTB_HUMAN	Actin, cytoplasmic 1 OS=Homo sapiens GN=ACTB PE=1 SV=1	488.726	2	975.438	-0.0033	15857	AGFAGDDAPR
P60709	ACTB_HUMAN	Actin, cytoplasmic 1 OS=Homo sapiens GN=ACTB PE=1 SV=1	488.726	2	975.438	-0.003	15857	AGFAGDDAPR
P60709	ACTB_HUMAN	Actin, cytoplasmic 1 OS=Homo sapiens GN=ACTB PE=1 SV=1	488.726	2	975.438	-0.003	15857	AGFAGDDAPR
P60709	ACTB_HUMAN	Actin, cytoplasmic 1 OS=Homo sapiens GN=ACTB PE=1 SV=1	488.726	2	975.438	-0.0029	15857	AGFAGDDAPR
P60709	ACTB_HUMAN	Actin, cytoplasmic 1 OS=Homo sapiens GN=ACTB PE=1 SV=1	488.726	2	975.438	-0.0029	15857	AGFAGDDAPR
P60709	ACTB_HUMAN	Actin, cytoplasmic 1 OS=Homo sapiens GN=ACTB PE=1 SV=1	488.726	2	975.438	-0.0028	15857	AGFAGDDAPR
P60709	ACTB_HUMAN	Actin, cytoplasmic 1 OS=Homo sapiens GN=ACTB PE=1 SV=1	488.726	2	975.438	-0.0027	15857	AGFAGDDAPR
P60709	ACTB_HUMAN	Actin, cytoplasmic 1 OS=Homo sapiens GN=ACTB PE=1 SV=1	488.727	2	975.439	-0.0024	15857	AGFAGDDAPR
P60709	ACTB_HUMAN	Actin, cytoplasmic 1 OS=Homo sapiens GN=ACTB PE=1 SV=1	488.727	2	975.439	-0.0024	15857	AGFAGDDAPR
P60709	ACTB_HUMAN	Actin, cytoplasmic 1 OS=Homo sapiens GN=ACTB PE=1 SV=1	488.727	2	975.439	-0.0023	15857	AGFAGDDAPR
P60709	ACTB_HUMAN	Actin, cytoplasmic 1 OS=Homo sapiens GN=ACTB PE=1 SV=1	488.727	2	975.439	-0.0021	15857	AGFAGDDAPR
P60709	ACTB_HUMAN	Actin, cytoplasmic 1 OS=Homo sapiens GN=ACTB PE=1 SV=1	488.727	2	975.439	-0.0021	15857	AGFAGDDAPR
P60709	ACTB_HUMAN	Actin, cytoplasmic 1 OS=Homo sapiens GN=ACTB PE=1 SV=1	488.727	2	975.439	-0.0021	15857	AGFAGDDAPR
P60709	ACTB_HUMAN	Actin, cytoplasmic 1 OS=Homo sapiens GN=ACTB PE=1 SV=1	488.727	2	975.439	-0.002	15857	AGFAGDDAPR
P60709	ACTB_HUMAN	Actin, cytoplasmic 1 OS=Homo sapiens GN=ACTB PE=1 SV=1	488.727	2	975.439	-0.0019	15857	AGFAGDDAPR
P60709	ACTB_HUMAN	Actin, cytoplasmic 1 OS=Homo sapiens GN=ACTB PE=1 SV=1	488.727	2	975.439	-0.0019	15857	AGFAGDDAPR
P60709	ACTB_HUMAN	Actin, cytoplasmic 1 OS=Homo sapiens GN=ACTB PE=1 SV=1	488.727	2	975.439	-0.0019	15857	AGFAGDDAPR
P60709	ACTB_HUMAN	Actin, cytoplasmic 1 OS=Homo sapiens GN=ACTB PE=1 SV=1	488.727	2	975.439	-0.0019	15857	AGFAGDDAPR
P60709	ACTB_HUMAN	Actin, cytoplasmic 1 OS=Homo sapiens GN=ACTB PE=1 SV=1	488.727	2	975.439	-0.0019	15857	AGFAGDDAPR
P60709	ACTB_HUMAN	Actin, cytoplasmic 1 OS=Homo sapiens GN=ACTB PE=1 SV=1	488.727	2	975.439	-0.0019	15857	AGFAGDDAPR
P60709	ACTB_HUMAN	Actin, cytoplasmic 1 OS=Homo sapiens GN=ACTB PE=1 SV=1	488.727	2	975.439	-0.0019	15857	AGFAGDDAPR
P60709	ACTB_HUMAN	Actin, cytoplasmic 1 OS=Homo sapiens GN=ACTB PE=1 SV=1	488.727	2	975.439	-0.0018	15857	AGFAGDDAPR
P60709	ACTB_HUMAN	Actin, cytoplasmic 1 OS=Homo sapiens GN=ACTB PE=1 SV=1	488.727	2	975.439	-0.0018	15857	AGFAGDDAPR
P60709	ACTB_HUMAN	Actin, cytoplasmic 1 OS=Homo sapiens GN=ACTB PE=1 SV=1	488.727	2	975.439	-0.0018	15857	AGFAGDDAPR
P60709	ACTB_HUMAN	Actin, cytoplasmic 1 OS=Homo sapiens GN=ACTB PE=1 SV=1	488.727	2	975.439	-0.0016	15857	AGFAGDDAPR
P60709	ACTB_HUMAN	Actin, cytoplasmic 1 OS=Homo sapiens GN=ACTB PE=1 SV=1	488.727	2	975.439	-0.0016	15857	AGFAGDDAPR
P60709	ACTB_HUMAN	Actin, cytoplasmic 1 OS=Homo sapiens GN=ACTB PE=1 SV=1	488.727	2	975.439	-0.0016	15857	AGFAGDDAPR
P60709	ACTB_HUMAN	Actin, cytoplasmic 1 OS=Homo sapiens GN=ACTB PE=1 SV=1	488.727	2	975.439	-0.0016	15857	AGFAGDDAPR
P60709	ACTB_HUMAN	Actin, cytoplasmic 1 OS=Homo sapiens GN=ACTB PE=1 SV=1	488.727	2	975.439	-0.0016	15857	AGFAGDDAPR
P60709	ACTB_HUMAN	Actin, cytoplasmic 1 OS=Homo sapiens GN=ACTB PE=1 SV=1	488.727	2	975.439	-0.0015	15857	AGFAGDDAPR
P60709	ACTB_HUMAN	Actin, cytoplasmic 1 OS=Homo sapiens GN=ACTB PE=1 SV=1	488.727	2	975.439	-0.0015	15857	AGFAGDDAPR
P60709	ACTB_HUMAN	Actin, cytoplasmic 1 OS=Homo sapiens GN=ACTB PE=1 SV=1	488.727	2	975.439	-0.0015	15857	AGFAGDDAPR
P60709	ACTB_HUMAN	Actin, cytoplasmic 1 OS=Homo sapiens GN=ACTB PE=1 SV=1	488.727	2	975.439	-0.0015	15857	AGFAGDDAPR
P60709	ACTB_HUMAN	Actin, cytoplasmic 1 OS=Homo sapiens GN=ACTB PE=1 SV=1	488.727	2	975.439	-0.0015	15857	AGFAGDDAPR
P60709	ACTB_HUMAN	Actin, cytoplasmic 1 OS=Homo sapiens GN=ACTB PE=1 SV=1	488.727	2	975.44	-0.0014	15857	AGFAGDDAPR
P60709	ACTB_HUMAN	Actin, cytoplasmic 1 OS=Homo sapiens GN=ACTB PE=1 SV=1	488.727	2	975.44	-0.0013	15857	AGFAGDDAPR
P60709	ACTB_HUMAN	Actin, cytoplasmic 1 OS=Homo sapiens GN=ACTB PE=1 SV=1	488.727	2	975.44	-0.0013	15857	AGFAGDDAPR
P60709	ACTB_HUMAN	Actin, cytoplasmic 1 OS=Homo sapiens GN=ACTB PE=1 SV=1	488.727	2	975.44	-0.0013	15857	AGFAGDDAPR
P60709	ACTB_HUMAN	Actin, cytoplasmic 1 OS=Homo sapiens GN=ACTB PE=1 SV=1	488.727	2	975.44	-0.0013	15857	AGFAGDDAPR
P60709	ACTB_HUMAN	Actin, cytoplasmic 1 OS=Homo sapiens GN=ACTB PE=1 SV=1	488.727	2	975.44	-0.0012	15857	AGFAGDDAPR
P60709	ACTB_HUMAN	Actin, cytoplasmic 1 OS=Homo sapiens GN=ACTB PE=1 SV=1	488.727	2	975.44	-0.0012	15857	AGFAGDDAPR
P60709	ACTB_HUMAN	Actin, cytoplasmic 1 OS=Homo sapiens GN=ACTB PE=1 SV=1	488.727	2	975.44	-0.0012	15857	AGFAGDDAPR
P60709	ACTB_HUMAN	Actin, cytoplasmic 1 OS=Homo sapiens GN=ACTB PE=1 SV=1	488.727	2	975.44	-0.0012	15857	AGFAGDDAPR
P60709	ACTB_HUMAN	Actin, cytoplasmic 1 OS=Homo sapiens GN=ACTB PE=1 SV=1	488.727	2	975.44	-0.0012	15857	AGFAGDDAPR
P60709	ACTB_HUMAN	Actin, cytoplasmic 1 OS=Homo sapiens GN=ACTB PE=1 SV=1	488.727	2	975.44	-0.001	15857	AGFAGDDAPR
P60709	ACTB_HUMAN	Actin, cytoplasmic 1 OS=Homo sapiens GN=ACTB PE=1 SV=1	488.727	2	975.44	-0.001	15857	AGFAGDDAPR
P60709	ACTB_HUMAN	Actin, cytoplasmic 1 OS=Homo sapiens GN=ACTB PE=1 SV=1	488.727	2	975.44	-0.001	15857	AGFAGDDAPR
P60709	ACTB_HUMAN	Actin, cytoplasmic 1 OS=Homo sapiens GN=ACTB PE=1 SV=1	488.727	2	975.44	-0.001	15857	AGFAGDDAPR
P60709	ACTB_HUMAN	Actin, cytoplasmic 1 OS=Homo sapiens GN=ACTB PE=1 SV=1	488.727	2	975.44	-0.001	15857	AGFAGDDAPR
P60709	ACTB_HUMAN	Actin, cytoplasmic 1 OS=Homo sapiens GN=ACTB PE=1 SV=1	488.727	2	975.44	-0.001	15857	AGFAGDDAPR
P60709	ACTB_HUMAN	Actin, cytoplasmic 1 OS=Homo sapiens GN=ACTB PE=1 SV=1	488.727	2	975.44	-0.001	15857	AGFAGDDAPR
P60709	ACTB_HUMAN	Actin, cytoplasmic 1 OS=Homo sapiens GN=ACTB PE=1 SV=1	488.727	2	975.44	-0.0009	15857	AGFAGDDAPR
P60709	ACTB_HUMAN	Actin, cytoplasmic 1 OS=Homo sapiens GN=ACTB PE=1 SV=1	488.727	2	975.44	-0.0008	15857	AGFAGDDAPR
P60709	ACTB_HUMAN	Actin, cytoplasmic 1 OS=Homo sapiens GN=ACTB PE=1 SV=1	488.727	2	975.44	-0.0008	15857	AGFAGDDAPR
P60709	ACTB_HUMAN	Actin, cytoplasmic 1 OS=Homo sapiens GN=ACTB PE=1 SV=1	488.727	2	975.44	-0.0008	15857	AGFAGDDAPR
P60709	ACTB_HUMAN	Actin, cytoplasmic 1 OS=Homo sapiens GN=ACTB PE=1 SV=1	488.727	2	975.44	-0.0007	15857	AGFAGDDAPR
P60709	ACTB_HUMAN	Actin, cytoplasmic 1 OS=Homo sapiens GN=ACTB PE=1 SV=1	488.727	2	975.44	-0.0007	15857	AGFAGDDAPR
P60709	ACTB_HUMAN	Actin, cytoplasmic 1 OS=Homo sapiens GN=ACTB PE=1 SV=1	488.728	2	975.44	-0.0006	15857	AGFAGDDAPR
P60709	ACTB_HUMAN	Actin, cytoplasmic 1 OS=Homo sapiens GN=ACTB PE=1 SV=1	488.728	2	975.44	-0.0006	15857	AGFAGDDAPR
P60709	ACTB_HUMAN	Actin, cytoplasmic 1 OS=Homo sapiens GN=ACTB PE=1 SV=1	488.728	2	975.44	-0.0006	15857	AGFAGDDAPR
P60709	ACTB_HUMAN	Actin, cytoplasmic 1 OS=Homo sapiens GN=ACTB PE=1 SV=1	488.728	2	975.441	-0.0005	15857	AGFAGDDAPR
P60709	ACTB_HUMAN	Actin, cytoplasmic 1 OS=Homo sapiens GN=ACTB PE=1 SV=1	488.728	2	975.441	-0.0005	15857	AGFAGDDAPR
P60709	ACTB_HUMAN	Actin, cytoplasmic 1 OS=Homo sapiens GN=ACTB PE=1 SV=1	488.728	2	975.441	-0.0005	15857	AGFAGDDAPR
P60709	ACTB_HUMAN	Actin, cytoplasmic 1 OS=Homo sapiens GN=ACTB PE=1 SV=1	488.728	2	975.441	-0.0004	15857	AGFAGDDAPR
P60709	ACTB_HUMAN	Actin, cytoplasmic 1 OS=Homo sapiens GN=ACTB PE=1 SV=1	488.728	2	975.441	-0.0003	15857	AGFAGDDAPR
P60709	ACTB_HUMAN	Actin, cytoplasmic 1 OS=Homo sapiens GN=ACTB PE=1 SV=1	488.728	2	975.441	-0.0002	15857	AGFAGDDAPR
P60709	ACTB_HUMAN	Actin, cytoplasmic 1 OS=Homo sapiens GN=ACTB PE=1 SV=1	488.728	2	975.441	-0.0001	15857	AGFAGDDAPR
P60709	ACTB_HUMAN	Actin, cytoplasmic 1 OS=Homo sapiens GN=ACTB PE=1 SV=1	488.728	2	975.441	0	15857	AGFAGDDAPR
P60709	ACTB_HUMAN	Actin, cytoplasmic 1 OS=Homo sapiens GN=ACTB PE=1 SV=1	488.728	2	975.441	0.0001	15857	AGFAGDDAPR
P60709	ACTB_HUMAN	Actin, cytoplasmic 1 OS=Homo sapiens GN=ACTB PE=1 SV=1	488.728	2	975.441	0.0001	15857	AGFAGDDAPR
P60709	ACTB_HUMAN	Actin, cytoplasmic 1 OS=Homo sapiens GN=ACTB PE=1 SV=1	488.728	2	975.441	0.0001	15857	AGFAGDDAPR
P60709	ACTB_HUMAN	Actin, cytoplasmic 1 OS=Homo sapiens GN=ACTB PE=1 SV=1	488.728	2	975.441	0.0001	15857	AGFAGDDAPR
P60709	ACTB_HUMAN	Actin, cytoplasmic 1 OS=Homo sapiens GN=ACTB PE=1 SV=1	488.728	2	975.441	0.0001	15857	AGFAGDDAPR
P60709	ACTB_HUMAN	Actin, cytoplasmic 1 OS=Homo sapiens GN=ACTB PE=1 SV=1	488.728	2	975.441	0.0002	15857	AGFAGDDAPR
P60709	ACTB_HUMAN	Actin, cytoplasmic 1 OS=Homo sapiens GN=ACTB PE=1 SV=1	488.728	2	975.441	0.0002	15857	AGFAGDDAPR
P60709	ACTB_HUMAN	Actin, cytoplasmic 1 OS=Homo sapiens GN=ACTB PE=1 SV=1	488.728	2	975.441	0.0003	15857	AGFAGDDAPR
P60709	ACTB_HUMAN	Actin, cytoplasmic 1 OS=Homo sapiens GN=ACTB PE=1 SV=1	488.728	2	975.441	0.0003	15857	AGFAGDDAPR
P60709	ACTB_HUMAN	Actin, cytoplasmic 1 OS=Homo sapiens GN=ACTB PE=1 SV=1	488.728	2	975.441	0.0004	15857	AGFAGDDAPR
P60709	ACTB_HUMAN	Actin, cytoplasmic 1 OS=Homo sapiens GN=ACTB PE=1 SV=1	488.728	2	975.441	0.0004	15857	AGFAGDDAPR
P60709	ACTB_HUMAN	Actin, cytoplasmic 1 OS=Homo sapiens GN=ACTB PE=1 SV=1	488.728	2	975.441	0.0004	15857	AGFAGDDAPR
P60709	ACTB_HUMAN	Actin, cytoplasmic 1 OS=Homo sapiens GN=ACTB PE=1 SV=1	488.728	2	975.442	0.0006	15857	AGFAGDDAPR
P60709	ACTB_HUMAN	Actin, cytoplasmic 1 OS=Homo sapiens GN=ACTB PE=1 SV=1	488.728	2	975.442	0.0006	15857	AGFAGDDAPR
P60709	ACTB_HUMAN	Actin, cytoplasmic 1 OS=Homo sapiens GN=ACTB PE=1 SV=1	488.728	2	975.442	0.0007	15857	AGFAGDDAPR
P60709	ACTB_HUMAN	Actin, cytoplasmic 1 OS=Homo sapiens GN=ACTB PE=1 SV=1	488.728	2	975.442	0.0008	15857	AGFAGDDAPR
P60709	ACTB_HUMAN	Actin, cytoplasmic 1 OS=Homo sapiens GN=ACTB PE=1 SV=1	488.728	2	975.442	0.0009	15857	AGFAGDDAPR
P60709	ACTB_HUMAN	Actin, cytoplasmic 1 OS=Homo sapiens GN=ACTB PE=1 SV=1	488.728	2	975.442	0.0011	15857	AGFAGDDAPR
P60709	ACTB_HUMAN	Actin, cytoplasmic 1 OS=Homo sapiens GN=ACTB PE=1 SV=1	488.728	2	975.442	0.0012	15857	AGFAGDDAPR
P60709	ACTB_HUMAN	Actin, cytoplasmic 1 OS=Homo sapiens GN=ACTB PE=1 SV=1	488.728	2	975.442	0.0015	15857	AGFAGDDAPR
P60709	ACTB_HUMAN	Actin, cytoplasmic 1 OS=Homo sapiens GN=ACTB PE=1 SV=1	488.729	2	975.443	0.0017	15857	AGFAGDDAPR
P60709	ACTB_HUMAN	Actin, cytoplasmic 1 OS=Homo sapiens GN=ACTB PE=1 SV=1	488.729	2	975.443	0.0018	15857	AGFAGDDAPR
P60709	ACTB_HUMAN	Actin, cytoplasmic 1 OS=Homo sapiens GN=ACTB PE=1 SV=1	488.729	2	975.443	0.002	15857	AGFAGDDAPR
P60709	ACTB_HUMAN	Actin, cytoplasmic 1 OS=Homo sapiens GN=ACTB PE=1 SV=1	488.729	2	975.443	0.0021	15857	AGFAGDDAPR
P60709	ACTB_HUMAN	Actin, cytoplasmic 1 OS=Homo sapiens GN=ACTB PE=1 SV=1	488.729	2	975.443	0.0022	15857	AGFAGDDAPR
P60709	ACTB_HUMAN	Actin, cytoplasmic 1 OS=Homo sapiens GN=ACTB PE=1 SV=1	488.729	2	975.443	0.0024	15857	AGFAGDDAPR
P60709	ACTB_HUMAN	Actin, cytoplasmic 1 OS=Homo sapiens GN=ACTB PE=1 SV=1	488.729	2	975.444	0.0026	15857	AGFAGDDAPR
P60709	ACTB_HUMAN	Actin, cytoplasmic 1 OS=Homo sapiens GN=ACTB PE=1 SV=1	488.729	2	975.444	0.0026	15857	AGFAGDDAPR
P60709	ACTB_HUMAN	Actin, cytoplasmic 1 OS=Homo sapiens GN=ACTB PE=1 SV=1	488.729	2	975.444	0.0027	15857	AGFAGDDAPR
P60709	ACTB_HUMAN	Actin, cytoplasmic 1 OS=Homo sapiens GN=ACTB PE=1 SV=1	488.729	2	975.444	0.0028	15857	AGFAGDDAPR
P60709	ACTB_HUMAN	Actin, cytoplasmic 1 OS=Homo sapiens GN=ACTB PE=1 SV=1	488.729	2	975.444	0.003	15857	AGFAGDDAPR
P60709	ACTB_HUMAN	Actin, cytoplasmic 1 OS=Homo sapiens GN=ACTB PE=1 SV=1	488.73	2	975.444	0.0035	15857	AGFAGDDAPR
P60709	ACTB_HUMAN	Actin, cytoplasmic 1 OS=Homo sapiens GN=ACTB PE=1 SV=1	488.73	2	975.445	0.0039	15857	AGFAGDDAPR
P60709	ACTB_HUMAN	Actin, cytoplasmic 1 OS=Homo sapiens GN=ACTB PE=1 SV=1	488.73	2	975.446	0.0045	15857	AGFAGDDAPR
P60709	ACTB_HUMAN	Actin, cytoplasmic 1 OS=Homo sapiens GN=ACTB PE=1 SV=1	488.731	2	975.447	0.0058	15857	AGFAGDDAPR
P60709	ACTB_HUMAN	Actin, cytoplasmic 1 OS=Homo sapiens GN=ACTB PE=1 SV=1	488.731	2	975.448	0.0067	15857	AGFAGDDAPR
P60709	ACTB_HUMAN	Actin, cytoplasmic 1 OS=Homo sapiens GN=ACTB PE=1 SV=1	488.732	2	975.449	0.0076	15857	AGFAGDDAPR
P60709	ACTB_HUMAN	Actin, cytoplasmic 1 OS=Homo sapiens GN=ACTB PE=1 SV=1	488.732	2	975.449	0.0085	15857	AGFAGDDAPR
P60709	ACTB_HUMAN	Actin, cytoplasmic 1 OS=Homo sapiens GN=ACTB PE=1 SV=1	499.745	2	997.476	-0.0028	15857	DLTDYLMK
P60709	ACTB_HUMAN	Actin, cytoplasmic 1 OS=Homo sapiens GN=ACTB PE=1 SV=1	499.745	2	997.476	-0.0025	15857	DLTDYLMK
P60709	ACTB_HUMAN	Actin, cytoplasmic 1 OS=Homo sapiens GN=ACTB PE=1 SV=1	499.746	2	997.477	-0.0016	15857	DLTDYLMK
P60709	ACTB_HUMAN	Actin, cytoplasmic 1 OS=Homo sapiens GN=ACTB PE=1 SV=1	499.747	2	997.479	-0.0004	15857	DLTDYLMK
P60709	ACTB_HUMAN	Actin, cytoplasmic 1 OS=Homo sapiens GN=ACTB PE=1 SV=1	499.747	2	997.479	0	15857	DLTDYLMK
P60709	ACTB_HUMAN	Actin, cytoplasmic 1 OS=Homo sapiens GN=ACTB PE=1 SV=1	499.747	2	997.479	0.0001	15857	DLTDYLMK
P60709	ACTB_HUMAN	Actin, cytoplasmic 1 OS=Homo sapiens GN=ACTB PE=1 SV=1	499.747	2	997.479	0.0003	15857	DLTDYLMK
P60709	ACTB_HUMAN	Actin, cytoplasmic 1 OS=Homo sapiens GN=ACTB PE=1 SV=1	499.747	2	997.48	0.0006	15857	DLTDYLMK
P60709	ACTB_HUMAN	Actin, cytoplasmic 1 OS=Homo sapiens GN=ACTB PE=1 SV=1	499.747	2	997.48	0.0008	15857	DLTDYLMK
P60709	ACTB_HUMAN	Actin, cytoplasmic 1 OS=Homo sapiens GN=ACTB PE=1 SV=1	499.747	2	997.48	0.0011	15857	DLTDYLMK
P60709	ACTB_HUMAN	Actin, cytoplasmic 1 OS=Homo sapiens GN=ACTB PE=1 SV=1	499.748	2	997.48	0.0014	15857	DLTDYLMK
P60709	ACTB_HUMAN	Actin, cytoplasmic 1 OS=Homo sapiens GN=ACTB PE=1 SV=1	499.748	2	997.481	0.0017	15857	DLTDYLMK
P60709	ACTB_HUMAN	Actin, cytoplasmic 1 OS=Homo sapiens GN=ACTB PE=1 SV=1	499.748	2	997.481	0.002	15857	DLTDYLMK
P60709	ACTB_HUMAN	Actin, cytoplasmic 1 OS=Homo sapiens GN=ACTB PE=1 SV=1	566.764	2	1131.51	-0.0054	15857	GYSFTTTAER
P60709	ACTB_HUMAN	Actin, cytoplasmic 1 OS=Homo sapiens GN=ACTB PE=1 SV=1	566.765	2	1131.51	-0.005	15857	GYSFTTTAER
P60709	ACTB_HUMAN	Actin, cytoplasmic 1 OS=Homo sapiens GN=ACTB PE=1 SV=1	566.765	2	1131.52	-0.004	15857	GYSFTTTAER
P60709	ACTB_HUMAN	Actin, cytoplasmic 1 OS=Homo sapiens GN=ACTB PE=1 SV=1	566.765	2	1131.52	-0.0037	15857	GYSFTTTAER
P60709	ACTB_HUMAN	Actin, cytoplasmic 1 OS=Homo sapiens GN=ACTB PE=1 SV=1	566.765	2	1131.52	-0.0037	15857	GYSFTTTAER
P60709	ACTB_HUMAN	Actin, cytoplasmic 1 OS=Homo sapiens GN=ACTB PE=1 SV=1	566.765	2	1131.52	-0.0036	15857	GYSFTTTAER
P60709	ACTB_HUMAN	Actin, cytoplasmic 1 OS=Homo sapiens GN=ACTB PE=1 SV=1	566.765	2	1131.52	-0.0034	15857	GYSFTTTAER
P60709	ACTB_HUMAN	Actin, cytoplasmic 1 OS=Homo sapiens GN=ACTB PE=1 SV=1	566.765	2	1131.52	-0.0032	15857	GYSFTTTAER
P60709	ACTB_HUMAN	Actin, cytoplasmic 1 OS=Homo sapiens GN=ACTB PE=1 SV=1	566.765	2	1131.52	-0.0032	15857	GYSFTTTAER
P60709	ACTB_HUMAN	Actin, cytoplasmic 1 OS=Homo sapiens GN=ACTB PE=1 SV=1	566.766	2	1131.52	-0.0028	15857	GYSFTTTAER
P60709	ACTB_HUMAN	Actin, cytoplasmic 1 OS=Homo sapiens GN=ACTB PE=1 SV=1	566.766	2	1131.52	-0.0028	15857	GYSFTTTAER
P60709	ACTB_HUMAN	Actin, cytoplasmic 1 OS=Homo sapiens GN=ACTB PE=1 SV=1	566.766	2	1131.52	-0.0027	15857	GYSFTTTAER
P60709	ACTB_HUMAN	Actin, cytoplasmic 1 OS=Homo sapiens GN=ACTB PE=1 SV=1	566.766	2	1131.52	-0.0021	15857	GYSFTTTAER
P60709	ACTB_HUMAN	Actin, cytoplasmic 1 OS=Homo sapiens GN=ACTB PE=1 SV=1	566.766	2	1131.52	-0.0016	15857	GYSFTTTAER
P60709	ACTB_HUMAN	Actin, cytoplasmic 1 OS=Homo sapiens GN=ACTB PE=1 SV=1	566.766	2	1131.52	-0.0014	15857	GYSFTTTAER
P60709	ACTB_HUMAN	Actin, cytoplasmic 1 OS=Homo sapiens GN=ACTB PE=1 SV=1	566.767	2	1131.52	-0.001	15857	GYSFTTTAER
P60709	ACTB_HUMAN	Actin, cytoplasmic 1 OS=Homo sapiens GN=ACTB PE=1 SV=1	566.767	2	1131.52	-0.0006	15857	GYSFTTTAER
P60709	ACTB_HUMAN	Actin, cytoplasmic 1 OS=Homo sapiens GN=ACTB PE=1 SV=1	566.767	2	1131.52	-0.0006	15857	GYSFTTTAER
P60709	ACTB_HUMAN	Actin, cytoplasmic 1 OS=Homo sapiens GN=ACTB PE=1 SV=1	566.767	2	1131.52	-0.0005	15857	GYSFTTTAER
P60709	ACTB_HUMAN	Actin, cytoplasmic 1 OS=Homo sapiens GN=ACTB PE=1 SV=1	566.767	2	1131.52	-0.0005	15857	GYSFTTTAER
P60709	ACTB_HUMAN	Actin, cytoplasmic 1 OS=Homo sapiens GN=ACTB PE=1 SV=1	566.767	2	1131.52	-0.0003	15857	GYSFTTTAER
P60709	ACTB_HUMAN	Actin, cytoplasmic 1 OS=Homo sapiens GN=ACTB PE=1 SV=1	566.767	2	1131.52	-0.0003	15857	GYSFTTTAER
P60709	ACTB_HUMAN	Actin, cytoplasmic 1 OS=Homo sapiens GN=ACTB PE=1 SV=1	566.768	2	1131.52	0.0007	15857	GYSFTTTAER
P60709	ACTB_HUMAN	Actin, cytoplasmic 1 OS=Homo sapiens GN=ACTB PE=1 SV=1	566.768	2	1131.52	0.0011	15857	GYSFTTTAER
P60709	ACTB_HUMAN	Actin, cytoplasmic 1 OS=Homo sapiens GN=ACTB PE=1 SV=1	566.768	2	1131.52	0.0012	15857	GYSFTTTAER
P60709	ACTB_HUMAN	Actin, cytoplasmic 1 OS=Homo sapiens GN=ACTB PE=1 SV=1	566.769	2	1131.52	0.0033	15857	GYSFTTTAER
P60709	ACTB_HUMAN	Actin, cytoplasmic 1 OS=Homo sapiens GN=ACTB PE=1 SV=1	566.769	2	1131.52	0.0034	15857	GYSFTTTAER
P60709	ACTB_HUMAN	Actin, cytoplasmic 1 OS=Homo sapiens GN=ACTB PE=1 SV=1	566.769	2	1131.52	0.0035	15857	GYSFTTTAER
P60709	ACTB_HUMAN	Actin, cytoplasmic 1 OS=Homo sapiens GN=ACTB PE=1 SV=1	566.77	2	1131.52	0.005	15857	GYSFTTTAER
P60709	ACTB_HUMAN	Actin, cytoplasmic 1 OS=Homo sapiens GN=ACTB PE=1 SV=1	566.771	2	1131.53	0.0071	15857	GYSFTTTAER
P60709	ACTB_HUMAN	Actin, cytoplasmic 1 OS=Homo sapiens GN=ACTB PE=1 SV=1	566.771	2	1131.53	0.0073	15857	GYSFTTTAER
P60709	ACTB_HUMAN	Actin, cytoplasmic 1 OS=Homo sapiens GN=ACTB PE=1 SV=1	566.771	2	1131.53	0.0077	15857	GYSFTTTAER
P60709	ACTB_HUMAN	Actin, cytoplasmic 1 OS=Homo sapiens GN=ACTB PE=1 SV=1	566.771	2	1131.53	0.008	15857	GYSFTTTAER
P60709	ACTB_HUMAN	Actin, cytoplasmic 1 OS=Homo sapiens GN=ACTB PE=1 SV=1	566.771	2	1131.53	0.0084	15857	GYSFTTTAER
P60709	ACTB_HUMAN	Actin, cytoplasmic 1 OS=Homo sapiens GN=ACTB PE=1 SV=1	566.771	2	1131.53	0.0085	15857	GYSFTTTAER
P60709	ACTB_HUMAN	Actin, cytoplasmic 1 OS=Homo sapiens GN=ACTB PE=1 SV=1	566.771	2	1131.53	0.0088	15857	GYSFTTTAER
P60709	ACTB_HUMAN	Actin, cytoplasmic 1 OS=Homo sapiens GN=ACTB PE=1 SV=1	566.772	2	1131.53	0.0091	15857	GYSFTTTAER
P60709	ACTB_HUMAN	Actin, cytoplasmic 1 OS=Homo sapiens GN=ACTB PE=1 SV=1	566.772	2	1131.53	0.0094	15857	GYSFTTTAER
P60709	ACTB_HUMAN	Actin, cytoplasmic 1 OS=Homo sapiens GN=ACTB PE=1 SV=1	566.772	2	1131.53	0.0095	15857	GYSFTTTAER
P60709	ACTB_HUMAN	Actin, cytoplasmic 1 OS=Homo sapiens GN=ACTB PE=1 SV=1	566.772	2	1131.53	0.0095	15857	GYSFTTTAER
P60709	ACTB_HUMAN	Actin, cytoplasmic 1 OS=Homo sapiens GN=ACTB PE=1 SV=1	566.772	2	1131.53	0.0096	15857	GYSFTTTAER
P60709	ACTB_HUMAN	Actin, cytoplasmic 1 OS=Homo sapiens GN=ACTB PE=1 SV=1	566.772	2	1131.53	0.0102	15857	GYSFTTTAER
P60709	ACTB_HUMAN	Actin, cytoplasmic 1 OS=Homo sapiens GN=ACTB PE=1 SV=1	581.309	2	1160.6	-0.0074	15857	EITALAPSTMK
P60709	ACTB_HUMAN	Actin, cytoplasmic 1 OS=Homo sapiens GN=ACTB PE=1 SV=1	581.309	2	1160.6	-0.0067	15857	EITALAPSTMK
P60709	ACTB_HUMAN	Actin, cytoplasmic 1 OS=Homo sapiens GN=ACTB PE=1 SV=1	581.309	2	1160.6	-0.0067	15857	EITALAPSTMK
P60709	ACTB_HUMAN	Actin, cytoplasmic 1 OS=Homo sapiens GN=ACTB PE=1 SV=1	581.31	2	1160.6	-0.0063	15857	EITALAPSTMK
P60709	ACTB_HUMAN	Actin, cytoplasmic 1 OS=Homo sapiens GN=ACTB PE=1 SV=1	581.31	2	1160.6	-0.0061	15857	EITALAPSTMK
P60709	ACTB_HUMAN	Actin, cytoplasmic 1 OS=Homo sapiens GN=ACTB PE=1 SV=1	581.31	2	1160.61	-0.006	15857	EITALAPSTMK
P60709	ACTB_HUMAN	Actin, cytoplasmic 1 OS=Homo sapiens GN=ACTB PE=1 SV=1	581.31	2	1160.61	-0.0056	15857	EITALAPSTMK
P60709	ACTB_HUMAN	Actin, cytoplasmic 1 OS=Homo sapiens GN=ACTB PE=1 SV=1	581.31	2	1160.61	-0.0056	15857	EITALAPSTMK
P60709	ACTB_HUMAN	Actin, cytoplasmic 1 OS=Homo sapiens GN=ACTB PE=1 SV=1	581.31	2	1160.61	-0.0055	15857	EITALAPSTMK
P60709	ACTB_HUMAN	Actin, cytoplasmic 1 OS=Homo sapiens GN=ACTB PE=1 SV=1	581.31	2	1160.61	-0.0055	15857	EITALAPSTMK
P60709	ACTB_HUMAN	Actin, cytoplasmic 1 OS=Homo sapiens GN=ACTB PE=1 SV=1	581.31	2	1160.61	-0.0052	15857	EITALAPSTMK
P60709	ACTB_HUMAN	Actin, cytoplasmic 1 OS=Homo sapiens GN=ACTB PE=1 SV=1	581.31	2	1160.61	-0.005	15857	EITALAPSTMK
P60709	ACTB_HUMAN	Actin, cytoplasmic 1 OS=Homo sapiens GN=ACTB PE=1 SV=1	581.31	2	1160.61	-0.0049	15857	EITALAPSTMK
P60709	ACTB_HUMAN	Actin, cytoplasmic 1 OS=Homo sapiens GN=ACTB PE=1 SV=1	581.31	2	1160.61	-0.0048	15857	EITALAPSTMK
P60709	ACTB_HUMAN	Actin, cytoplasmic 1 OS=Homo sapiens GN=ACTB PE=1 SV=1	581.31	2	1160.61	-0.0048	15857	EITALAPSTMK
P60709	ACTB_HUMAN	Actin, cytoplasmic 1 OS=Homo sapiens GN=ACTB PE=1 SV=1	581.311	2	1160.61	-0.0047	15857	EITALAPSTMK
P60709	ACTB_HUMAN	Actin, cytoplasmic 1 OS=Homo sapiens GN=ACTB PE=1 SV=1	581.311	2	1160.61	-0.0047	15857	EITALAPSTMK
P60709	ACTB_HUMAN	Actin, cytoplasmic 1 OS=Homo sapiens GN=ACTB PE=1 SV=1	581.311	2	1160.61	-0.0047	15857	EITALAPSTMK
P60709	ACTB_HUMAN	Actin, cytoplasmic 1 OS=Homo sapiens GN=ACTB PE=1 SV=1	581.311	2	1160.61	-0.0047	15857	EITALAPSTMK
P60709	ACTB_HUMAN	Actin, cytoplasmic 1 OS=Homo sapiens GN=ACTB PE=1 SV=1	581.311	2	1160.61	-0.0047	15857	EITALAPSTMK
P60709	ACTB_HUMAN	Actin, cytoplasmic 1 OS=Homo sapiens GN=ACTB PE=1 SV=1	581.311	2	1160.61	-0.0045	15857	EITALAPSTMK
P60709	ACTB_HUMAN	Actin, cytoplasmic 1 OS=Homo sapiens GN=ACTB PE=1 SV=1	581.311	2	1160.61	-0.0045	15857	EITALAPSTMK
P60709	ACTB_HUMAN	Actin, cytoplasmic 1 OS=Homo sapiens GN=ACTB PE=1 SV=1	581.311	2	1160.61	-0.0044	15857	EITALAPSTMK
P60709	ACTB_HUMAN	Actin, cytoplasmic 1 OS=Homo sapiens GN=ACTB PE=1 SV=1	581.311	2	1160.61	-0.0043	15857	EITALAPSTMK
P60709	ACTB_HUMAN	Actin, cytoplasmic 1 OS=Homo sapiens GN=ACTB PE=1 SV=1	581.311	2	1160.61	-0.0043	15857	EITALAPSTMK
P60709	ACTB_HUMAN	Actin, cytoplasmic 1 OS=Homo sapiens GN=ACTB PE=1 SV=1	581.311	2	1160.61	-0.0038	15857	EITALAPSTMK
P60709	ACTB_HUMAN	Actin, cytoplasmic 1 OS=Homo sapiens GN=ACTB PE=1 SV=1	581.311	2	1160.61	-0.0038	15857	EITALAPSTMK
P60709	ACTB_HUMAN	Actin, cytoplasmic 1 OS=Homo sapiens GN=ACTB PE=1 SV=1	581.311	2	1160.61	-0.0038	15857	EITALAPSTMK
P60709	ACTB_HUMAN	Actin, cytoplasmic 1 OS=Homo sapiens GN=ACTB PE=1 SV=1	581.311	2	1160.61	-0.0038	15857	EITALAPSTMK
P60709	ACTB_HUMAN	Actin, cytoplasmic 1 OS=Homo sapiens GN=ACTB PE=1 SV=1	581.311	2	1160.61	-0.0037	15857	EITALAPSTMK
P60709	ACTB_HUMAN	Actin, cytoplasmic 1 OS=Homo sapiens GN=ACTB PE=1 SV=1	581.311	2	1160.61	-0.0037	15857	EITALAPSTMK
P60709	ACTB_HUMAN	Actin, cytoplasmic 1 OS=Homo sapiens GN=ACTB PE=1 SV=1	581.311	2	1160.61	-0.0036	15857	EITALAPSTMK
P60709	ACTB_HUMAN	Actin, cytoplasmic 1 OS=Homo sapiens GN=ACTB PE=1 SV=1	581.311	2	1160.61	-0.0036	15857	EITALAPSTMK
P60709	ACTB_HUMAN	Actin, cytoplasmic 1 OS=Homo sapiens GN=ACTB PE=1 SV=1	581.311	2	1160.61	-0.0034	15857	EITALAPSTMK
P60709	ACTB_HUMAN	Actin, cytoplasmic 1 OS=Homo sapiens GN=ACTB PE=1 SV=1	581.311	2	1160.61	-0.0034	15857	EITALAPSTMK
P60709	ACTB_HUMAN	Actin, cytoplasmic 1 OS=Homo sapiens GN=ACTB PE=1 SV=1	581.311	2	1160.61	-0.0034	15857	EITALAPSTMK
P60709	ACTB_HUMAN	Actin, cytoplasmic 1 OS=Homo sapiens GN=ACTB PE=1 SV=1	581.311	2	1160.61	-0.0033	15857	EITALAPSTMK
P60709	ACTB_HUMAN	Actin, cytoplasmic 1 OS=Homo sapiens GN=ACTB PE=1 SV=1	581.311	2	1160.61	-0.0033	15857	EITALAPSTMK
P60709	ACTB_HUMAN	Actin, cytoplasmic 1 OS=Homo sapiens GN=ACTB PE=1 SV=1	581.311	2	1160.61	-0.0032	15857	EITALAPSTMK
P60709	ACTB_HUMAN	Actin, cytoplasmic 1 OS=Homo sapiens GN=ACTB PE=1 SV=1	581.311	2	1160.61	-0.0031	15857	EITALAPSTMK
P60709	ACTB_HUMAN	Actin, cytoplasmic 1 OS=Homo sapiens GN=ACTB PE=1 SV=1	581.311	2	1160.61	-0.003	15857	EITALAPSTMK
P60709	ACTB_HUMAN	Actin, cytoplasmic 1 OS=Homo sapiens GN=ACTB PE=1 SV=1	581.311	2	1160.61	-0.0028	15857	EITALAPSTMK
P60709	ACTB_HUMAN	Actin, cytoplasmic 1 OS=Homo sapiens GN=ACTB PE=1 SV=1	581.312	2	1160.61	-0.0027	15857	EITALAPSTMK
P60709	ACTB_HUMAN	Actin, cytoplasmic 1 OS=Homo sapiens GN=ACTB PE=1 SV=1	581.312	2	1160.61	-0.0025	15857	EITALAPSTMK
P60709	ACTB_HUMAN	Actin, cytoplasmic 1 OS=Homo sapiens GN=ACTB PE=1 SV=1	581.312	2	1160.61	-0.0023	15857	EITALAPSTMK
P60709	ACTB_HUMAN	Actin, cytoplasmic 1 OS=Homo sapiens GN=ACTB PE=1 SV=1	581.312	2	1160.61	-0.0023	15857	EITALAPSTMK
P60709	ACTB_HUMAN	Actin, cytoplasmic 1 OS=Homo sapiens GN=ACTB PE=1 SV=1	581.312	2	1160.61	-0.0023	15857	EITALAPSTMK
P60709	ACTB_HUMAN	Actin, cytoplasmic 1 OS=Homo sapiens GN=ACTB PE=1 SV=1	581.312	2	1160.61	-0.0022	15857	EITALAPSTMK
P60709	ACTB_HUMAN	Actin, cytoplasmic 1 OS=Homo sapiens GN=ACTB PE=1 SV=1	581.312	2	1160.61	-0.0021	15857	EITALAPSTMK
P60709	ACTB_HUMAN	Actin, cytoplasmic 1 OS=Homo sapiens GN=ACTB PE=1 SV=1	581.312	2	1160.61	-0.0021	15857	EITALAPSTMK
P60709	ACTB_HUMAN	Actin, cytoplasmic 1 OS=Homo sapiens GN=ACTB PE=1 SV=1	581.312	2	1160.61	-0.002	15857	EITALAPSTMK
P60709	ACTB_HUMAN	Actin, cytoplasmic 1 OS=Homo sapiens GN=ACTB PE=1 SV=1	581.312	2	1160.61	-0.002	15857	EITALAPSTMK
P60709	ACTB_HUMAN	Actin, cytoplasmic 1 OS=Homo sapiens GN=ACTB PE=1 SV=1	581.312	2	1160.61	-0.002	15857	EITALAPSTMK
P60709	ACTB_HUMAN	Actin, cytoplasmic 1 OS=Homo sapiens GN=ACTB PE=1 SV=1	581.312	2	1160.61	-0.002	15857	EITALAPSTMK
P60709	ACTB_HUMAN	Actin, cytoplasmic 1 OS=Homo sapiens GN=ACTB PE=1 SV=1	581.312	2	1160.61	-0.002	15857	EITALAPSTMK
P60709	ACTB_HUMAN	Actin, cytoplasmic 1 OS=Homo sapiens GN=ACTB PE=1 SV=1	581.312	2	1160.61	-0.002	15857	EITALAPSTMK
P60709	ACTB_HUMAN	Actin, cytoplasmic 1 OS=Homo sapiens GN=ACTB PE=1 SV=1	581.312	2	1160.61	-0.002	15857	EITALAPSTMK
P60709	ACTB_HUMAN	Actin, cytoplasmic 1 OS=Homo sapiens GN=ACTB PE=1 SV=1	581.312	2	1160.61	-0.0019	15857	EITALAPSTMK
P60709	ACTB_HUMAN	Actin, cytoplasmic 1 OS=Homo sapiens GN=ACTB PE=1 SV=1	581.312	2	1160.61	-0.0019	15857	EITALAPSTMK
P60709	ACTB_HUMAN	Actin, cytoplasmic 1 OS=Homo sapiens GN=ACTB PE=1 SV=1	581.312	2	1160.61	-0.0019	15857	EITALAPSTMK
P60709	ACTB_HUMAN	Actin, cytoplasmic 1 OS=Homo sapiens GN=ACTB PE=1 SV=1	581.312	2	1160.61	-0.0017	15857	EITALAPSTMK
P60709	ACTB_HUMAN	Actin, cytoplasmic 1 OS=Homo sapiens GN=ACTB PE=1 SV=1	581.312	2	1160.61	-0.0015	15857	EITALAPSTMK
P60709	ACTB_HUMAN	Actin, cytoplasmic 1 OS=Homo sapiens GN=ACTB PE=1 SV=1	581.312	2	1160.61	-0.0014	15857	EITALAPSTMK
P60709	ACTB_HUMAN	Actin, cytoplasmic 1 OS=Homo sapiens GN=ACTB PE=1 SV=1	581.312	2	1160.61	-0.0014	15857	EITALAPSTMK
P60709	ACTB_HUMAN	Actin, cytoplasmic 1 OS=Homo sapiens GN=ACTB PE=1 SV=1	581.312	2	1160.61	-0.0013	15857	EITALAPSTMK
P60709	ACTB_HUMAN	Actin, cytoplasmic 1 OS=Homo sapiens GN=ACTB PE=1 SV=1	581.312	2	1160.61	-0.0013	15857	EITALAPSTMK
P60709	ACTB_HUMAN	Actin, cytoplasmic 1 OS=Homo sapiens GN=ACTB PE=1 SV=1	581.312	2	1160.61	-0.0011	15857	EITALAPSTMK
P60709	ACTB_HUMAN	Actin, cytoplasmic 1 OS=Homo sapiens GN=ACTB PE=1 SV=1	581.312	2	1160.61	-0.001	15857	EITALAPSTMK
P60709	ACTB_HUMAN	Actin, cytoplasmic 1 OS=Homo sapiens GN=ACTB PE=1 SV=1	581.312	2	1160.61	-0.0008	15857	EITALAPSTMK
P60709	ACTB_HUMAN	Actin, cytoplasmic 1 OS=Homo sapiens GN=ACTB PE=1 SV=1	581.312	2	1160.61	-0.0006	15857	EITALAPSTMK
P60709	ACTB_HUMAN	Actin, cytoplasmic 1 OS=Homo sapiens GN=ACTB PE=1 SV=1	581.313	2	1160.61	-0.0005	15857	EITALAPSTMK
P60709	ACTB_HUMAN	Actin, cytoplasmic 1 OS=Homo sapiens GN=ACTB PE=1 SV=1	581.313	2	1160.61	-0.0004	15857	EITALAPSTMK
P60709	ACTB_HUMAN	Actin, cytoplasmic 1 OS=Homo sapiens GN=ACTB PE=1 SV=1	581.313	2	1160.61	-0.0003	15857	EITALAPSTMK
P60709	ACTB_HUMAN	Actin, cytoplasmic 1 OS=Homo sapiens GN=ACTB PE=1 SV=1	581.313	2	1160.61	-0.0003	15857	EITALAPSTMK
P60709	ACTB_HUMAN	Actin, cytoplasmic 1 OS=Homo sapiens GN=ACTB PE=1 SV=1	581.313	2	1160.61	-0.0003	15857	EITALAPSTMK
P60709	ACTB_HUMAN	Actin, cytoplasmic 1 OS=Homo sapiens GN=ACTB PE=1 SV=1	581.313	2	1160.61	0.0002	15857	EITALAPSTMK
P60709	ACTB_HUMAN	Actin, cytoplasmic 1 OS=Homo sapiens GN=ACTB PE=1 SV=1	581.313	2	1160.61	0.0002	15857	EITALAPSTMK
P60709	ACTB_HUMAN	Actin, cytoplasmic 1 OS=Homo sapiens GN=ACTB PE=1 SV=1	581.313	2	1160.61	0.0006	15857	EITALAPSTMK
P60709	ACTB_HUMAN	Actin, cytoplasmic 1 OS=Homo sapiens GN=ACTB PE=1 SV=1	581.313	2	1160.61	0.0007	15857	EITALAPSTMK
P60709	ACTB_HUMAN	Actin, cytoplasmic 1 OS=Homo sapiens GN=ACTB PE=1 SV=1	581.313	2	1160.61	0.0007	15857	EITALAPSTMK
P60709	ACTB_HUMAN	Actin, cytoplasmic 1 OS=Homo sapiens GN=ACTB PE=1 SV=1	581.313	2	1160.61	0.0011	15857	EITALAPSTMK
P60709	ACTB_HUMAN	Actin, cytoplasmic 1 OS=Homo sapiens GN=ACTB PE=1 SV=1	581.313	2	1160.61	0.0014	15857	EITALAPSTMK
P60709	ACTB_HUMAN	Actin, cytoplasmic 1 OS=Homo sapiens GN=ACTB PE=1 SV=1	581.314	2	1160.61	0.0023	15857	EITALAPSTMK
P60709	ACTB_HUMAN	Actin, cytoplasmic 1 OS=Homo sapiens GN=ACTB PE=1 SV=1	581.314	2	1160.61	0.0034	15857	EITALAPSTMK
P60709	ACTB_HUMAN	Actin, cytoplasmic 1 OS=Homo sapiens GN=ACTB PE=1 SV=1	581.315	2	1160.61	0.0038	15857	EITALAPSTMK
P60709	ACTB_HUMAN	Actin, cytoplasmic 1 OS=Homo sapiens GN=ACTB PE=1 SV=1	581.315	2	1160.61	0.0038	15857	EITALAPSTMK
P60709	ACTB_HUMAN	Actin, cytoplasmic 1 OS=Homo sapiens GN=ACTB PE=1 SV=1	581.315	2	1160.62	0.0051	15857	EITALAPSTMK
P60709	ACTB_HUMAN	Actin, cytoplasmic 1 OS=Homo sapiens GN=ACTB PE=1 SV=1	581.316	2	1160.62	0.0058	15857	EITALAPSTMK
P60709	ACTB_HUMAN	Actin, cytoplasmic 1 OS=Homo sapiens GN=ACTB PE=1 SV=1	581.316	2	1160.62	0.0063	15857	EITALAPSTMK
P60709	ACTB_HUMAN	Actin, cytoplasmic 1 OS=Homo sapiens GN=ACTB PE=1 SV=1	581.317	2	1160.62	0.0073	15857	EITALAPSTMK
P60709	ACTB_HUMAN	Actin, cytoplasmic 1 OS=Homo sapiens GN=ACTB PE=1 SV=1	581.317	2	1160.62	0.0077	15857	EITALAPSTMK
P60709	ACTB_HUMAN	Actin, cytoplasmic 1 OS=Homo sapiens GN=ACTB PE=1 SV=1	581.317	2	1160.62	0.0078	15857	EITALAPSTMK
P60709	ACTB_HUMAN	Actin, cytoplasmic 1 OS=Homo sapiens GN=ACTB PE=1 SV=1	581.317	2	1160.62	0.0083	15857	EITALAPSTMK
P60709	ACTB_HUMAN	Actin, cytoplasmic 1 OS=Homo sapiens GN=ACTB PE=1 SV=1	581.317	2	1160.62	0.0086	15857	EITALAPSTMK
P60709	ACTB_HUMAN	Actin, cytoplasmic 1 OS=Homo sapiens GN=ACTB PE=1 SV=1	586.285	2	1170.56	-0.0081	15857	HQGVMVGMGQK
P60709	ACTB_HUMAN	Actin, cytoplasmic 1 OS=Homo sapiens GN=ACTB PE=1 SV=1	586.286	2	1170.56	-0.0062	15857	HQGVMVGMGQK
P60709	ACTB_HUMAN	Actin, cytoplasmic 1 OS=Homo sapiens GN=ACTB PE=1 SV=1	586.286	2	1170.56	-0.0058	15857	HQGVMVGMGQK
P60709	ACTB_HUMAN	Actin, cytoplasmic 1 OS=Homo sapiens GN=ACTB PE=1 SV=1	586.29	2	1170.57	0.0012	15857	HQGVMVGMGQK
P60709	ACTB_HUMAN	Actin, cytoplasmic 1 OS=Homo sapiens GN=ACTB PE=1 SV=1	586.29	2	1170.57	0.0023	15857	HQGVMVGMGQK
P60709	ACTB_HUMAN	Actin, cytoplasmic 1 OS=Homo sapiens GN=ACTB PE=1 SV=1	586.292	2	1170.57	0.0052	15857	HQGVMVGMGQK
P60709	ACTB_HUMAN	Actin, cytoplasmic 1 OS=Homo sapiens GN=ACTB PE=1 SV=1	586.292	2	1170.57	0.0063	15857	HQGVMVGMGQK
P60709	ACTB_HUMAN	Actin, cytoplasmic 1 OS=Homo sapiens GN=ACTB PE=1 SV=1	586.293	2	1170.57	0.0069	15857	HQGVMVGMGQK
P60709	ACTB_HUMAN	Actin, cytoplasmic 1 OS=Homo sapiens GN=ACTB PE=1 SV=1	391.198	3	1170.57	0.0081	15857	HQGVMVGMGQK
P60709	ACTB_HUMAN	Actin, cytoplasmic 1 OS=Homo sapiens GN=ACTB PE=1 SV=1	586.294	2	1170.57	0.0097	15857	HQGVMVGMGQK
P60709	ACTB_HUMAN	Actin, cytoplasmic 1 OS=Homo sapiens GN=ACTB PE=1 SV=1	586.294	2	1170.57	0.0106	15857	HQGVMVGMGQK
P60709	ACTB_HUMAN	Actin, cytoplasmic 1 OS=Homo sapiens GN=ACTB PE=1 SV=1	589.312	2	1176.61	0.003	15857	EITALAPSTMK
P60709	ACTB_HUMAN	Actin, cytoplasmic 1 OS=Homo sapiens GN=ACTB PE=1 SV=1	589.312	2	1176.61	0.0041	15857	EITALAPSTMK
P60709	ACTB_HUMAN	Actin, cytoplasmic 1 OS=Homo sapiens GN=ACTB PE=1 SV=1	589.314	2	1176.61	0.0072	15857	EITALAPSTMK
P60709	ACTB_HUMAN	Actin, cytoplasmic 1 OS=Homo sapiens GN=ACTB PE=1 SV=1	589.314	2	1176.61	0.0077	15857	EITALAPSTMK
P60709	ACTB_HUMAN	Actin, cytoplasmic 1 OS=Homo sapiens GN=ACTB PE=1 SV=1	589.316	2	1176.62	0.0104	15857	EITALAPSTMK
P60709	ACTB_HUMAN	Actin, cytoplasmic 1 OS=Homo sapiens GN=ACTB PE=1 SV=1	594.285	2	1186.56	-0.0029	15857	HQGVMVGMGQK
P60709	ACTB_HUMAN	Actin, cytoplasmic 1 OS=Homo sapiens GN=ACTB PE=1 SV=1	594.285	2	1186.56	-0.0022	15857	HQGVMVGMGQK
P60709	ACTB_HUMAN	Actin, cytoplasmic 1 OS=Homo sapiens GN=ACTB PE=1 SV=1	594.286	2	1186.56	-0.001	15857	HQGVMVGMGQK
P60709	ACTB_HUMAN	Actin, cytoplasmic 1 OS=Homo sapiens GN=ACTB PE=1 SV=1	594.287	2	1186.56	0.0005	15857	HQGVMVGMGQK
P60709	ACTB_HUMAN	Actin, cytoplasmic 1 OS=Homo sapiens GN=ACTB PE=1 SV=1	594.288	2	1186.56	0.0018	15857	HQGVMVGMGQK
P60709	ACTB_HUMAN	Actin, cytoplasmic 1 OS=Homo sapiens GN=ACTB PE=1 SV=1	594.288	2	1186.56	0.0022	15857	HQGVMVGMGQK
P60709	ACTB_HUMAN	Actin, cytoplasmic 1 OS=Homo sapiens GN=ACTB PE=1 SV=1	594.288	2	1186.56	0.0024	15857	HQGVMVGMGQK
P60709	ACTB_HUMAN	Actin, cytoplasmic 1 OS=Homo sapiens GN=ACTB PE=1 SV=1	594.288	2	1186.56	0.003	15857	HQGVMVGMGQK
P60709	ACTB_HUMAN	Actin, cytoplasmic 1 OS=Homo sapiens GN=ACTB PE=1 SV=1	594.288	2	1186.56	0.0034	15857	HQGVMVGMGQK
P60709	ACTB_HUMAN	Actin, cytoplasmic 1 OS=Homo sapiens GN=ACTB PE=1 SV=1	594.289	2	1186.56	0.0044	15857	HQGVMVGMGQK
P60709	ACTB_HUMAN	Actin, cytoplasmic 1 OS=Homo sapiens GN=ACTB PE=1 SV=1	594.29	2	1186.57	0.0065	15857	HQGVMVGMGQK
P60709	ACTB_HUMAN	Actin, cytoplasmic 1 OS=Homo sapiens GN=ACTB PE=1 SV=1	599.761	2	1197.51	-0.0079	15857	DSYVGDEAQSK
P60709	ACTB_HUMAN	Actin, cytoplasmic 1 OS=Homo sapiens GN=ACTB PE=1 SV=1	599.761	2	1197.51	-0.0074	15857	DSYVGDEAQSK
P60709	ACTB_HUMAN	Actin, cytoplasmic 1 OS=Homo sapiens GN=ACTB PE=1 SV=1	599.761	2	1197.51	-0.0066	15857	DSYVGDEAQSK
P60709	ACTB_HUMAN	Actin, cytoplasmic 1 OS=Homo sapiens GN=ACTB PE=1 SV=1	599.761	2	1197.51	-0.0064	15857	DSYVGDEAQSK
P60709	ACTB_HUMAN	Actin, cytoplasmic 1 OS=Homo sapiens GN=ACTB PE=1 SV=1	599.762	2	1197.51	-0.0057	15857	DSYVGDEAQSK
P60709	ACTB_HUMAN	Actin, cytoplasmic 1 OS=Homo sapiens GN=ACTB PE=1 SV=1	599.762	2	1197.51	-0.0056	15857	DSYVGDEAQSK
P60709	ACTB_HUMAN	Actin, cytoplasmic 1 OS=Homo sapiens GN=ACTB PE=1 SV=1	599.762	2	1197.51	-0.0056	15857	DSYVGDEAQSK
P60709	ACTB_HUMAN	Actin, cytoplasmic 1 OS=Homo sapiens GN=ACTB PE=1 SV=1	599.762	2	1197.51	-0.005	15857	DSYVGDEAQSK
P60709	ACTB_HUMAN	Actin, cytoplasmic 1 OS=Homo sapiens GN=ACTB PE=1 SV=1	599.762	2	1197.51	-0.005	15857	DSYVGDEAQSK
P60709	ACTB_HUMAN	Actin, cytoplasmic 1 OS=Homo sapiens GN=ACTB PE=1 SV=1	599.762	2	1197.51	-0.0048	15857	DSYVGDEAQSK
P60709	ACTB_HUMAN	Actin, cytoplasmic 1 OS=Homo sapiens GN=ACTB PE=1 SV=1	599.762	2	1197.51	-0.0047	15857	DSYVGDEAQSK
P60709	ACTB_HUMAN	Actin, cytoplasmic 1 OS=Homo sapiens GN=ACTB PE=1 SV=1	599.762	2	1197.51	-0.0046	15857	DSYVGDEAQSK
P60709	ACTB_HUMAN	Actin, cytoplasmic 1 OS=Homo sapiens GN=ACTB PE=1 SV=1	599.763	2	1197.51	-0.0044	15857	DSYVGDEAQSK
P60709	ACTB_HUMAN	Actin, cytoplasmic 1 OS=Homo sapiens GN=ACTB PE=1 SV=1	599.763	2	1197.51	-0.0039	15857	DSYVGDEAQSK
P60709	ACTB_HUMAN	Actin, cytoplasmic 1 OS=Homo sapiens GN=ACTB PE=1 SV=1	599.763	2	1197.51	-0.0037	15857	DSYVGDEAQSK
P60709	ACTB_HUMAN	Actin, cytoplasmic 1 OS=Homo sapiens GN=ACTB PE=1 SV=1	599.763	2	1197.51	-0.0035	15857	DSYVGDEAQSK
P60709	ACTB_HUMAN	Actin, cytoplasmic 1 OS=Homo sapiens GN=ACTB PE=1 SV=1	599.763	2	1197.51	-0.0035	15857	DSYVGDEAQSK
P60709	ACTB_HUMAN	Actin, cytoplasmic 1 OS=Homo sapiens GN=ACTB PE=1 SV=1	599.763	2	1197.51	-0.0031	15857	DSYVGDEAQSK
P60709	ACTB_HUMAN	Actin, cytoplasmic 1 OS=Homo sapiens GN=ACTB PE=1 SV=1	599.763	2	1197.51	-0.0031	15857	DSYVGDEAQSK
P60709	ACTB_HUMAN	Actin, cytoplasmic 1 OS=Homo sapiens GN=ACTB PE=1 SV=1	599.763	2	1197.51	-0.0029	15857	DSYVGDEAQSK
P60709	ACTB_HUMAN	Actin, cytoplasmic 1 OS=Homo sapiens GN=ACTB PE=1 SV=1	599.763	2	1197.51	-0.0029	15857	DSYVGDEAQSK
P60709	ACTB_HUMAN	Actin, cytoplasmic 1 OS=Homo sapiens GN=ACTB PE=1 SV=1	599.764	2	1197.51	-0.0025	15857	DSYVGDEAQSK
P60709	ACTB_HUMAN	Actin, cytoplasmic 1 OS=Homo sapiens GN=ACTB PE=1 SV=1	599.764	2	1197.51	-0.0013	15857	DSYVGDEAQSK
P60709	ACTB_HUMAN	Actin, cytoplasmic 1 OS=Homo sapiens GN=ACTB PE=1 SV=1	599.764	2	1197.51	-0.0013	15857	DSYVGDEAQSK
P60709	ACTB_HUMAN	Actin, cytoplasmic 1 OS=Homo sapiens GN=ACTB PE=1 SV=1	599.764	2	1197.51	-0.0008	15857	DSYVGDEAQSK
P60709	ACTB_HUMAN	Actin, cytoplasmic 1 OS=Homo sapiens GN=ACTB PE=1 SV=1	599.764	2	1197.51	-0.0007	15857	DSYVGDEAQSK
P60709	ACTB_HUMAN	Actin, cytoplasmic 1 OS=Homo sapiens GN=ACTB PE=1 SV=1	599.764	2	1197.51	-0.0007	15857	DSYVGDEAQSK
P60709	ACTB_HUMAN	Actin, cytoplasmic 1 OS=Homo sapiens GN=ACTB PE=1 SV=1	599.765	2	1197.52	0	15857	DSYVGDEAQSK
P60709	ACTB_HUMAN	Actin, cytoplasmic 1 OS=Homo sapiens GN=ACTB PE=1 SV=1	599.765	2	1197.52	0.0003	15857	DSYVGDEAQSK
P60709	ACTB_HUMAN	Actin, cytoplasmic 1 OS=Homo sapiens GN=ACTB PE=1 SV=1	599.765	2	1197.52	0.0007	15857	DSYVGDEAQSK
P60709	ACTB_HUMAN	Actin, cytoplasmic 1 OS=Homo sapiens GN=ACTB PE=1 SV=1	599.765	2	1197.52	0.0008	15857	DSYVGDEAQSK
P60709	ACTB_HUMAN	Actin, cytoplasmic 1 OS=Homo sapiens GN=ACTB PE=1 SV=1	599.765	2	1197.52	0.0009	15857	DSYVGDEAQSK
P60709	ACTB_HUMAN	Actin, cytoplasmic 1 OS=Homo sapiens GN=ACTB PE=1 SV=1	599.765	2	1197.52	0.0014	15857	DSYVGDEAQSK
P60709	ACTB_HUMAN	Actin, cytoplasmic 1 OS=Homo sapiens GN=ACTB PE=1 SV=1	599.766	2	1197.52	0.0021	15857	DSYVGDEAQSK
P60709	ACTB_HUMAN	Actin, cytoplasmic 1 OS=Homo sapiens GN=ACTB PE=1 SV=1	599.766	2	1197.52	0.0025	15857	DSYVGDEAQSK
P60709	ACTB_HUMAN	Actin, cytoplasmic 1 OS=Homo sapiens GN=ACTB PE=1 SV=1	599.766	2	1197.52	0.0032	15857	DSYVGDEAQSK
P60709	ACTB_HUMAN	Actin, cytoplasmic 1 OS=Homo sapiens GN=ACTB PE=1 SV=1	599.767	2	1197.52	0.0038	15857	DSYVGDEAQSK
P60709	ACTB_HUMAN	Actin, cytoplasmic 1 OS=Homo sapiens GN=ACTB PE=1 SV=1	599.767	2	1197.52	0.0041	15857	DSYVGDEAQSK
P60709	ACTB_HUMAN	Actin, cytoplasmic 1 OS=Homo sapiens GN=ACTB PE=1 SV=1	599.767	2	1197.52	0.0042	15857	DSYVGDEAQSK
P60709	ACTB_HUMAN	Actin, cytoplasmic 1 OS=Homo sapiens GN=ACTB PE=1 SV=1	599.767	2	1197.52	0.0047	15857	DSYVGDEAQSK
P60709	ACTB_HUMAN	Actin, cytoplasmic 1 OS=Homo sapiens GN=ACTB PE=1 SV=1	599.768	2	1197.52	0.0061	15857	DSYVGDEAQSK
P60709	ACTB_HUMAN	Actin, cytoplasmic 1 OS=Homo sapiens GN=ACTB PE=1 SV=1	602.283	2	1202.55	-0.0018	15857	HQGVMVGMGQK
P60709	ACTB_HUMAN	Actin, cytoplasmic 1 OS=Homo sapiens GN=ACTB PE=1 SV=1	677.813	2	1353.61	-0.0046	15857	DSYVGDEAQSKR
P60709	ACTB_HUMAN	Actin, cytoplasmic 1 OS=Homo sapiens GN=ACTB PE=1 SV=1	677.815	2	1353.62	-0.0011	15857	DSYVGDEAQSKR
P60709	ACTB_HUMAN	Actin, cytoplasmic 1 OS=Homo sapiens GN=ACTB PE=1 SV=1	494.927	3	1481.76	0.0034	15857	EITALAPSTMKIK
P60709	ACTB_HUMAN	Actin, cytoplasmic 1 OS=Homo sapiens GN=ACTB PE=1 SV=1	494.928	3	1481.76	0.0061	15857	EITALAPSTMKIK
P60709	ACTB_HUMAN	Actin, cytoplasmic 1 OS=Homo sapiens GN=ACTB PE=1 SV=1	505.921	3	1514.74	-0.0022	15857	IWHHTFYNELR
P60709	ACTB_HUMAN	Actin, cytoplasmic 1 OS=Homo sapiens GN=ACTB PE=1 SV=1	505.921	3	1514.74	-0.001	15857	IWHHTFYNELR
P60709	ACTB_HUMAN	Actin, cytoplasmic 1 OS=Homo sapiens GN=ACTB PE=1 SV=1	758.38	2	1514.75	0.0032	15857	IWHHTFYNELR
P60709	ACTB_HUMAN	Actin, cytoplasmic 1 OS=Homo sapiens GN=ACTB PE=1 SV=1	505.923	3	1514.75	0.0064	15857	IWHHTFYNELR
P60709	ACTB_HUMAN	Actin, cytoplasmic 1 OS=Homo sapiens GN=ACTB PE=1 SV=1	758.384	2	1514.75	0.0107	15857	IWHHTFYNELR
P60709	ACTB_HUMAN	Actin, cytoplasmic 1 OS=Homo sapiens GN=ACTB PE=1 SV=1	758.384	2	1514.75	0.0107	15857	IWHHTFYNELR
P60709	ACTB_HUMAN	Actin, cytoplasmic 1 OS=Homo sapiens GN=ACTB PE=1 SV=1	758.384	2	1514.75	0.0118	15857	IWHHTFYNELR
P60709	ACTB_HUMAN	Actin, cytoplasmic 1 OS=Homo sapiens GN=ACTB PE=1 SV=1	758.384	2	1514.75	0.0118	15857	IWHHTFYNELR
P60709	ACTB_HUMAN	Actin, cytoplasmic 1 OS=Homo sapiens GN=ACTB PE=1 SV=1	505.925	3	1514.75	0.0119	15857	IWHHTFYNELR
P60709	ACTB_HUMAN	Actin, cytoplasmic 1 OS=Homo sapiens GN=ACTB PE=1 SV=1	758.384	2	1514.75	0.012	15857	IWHHTFYNELR
P60709	ACTB_HUMAN	Actin, cytoplasmic 1 OS=Homo sapiens GN=ACTB PE=1 SV=1	505.926	3	1514.76	0.0149	15857	IWHHTFYNELR
P60709	ACTB_HUMAN	Actin, cytoplasmic 1 OS=Homo sapiens GN=ACTB PE=1 SV=1	506.238	3	1515.69	-0.0041	15857	QEYDESGPSIVHR
P60709	ACTB_HUMAN	Actin, cytoplasmic 1 OS=Homo sapiens GN=ACTB PE=1 SV=1	506.238	3	1515.69	-0.003	15857	QEYDESGPSIVHR
P60709	ACTB_HUMAN	Actin, cytoplasmic 1 OS=Homo sapiens GN=ACTB PE=1 SV=1	506.238	3	1515.69	-0.0028	15857	QEYDESGPSIVHR
P60709	ACTB_HUMAN	Actin, cytoplasmic 1 OS=Homo sapiens GN=ACTB PE=1 SV=1	506.238	3	1515.69	-0.0026	15857	QEYDESGPSIVHR
P60709	ACTB_HUMAN	Actin, cytoplasmic 1 OS=Homo sapiens GN=ACTB PE=1 SV=1	506.238	3	1515.69	-0.0023	15857	QEYDESGPSIVHR
P60709	ACTB_HUMAN	Actin, cytoplasmic 1 OS=Homo sapiens GN=ACTB PE=1 SV=1	506.238	3	1515.69	-0.0021	15857	QEYDESGPSIVHR
P60709	ACTB_HUMAN	Actin, cytoplasmic 1 OS=Homo sapiens GN=ACTB PE=1 SV=1	506.238	3	1515.69	-0.0017	15857	QEYDESGPSIVHR
P60709	ACTB_HUMAN	Actin, cytoplasmic 1 OS=Homo sapiens GN=ACTB PE=1 SV=1	506.239	3	1515.69	-0.0013	15857	QEYDESGPSIVHR
P60709	ACTB_HUMAN	Actin, cytoplasmic 1 OS=Homo sapiens GN=ACTB PE=1 SV=1	506.239	3	1515.69	-0.0011	15857	QEYDESGPSIVHR
P60709	ACTB_HUMAN	Actin, cytoplasmic 1 OS=Homo sapiens GN=ACTB PE=1 SV=1	506.239	3	1515.69	-0.0007	15857	QEYDESGPSIVHR
P60709	ACTB_HUMAN	Actin, cytoplasmic 1 OS=Homo sapiens GN=ACTB PE=1 SV=1	506.239	3	1515.69	-0.0006	15857	QEYDESGPSIVHR
P60709	ACTB_HUMAN	Actin, cytoplasmic 1 OS=Homo sapiens GN=ACTB PE=1 SV=1	506.239	3	1515.7	-0.0001	15857	QEYDESGPSIVHR
P60709	ACTB_HUMAN	Actin, cytoplasmic 1 OS=Homo sapiens GN=ACTB PE=1 SV=1	506.239	3	1515.7	0.0003	15857	QEYDESGPSIVHR
P60709	ACTB_HUMAN	Actin, cytoplasmic 1 OS=Homo sapiens GN=ACTB PE=1 SV=1	506.239	3	1515.7	0.0005	15857	QEYDESGPSIVHR
P60709	ACTB_HUMAN	Actin, cytoplasmic 1 OS=Homo sapiens GN=ACTB PE=1 SV=1	506.239	3	1515.7	0.0011	15857	QEYDESGPSIVHR
P60709	ACTB_HUMAN	Actin, cytoplasmic 1 OS=Homo sapiens GN=ACTB PE=1 SV=1	506.24	3	1515.7	0.0016	15857	QEYDESGPSIVHR
P60709	ACTB_HUMAN	Actin, cytoplasmic 1 OS=Homo sapiens GN=ACTB PE=1 SV=1	506.24	3	1515.7	0.0019	15857	QEYDESGPSIVHR
P60709	ACTB_HUMAN	Actin, cytoplasmic 1 OS=Homo sapiens GN=ACTB PE=1 SV=1	506.24	3	1515.7	0.0023	15857	QEYDESGPSIVHR
P60709	ACTB_HUMAN	Actin, cytoplasmic 1 OS=Homo sapiens GN=ACTB PE=1 SV=1	506.24	3	1515.7	0.0035	15857	QEYDESGPSIVHR
P60709	ACTB_HUMAN	Actin, cytoplasmic 1 OS=Homo sapiens GN=ACTB PE=1 SV=1	758.858	2	1515.7	0.0063	15857	QEYDESGPSIVHR
P60709	ACTB_HUMAN	Actin, cytoplasmic 1 OS=Homo sapiens GN=ACTB PE=1 SV=1	506.241	3	1515.7	0.0066	15857	QEYDESGPSIVHR
P60709	ACTB_HUMAN	Actin, cytoplasmic 1 OS=Homo sapiens GN=ACTB PE=1 SV=1	506.241	3	1515.7	0.0072	15857	QEYDESGPSIVHR
P60709	ACTB_HUMAN	Actin, cytoplasmic 1 OS=Homo sapiens GN=ACTB PE=1 SV=1	506.241	3	1515.7	0.0074	15857	QEYDESGPSIVHR
P60709	ACTB_HUMAN	Actin, cytoplasmic 1 OS=Homo sapiens GN=ACTB PE=1 SV=1	506.242	3	1515.7	0.0084	15857	QEYDESGPSIVHR
P60709	ACTB_HUMAN	Actin, cytoplasmic 1 OS=Homo sapiens GN=ACTB PE=1 SV=1	758.859	2	1515.7	0.009	15857	QEYDESGPSIVHR
P60709	ACTB_HUMAN	Actin, cytoplasmic 1 OS=Homo sapiens GN=ACTB PE=1 SV=1	758.86	2	1515.7	0.0097	15857	QEYDESGPSIVHR
P60709	ACTB_HUMAN	Actin, cytoplasmic 1 OS=Homo sapiens GN=ACTB PE=1 SV=1	758.86	2	1515.71	0.0102	15857	QEYDESGPSIVHR
P60709	ACTB_HUMAN	Actin, cytoplasmic 1 OS=Homo sapiens GN=ACTB PE=1 SV=1	506.243	3	1515.71	0.0118	15857	QEYDESGPSIVHR
P60709	ACTB_HUMAN	Actin, cytoplasmic 1 OS=Homo sapiens GN=ACTB PE=1 SV=1	506.243	3	1515.71	0.012	15857	QEYDESGPSIVHR
P60709	ACTB_HUMAN	Actin, cytoplasmic 1 OS=Homo sapiens GN=ACTB PE=1 SV=1	506.244	3	1515.71	0.0135	15857	QEYDESGPSIVHR
P60709	ACTB_HUMAN	Actin, cytoplasmic 1 OS=Homo sapiens GN=ACTB PE=1 SV=1	506.244	3	1515.71	0.0142	15857	QEYDESGPSIVHR
P60709	ACTB_HUMAN	Actin, cytoplasmic 1 OS=Homo sapiens GN=ACTB PE=1 SV=1	506.244	3	1515.71	0.0147	15857	QEYDESGPSIVHR
P60709	ACTB_HUMAN	Actin, cytoplasmic 1 OS=Homo sapiens GN=ACTB PE=1 SV=1	526.913	3	1577.72	-0.0008	15857	EITALAPSTMKIK
P60709	ACTB_HUMAN	Actin, cytoplasmic 1 OS=Homo sapiens GN=ACTB PE=1 SV=1	532.58	3	1594.72	0.0108	15857	IWHHTFYNELR
P60709	ACTB_HUMAN	Actin, cytoplasmic 1 OS=Homo sapiens GN=ACTB PE=1 SV=1	814.901	2	1627.79	0.0152	15857	MQKEITALAPSTMK
P60709	ACTB_HUMAN	Actin, cytoplasmic 1 OS=Homo sapiens GN=ACTB PE=1 SV=1	575.587	3	1723.74	0.0068	15857	MQKEITALAPSTMK
P60709	ACTB_HUMAN	Actin, cytoplasmic 1 OS=Homo sapiens GN=ACTB PE=1 SV=1	575.59	3	1723.75	0.0141	15857	MQKEITALAPSTMK
P60709	ACTB_HUMAN	Actin, cytoplasmic 1 OS=Homo sapiens GN=ACTB PE=1 SV=1	895.942	2	1789.87	-0.0161	15857	SYELPDGQVITIGNER
P60709	ACTB_HUMAN	Actin, cytoplasmic 1 OS=Homo sapiens GN=ACTB PE=1 SV=1	895.942	2	1789.87	-0.0142	15857	SYELPDGQVITIGNER
P60709	ACTB_HUMAN	Actin, cytoplasmic 1 OS=Homo sapiens GN=ACTB PE=1 SV=1	895.943	2	1789.87	-0.0136	15857	SYELPDGQVITIGNER
P60709	ACTB_HUMAN	Actin, cytoplasmic 1 OS=Homo sapiens GN=ACTB PE=1 SV=1	895.943	2	1789.87	-0.0134	15857	SYELPDGQVITIGNER
P60709	ACTB_HUMAN	Actin, cytoplasmic 1 OS=Homo sapiens GN=ACTB PE=1 SV=1	895.943	2	1789.87	-0.0129	15857	SYELPDGQVITIGNER
P60709	ACTB_HUMAN	Actin, cytoplasmic 1 OS=Homo sapiens GN=ACTB PE=1 SV=1	895.943	2	1789.87	-0.0127	15857	SYELPDGQVITIGNER
P60709	ACTB_HUMAN	Actin, cytoplasmic 1 OS=Homo sapiens GN=ACTB PE=1 SV=1	895.943	2	1789.87	-0.0123	15857	SYELPDGQVITIGNER
P60709	ACTB_HUMAN	Actin, cytoplasmic 1 OS=Homo sapiens GN=ACTB PE=1 SV=1	895.943	2	1789.87	-0.0122	15857	SYELPDGQVITIGNER
P60709	ACTB_HUMAN	Actin, cytoplasmic 1 OS=Homo sapiens GN=ACTB PE=1 SV=1	895.944	2	1789.87	-0.0119	15857	SYELPDGQVITIGNER
P60709	ACTB_HUMAN	Actin, cytoplasmic 1 OS=Homo sapiens GN=ACTB PE=1 SV=1	895.944	2	1789.87	-0.0117	15857	SYELPDGQVITIGNER
P60709	ACTB_HUMAN	Actin, cytoplasmic 1 OS=Homo sapiens GN=ACTB PE=1 SV=1	895.944	2	1789.87	-0.0111	15857	SYELPDGQVITIGNER
P60709	ACTB_HUMAN	Actin, cytoplasmic 1 OS=Homo sapiens GN=ACTB PE=1 SV=1	895.944	2	1789.87	-0.0106	15857	SYELPDGQVITIGNER
P60709	ACTB_HUMAN	Actin, cytoplasmic 1 OS=Homo sapiens GN=ACTB PE=1 SV=1	895.945	2	1789.87	-0.01	15857	SYELPDGQVITIGNER
P60709	ACTB_HUMAN	Actin, cytoplasmic 1 OS=Homo sapiens GN=ACTB PE=1 SV=1	895.945	2	1789.87	-0.0099	15857	SYELPDGQVITIGNER
P60709	ACTB_HUMAN	Actin, cytoplasmic 1 OS=Homo sapiens GN=ACTB PE=1 SV=1	895.945	2	1789.88	-0.0097	15857	SYELPDGQVITIGNER
P60709	ACTB_HUMAN	Actin, cytoplasmic 1 OS=Homo sapiens GN=ACTB PE=1 SV=1	895.945	2	1789.88	-0.0094	15857	SYELPDGQVITIGNER
P60709	ACTB_HUMAN	Actin, cytoplasmic 1 OS=Homo sapiens GN=ACTB PE=1 SV=1	895.945	2	1789.88	-0.0094	15857	SYELPDGQVITIGNER
P60709	ACTB_HUMAN	Actin, cytoplasmic 1 OS=Homo sapiens GN=ACTB PE=1 SV=1	895.945	2	1789.88	-0.0093	15857	SYELPDGQVITIGNER
P60709	ACTB_HUMAN	Actin, cytoplasmic 1 OS=Homo sapiens GN=ACTB PE=1 SV=1	895.945	2	1789.88	-0.009	15857	SYELPDGQVITIGNER
P60709	ACTB_HUMAN	Actin, cytoplasmic 1 OS=Homo sapiens GN=ACTB PE=1 SV=1	895.945	2	1789.88	-0.009	15857	SYELPDGQVITIGNER
P60709	ACTB_HUMAN	Actin, cytoplasmic 1 OS=Homo sapiens GN=ACTB PE=1 SV=1	895.945	2	1789.88	-0.0089	15857	SYELPDGQVITIGNER
P60709	ACTB_HUMAN	Actin, cytoplasmic 1 OS=Homo sapiens GN=ACTB PE=1 SV=1	895.945	2	1789.88	-0.0089	15857	SYELPDGQVITIGNER
P60709	ACTB_HUMAN	Actin, cytoplasmic 1 OS=Homo sapiens GN=ACTB PE=1 SV=1	895.945	2	1789.88	-0.0088	15857	SYELPDGQVITIGNER
P60709	ACTB_HUMAN	Actin, cytoplasmic 1 OS=Homo sapiens GN=ACTB PE=1 SV=1	895.945	2	1789.88	-0.0087	15857	SYELPDGQVITIGNER
P60709	ACTB_HUMAN	Actin, cytoplasmic 1 OS=Homo sapiens GN=ACTB PE=1 SV=1	895.945	2	1789.88	-0.0084	15857	SYELPDGQVITIGNER
P60709	ACTB_HUMAN	Actin, cytoplasmic 1 OS=Homo sapiens GN=ACTB PE=1 SV=1	895.945	2	1789.88	-0.0083	15857	SYELPDGQVITIGNER
P60709	ACTB_HUMAN	Actin, cytoplasmic 1 OS=Homo sapiens GN=ACTB PE=1 SV=1	895.945	2	1789.88	-0.0083	15857	SYELPDGQVITIGNER
P60709	ACTB_HUMAN	Actin, cytoplasmic 1 OS=Homo sapiens GN=ACTB PE=1 SV=1	895.946	2	1789.88	-0.0079	15857	SYELPDGQVITIGNER
P60709	ACTB_HUMAN	Actin, cytoplasmic 1 OS=Homo sapiens GN=ACTB PE=1 SV=1	895.946	2	1789.88	-0.0079	15857	SYELPDGQVITIGNER
P60709	ACTB_HUMAN	Actin, cytoplasmic 1 OS=Homo sapiens GN=ACTB PE=1 SV=1	895.946	2	1789.88	-0.0079	15857	SYELPDGQVITIGNER
P60709	ACTB_HUMAN	Actin, cytoplasmic 1 OS=Homo sapiens GN=ACTB PE=1 SV=1	895.946	2	1789.88	-0.0079	15857	SYELPDGQVITIGNER
P60709	ACTB_HUMAN	Actin, cytoplasmic 1 OS=Homo sapiens GN=ACTB PE=1 SV=1	895.946	2	1789.88	-0.0077	15857	SYELPDGQVITIGNER
P60709	ACTB_HUMAN	Actin, cytoplasmic 1 OS=Homo sapiens GN=ACTB PE=1 SV=1	895.946	2	1789.88	-0.0075	15857	SYELPDGQVITIGNER
P60709	ACTB_HUMAN	Actin, cytoplasmic 1 OS=Homo sapiens GN=ACTB PE=1 SV=1	895.946	2	1789.88	-0.0075	15857	SYELPDGQVITIGNER
P60709	ACTB_HUMAN	Actin, cytoplasmic 1 OS=Homo sapiens GN=ACTB PE=1 SV=1	895.946	2	1789.88	-0.0075	15857	SYELPDGQVITIGNER
P60709	ACTB_HUMAN	Actin, cytoplasmic 1 OS=Homo sapiens GN=ACTB PE=1 SV=1	895.946	2	1789.88	-0.0075	15857	SYELPDGQVITIGNER
P60709	ACTB_HUMAN	Actin, cytoplasmic 1 OS=Homo sapiens GN=ACTB PE=1 SV=1	895.946	2	1789.88	-0.0072	15857	SYELPDGQVITIGNER
P60709	ACTB_HUMAN	Actin, cytoplasmic 1 OS=Homo sapiens GN=ACTB PE=1 SV=1	895.946	2	1789.88	-0.0072	15857	SYELPDGQVITIGNER
P60709	ACTB_HUMAN	Actin, cytoplasmic 1 OS=Homo sapiens GN=ACTB PE=1 SV=1	895.946	2	1789.88	-0.0071	15857	SYELPDGQVITIGNER
P60709	ACTB_HUMAN	Actin, cytoplasmic 1 OS=Homo sapiens GN=ACTB PE=1 SV=1	895.946	2	1789.88	-0.0071	15857	SYELPDGQVITIGNER
P60709	ACTB_HUMAN	Actin, cytoplasmic 1 OS=Homo sapiens GN=ACTB PE=1 SV=1	895.946	2	1789.88	-0.0071	15857	SYELPDGQVITIGNER
P60709	ACTB_HUMAN	Actin, cytoplasmic 1 OS=Homo sapiens GN=ACTB PE=1 SV=1	895.946	2	1789.88	-0.007	15857	SYELPDGQVITIGNER
P60709	ACTB_HUMAN	Actin, cytoplasmic 1 OS=Homo sapiens GN=ACTB PE=1 SV=1	895.946	2	1789.88	-0.007	15857	SYELPDGQVITIGNER
P60709	ACTB_HUMAN	Actin, cytoplasmic 1 OS=Homo sapiens GN=ACTB PE=1 SV=1	895.946	2	1789.88	-0.0068	15857	SYELPDGQVITIGNER
P60709	ACTB_HUMAN	Actin, cytoplasmic 1 OS=Homo sapiens GN=ACTB PE=1 SV=1	895.946	2	1789.88	-0.0068	15857	SYELPDGQVITIGNER
P60709	ACTB_HUMAN	Actin, cytoplasmic 1 OS=Homo sapiens GN=ACTB PE=1 SV=1	895.946	2	1789.88	-0.0067	15857	SYELPDGQVITIGNER
P60709	ACTB_HUMAN	Actin, cytoplasmic 1 OS=Homo sapiens GN=ACTB PE=1 SV=1	895.946	2	1789.88	-0.0067	15857	SYELPDGQVITIGNER
P60709	ACTB_HUMAN	Actin, cytoplasmic 1 OS=Homo sapiens GN=ACTB PE=1 SV=1	895.946	2	1789.88	-0.0067	15857	SYELPDGQVITIGNER
P60709	ACTB_HUMAN	Actin, cytoplasmic 1 OS=Homo sapiens GN=ACTB PE=1 SV=1	895.946	2	1789.88	-0.0067	15857	SYELPDGQVITIGNER
P60709	ACTB_HUMAN	Actin, cytoplasmic 1 OS=Homo sapiens GN=ACTB PE=1 SV=1	895.946	2	1789.88	-0.0066	15857	SYELPDGQVITIGNER
P60709	ACTB_HUMAN	Actin, cytoplasmic 1 OS=Homo sapiens GN=ACTB PE=1 SV=1	895.946	2	1789.88	-0.0066	15857	SYELPDGQVITIGNER
P60709	ACTB_HUMAN	Actin, cytoplasmic 1 OS=Homo sapiens GN=ACTB PE=1 SV=1	895.946	2	1789.88	-0.0066	15857	SYELPDGQVITIGNER
P60709	ACTB_HUMAN	Actin, cytoplasmic 1 OS=Homo sapiens GN=ACTB PE=1 SV=1	895.946	2	1789.88	-0.0065	15857	SYELPDGQVITIGNER
P60709	ACTB_HUMAN	Actin, cytoplasmic 1 OS=Homo sapiens GN=ACTB PE=1 SV=1	895.946	2	1789.88	-0.0065	15857	SYELPDGQVITIGNER
P60709	ACTB_HUMAN	Actin, cytoplasmic 1 OS=Homo sapiens GN=ACTB PE=1 SV=1	895.946	2	1789.88	-0.0065	15857	SYELPDGQVITIGNER
P60709	ACTB_HUMAN	Actin, cytoplasmic 1 OS=Homo sapiens GN=ACTB PE=1 SV=1	895.946	2	1789.88	-0.0065	15857	SYELPDGQVITIGNER
P60709	ACTB_HUMAN	Actin, cytoplasmic 1 OS=Homo sapiens GN=ACTB PE=1 SV=1	895.946	2	1789.88	-0.0064	15857	SYELPDGQVITIGNER
P60709	ACTB_HUMAN	Actin, cytoplasmic 1 OS=Homo sapiens GN=ACTB PE=1 SV=1	895.947	2	1789.88	-0.0062	15857	SYELPDGQVITIGNER
P60709	ACTB_HUMAN	Actin, cytoplasmic 1 OS=Homo sapiens GN=ACTB PE=1 SV=1	895.947	2	1789.88	-0.0062	15857	SYELPDGQVITIGNER
P60709	ACTB_HUMAN	Actin, cytoplasmic 1 OS=Homo sapiens GN=ACTB PE=1 SV=1	895.947	2	1789.88	-0.0061	15857	SYELPDGQVITIGNER
P60709	ACTB_HUMAN	Actin, cytoplasmic 1 OS=Homo sapiens GN=ACTB PE=1 SV=1	895.947	2	1789.88	-0.0061	15857	SYELPDGQVITIGNER
P60709	ACTB_HUMAN	Actin, cytoplasmic 1 OS=Homo sapiens GN=ACTB PE=1 SV=1	895.947	2	1789.88	-0.0061	15857	SYELPDGQVITIGNER
P60709	ACTB_HUMAN	Actin, cytoplasmic 1 OS=Homo sapiens GN=ACTB PE=1 SV=1	895.947	2	1789.88	-0.006	15857	SYELPDGQVITIGNER
P60709	ACTB_HUMAN	Actin, cytoplasmic 1 OS=Homo sapiens GN=ACTB PE=1 SV=1	895.947	2	1789.88	-0.006	15857	SYELPDGQVITIGNER
P60709	ACTB_HUMAN	Actin, cytoplasmic 1 OS=Homo sapiens GN=ACTB PE=1 SV=1	895.947	2	1789.88	-0.006	15857	SYELPDGQVITIGNER
P60709	ACTB_HUMAN	Actin, cytoplasmic 1 OS=Homo sapiens GN=ACTB PE=1 SV=1	895.947	2	1789.88	-0.0059	15857	SYELPDGQVITIGNER
P60709	ACTB_HUMAN	Actin, cytoplasmic 1 OS=Homo sapiens GN=ACTB PE=1 SV=1	895.947	2	1789.88	-0.0059	15857	SYELPDGQVITIGNER
P60709	ACTB_HUMAN	Actin, cytoplasmic 1 OS=Homo sapiens GN=ACTB PE=1 SV=1	895.947	2	1789.88	-0.0059	15857	SYELPDGQVITIGNER
P60709	ACTB_HUMAN	Actin, cytoplasmic 1 OS=Homo sapiens GN=ACTB PE=1 SV=1	895.947	2	1789.88	-0.0057	15857	SYELPDGQVITIGNER
P60709	ACTB_HUMAN	Actin, cytoplasmic 1 OS=Homo sapiens GN=ACTB PE=1 SV=1	895.947	2	1789.88	-0.0057	15857	SYELPDGQVITIGNER
P60709	ACTB_HUMAN	Actin, cytoplasmic 1 OS=Homo sapiens GN=ACTB PE=1 SV=1	895.947	2	1789.88	-0.0056	15857	SYELPDGQVITIGNER
P60709	ACTB_HUMAN	Actin, cytoplasmic 1 OS=Homo sapiens GN=ACTB PE=1 SV=1	895.947	2	1789.88	-0.0055	15857	SYELPDGQVITIGNER
P60709	ACTB_HUMAN	Actin, cytoplasmic 1 OS=Homo sapiens GN=ACTB PE=1 SV=1	895.947	2	1789.88	-0.0055	15857	SYELPDGQVITIGNER
P60709	ACTB_HUMAN	Actin, cytoplasmic 1 OS=Homo sapiens GN=ACTB PE=1 SV=1	895.947	2	1789.88	-0.0055	15857	SYELPDGQVITIGNER
P60709	ACTB_HUMAN	Actin, cytoplasmic 1 OS=Homo sapiens GN=ACTB PE=1 SV=1	895.947	2	1789.88	-0.0053	15857	SYELPDGQVITIGNER
P60709	ACTB_HUMAN	Actin, cytoplasmic 1 OS=Homo sapiens GN=ACTB PE=1 SV=1	895.947	2	1789.88	-0.0053	15857	SYELPDGQVITIGNER
P60709	ACTB_HUMAN	Actin, cytoplasmic 1 OS=Homo sapiens GN=ACTB PE=1 SV=1	895.947	2	1789.88	-0.0051	15857	SYELPDGQVITIGNER
P60709	ACTB_HUMAN	Actin, cytoplasmic 1 OS=Homo sapiens GN=ACTB PE=1 SV=1	895.947	2	1789.88	-0.0051	15857	SYELPDGQVITIGNER
P60709	ACTB_HUMAN	Actin, cytoplasmic 1 OS=Homo sapiens GN=ACTB PE=1 SV=1	895.947	2	1789.88	-0.005	15857	SYELPDGQVITIGNER
P60709	ACTB_HUMAN	Actin, cytoplasmic 1 OS=Homo sapiens GN=ACTB PE=1 SV=1	895.947	2	1789.88	-0.005	15857	SYELPDGQVITIGNER
P60709	ACTB_HUMAN	Actin, cytoplasmic 1 OS=Homo sapiens GN=ACTB PE=1 SV=1	895.947	2	1789.88	-0.005	15857	SYELPDGQVITIGNER
P60709	ACTB_HUMAN	Actin, cytoplasmic 1 OS=Homo sapiens GN=ACTB PE=1 SV=1	895.947	2	1789.88	-0.005	15857	SYELPDGQVITIGNER
P60709	ACTB_HUMAN	Actin, cytoplasmic 1 OS=Homo sapiens GN=ACTB PE=1 SV=1	895.947	2	1789.88	-0.0049	15857	SYELPDGQVITIGNER
P60709	ACTB_HUMAN	Actin, cytoplasmic 1 OS=Homo sapiens GN=ACTB PE=1 SV=1	895.947	2	1789.88	-0.0049	15857	SYELPDGQVITIGNER
P60709	ACTB_HUMAN	Actin, cytoplasmic 1 OS=Homo sapiens GN=ACTB PE=1 SV=1	895.947	2	1789.88	-0.0049	15857	SYELPDGQVITIGNER
P60709	ACTB_HUMAN	Actin, cytoplasmic 1 OS=Homo sapiens GN=ACTB PE=1 SV=1	895.947	2	1789.88	-0.0048	15857	SYELPDGQVITIGNER
P60709	ACTB_HUMAN	Actin, cytoplasmic 1 OS=Homo sapiens GN=ACTB PE=1 SV=1	895.947	2	1789.88	-0.0046	15857	SYELPDGQVITIGNER
P60709	ACTB_HUMAN	Actin, cytoplasmic 1 OS=Homo sapiens GN=ACTB PE=1 SV=1	895.947	2	1789.88	-0.0046	15857	SYELPDGQVITIGNER
P60709	ACTB_HUMAN	Actin, cytoplasmic 1 OS=Homo sapiens GN=ACTB PE=1 SV=1	895.947	2	1789.88	-0.0046	15857	SYELPDGQVITIGNER
P60709	ACTB_HUMAN	Actin, cytoplasmic 1 OS=Homo sapiens GN=ACTB PE=1 SV=1	895.947	2	1789.88	-0.0046	15857	SYELPDGQVITIGNER
P60709	ACTB_HUMAN	Actin, cytoplasmic 1 OS=Homo sapiens GN=ACTB PE=1 SV=1	895.947	2	1789.88	-0.0045	15857	SYELPDGQVITIGNER
P60709	ACTB_HUMAN	Actin, cytoplasmic 1 OS=Homo sapiens GN=ACTB PE=1 SV=1	895.947	2	1789.88	-0.0045	15857	SYELPDGQVITIGNER
P60709	ACTB_HUMAN	Actin, cytoplasmic 1 OS=Homo sapiens GN=ACTB PE=1 SV=1	895.947	2	1789.88	-0.0043	15857	SYELPDGQVITIGNER
P60709	ACTB_HUMAN	Actin, cytoplasmic 1 OS=Homo sapiens GN=ACTB PE=1 SV=1	895.947	2	1789.88	-0.0043	15857	SYELPDGQVITIGNER
P60709	ACTB_HUMAN	Actin, cytoplasmic 1 OS=Homo sapiens GN=ACTB PE=1 SV=1	895.947	2	1789.88	-0.0043	15857	SYELPDGQVITIGNER
P60709	ACTB_HUMAN	Actin, cytoplasmic 1 OS=Homo sapiens GN=ACTB PE=1 SV=1	895.947	2	1789.88	-0.0043	15857	SYELPDGQVITIGNER
P60709	ACTB_HUMAN	Actin, cytoplasmic 1 OS=Homo sapiens GN=ACTB PE=1 SV=1	895.947	2	1789.88	-0.0042	15857	SYELPDGQVITIGNER
P60709	ACTB_HUMAN	Actin, cytoplasmic 1 OS=Homo sapiens GN=ACTB PE=1 SV=1	895.948	2	1789.88	-0.004	15857	SYELPDGQVITIGNER
P60709	ACTB_HUMAN	Actin, cytoplasmic 1 OS=Homo sapiens GN=ACTB PE=1 SV=1	895.948	2	1789.88	-0.0039	15857	SYELPDGQVITIGNER
P60709	ACTB_HUMAN	Actin, cytoplasmic 1 OS=Homo sapiens GN=ACTB PE=1 SV=1	895.948	2	1789.88	-0.0037	15857	SYELPDGQVITIGNER
P60709	ACTB_HUMAN	Actin, cytoplasmic 1 OS=Homo sapiens GN=ACTB PE=1 SV=1	895.948	2	1789.88	-0.0036	15857	SYELPDGQVITIGNER
P60709	ACTB_HUMAN	Actin, cytoplasmic 1 OS=Homo sapiens GN=ACTB PE=1 SV=1	895.948	2	1789.88	-0.0034	15857	SYELPDGQVITIGNER
P60709	ACTB_HUMAN	Actin, cytoplasmic 1 OS=Homo sapiens GN=ACTB PE=1 SV=1	895.948	2	1789.88	-0.0034	15857	SYELPDGQVITIGNER
P60709	ACTB_HUMAN	Actin, cytoplasmic 1 OS=Homo sapiens GN=ACTB PE=1 SV=1	895.948	2	1789.88	-0.0033	15857	SYELPDGQVITIGNER
P60709	ACTB_HUMAN	Actin, cytoplasmic 1 OS=Homo sapiens GN=ACTB PE=1 SV=1	895.948	2	1789.88	-0.0033	15857	SYELPDGQVITIGNER
P60709	ACTB_HUMAN	Actin, cytoplasmic 1 OS=Homo sapiens GN=ACTB PE=1 SV=1	895.948	2	1789.88	-0.0032	15857	SYELPDGQVITIGNER
P60709	ACTB_HUMAN	Actin, cytoplasmic 1 OS=Homo sapiens GN=ACTB PE=1 SV=1	895.948	2	1789.88	-0.0031	15857	SYELPDGQVITIGNER
P60709	ACTB_HUMAN	Actin, cytoplasmic 1 OS=Homo sapiens GN=ACTB PE=1 SV=1	895.948	2	1789.88	-0.0029	15857	SYELPDGQVITIGNER
P60709	ACTB_HUMAN	Actin, cytoplasmic 1 OS=Homo sapiens GN=ACTB PE=1 SV=1	895.948	2	1789.88	-0.0027	15857	SYELPDGQVITIGNER
P60709	ACTB_HUMAN	Actin, cytoplasmic 1 OS=Homo sapiens GN=ACTB PE=1 SV=1	895.948	2	1789.88	-0.0026	15857	SYELPDGQVITIGNER
P60709	ACTB_HUMAN	Actin, cytoplasmic 1 OS=Homo sapiens GN=ACTB PE=1 SV=1	895.948	2	1789.88	-0.0025	15857	SYELPDGQVITIGNER
P60709	ACTB_HUMAN	Actin, cytoplasmic 1 OS=Homo sapiens GN=ACTB PE=1 SV=1	895.949	2	1789.88	-0.0018	15857	SYELPDGQVITIGNER
P60709	ACTB_HUMAN	Actin, cytoplasmic 1 OS=Homo sapiens GN=ACTB PE=1 SV=1	895.949	2	1789.88	-0.0017	15857	SYELPDGQVITIGNER
P60709	ACTB_HUMAN	Actin, cytoplasmic 1 OS=Homo sapiens GN=ACTB PE=1 SV=1	895.949	2	1789.88	-0.0015	15857	SYELPDGQVITIGNER
P60709	ACTB_HUMAN	Actin, cytoplasmic 1 OS=Homo sapiens GN=ACTB PE=1 SV=1	895.949	2	1789.88	-0.0015	15857	SYELPDGQVITIGNER
P60709	ACTB_HUMAN	Actin, cytoplasmic 1 OS=Homo sapiens GN=ACTB PE=1 SV=1	895.949	2	1789.88	-0.0012	15857	SYELPDGQVITIGNER
P60709	ACTB_HUMAN	Actin, cytoplasmic 1 OS=Homo sapiens GN=ACTB PE=1 SV=1	895.949	2	1789.88	-0.0005	15857	SYELPDGQVITIGNER
P60709	ACTB_HUMAN	Actin, cytoplasmic 1 OS=Homo sapiens GN=ACTB PE=1 SV=1	895.95	2	1789.88	0.0001	15857	SYELPDGQVITIGNER
P60709	ACTB_HUMAN	Actin, cytoplasmic 1 OS=Homo sapiens GN=ACTB PE=1 SV=1	895.95	2	1789.88	0.0004	15857	SYELPDGQVITIGNER
P60709	ACTB_HUMAN	Actin, cytoplasmic 1 OS=Homo sapiens GN=ACTB PE=1 SV=1	895.95	2	1789.89	0.0008	15857	SYELPDGQVITIGNER
P60709	ACTB_HUMAN	Actin, cytoplasmic 1 OS=Homo sapiens GN=ACTB PE=1 SV=1	895.95	2	1789.89	0.0015	15857	SYELPDGQVITIGNER
P60709	ACTB_HUMAN	Actin, cytoplasmic 1 OS=Homo sapiens GN=ACTB PE=1 SV=1	895.951	2	1789.89	0.0021	15857	SYELPDGQVITIGNER
P60709	ACTB_HUMAN	Actin, cytoplasmic 1 OS=Homo sapiens GN=ACTB PE=1 SV=1	895.951	2	1789.89	0.0027	15857	SYELPDGQVITIGNER
P60709	ACTB_HUMAN	Actin, cytoplasmic 1 OS=Homo sapiens GN=ACTB PE=1 SV=1	895.951	2	1789.89	0.0029	15857	SYELPDGQVITIGNER
P60709	ACTB_HUMAN	Actin, cytoplasmic 1 OS=Homo sapiens GN=ACTB PE=1 SV=1	895.952	2	1789.89	0.0039	15857	SYELPDGQVITIGNER
P60709	ACTB_HUMAN	Actin, cytoplasmic 1 OS=Homo sapiens GN=ACTB PE=1 SV=1	895.952	2	1789.89	0.0055	15857	SYELPDGQVITIGNER
P60709	ACTB_HUMAN	Actin, cytoplasmic 1 OS=Homo sapiens GN=ACTB PE=1 SV=1	895.952	2	1789.89	0.0058	15857	SYELPDGQVITIGNER
P60709	ACTB_HUMAN	Actin, cytoplasmic 1 OS=Homo sapiens GN=ACTB PE=1 SV=1	895.952	2	1789.89	0.0058	15857	SYELPDGQVITIGNER
P60709	ACTB_HUMAN	Actin, cytoplasmic 1 OS=Homo sapiens GN=ACTB PE=1 SV=1	895.953	2	1789.89	0.0078	15857	SYELPDGQVITIGNER
P60709	ACTB_HUMAN	Actin, cytoplasmic 1 OS=Homo sapiens GN=ACTB PE=1 SV=1	895.956	2	1789.9	0.0132	15857	SYELPDGQVITIGNER
P60709	ACTB_HUMAN	Actin, cytoplasmic 1 OS=Homo sapiens GN=ACTB PE=1 SV=1	895.956	2	1789.9	0.0132	15857	SYELPDGQVITIGNER
P60709	ACTB_HUMAN	Actin, cytoplasmic 1 OS=Homo sapiens GN=ACTB PE=1 SV=1	912.934	2	1823.85	0.0075	15857	ILTERGYSFTTTAER
P60709	ACTB_HUMAN	Actin, cytoplasmic 1 OS=Homo sapiens GN=ACTB PE=1 SV=1	652.023	3	1953.05	-0.0099	15857	VAPEEHPVLLTEAPLNPK
P60709	ACTB_HUMAN	Actin, cytoplasmic 1 OS=Homo sapiens GN=ACTB PE=1 SV=1	652.023	3	1953.05	-0.0097	15857	VAPEEHPVLLTEAPLNPK
P60709	ACTB_HUMAN	Actin, cytoplasmic 1 OS=Homo sapiens GN=ACTB PE=1 SV=1	652.023	3	1953.05	-0.0092	15857	VAPEEHPVLLTEAPLNPK
P60709	ACTB_HUMAN	Actin, cytoplasmic 1 OS=Homo sapiens GN=ACTB PE=1 SV=1	652.023	3	1953.05	-0.0088	15857	VAPEEHPVLLTEAPLNPK
P60709	ACTB_HUMAN	Actin, cytoplasmic 1 OS=Homo sapiens GN=ACTB PE=1 SV=1	652.023	3	1953.05	-0.0088	15857	VAPEEHPVLLTEAPLNPK
P60709	ACTB_HUMAN	Actin, cytoplasmic 1 OS=Homo sapiens GN=ACTB PE=1 SV=1	652.023	3	1953.05	-0.0086	15857	VAPEEHPVLLTEAPLNPK
P60709	ACTB_HUMAN	Actin, cytoplasmic 1 OS=Homo sapiens GN=ACTB PE=1 SV=1	652.024	3	1953.05	-0.0079	15857	VAPEEHPVLLTEAPLNPK
P60709	ACTB_HUMAN	Actin, cytoplasmic 1 OS=Homo sapiens GN=ACTB PE=1 SV=1	652.024	3	1953.05	-0.0077	15857	VAPEEHPVLLTEAPLNPK
P60709	ACTB_HUMAN	Actin, cytoplasmic 1 OS=Homo sapiens GN=ACTB PE=1 SV=1	652.024	3	1953.05	-0.0075	15857	VAPEEHPVLLTEAPLNPK
P60709	ACTB_HUMAN	Actin, cytoplasmic 1 OS=Homo sapiens GN=ACTB PE=1 SV=1	652.024	3	1953.05	-0.0075	15857	VAPEEHPVLLTEAPLNPK
P60709	ACTB_HUMAN	Actin, cytoplasmic 1 OS=Homo sapiens GN=ACTB PE=1 SV=1	652.024	3	1953.05	-0.0073	15857	VAPEEHPVLLTEAPLNPK
P60709	ACTB_HUMAN	Actin, cytoplasmic 1 OS=Homo sapiens GN=ACTB PE=1 SV=1	652.024	3	1953.05	-0.0073	15857	VAPEEHPVLLTEAPLNPK
P60709	ACTB_HUMAN	Actin, cytoplasmic 1 OS=Homo sapiens GN=ACTB PE=1 SV=1	652.024	3	1953.05	-0.0071	15857	VAPEEHPVLLTEAPLNPK
P60709	ACTB_HUMAN	Actin, cytoplasmic 1 OS=Homo sapiens GN=ACTB PE=1 SV=1	652.024	3	1953.05	-0.0071	15857	VAPEEHPVLLTEAPLNPK
P60709	ACTB_HUMAN	Actin, cytoplasmic 1 OS=Homo sapiens GN=ACTB PE=1 SV=1	652.024	3	1953.05	-0.0071	15857	VAPEEHPVLLTEAPLNPK
P60709	ACTB_HUMAN	Actin, cytoplasmic 1 OS=Homo sapiens GN=ACTB PE=1 SV=1	652.024	3	1953.05	-0.0071	15857	VAPEEHPVLLTEAPLNPK
P60709	ACTB_HUMAN	Actin, cytoplasmic 1 OS=Homo sapiens GN=ACTB PE=1 SV=1	652.024	3	1953.05	-0.0068	15857	VAPEEHPVLLTEAPLNPK
P60709	ACTB_HUMAN	Actin, cytoplasmic 1 OS=Homo sapiens GN=ACTB PE=1 SV=1	652.024	3	1953.05	-0.0068	15857	VAPEEHPVLLTEAPLNPK
P60709	ACTB_HUMAN	Actin, cytoplasmic 1 OS=Homo sapiens GN=ACTB PE=1 SV=1	652.024	3	1953.05	-0.0068	15857	VAPEEHPVLLTEAPLNPK
P60709	ACTB_HUMAN	Actin, cytoplasmic 1 OS=Homo sapiens GN=ACTB PE=1 SV=1	652.024	3	1953.05	-0.0066	15857	VAPEEHPVLLTEAPLNPK
P60709	ACTB_HUMAN	Actin, cytoplasmic 1 OS=Homo sapiens GN=ACTB PE=1 SV=1	652.024	3	1953.05	-0.0066	15857	VAPEEHPVLLTEAPLNPK
P60709	ACTB_HUMAN	Actin, cytoplasmic 1 OS=Homo sapiens GN=ACTB PE=1 SV=1	652.024	3	1953.05	-0.0064	15857	VAPEEHPVLLTEAPLNPK
P60709	ACTB_HUMAN	Actin, cytoplasmic 1 OS=Homo sapiens GN=ACTB PE=1 SV=1	652.024	3	1953.05	-0.0062	15857	VAPEEHPVLLTEAPLNPK
P60709	ACTB_HUMAN	Actin, cytoplasmic 1 OS=Homo sapiens GN=ACTB PE=1 SV=1	652.024	3	1953.05	-0.0062	15857	VAPEEHPVLLTEAPLNPK
P60709	ACTB_HUMAN	Actin, cytoplasmic 1 OS=Homo sapiens GN=ACTB PE=1 SV=1	652.024	3	1953.05	-0.0061	15857	VAPEEHPVLLTEAPLNPK
P60709	ACTB_HUMAN	Actin, cytoplasmic 1 OS=Homo sapiens GN=ACTB PE=1 SV=1	652.024	3	1953.05	-0.0061	15857	VAPEEHPVLLTEAPLNPK
P60709	ACTB_HUMAN	Actin, cytoplasmic 1 OS=Homo sapiens GN=ACTB PE=1 SV=1	652.024	3	1953.05	-0.0061	15857	VAPEEHPVLLTEAPLNPK
P60709	ACTB_HUMAN	Actin, cytoplasmic 1 OS=Homo sapiens GN=ACTB PE=1 SV=1	652.024	3	1953.05	-0.0059	15857	VAPEEHPVLLTEAPLNPK
P60709	ACTB_HUMAN	Actin, cytoplasmic 1 OS=Homo sapiens GN=ACTB PE=1 SV=1	652.024	3	1953.05	-0.0059	15857	VAPEEHPVLLTEAPLNPK
P60709	ACTB_HUMAN	Actin, cytoplasmic 1 OS=Homo sapiens GN=ACTB PE=1 SV=1	652.024	3	1953.05	-0.0059	15857	VAPEEHPVLLTEAPLNPK
P60709	ACTB_HUMAN	Actin, cytoplasmic 1 OS=Homo sapiens GN=ACTB PE=1 SV=1	652.024	3	1953.05	-0.0057	15857	VAPEEHPVLLTEAPLNPK
P60709	ACTB_HUMAN	Actin, cytoplasmic 1 OS=Homo sapiens GN=ACTB PE=1 SV=1	652.024	3	1953.05	-0.0057	15857	VAPEEHPVLLTEAPLNPK
P60709	ACTB_HUMAN	Actin, cytoplasmic 1 OS=Homo sapiens GN=ACTB PE=1 SV=1	652.024	3	1953.05	-0.0057	15857	VAPEEHPVLLTEAPLNPK
P60709	ACTB_HUMAN	Actin, cytoplasmic 1 OS=Homo sapiens GN=ACTB PE=1 SV=1	652.024	3	1953.05	-0.0053	15857	VAPEEHPVLLTEAPLNPK
P60709	ACTB_HUMAN	Actin, cytoplasmic 1 OS=Homo sapiens GN=ACTB PE=1 SV=1	652.024	3	1953.05	-0.0053	15857	VAPEEHPVLLTEAPLNPK
P60709	ACTB_HUMAN	Actin, cytoplasmic 1 OS=Homo sapiens GN=ACTB PE=1 SV=1	652.024	3	1953.05	-0.0053	15857	VAPEEHPVLLTEAPLNPK
P60709	ACTB_HUMAN	Actin, cytoplasmic 1 OS=Homo sapiens GN=ACTB PE=1 SV=1	652.024	3	1953.05	-0.0053	15857	VAPEEHPVLLTEAPLNPK
P60709	ACTB_HUMAN	Actin, cytoplasmic 1 OS=Homo sapiens GN=ACTB PE=1 SV=1	652.025	3	1953.05	-0.0051	15857	VAPEEHPVLLTEAPLNPK
P60709	ACTB_HUMAN	Actin, cytoplasmic 1 OS=Homo sapiens GN=ACTB PE=1 SV=1	652.025	3	1953.05	-0.0051	15857	VAPEEHPVLLTEAPLNPK
P60709	ACTB_HUMAN	Actin, cytoplasmic 1 OS=Homo sapiens GN=ACTB PE=1 SV=1	652.025	3	1953.05	-0.0051	15857	VAPEEHPVLLTEAPLNPK
P60709	ACTB_HUMAN	Actin, cytoplasmic 1 OS=Homo sapiens GN=ACTB PE=1 SV=1	652.025	3	1953.05	-0.0049	15857	VAPEEHPVLLTEAPLNPK
P60709	ACTB_HUMAN	Actin, cytoplasmic 1 OS=Homo sapiens GN=ACTB PE=1 SV=1	652.025	3	1953.05	-0.0049	15857	VAPEEHPVLLTEAPLNPK
P60709	ACTB_HUMAN	Actin, cytoplasmic 1 OS=Homo sapiens GN=ACTB PE=1 SV=1	652.025	3	1953.05	-0.0048	15857	VAPEEHPVLLTEAPLNPK
P60709	ACTB_HUMAN	Actin, cytoplasmic 1 OS=Homo sapiens GN=ACTB PE=1 SV=1	652.025	3	1953.05	-0.0048	15857	VAPEEHPVLLTEAPLNPK
P60709	ACTB_HUMAN	Actin, cytoplasmic 1 OS=Homo sapiens GN=ACTB PE=1 SV=1	652.025	3	1953.05	-0.0046	15857	VAPEEHPVLLTEAPLNPK
P60709	ACTB_HUMAN	Actin, cytoplasmic 1 OS=Homo sapiens GN=ACTB PE=1 SV=1	652.025	3	1953.05	-0.0044	15857	VAPEEHPVLLTEAPLNPK
P60709	ACTB_HUMAN	Actin, cytoplasmic 1 OS=Homo sapiens GN=ACTB PE=1 SV=1	652.025	3	1953.05	-0.0044	15857	VAPEEHPVLLTEAPLNPK
P60709	ACTB_HUMAN	Actin, cytoplasmic 1 OS=Homo sapiens GN=ACTB PE=1 SV=1	652.025	3	1953.05	-0.0044	15857	VAPEEHPVLLTEAPLNPK
P60709	ACTB_HUMAN	Actin, cytoplasmic 1 OS=Homo sapiens GN=ACTB PE=1 SV=1	652.025	3	1953.05	-0.0044	15857	VAPEEHPVLLTEAPLNPK
P60709	ACTB_HUMAN	Actin, cytoplasmic 1 OS=Homo sapiens GN=ACTB PE=1 SV=1	652.025	3	1953.05	-0.0042	15857	VAPEEHPVLLTEAPLNPK
P60709	ACTB_HUMAN	Actin, cytoplasmic 1 OS=Homo sapiens GN=ACTB PE=1 SV=1	652.025	3	1953.05	-0.0042	15857	VAPEEHPVLLTEAPLNPK
P60709	ACTB_HUMAN	Actin, cytoplasmic 1 OS=Homo sapiens GN=ACTB PE=1 SV=1	652.025	3	1953.05	-0.004	15857	VAPEEHPVLLTEAPLNPK
P60709	ACTB_HUMAN	Actin, cytoplasmic 1 OS=Homo sapiens GN=ACTB PE=1 SV=1	652.025	3	1953.05	-0.004	15857	VAPEEHPVLLTEAPLNPK
P60709	ACTB_HUMAN	Actin, cytoplasmic 1 OS=Homo sapiens GN=ACTB PE=1 SV=1	652.025	3	1953.05	-0.0039	15857	VAPEEHPVLLTEAPLNPK
P60709	ACTB_HUMAN	Actin, cytoplasmic 1 OS=Homo sapiens GN=ACTB PE=1 SV=1	652.025	3	1953.05	-0.0039	15857	VAPEEHPVLLTEAPLNPK
P60709	ACTB_HUMAN	Actin, cytoplasmic 1 OS=Homo sapiens GN=ACTB PE=1 SV=1	652.025	3	1953.05	-0.0035	15857	VAPEEHPVLLTEAPLNPK
P60709	ACTB_HUMAN	Actin, cytoplasmic 1 OS=Homo sapiens GN=ACTB PE=1 SV=1	652.025	3	1953.05	-0.0033	15857	VAPEEHPVLLTEAPLNPK
P60709	ACTB_HUMAN	Actin, cytoplasmic 1 OS=Homo sapiens GN=ACTB PE=1 SV=1	652.025	3	1953.05	-0.0031	15857	VAPEEHPVLLTEAPLNPK
P60709	ACTB_HUMAN	Actin, cytoplasmic 1 OS=Homo sapiens GN=ACTB PE=1 SV=1	652.025	3	1953.05	-0.0031	15857	VAPEEHPVLLTEAPLNPK
P60709	ACTB_HUMAN	Actin, cytoplasmic 1 OS=Homo sapiens GN=ACTB PE=1 SV=1	652.025	3	1953.05	-0.0028	15857	VAPEEHPVLLTEAPLNPK
P60709	ACTB_HUMAN	Actin, cytoplasmic 1 OS=Homo sapiens GN=ACTB PE=1 SV=1	652.025	3	1953.05	-0.0026	15857	VAPEEHPVLLTEAPLNPK
P60709	ACTB_HUMAN	Actin, cytoplasmic 1 OS=Homo sapiens GN=ACTB PE=1 SV=1	652.025	3	1953.05	-0.0024	15857	VAPEEHPVLLTEAPLNPK
P60709	ACTB_HUMAN	Actin, cytoplasmic 1 OS=Homo sapiens GN=ACTB PE=1 SV=1	652.025	3	1953.05	-0.0024	15857	VAPEEHPVLLTEAPLNPK
P60709	ACTB_HUMAN	Actin, cytoplasmic 1 OS=Homo sapiens GN=ACTB PE=1 SV=1	652.026	3	1953.06	-0.002	15857	VAPEEHPVLLTEAPLNPK
P60709	ACTB_HUMAN	Actin, cytoplasmic 1 OS=Homo sapiens GN=ACTB PE=1 SV=1	652.026	3	1953.06	-0.0018	15857	VAPEEHPVLLTEAPLNPK
P60709	ACTB_HUMAN	Actin, cytoplasmic 1 OS=Homo sapiens GN=ACTB PE=1 SV=1	652.026	3	1953.06	-0.0016	15857	VAPEEHPVLLTEAPLNPK
P60709	ACTB_HUMAN	Actin, cytoplasmic 1 OS=Homo sapiens GN=ACTB PE=1 SV=1	652.026	3	1953.06	-0.0016	15857	VAPEEHPVLLTEAPLNPK
P60709	ACTB_HUMAN	Actin, cytoplasmic 1 OS=Homo sapiens GN=ACTB PE=1 SV=1	652.026	3	1953.06	-0.0015	15857	VAPEEHPVLLTEAPLNPK
P60709	ACTB_HUMAN	Actin, cytoplasmic 1 OS=Homo sapiens GN=ACTB PE=1 SV=1	652.026	3	1953.06	-0.0007	15857	VAPEEHPVLLTEAPLNPK
P60709	ACTB_HUMAN	Actin, cytoplasmic 1 OS=Homo sapiens GN=ACTB PE=1 SV=1	652.026	3	1953.06	-0.0007	15857	VAPEEHPVLLTEAPLNPK
P60709	ACTB_HUMAN	Actin, cytoplasmic 1 OS=Homo sapiens GN=ACTB PE=1 SV=1	652.026	3	1953.06	0	15857	VAPEEHPVLLTEAPLNPK
P60709	ACTB_HUMAN	Actin, cytoplasmic 1 OS=Homo sapiens GN=ACTB PE=1 SV=1	652.026	3	1953.06	0.0002	15857	VAPEEHPVLLTEAPLNPK
P60709	ACTB_HUMAN	Actin, cytoplasmic 1 OS=Homo sapiens GN=ACTB PE=1 SV=1	977.537	2	1953.06	0.0021	15857	VAPEEHPVLLTEAPLNPK
P60709	ACTB_HUMAN	Actin, cytoplasmic 1 OS=Homo sapiens GN=ACTB PE=1 SV=1	652.027	3	1953.06	0.0022	15857	VAPEEHPVLLTEAPLNPK
P60709	ACTB_HUMAN	Actin, cytoplasmic 1 OS=Homo sapiens GN=ACTB PE=1 SV=1	977.538	2	1953.06	0.0053	15857	VAPEEHPVLLTEAPLNPK
P60709	ACTB_HUMAN	Actin, cytoplasmic 1 OS=Homo sapiens GN=ACTB PE=1 SV=1	977.541	2	1953.07	0.01	15857	VAPEEHPVLLTEAPLNPK
P60709	ACTB_HUMAN	Actin, cytoplasmic 1 OS=Homo sapiens GN=ACTB PE=1 SV=1	652.03	3	1953.07	0.0104	15857	VAPEEHPVLLTEAPLNPK
P60709	ACTB_HUMAN	Actin, cytoplasmic 1 OS=Homo sapiens GN=ACTB PE=1 SV=1	652.03	3	1953.07	0.0123	15857	VAPEEHPVLLTEAPLNPK
P60709	ACTB_HUMAN	Actin, cytoplasmic 1 OS=Homo sapiens GN=ACTB PE=1 SV=1	977.544	2	1953.07	0.0158	15857	VAPEEHPVLLTEAPLNPK
P60709	ACTB_HUMAN	Actin, cytoplasmic 1 OS=Homo sapiens GN=ACTB PE=1 SV=1	977.544	2	1953.07	0.0163	15857	VAPEEHPVLLTEAPLNPK
P60709	ACTB_HUMAN	Actin, cytoplasmic 1 OS=Homo sapiens GN=ACTB PE=1 SV=1	977.544	2	1953.07	0.0167	15857	VAPEEHPVLLTEAPLNPK
P60709	ACTB_HUMAN	Actin, cytoplasmic 1 OS=Homo sapiens GN=ACTB PE=1 SV=1	977.544	2	1953.07	0.0172	15857	VAPEEHPVLLTEAPLNPK
P60709	ACTB_HUMAN	Actin, cytoplasmic 1 OS=Homo sapiens GN=ACTB PE=1 SV=1	977.544	2	1953.07	0.0173	15857	VAPEEHPVLLTEAPLNPK
P60709	ACTB_HUMAN	Actin, cytoplasmic 1 OS=Homo sapiens GN=ACTB PE=1 SV=1	977.545	2	1953.08	0.0187	15857	VAPEEHPVLLTEAPLNPK
P60709	ACTB_HUMAN	Actin, cytoplasmic 1 OS=Homo sapiens GN=ACTB PE=1 SV=1	652.033	3	1953.08	0.0188	15857	VAPEEHPVLLTEAPLNPK
P60709	ACTB_HUMAN	Actin, cytoplasmic 1 OS=Homo sapiens GN=ACTB PE=1 SV=1	678.681	3	2033.02	-0.001	15857	VAPEEHPVLLTEAPLNPK
P60709	ACTB_HUMAN	Actin, cytoplasmic 1 OS=Homo sapiens GN=ACTB PE=1 SV=1	1108.03	2	2214.05	-0.016	15857	DLYANTVLSGGTTMYPGIADR
P60709	ACTB_HUMAN	Actin, cytoplasmic 1 OS=Homo sapiens GN=ACTB PE=1 SV=1	1108.03	2	2214.05	-0.0128	15857	DLYANTVLSGGTTMYPGIADR
P60709	ACTB_HUMAN	Actin, cytoplasmic 1 OS=Homo sapiens GN=ACTB PE=1 SV=1	1108.03	2	2214.05	-0.0128	15857	DLYANTVLSGGTTMYPGIADR
P60709	ACTB_HUMAN	Actin, cytoplasmic 1 OS=Homo sapiens GN=ACTB PE=1 SV=1	1108.03	2	2214.05	-0.0123	15857	DLYANTVLSGGTTMYPGIADR
P60709	ACTB_HUMAN	Actin, cytoplasmic 1 OS=Homo sapiens GN=ACTB PE=1 SV=1	1108.03	2	2214.05	-0.0121	15857	DLYANTVLSGGTTMYPGIADR
P60709	ACTB_HUMAN	Actin, cytoplasmic 1 OS=Homo sapiens GN=ACTB PE=1 SV=1	1108.03	2	2214.05	-0.0116	15857	DLYANTVLSGGTTMYPGIADR
P60709	ACTB_HUMAN	Actin, cytoplasmic 1 OS=Homo sapiens GN=ACTB PE=1 SV=1	1108.03	2	2214.05	-0.0108	15857	DLYANTVLSGGTTMYPGIADR
P60709	ACTB_HUMAN	Actin, cytoplasmic 1 OS=Homo sapiens GN=ACTB PE=1 SV=1	1108.03	2	2214.05	-0.0106	15857	DLYANTVLSGGTTMYPGIADR
P60709	ACTB_HUMAN	Actin, cytoplasmic 1 OS=Homo sapiens GN=ACTB PE=1 SV=1	1108.03	2	2214.05	-0.0101	15857	DLYANTVLSGGTTMYPGIADR
P60709	ACTB_HUMAN	Actin, cytoplasmic 1 OS=Homo sapiens GN=ACTB PE=1 SV=1	1108.03	2	2214.05	-0.0096	15857	DLYANTVLSGGTTMYPGIADR
P60709	ACTB_HUMAN	Actin, cytoplasmic 1 OS=Homo sapiens GN=ACTB PE=1 SV=1	1108.03	2	2214.05	-0.0094	15857	DLYANTVLSGGTTMYPGIADR
P60709	ACTB_HUMAN	Actin, cytoplasmic 1 OS=Homo sapiens GN=ACTB PE=1 SV=1	1108.03	2	2214.05	-0.0094	15857	DLYANTVLSGGTTMYPGIADR
P60709	ACTB_HUMAN	Actin, cytoplasmic 1 OS=Homo sapiens GN=ACTB PE=1 SV=1	1108.03	2	2214.05	-0.0094	15857	DLYANTVLSGGTTMYPGIADR
P60709	ACTB_HUMAN	Actin, cytoplasmic 1 OS=Homo sapiens GN=ACTB PE=1 SV=1	1108.03	2	2214.05	-0.0091	15857	DLYANTVLSGGTTMYPGIADR
P60709	ACTB_HUMAN	Actin, cytoplasmic 1 OS=Homo sapiens GN=ACTB PE=1 SV=1	1108.03	2	2214.05	-0.0091	15857	DLYANTVLSGGTTMYPGIADR
P60709	ACTB_HUMAN	Actin, cytoplasmic 1 OS=Homo sapiens GN=ACTB PE=1 SV=1	1108.03	2	2214.05	-0.0089	15857	DLYANTVLSGGTTMYPGIADR
P60709	ACTB_HUMAN	Actin, cytoplasmic 1 OS=Homo sapiens GN=ACTB PE=1 SV=1	1108.03	2	2214.05	-0.0084	15857	DLYANTVLSGGTTMYPGIADR
P60709	ACTB_HUMAN	Actin, cytoplasmic 1 OS=Homo sapiens GN=ACTB PE=1 SV=1	1108.03	2	2214.05	-0.0084	15857	DLYANTVLSGGTTMYPGIADR
P60709	ACTB_HUMAN	Actin, cytoplasmic 1 OS=Homo sapiens GN=ACTB PE=1 SV=1	1108.03	2	2214.05	-0.0081	15857	DLYANTVLSGGTTMYPGIADR
P60709	ACTB_HUMAN	Actin, cytoplasmic 1 OS=Homo sapiens GN=ACTB PE=1 SV=1	1108.03	2	2214.05	-0.0079	15857	DLYANTVLSGGTTMYPGIADR
P60709	ACTB_HUMAN	Actin, cytoplasmic 1 OS=Homo sapiens GN=ACTB PE=1 SV=1	1108.03	2	2214.05	-0.0079	15857	DLYANTVLSGGTTMYPGIADR
P60709	ACTB_HUMAN	Actin, cytoplasmic 1 OS=Homo sapiens GN=ACTB PE=1 SV=1	1108.03	2	2214.05	-0.0077	15857	DLYANTVLSGGTTMYPGIADR
P60709	ACTB_HUMAN	Actin, cytoplasmic 1 OS=Homo sapiens GN=ACTB PE=1 SV=1	1108.03	2	2214.05	-0.0077	15857	DLYANTVLSGGTTMYPGIADR
P60709	ACTB_HUMAN	Actin, cytoplasmic 1 OS=Homo sapiens GN=ACTB PE=1 SV=1	1108.03	2	2214.05	-0.0077	15857	DLYANTVLSGGTTMYPGIADR
P60709	ACTB_HUMAN	Actin, cytoplasmic 1 OS=Homo sapiens GN=ACTB PE=1 SV=1	1108.03	2	2214.06	-0.0074	15857	DLYANTVLSGGTTMYPGIADR
P60709	ACTB_HUMAN	Actin, cytoplasmic 1 OS=Homo sapiens GN=ACTB PE=1 SV=1	1108.03	2	2214.06	-0.0074	15857	DLYANTVLSGGTTMYPGIADR
P60709	ACTB_HUMAN	Actin, cytoplasmic 1 OS=Homo sapiens GN=ACTB PE=1 SV=1	1108.03	2	2214.06	-0.0074	15857	DLYANTVLSGGTTMYPGIADR
P60709	ACTB_HUMAN	Actin, cytoplasmic 1 OS=Homo sapiens GN=ACTB PE=1 SV=1	1108.03	2	2214.06	-0.0074	15857	DLYANTVLSGGTTMYPGIADR
P60709	ACTB_HUMAN	Actin, cytoplasmic 1 OS=Homo sapiens GN=ACTB PE=1 SV=1	1108.04	2	2214.06	-0.0072	15857	DLYANTVLSGGTTMYPGIADR
P60709	ACTB_HUMAN	Actin, cytoplasmic 1 OS=Homo sapiens GN=ACTB PE=1 SV=1	1108.04	2	2214.06	-0.0069	15857	DLYANTVLSGGTTMYPGIADR
P60709	ACTB_HUMAN	Actin, cytoplasmic 1 OS=Homo sapiens GN=ACTB PE=1 SV=1	1108.04	2	2214.06	-0.0067	15857	DLYANTVLSGGTTMYPGIADR
P60709	ACTB_HUMAN	Actin, cytoplasmic 1 OS=Homo sapiens GN=ACTB PE=1 SV=1	1108.04	2	2214.06	-0.0067	15857	DLYANTVLSGGTTMYPGIADR
P60709	ACTB_HUMAN	Actin, cytoplasmic 1 OS=Homo sapiens GN=ACTB PE=1 SV=1	1108.04	2	2214.06	-0.0067	15857	DLYANTVLSGGTTMYPGIADR
P60709	ACTB_HUMAN	Actin, cytoplasmic 1 OS=Homo sapiens GN=ACTB PE=1 SV=1	1108.04	2	2214.06	-0.0064	15857	DLYANTVLSGGTTMYPGIADR
P60709	ACTB_HUMAN	Actin, cytoplasmic 1 OS=Homo sapiens GN=ACTB PE=1 SV=1	1108.04	2	2214.06	-0.0064	15857	DLYANTVLSGGTTMYPGIADR
P60709	ACTB_HUMAN	Actin, cytoplasmic 1 OS=Homo sapiens GN=ACTB PE=1 SV=1	1108.04	2	2214.06	-0.0064	15857	DLYANTVLSGGTTMYPGIADR
P60709	ACTB_HUMAN	Actin, cytoplasmic 1 OS=Homo sapiens GN=ACTB PE=1 SV=1	1108.04	2	2214.06	-0.0062	15857	DLYANTVLSGGTTMYPGIADR
P60709	ACTB_HUMAN	Actin, cytoplasmic 1 OS=Homo sapiens GN=ACTB PE=1 SV=1	1108.04	2	2214.06	-0.0062	15857	DLYANTVLSGGTTMYPGIADR
P60709	ACTB_HUMAN	Actin, cytoplasmic 1 OS=Homo sapiens GN=ACTB PE=1 SV=1	1108.04	2	2214.06	-0.0062	15857	DLYANTVLSGGTTMYPGIADR
P60709	ACTB_HUMAN	Actin, cytoplasmic 1 OS=Homo sapiens GN=ACTB PE=1 SV=1	1108.04	2	2214.06	-0.0062	15857	DLYANTVLSGGTTMYPGIADR
P60709	ACTB_HUMAN	Actin, cytoplasmic 1 OS=Homo sapiens GN=ACTB PE=1 SV=1	1108.04	2	2214.06	-0.0062	15857	DLYANTVLSGGTTMYPGIADR
P60709	ACTB_HUMAN	Actin, cytoplasmic 1 OS=Homo sapiens GN=ACTB PE=1 SV=1	1108.04	2	2214.06	-0.0062	15857	DLYANTVLSGGTTMYPGIADR
P60709	ACTB_HUMAN	Actin, cytoplasmic 1 OS=Homo sapiens GN=ACTB PE=1 SV=1	1108.04	2	2214.06	-0.0062	15857	DLYANTVLSGGTTMYPGIADR
P60709	ACTB_HUMAN	Actin, cytoplasmic 1 OS=Homo sapiens GN=ACTB PE=1 SV=1	1108.04	2	2214.06	-0.006	15857	DLYANTVLSGGTTMYPGIADR
P60709	ACTB_HUMAN	Actin, cytoplasmic 1 OS=Homo sapiens GN=ACTB PE=1 SV=1	1108.04	2	2214.06	-0.006	15857	DLYANTVLSGGTTMYPGIADR
P60709	ACTB_HUMAN	Actin, cytoplasmic 1 OS=Homo sapiens GN=ACTB PE=1 SV=1	1108.04	2	2214.06	-0.006	15857	DLYANTVLSGGTTMYPGIADR
P60709	ACTB_HUMAN	Actin, cytoplasmic 1 OS=Homo sapiens GN=ACTB PE=1 SV=1	1108.04	2	2214.06	-0.006	15857	DLYANTVLSGGTTMYPGIADR
P60709	ACTB_HUMAN	Actin, cytoplasmic 1 OS=Homo sapiens GN=ACTB PE=1 SV=1	1108.04	2	2214.06	-0.006	15857	DLYANTVLSGGTTMYPGIADR
P60709	ACTB_HUMAN	Actin, cytoplasmic 1 OS=Homo sapiens GN=ACTB PE=1 SV=1	1108.04	2	2214.06	-0.0057	15857	DLYANTVLSGGTTMYPGIADR
P60709	ACTB_HUMAN	Actin, cytoplasmic 1 OS=Homo sapiens GN=ACTB PE=1 SV=1	1108.04	2	2214.06	-0.0057	15857	DLYANTVLSGGTTMYPGIADR
P60709	ACTB_HUMAN	Actin, cytoplasmic 1 OS=Homo sapiens GN=ACTB PE=1 SV=1	1108.04	2	2214.06	-0.0057	15857	DLYANTVLSGGTTMYPGIADR
P60709	ACTB_HUMAN	Actin, cytoplasmic 1 OS=Homo sapiens GN=ACTB PE=1 SV=1	1108.04	2	2214.06	-0.0057	15857	DLYANTVLSGGTTMYPGIADR
P60709	ACTB_HUMAN	Actin, cytoplasmic 1 OS=Homo sapiens GN=ACTB PE=1 SV=1	1108.04	2	2214.06	-0.0057	15857	DLYANTVLSGGTTMYPGIADR
P60709	ACTB_HUMAN	Actin, cytoplasmic 1 OS=Homo sapiens GN=ACTB PE=1 SV=1	1108.04	2	2214.06	-0.0055	15857	DLYANTVLSGGTTMYPGIADR
P60709	ACTB_HUMAN	Actin, cytoplasmic 1 OS=Homo sapiens GN=ACTB PE=1 SV=1	1108.04	2	2214.06	-0.0055	15857	DLYANTVLSGGTTMYPGIADR
P60709	ACTB_HUMAN	Actin, cytoplasmic 1 OS=Homo sapiens GN=ACTB PE=1 SV=1	1108.04	2	2214.06	-0.0055	15857	DLYANTVLSGGTTMYPGIADR
P60709	ACTB_HUMAN	Actin, cytoplasmic 1 OS=Homo sapiens GN=ACTB PE=1 SV=1	1108.04	2	2214.06	-0.0055	15857	DLYANTVLSGGTTMYPGIADR
P60709	ACTB_HUMAN	Actin, cytoplasmic 1 OS=Homo sapiens GN=ACTB PE=1 SV=1	1108.04	2	2214.06	-0.0055	15857	DLYANTVLSGGTTMYPGIADR
P60709	ACTB_HUMAN	Actin, cytoplasmic 1 OS=Homo sapiens GN=ACTB PE=1 SV=1	1108.04	2	2214.06	-0.0055	15857	DLYANTVLSGGTTMYPGIADR
P60709	ACTB_HUMAN	Actin, cytoplasmic 1 OS=Homo sapiens GN=ACTB PE=1 SV=1	1108.04	2	2214.06	-0.0055	15857	DLYANTVLSGGTTMYPGIADR
P60709	ACTB_HUMAN	Actin, cytoplasmic 1 OS=Homo sapiens GN=ACTB PE=1 SV=1	1108.04	2	2214.06	-0.0052	15857	DLYANTVLSGGTTMYPGIADR
P60709	ACTB_HUMAN	Actin, cytoplasmic 1 OS=Homo sapiens GN=ACTB PE=1 SV=1	1108.04	2	2214.06	-0.0052	15857	DLYANTVLSGGTTMYPGIADR
P60709	ACTB_HUMAN	Actin, cytoplasmic 1 OS=Homo sapiens GN=ACTB PE=1 SV=1	1108.04	2	2214.06	-0.0052	15857	DLYANTVLSGGTTMYPGIADR
P60709	ACTB_HUMAN	Actin, cytoplasmic 1 OS=Homo sapiens GN=ACTB PE=1 SV=1	1108.04	2	2214.06	-0.005	15857	DLYANTVLSGGTTMYPGIADR
P60709	ACTB_HUMAN	Actin, cytoplasmic 1 OS=Homo sapiens GN=ACTB PE=1 SV=1	1108.04	2	2214.06	-0.005	15857	DLYANTVLSGGTTMYPGIADR
P60709	ACTB_HUMAN	Actin, cytoplasmic 1 OS=Homo sapiens GN=ACTB PE=1 SV=1	1108.04	2	2214.06	-0.005	15857	DLYANTVLSGGTTMYPGIADR
P60709	ACTB_HUMAN	Actin, cytoplasmic 1 OS=Homo sapiens GN=ACTB PE=1 SV=1	1108.04	2	2214.06	-0.005	15857	DLYANTVLSGGTTMYPGIADR
P60709	ACTB_HUMAN	Actin, cytoplasmic 1 OS=Homo sapiens GN=ACTB PE=1 SV=1	1108.04	2	2214.06	-0.005	15857	DLYANTVLSGGTTMYPGIADR
P60709	ACTB_HUMAN	Actin, cytoplasmic 1 OS=Homo sapiens GN=ACTB PE=1 SV=1	1108.04	2	2214.06	-0.0047	15857	DLYANTVLSGGTTMYPGIADR
P60709	ACTB_HUMAN	Actin, cytoplasmic 1 OS=Homo sapiens GN=ACTB PE=1 SV=1	1108.04	2	2214.06	-0.0047	15857	DLYANTVLSGGTTMYPGIADR
P60709	ACTB_HUMAN	Actin, cytoplasmic 1 OS=Homo sapiens GN=ACTB PE=1 SV=1	1108.04	2	2214.06	-0.0047	15857	DLYANTVLSGGTTMYPGIADR
P60709	ACTB_HUMAN	Actin, cytoplasmic 1 OS=Homo sapiens GN=ACTB PE=1 SV=1	1108.04	2	2214.06	-0.0047	15857	DLYANTVLSGGTTMYPGIADR
P60709	ACTB_HUMAN	Actin, cytoplasmic 1 OS=Homo sapiens GN=ACTB PE=1 SV=1	1108.04	2	2214.06	-0.0047	15857	DLYANTVLSGGTTMYPGIADR
P60709	ACTB_HUMAN	Actin, cytoplasmic 1 OS=Homo sapiens GN=ACTB PE=1 SV=1	1108.04	2	2214.06	-0.0047	15857	DLYANTVLSGGTTMYPGIADR
P60709	ACTB_HUMAN	Actin, cytoplasmic 1 OS=Homo sapiens GN=ACTB PE=1 SV=1	1108.04	2	2214.06	-0.0047	15857	DLYANTVLSGGTTMYPGIADR
P60709	ACTB_HUMAN	Actin, cytoplasmic 1 OS=Homo sapiens GN=ACTB PE=1 SV=1	1108.04	2	2214.06	-0.0047	15857	DLYANTVLSGGTTMYPGIADR
P60709	ACTB_HUMAN	Actin, cytoplasmic 1 OS=Homo sapiens GN=ACTB PE=1 SV=1	1108.04	2	2214.06	-0.0047	15857	DLYANTVLSGGTTMYPGIADR
P60709	ACTB_HUMAN	Actin, cytoplasmic 1 OS=Homo sapiens GN=ACTB PE=1 SV=1	1108.04	2	2214.06	-0.0047	15857	DLYANTVLSGGTTMYPGIADR
P60709	ACTB_HUMAN	Actin, cytoplasmic 1 OS=Homo sapiens GN=ACTB PE=1 SV=1	1108.04	2	2214.06	-0.0047	15857	DLYANTVLSGGTTMYPGIADR
P60709	ACTB_HUMAN	Actin, cytoplasmic 1 OS=Homo sapiens GN=ACTB PE=1 SV=1	1108.04	2	2214.06	-0.0045	15857	DLYANTVLSGGTTMYPGIADR
P60709	ACTB_HUMAN	Actin, cytoplasmic 1 OS=Homo sapiens GN=ACTB PE=1 SV=1	1108.04	2	2214.06	-0.0045	15857	DLYANTVLSGGTTMYPGIADR
P60709	ACTB_HUMAN	Actin, cytoplasmic 1 OS=Homo sapiens GN=ACTB PE=1 SV=1	1108.04	2	2214.06	-0.0045	15857	DLYANTVLSGGTTMYPGIADR
P60709	ACTB_HUMAN	Actin, cytoplasmic 1 OS=Homo sapiens GN=ACTB PE=1 SV=1	1108.04	2	2214.06	-0.0045	15857	DLYANTVLSGGTTMYPGIADR
P60709	ACTB_HUMAN	Actin, cytoplasmic 1 OS=Homo sapiens GN=ACTB PE=1 SV=1	1108.04	2	2214.06	-0.0045	15857	DLYANTVLSGGTTMYPGIADR
P60709	ACTB_HUMAN	Actin, cytoplasmic 1 OS=Homo sapiens GN=ACTB PE=1 SV=1	1108.04	2	2214.06	-0.0045	15857	DLYANTVLSGGTTMYPGIADR
P60709	ACTB_HUMAN	Actin, cytoplasmic 1 OS=Homo sapiens GN=ACTB PE=1 SV=1	1108.04	2	2214.06	-0.0045	15857	DLYANTVLSGGTTMYPGIADR
P60709	ACTB_HUMAN	Actin, cytoplasmic 1 OS=Homo sapiens GN=ACTB PE=1 SV=1	1108.04	2	2214.06	-0.0045	15857	DLYANTVLSGGTTMYPGIADR
P60709	ACTB_HUMAN	Actin, cytoplasmic 1 OS=Homo sapiens GN=ACTB PE=1 SV=1	1108.04	2	2214.06	-0.0045	15857	DLYANTVLSGGTTMYPGIADR
P60709	ACTB_HUMAN	Actin, cytoplasmic 1 OS=Homo sapiens GN=ACTB PE=1 SV=1	1108.04	2	2214.06	-0.0045	15857	DLYANTVLSGGTTMYPGIADR
P60709	ACTB_HUMAN	Actin, cytoplasmic 1 OS=Homo sapiens GN=ACTB PE=1 SV=1	1108.04	2	2214.06	-0.0042	15857	DLYANTVLSGGTTMYPGIADR
P60709	ACTB_HUMAN	Actin, cytoplasmic 1 OS=Homo sapiens GN=ACTB PE=1 SV=1	1108.04	2	2214.06	-0.0042	15857	DLYANTVLSGGTTMYPGIADR
P60709	ACTB_HUMAN	Actin, cytoplasmic 1 OS=Homo sapiens GN=ACTB PE=1 SV=1	1108.04	2	2214.06	-0.0042	15857	DLYANTVLSGGTTMYPGIADR
P60709	ACTB_HUMAN	Actin, cytoplasmic 1 OS=Homo sapiens GN=ACTB PE=1 SV=1	1108.04	2	2214.06	-0.0042	15857	DLYANTVLSGGTTMYPGIADR
P60709	ACTB_HUMAN	Actin, cytoplasmic 1 OS=Homo sapiens GN=ACTB PE=1 SV=1	1108.04	2	2214.06	-0.0042	15857	DLYANTVLSGGTTMYPGIADR
P60709	ACTB_HUMAN	Actin, cytoplasmic 1 OS=Homo sapiens GN=ACTB PE=1 SV=1	1108.04	2	2214.06	-0.0042	15857	DLYANTVLSGGTTMYPGIADR
P60709	ACTB_HUMAN	Actin, cytoplasmic 1 OS=Homo sapiens GN=ACTB PE=1 SV=1	1108.04	2	2214.06	-0.0042	15857	DLYANTVLSGGTTMYPGIADR
P60709	ACTB_HUMAN	Actin, cytoplasmic 1 OS=Homo sapiens GN=ACTB PE=1 SV=1	1108.04	2	2214.06	-0.0042	15857	DLYANTVLSGGTTMYPGIADR
P60709	ACTB_HUMAN	Actin, cytoplasmic 1 OS=Homo sapiens GN=ACTB PE=1 SV=1	1108.04	2	2214.06	-0.004	15857	DLYANTVLSGGTTMYPGIADR
P60709	ACTB_HUMAN	Actin, cytoplasmic 1 OS=Homo sapiens GN=ACTB PE=1 SV=1	1108.04	2	2214.06	-0.004	15857	DLYANTVLSGGTTMYPGIADR
P60709	ACTB_HUMAN	Actin, cytoplasmic 1 OS=Homo sapiens GN=ACTB PE=1 SV=1	1108.04	2	2214.06	-0.004	15857	DLYANTVLSGGTTMYPGIADR
P60709	ACTB_HUMAN	Actin, cytoplasmic 1 OS=Homo sapiens GN=ACTB PE=1 SV=1	1108.04	2	2214.06	-0.004	15857	DLYANTVLSGGTTMYPGIADR
P60709	ACTB_HUMAN	Actin, cytoplasmic 1 OS=Homo sapiens GN=ACTB PE=1 SV=1	1108.04	2	2214.06	-0.0038	15857	DLYANTVLSGGTTMYPGIADR
P60709	ACTB_HUMAN	Actin, cytoplasmic 1 OS=Homo sapiens GN=ACTB PE=1 SV=1	1108.04	2	2214.06	-0.0038	15857	DLYANTVLSGGTTMYPGIADR
P60709	ACTB_HUMAN	Actin, cytoplasmic 1 OS=Homo sapiens GN=ACTB PE=1 SV=1	1108.04	2	2214.06	-0.0038	15857	DLYANTVLSGGTTMYPGIADR
P60709	ACTB_HUMAN	Actin, cytoplasmic 1 OS=Homo sapiens GN=ACTB PE=1 SV=1	1108.04	2	2214.06	-0.0038	15857	DLYANTVLSGGTTMYPGIADR
P60709	ACTB_HUMAN	Actin, cytoplasmic 1 OS=Homo sapiens GN=ACTB PE=1 SV=1	1108.04	2	2214.06	-0.0038	15857	DLYANTVLSGGTTMYPGIADR
P60709	ACTB_HUMAN	Actin, cytoplasmic 1 OS=Homo sapiens GN=ACTB PE=1 SV=1	1108.04	2	2214.06	-0.0038	15857	DLYANTVLSGGTTMYPGIADR
P60709	ACTB_HUMAN	Actin, cytoplasmic 1 OS=Homo sapiens GN=ACTB PE=1 SV=1	1108.04	2	2214.06	-0.0038	15857	DLYANTVLSGGTTMYPGIADR
P60709	ACTB_HUMAN	Actin, cytoplasmic 1 OS=Homo sapiens GN=ACTB PE=1 SV=1	1108.04	2	2214.06	-0.0038	15857	DLYANTVLSGGTTMYPGIADR
P60709	ACTB_HUMAN	Actin, cytoplasmic 1 OS=Homo sapiens GN=ACTB PE=1 SV=1	1108.04	2	2214.06	-0.0038	15857	DLYANTVLSGGTTMYPGIADR
P60709	ACTB_HUMAN	Actin, cytoplasmic 1 OS=Homo sapiens GN=ACTB PE=1 SV=1	1108.04	2	2214.06	-0.0038	15857	DLYANTVLSGGTTMYPGIADR
P60709	ACTB_HUMAN	Actin, cytoplasmic 1 OS=Homo sapiens GN=ACTB PE=1 SV=1	1108.04	2	2214.06	-0.0035	15857	DLYANTVLSGGTTMYPGIADR
P60709	ACTB_HUMAN	Actin, cytoplasmic 1 OS=Homo sapiens GN=ACTB PE=1 SV=1	1108.04	2	2214.06	-0.0035	15857	DLYANTVLSGGTTMYPGIADR
P60709	ACTB_HUMAN	Actin, cytoplasmic 1 OS=Homo sapiens GN=ACTB PE=1 SV=1	1108.04	2	2214.06	-0.0035	15857	DLYANTVLSGGTTMYPGIADR
P60709	ACTB_HUMAN	Actin, cytoplasmic 1 OS=Homo sapiens GN=ACTB PE=1 SV=1	1108.04	2	2214.06	-0.0035	15857	DLYANTVLSGGTTMYPGIADR
P60709	ACTB_HUMAN	Actin, cytoplasmic 1 OS=Homo sapiens GN=ACTB PE=1 SV=1	1108.04	2	2214.06	-0.0035	15857	DLYANTVLSGGTTMYPGIADR
P60709	ACTB_HUMAN	Actin, cytoplasmic 1 OS=Homo sapiens GN=ACTB PE=1 SV=1	1108.04	2	2214.06	-0.0035	15857	DLYANTVLSGGTTMYPGIADR
P60709	ACTB_HUMAN	Actin, cytoplasmic 1 OS=Homo sapiens GN=ACTB PE=1 SV=1	1108.04	2	2214.06	-0.0035	15857	DLYANTVLSGGTTMYPGIADR
P60709	ACTB_HUMAN	Actin, cytoplasmic 1 OS=Homo sapiens GN=ACTB PE=1 SV=1	1108.04	2	2214.06	-0.0035	15857	DLYANTVLSGGTTMYPGIADR
P60709	ACTB_HUMAN	Actin, cytoplasmic 1 OS=Homo sapiens GN=ACTB PE=1 SV=1	1108.04	2	2214.06	-0.0035	15857	DLYANTVLSGGTTMYPGIADR
P60709	ACTB_HUMAN	Actin, cytoplasmic 1 OS=Homo sapiens GN=ACTB PE=1 SV=1	1108.04	2	2214.06	-0.0035	15857	DLYANTVLSGGTTMYPGIADR
P60709	ACTB_HUMAN	Actin, cytoplasmic 1 OS=Homo sapiens GN=ACTB PE=1 SV=1	1108.04	2	2214.06	-0.0033	15857	DLYANTVLSGGTTMYPGIADR
P60709	ACTB_HUMAN	Actin, cytoplasmic 1 OS=Homo sapiens GN=ACTB PE=1 SV=1	1108.04	2	2214.06	-0.0033	15857	DLYANTVLSGGTTMYPGIADR
P60709	ACTB_HUMAN	Actin, cytoplasmic 1 OS=Homo sapiens GN=ACTB PE=1 SV=1	1108.04	2	2214.06	-0.0033	15857	DLYANTVLSGGTTMYPGIADR
P60709	ACTB_HUMAN	Actin, cytoplasmic 1 OS=Homo sapiens GN=ACTB PE=1 SV=1	1108.04	2	2214.06	-0.0033	15857	DLYANTVLSGGTTMYPGIADR
P60709	ACTB_HUMAN	Actin, cytoplasmic 1 OS=Homo sapiens GN=ACTB PE=1 SV=1	1108.04	2	2214.06	-0.0033	15857	DLYANTVLSGGTTMYPGIADR
P60709	ACTB_HUMAN	Actin, cytoplasmic 1 OS=Homo sapiens GN=ACTB PE=1 SV=1	1108.04	2	2214.06	-0.0033	15857	DLYANTVLSGGTTMYPGIADR
P60709	ACTB_HUMAN	Actin, cytoplasmic 1 OS=Homo sapiens GN=ACTB PE=1 SV=1	1108.04	2	2214.06	-0.0033	15857	DLYANTVLSGGTTMYPGIADR
P60709	ACTB_HUMAN	Actin, cytoplasmic 1 OS=Homo sapiens GN=ACTB PE=1 SV=1	1108.04	2	2214.06	-0.0033	15857	DLYANTVLSGGTTMYPGIADR
P60709	ACTB_HUMAN	Actin, cytoplasmic 1 OS=Homo sapiens GN=ACTB PE=1 SV=1	1108.04	2	2214.06	-0.0033	15857	DLYANTVLSGGTTMYPGIADR
P60709	ACTB_HUMAN	Actin, cytoplasmic 1 OS=Homo sapiens GN=ACTB PE=1 SV=1	1108.04	2	2214.06	-0.0033	15857	DLYANTVLSGGTTMYPGIADR
P60709	ACTB_HUMAN	Actin, cytoplasmic 1 OS=Homo sapiens GN=ACTB PE=1 SV=1	1108.04	2	2214.06	-0.003	15857	DLYANTVLSGGTTMYPGIADR
P60709	ACTB_HUMAN	Actin, cytoplasmic 1 OS=Homo sapiens GN=ACTB PE=1 SV=1	1108.04	2	2214.06	-0.003	15857	DLYANTVLSGGTTMYPGIADR
P60709	ACTB_HUMAN	Actin, cytoplasmic 1 OS=Homo sapiens GN=ACTB PE=1 SV=1	1108.04	2	2214.06	-0.003	15857	DLYANTVLSGGTTMYPGIADR
P60709	ACTB_HUMAN	Actin, cytoplasmic 1 OS=Homo sapiens GN=ACTB PE=1 SV=1	1108.04	2	2214.06	-0.003	15857	DLYANTVLSGGTTMYPGIADR
P60709	ACTB_HUMAN	Actin, cytoplasmic 1 OS=Homo sapiens GN=ACTB PE=1 SV=1	1108.04	2	2214.06	-0.003	15857	DLYANTVLSGGTTMYPGIADR
P60709	ACTB_HUMAN	Actin, cytoplasmic 1 OS=Homo sapiens GN=ACTB PE=1 SV=1	1108.04	2	2214.06	-0.003	15857	DLYANTVLSGGTTMYPGIADR
P60709	ACTB_HUMAN	Actin, cytoplasmic 1 OS=Homo sapiens GN=ACTB PE=1 SV=1	1108.04	2	2214.06	-0.003	15857	DLYANTVLSGGTTMYPGIADR
P60709	ACTB_HUMAN	Actin, cytoplasmic 1 OS=Homo sapiens GN=ACTB PE=1 SV=1	1108.04	2	2214.06	-0.003	15857	DLYANTVLSGGTTMYPGIADR
P60709	ACTB_HUMAN	Actin, cytoplasmic 1 OS=Homo sapiens GN=ACTB PE=1 SV=1	1108.04	2	2214.06	-0.003	15857	DLYANTVLSGGTTMYPGIADR
P60709	ACTB_HUMAN	Actin, cytoplasmic 1 OS=Homo sapiens GN=ACTB PE=1 SV=1	1108.04	2	2214.06	-0.003	15857	DLYANTVLSGGTTMYPGIADR
P60709	ACTB_HUMAN	Actin, cytoplasmic 1 OS=Homo sapiens GN=ACTB PE=1 SV=1	1108.04	2	2214.06	-0.003	15857	DLYANTVLSGGTTMYPGIADR
P60709	ACTB_HUMAN	Actin, cytoplasmic 1 OS=Homo sapiens GN=ACTB PE=1 SV=1	1108.04	2	2214.06	-0.0028	15857	DLYANTVLSGGTTMYPGIADR
P60709	ACTB_HUMAN	Actin, cytoplasmic 1 OS=Homo sapiens GN=ACTB PE=1 SV=1	1108.04	2	2214.06	-0.0028	15857	DLYANTVLSGGTTMYPGIADR
P60709	ACTB_HUMAN	Actin, cytoplasmic 1 OS=Homo sapiens GN=ACTB PE=1 SV=1	1108.04	2	2214.06	-0.0028	15857	DLYANTVLSGGTTMYPGIADR
P60709	ACTB_HUMAN	Actin, cytoplasmic 1 OS=Homo sapiens GN=ACTB PE=1 SV=1	1108.04	2	2214.06	-0.0028	15857	DLYANTVLSGGTTMYPGIADR
P60709	ACTB_HUMAN	Actin, cytoplasmic 1 OS=Homo sapiens GN=ACTB PE=1 SV=1	1108.04	2	2214.06	-0.0028	15857	DLYANTVLSGGTTMYPGIADR
P60709	ACTB_HUMAN	Actin, cytoplasmic 1 OS=Homo sapiens GN=ACTB PE=1 SV=1	1108.04	2	2214.06	-0.0028	15857	DLYANTVLSGGTTMYPGIADR
P60709	ACTB_HUMAN	Actin, cytoplasmic 1 OS=Homo sapiens GN=ACTB PE=1 SV=1	1108.04	2	2214.06	-0.0028	15857	DLYANTVLSGGTTMYPGIADR
P60709	ACTB_HUMAN	Actin, cytoplasmic 1 OS=Homo sapiens GN=ACTB PE=1 SV=1	1108.04	2	2214.06	-0.0028	15857	DLYANTVLSGGTTMYPGIADR
P60709	ACTB_HUMAN	Actin, cytoplasmic 1 OS=Homo sapiens GN=ACTB PE=1 SV=1	1108.04	2	2214.06	-0.0028	15857	DLYANTVLSGGTTMYPGIADR
P60709	ACTB_HUMAN	Actin, cytoplasmic 1 OS=Homo sapiens GN=ACTB PE=1 SV=1	1108.04	2	2214.06	-0.0028	15857	DLYANTVLSGGTTMYPGIADR
P60709	ACTB_HUMAN	Actin, cytoplasmic 1 OS=Homo sapiens GN=ACTB PE=1 SV=1	1108.04	2	2214.06	-0.0028	15857	DLYANTVLSGGTTMYPGIADR
P60709	ACTB_HUMAN	Actin, cytoplasmic 1 OS=Homo sapiens GN=ACTB PE=1 SV=1	1108.04	2	2214.06	-0.0025	15857	DLYANTVLSGGTTMYPGIADR
P60709	ACTB_HUMAN	Actin, cytoplasmic 1 OS=Homo sapiens GN=ACTB PE=1 SV=1	1108.04	2	2214.06	-0.0025	15857	DLYANTVLSGGTTMYPGIADR
P60709	ACTB_HUMAN	Actin, cytoplasmic 1 OS=Homo sapiens GN=ACTB PE=1 SV=1	1108.04	2	2214.06	-0.0025	15857	DLYANTVLSGGTTMYPGIADR
P60709	ACTB_HUMAN	Actin, cytoplasmic 1 OS=Homo sapiens GN=ACTB PE=1 SV=1	1108.04	2	2214.06	-0.0025	15857	DLYANTVLSGGTTMYPGIADR
P60709	ACTB_HUMAN	Actin, cytoplasmic 1 OS=Homo sapiens GN=ACTB PE=1 SV=1	1108.04	2	2214.06	-0.0025	15857	DLYANTVLSGGTTMYPGIADR
P60709	ACTB_HUMAN	Actin, cytoplasmic 1 OS=Homo sapiens GN=ACTB PE=1 SV=1	1108.04	2	2214.06	-0.0025	15857	DLYANTVLSGGTTMYPGIADR
P60709	ACTB_HUMAN	Actin, cytoplasmic 1 OS=Homo sapiens GN=ACTB PE=1 SV=1	1108.04	2	2214.06	-0.0025	15857	DLYANTVLSGGTTMYPGIADR
P60709	ACTB_HUMAN	Actin, cytoplasmic 1 OS=Homo sapiens GN=ACTB PE=1 SV=1	1108.04	2	2214.06	-0.0025	15857	DLYANTVLSGGTTMYPGIADR
P60709	ACTB_HUMAN	Actin, cytoplasmic 1 OS=Homo sapiens GN=ACTB PE=1 SV=1	1108.04	2	2214.06	-0.0025	15857	DLYANTVLSGGTTMYPGIADR
P60709	ACTB_HUMAN	Actin, cytoplasmic 1 OS=Homo sapiens GN=ACTB PE=1 SV=1	1108.04	2	2214.06	-0.0023	15857	DLYANTVLSGGTTMYPGIADR
P60709	ACTB_HUMAN	Actin, cytoplasmic 1 OS=Homo sapiens GN=ACTB PE=1 SV=1	1108.04	2	2214.06	-0.0023	15857	DLYANTVLSGGTTMYPGIADR
P60709	ACTB_HUMAN	Actin, cytoplasmic 1 OS=Homo sapiens GN=ACTB PE=1 SV=1	1108.04	2	2214.06	-0.0023	15857	DLYANTVLSGGTTMYPGIADR
P60709	ACTB_HUMAN	Actin, cytoplasmic 1 OS=Homo sapiens GN=ACTB PE=1 SV=1	1108.04	2	2214.06	-0.0023	15857	DLYANTVLSGGTTMYPGIADR
P60709	ACTB_HUMAN	Actin, cytoplasmic 1 OS=Homo sapiens GN=ACTB PE=1 SV=1	1108.04	2	2214.06	-0.0023	15857	DLYANTVLSGGTTMYPGIADR
P60709	ACTB_HUMAN	Actin, cytoplasmic 1 OS=Homo sapiens GN=ACTB PE=1 SV=1	1108.04	2	2214.06	-0.002	15857	DLYANTVLSGGTTMYPGIADR
P60709	ACTB_HUMAN	Actin, cytoplasmic 1 OS=Homo sapiens GN=ACTB PE=1 SV=1	1108.04	2	2214.06	-0.002	15857	DLYANTVLSGGTTMYPGIADR
P60709	ACTB_HUMAN	Actin, cytoplasmic 1 OS=Homo sapiens GN=ACTB PE=1 SV=1	1108.04	2	2214.06	-0.002	15857	DLYANTVLSGGTTMYPGIADR
P60709	ACTB_HUMAN	Actin, cytoplasmic 1 OS=Homo sapiens GN=ACTB PE=1 SV=1	1108.04	2	2214.06	-0.002	15857	DLYANTVLSGGTTMYPGIADR
P60709	ACTB_HUMAN	Actin, cytoplasmic 1 OS=Homo sapiens GN=ACTB PE=1 SV=1	1108.04	2	2214.06	-0.0018	15857	DLYANTVLSGGTTMYPGIADR
P60709	ACTB_HUMAN	Actin, cytoplasmic 1 OS=Homo sapiens GN=ACTB PE=1 SV=1	1108.04	2	2214.06	-0.0018	15857	DLYANTVLSGGTTMYPGIADR
P60709	ACTB_HUMAN	Actin, cytoplasmic 1 OS=Homo sapiens GN=ACTB PE=1 SV=1	1108.04	2	2214.06	-0.0018	15857	DLYANTVLSGGTTMYPGIADR
P60709	ACTB_HUMAN	Actin, cytoplasmic 1 OS=Homo sapiens GN=ACTB PE=1 SV=1	1108.04	2	2214.06	-0.0018	15857	DLYANTVLSGGTTMYPGIADR
P60709	ACTB_HUMAN	Actin, cytoplasmic 1 OS=Homo sapiens GN=ACTB PE=1 SV=1	1108.04	2	2214.06	-0.0018	15857	DLYANTVLSGGTTMYPGIADR
P60709	ACTB_HUMAN	Actin, cytoplasmic 1 OS=Homo sapiens GN=ACTB PE=1 SV=1	1108.04	2	2214.06	-0.0018	15857	DLYANTVLSGGTTMYPGIADR
P60709	ACTB_HUMAN	Actin, cytoplasmic 1 OS=Homo sapiens GN=ACTB PE=1 SV=1	1108.04	2	2214.06	-0.0018	15857	DLYANTVLSGGTTMYPGIADR
P60709	ACTB_HUMAN	Actin, cytoplasmic 1 OS=Homo sapiens GN=ACTB PE=1 SV=1	1108.04	2	2214.06	-0.0018	15857	DLYANTVLSGGTTMYPGIADR
P60709	ACTB_HUMAN	Actin, cytoplasmic 1 OS=Homo sapiens GN=ACTB PE=1 SV=1	1108.04	2	2214.06	-0.0018	15857	DLYANTVLSGGTTMYPGIADR
P60709	ACTB_HUMAN	Actin, cytoplasmic 1 OS=Homo sapiens GN=ACTB PE=1 SV=1	1108.04	2	2214.06	-0.0018	15857	DLYANTVLSGGTTMYPGIADR
P60709	ACTB_HUMAN	Actin, cytoplasmic 1 OS=Homo sapiens GN=ACTB PE=1 SV=1	1108.04	2	2214.06	-0.0018	15857	DLYANTVLSGGTTMYPGIADR
P60709	ACTB_HUMAN	Actin, cytoplasmic 1 OS=Homo sapiens GN=ACTB PE=1 SV=1	1108.04	2	2214.06	-0.0016	15857	DLYANTVLSGGTTMYPGIADR
P60709	ACTB_HUMAN	Actin, cytoplasmic 1 OS=Homo sapiens GN=ACTB PE=1 SV=1	1108.04	2	2214.06	-0.0016	15857	DLYANTVLSGGTTMYPGIADR
P60709	ACTB_HUMAN	Actin, cytoplasmic 1 OS=Homo sapiens GN=ACTB PE=1 SV=1	1108.04	2	2214.06	-0.0016	15857	DLYANTVLSGGTTMYPGIADR
P60709	ACTB_HUMAN	Actin, cytoplasmic 1 OS=Homo sapiens GN=ACTB PE=1 SV=1	1108.04	2	2214.06	-0.0016	15857	DLYANTVLSGGTTMYPGIADR
P60709	ACTB_HUMAN	Actin, cytoplasmic 1 OS=Homo sapiens GN=ACTB PE=1 SV=1	1108.04	2	2214.06	-0.0016	15857	DLYANTVLSGGTTMYPGIADR
P60709	ACTB_HUMAN	Actin, cytoplasmic 1 OS=Homo sapiens GN=ACTB PE=1 SV=1	1108.04	2	2214.06	-0.0016	15857	DLYANTVLSGGTTMYPGIADR
P60709	ACTB_HUMAN	Actin, cytoplasmic 1 OS=Homo sapiens GN=ACTB PE=1 SV=1	1108.04	2	2214.06	-0.0016	15857	DLYANTVLSGGTTMYPGIADR
P60709	ACTB_HUMAN	Actin, cytoplasmic 1 OS=Homo sapiens GN=ACTB PE=1 SV=1	1108.04	2	2214.06	-0.0016	15857	DLYANTVLSGGTTMYPGIADR
P60709	ACTB_HUMAN	Actin, cytoplasmic 1 OS=Homo sapiens GN=ACTB PE=1 SV=1	1108.04	2	2214.06	-0.0013	15857	DLYANTVLSGGTTMYPGIADR
P60709	ACTB_HUMAN	Actin, cytoplasmic 1 OS=Homo sapiens GN=ACTB PE=1 SV=1	1108.04	2	2214.06	-0.0013	15857	DLYANTVLSGGTTMYPGIADR
P60709	ACTB_HUMAN	Actin, cytoplasmic 1 OS=Homo sapiens GN=ACTB PE=1 SV=1	1108.04	2	2214.06	-0.0013	15857	DLYANTVLSGGTTMYPGIADR
P60709	ACTB_HUMAN	Actin, cytoplasmic 1 OS=Homo sapiens GN=ACTB PE=1 SV=1	1108.04	2	2214.06	-0.0013	15857	DLYANTVLSGGTTMYPGIADR
P60709	ACTB_HUMAN	Actin, cytoplasmic 1 OS=Homo sapiens GN=ACTB PE=1 SV=1	1108.04	2	2214.06	-0.0013	15857	DLYANTVLSGGTTMYPGIADR
P60709	ACTB_HUMAN	Actin, cytoplasmic 1 OS=Homo sapiens GN=ACTB PE=1 SV=1	1108.04	2	2214.06	-0.0013	15857	DLYANTVLSGGTTMYPGIADR
P60709	ACTB_HUMAN	Actin, cytoplasmic 1 OS=Homo sapiens GN=ACTB PE=1 SV=1	1108.04	2	2214.06	-0.0013	15857	DLYANTVLSGGTTMYPGIADR
P60709	ACTB_HUMAN	Actin, cytoplasmic 1 OS=Homo sapiens GN=ACTB PE=1 SV=1	1108.04	2	2214.06	-0.0011	15857	DLYANTVLSGGTTMYPGIADR
P60709	ACTB_HUMAN	Actin, cytoplasmic 1 OS=Homo sapiens GN=ACTB PE=1 SV=1	1108.04	2	2214.06	-0.0011	15857	DLYANTVLSGGTTMYPGIADR
P60709	ACTB_HUMAN	Actin, cytoplasmic 1 OS=Homo sapiens GN=ACTB PE=1 SV=1	1108.04	2	2214.06	-0.0011	15857	DLYANTVLSGGTTMYPGIADR
P60709	ACTB_HUMAN	Actin, cytoplasmic 1 OS=Homo sapiens GN=ACTB PE=1 SV=1	1108.04	2	2214.06	-0.0011	15857	DLYANTVLSGGTTMYPGIADR
P60709	ACTB_HUMAN	Actin, cytoplasmic 1 OS=Homo sapiens GN=ACTB PE=1 SV=1	1108.04	2	2214.06	-0.0011	15857	DLYANTVLSGGTTMYPGIADR
P60709	ACTB_HUMAN	Actin, cytoplasmic 1 OS=Homo sapiens GN=ACTB PE=1 SV=1	1108.04	2	2214.06	-0.0011	15857	DLYANTVLSGGTTMYPGIADR
P60709	ACTB_HUMAN	Actin, cytoplasmic 1 OS=Homo sapiens GN=ACTB PE=1 SV=1	1108.04	2	2214.06	-0.0011	15857	DLYANTVLSGGTTMYPGIADR
P60709	ACTB_HUMAN	Actin, cytoplasmic 1 OS=Homo sapiens GN=ACTB PE=1 SV=1	1108.04	2	2214.06	-0.0008	15857	DLYANTVLSGGTTMYPGIADR
P60709	ACTB_HUMAN	Actin, cytoplasmic 1 OS=Homo sapiens GN=ACTB PE=1 SV=1	1108.04	2	2214.06	-0.0008	15857	DLYANTVLSGGTTMYPGIADR
P60709	ACTB_HUMAN	Actin, cytoplasmic 1 OS=Homo sapiens GN=ACTB PE=1 SV=1	1108.04	2	2214.06	-0.0008	15857	DLYANTVLSGGTTMYPGIADR
P60709	ACTB_HUMAN	Actin, cytoplasmic 1 OS=Homo sapiens GN=ACTB PE=1 SV=1	1108.04	2	2214.06	-0.0008	15857	DLYANTVLSGGTTMYPGIADR
P60709	ACTB_HUMAN	Actin, cytoplasmic 1 OS=Homo sapiens GN=ACTB PE=1 SV=1	1108.04	2	2214.06	-0.0008	15857	DLYANTVLSGGTTMYPGIADR
P60709	ACTB_HUMAN	Actin, cytoplasmic 1 OS=Homo sapiens GN=ACTB PE=1 SV=1	1108.04	2	2214.06	-0.0006	15857	DLYANTVLSGGTTMYPGIADR
P60709	ACTB_HUMAN	Actin, cytoplasmic 1 OS=Homo sapiens GN=ACTB PE=1 SV=1	1108.04	2	2214.06	-0.0006	15857	DLYANTVLSGGTTMYPGIADR
P60709	ACTB_HUMAN	Actin, cytoplasmic 1 OS=Homo sapiens GN=ACTB PE=1 SV=1	1108.04	2	2214.06	-0.0006	15857	DLYANTVLSGGTTMYPGIADR
P60709	ACTB_HUMAN	Actin, cytoplasmic 1 OS=Homo sapiens GN=ACTB PE=1 SV=1	1108.04	2	2214.06	-0.0006	15857	DLYANTVLSGGTTMYPGIADR
P60709	ACTB_HUMAN	Actin, cytoplasmic 1 OS=Homo sapiens GN=ACTB PE=1 SV=1	1108.04	2	2214.06	-0.0006	15857	DLYANTVLSGGTTMYPGIADR
P60709	ACTB_HUMAN	Actin, cytoplasmic 1 OS=Homo sapiens GN=ACTB PE=1 SV=1	1108.04	2	2214.06	-0.0006	15857	DLYANTVLSGGTTMYPGIADR
P60709	ACTB_HUMAN	Actin, cytoplasmic 1 OS=Homo sapiens GN=ACTB PE=1 SV=1	1108.04	2	2214.06	-0.0006	15857	DLYANTVLSGGTTMYPGIADR
P60709	ACTB_HUMAN	Actin, cytoplasmic 1 OS=Homo sapiens GN=ACTB PE=1 SV=1	1108.04	2	2214.06	-0.0003	15857	DLYANTVLSGGTTMYPGIADR
P60709	ACTB_HUMAN	Actin, cytoplasmic 1 OS=Homo sapiens GN=ACTB PE=1 SV=1	1108.04	2	2214.06	-0.0003	15857	DLYANTVLSGGTTMYPGIADR
P60709	ACTB_HUMAN	Actin, cytoplasmic 1 OS=Homo sapiens GN=ACTB PE=1 SV=1	1108.04	2	2214.06	-0.0003	15857	DLYANTVLSGGTTMYPGIADR
P60709	ACTB_HUMAN	Actin, cytoplasmic 1 OS=Homo sapiens GN=ACTB PE=1 SV=1	1108.04	2	2214.06	-0.0003	15857	DLYANTVLSGGTTMYPGIADR
P60709	ACTB_HUMAN	Actin, cytoplasmic 1 OS=Homo sapiens GN=ACTB PE=1 SV=1	1108.04	2	2214.06	-0.0001	15857	DLYANTVLSGGTTMYPGIADR
P60709	ACTB_HUMAN	Actin, cytoplasmic 1 OS=Homo sapiens GN=ACTB PE=1 SV=1	1108.04	2	2214.06	-0.0001	15857	DLYANTVLSGGTTMYPGIADR
P60709	ACTB_HUMAN	Actin, cytoplasmic 1 OS=Homo sapiens GN=ACTB PE=1 SV=1	1108.04	2	2214.06	-0.0001	15857	DLYANTVLSGGTTMYPGIADR
P60709	ACTB_HUMAN	Actin, cytoplasmic 1 OS=Homo sapiens GN=ACTB PE=1 SV=1	1108.04	2	2214.06	-0.0001	15857	DLYANTVLSGGTTMYPGIADR
P60709	ACTB_HUMAN	Actin, cytoplasmic 1 OS=Homo sapiens GN=ACTB PE=1 SV=1	1108.04	2	2214.06	-0.0001	15857	DLYANTVLSGGTTMYPGIADR
P60709	ACTB_HUMAN	Actin, cytoplasmic 1 OS=Homo sapiens GN=ACTB PE=1 SV=1	1108.04	2	2214.06	-0.0001	15857	DLYANTVLSGGTTMYPGIADR
P60709	ACTB_HUMAN	Actin, cytoplasmic 1 OS=Homo sapiens GN=ACTB PE=1 SV=1	1108.04	2	2214.06	0.0002	15857	DLYANTVLSGGTTMYPGIADR
P60709	ACTB_HUMAN	Actin, cytoplasmic 1 OS=Homo sapiens GN=ACTB PE=1 SV=1	1108.04	2	2214.06	0.0002	15857	DLYANTVLSGGTTMYPGIADR
P60709	ACTB_HUMAN	Actin, cytoplasmic 1 OS=Homo sapiens GN=ACTB PE=1 SV=1	1108.04	2	2214.06	0.0002	15857	DLYANTVLSGGTTMYPGIADR
P60709	ACTB_HUMAN	Actin, cytoplasmic 1 OS=Homo sapiens GN=ACTB PE=1 SV=1	1108.04	2	2214.06	0.0002	15857	DLYANTVLSGGTTMYPGIADR
P60709	ACTB_HUMAN	Actin, cytoplasmic 1 OS=Homo sapiens GN=ACTB PE=1 SV=1	1108.04	2	2214.06	0.0002	15857	DLYANTVLSGGTTMYPGIADR
P60709	ACTB_HUMAN	Actin, cytoplasmic 1 OS=Homo sapiens GN=ACTB PE=1 SV=1	1108.04	2	2214.06	0.0002	15857	DLYANTVLSGGTTMYPGIADR
P60709	ACTB_HUMAN	Actin, cytoplasmic 1 OS=Homo sapiens GN=ACTB PE=1 SV=1	1108.04	2	2214.06	0.0002	15857	DLYANTVLSGGTTMYPGIADR
P60709	ACTB_HUMAN	Actin, cytoplasmic 1 OS=Homo sapiens GN=ACTB PE=1 SV=1	1108.04	2	2214.06	0.0004	15857	DLYANTVLSGGTTMYPGIADR
P60709	ACTB_HUMAN	Actin, cytoplasmic 1 OS=Homo sapiens GN=ACTB PE=1 SV=1	1108.04	2	2214.06	0.0004	15857	DLYANTVLSGGTTMYPGIADR
P60709	ACTB_HUMAN	Actin, cytoplasmic 1 OS=Homo sapiens GN=ACTB PE=1 SV=1	1108.04	2	2214.06	0.0004	15857	DLYANTVLSGGTTMYPGIADR
P60709	ACTB_HUMAN	Actin, cytoplasmic 1 OS=Homo sapiens GN=ACTB PE=1 SV=1	1108.04	2	2214.06	0.0004	15857	DLYANTVLSGGTTMYPGIADR
P60709	ACTB_HUMAN	Actin, cytoplasmic 1 OS=Homo sapiens GN=ACTB PE=1 SV=1	1108.04	2	2214.06	0.0004	15857	DLYANTVLSGGTTMYPGIADR
P60709	ACTB_HUMAN	Actin, cytoplasmic 1 OS=Homo sapiens GN=ACTB PE=1 SV=1	1108.04	2	2214.06	0.0006	15857	DLYANTVLSGGTTMYPGIADR
P60709	ACTB_HUMAN	Actin, cytoplasmic 1 OS=Homo sapiens GN=ACTB PE=1 SV=1	1108.04	2	2214.06	0.0006	15857	DLYANTVLSGGTTMYPGIADR
P60709	ACTB_HUMAN	Actin, cytoplasmic 1 OS=Homo sapiens GN=ACTB PE=1 SV=1	1108.04	2	2214.06	0.0006	15857	DLYANTVLSGGTTMYPGIADR
P60709	ACTB_HUMAN	Actin, cytoplasmic 1 OS=Homo sapiens GN=ACTB PE=1 SV=1	1108.04	2	2214.06	0.0006	15857	DLYANTVLSGGTTMYPGIADR
P60709	ACTB_HUMAN	Actin, cytoplasmic 1 OS=Homo sapiens GN=ACTB PE=1 SV=1	1108.04	2	2214.06	0.0009	15857	DLYANTVLSGGTTMYPGIADR
P60709	ACTB_HUMAN	Actin, cytoplasmic 1 OS=Homo sapiens GN=ACTB PE=1 SV=1	1108.04	2	2214.06	0.0009	15857	DLYANTVLSGGTTMYPGIADR
P60709	ACTB_HUMAN	Actin, cytoplasmic 1 OS=Homo sapiens GN=ACTB PE=1 SV=1	1108.04	2	2214.06	0.0011	15857	DLYANTVLSGGTTMYPGIADR
P60709	ACTB_HUMAN	Actin, cytoplasmic 1 OS=Homo sapiens GN=ACTB PE=1 SV=1	1108.04	2	2214.06	0.0011	15857	DLYANTVLSGGTTMYPGIADR
P60709	ACTB_HUMAN	Actin, cytoplasmic 1 OS=Homo sapiens GN=ACTB PE=1 SV=1	1108.04	2	2214.06	0.0014	15857	DLYANTVLSGGTTMYPGIADR
P60709	ACTB_HUMAN	Actin, cytoplasmic 1 OS=Homo sapiens GN=ACTB PE=1 SV=1	1108.04	2	2214.06	0.0016	15857	DLYANTVLSGGTTMYPGIADR
P60709	ACTB_HUMAN	Actin, cytoplasmic 1 OS=Homo sapiens GN=ACTB PE=1 SV=1	1108.04	2	2214.06	0.0016	15857	DLYANTVLSGGTTMYPGIADR
P60709	ACTB_HUMAN	Actin, cytoplasmic 1 OS=Homo sapiens GN=ACTB PE=1 SV=1	1108.04	2	2214.06	0.0016	15857	DLYANTVLSGGTTMYPGIADR
P60709	ACTB_HUMAN	Actin, cytoplasmic 1 OS=Homo sapiens GN=ACTB PE=1 SV=1	1108.04	2	2214.07	0.0023	15857	DLYANTVLSGGTTMYPGIADR
P60709	ACTB_HUMAN	Actin, cytoplasmic 1 OS=Homo sapiens GN=ACTB PE=1 SV=1	1108.04	2	2214.07	0.0023	15857	DLYANTVLSGGTTMYPGIADR
P60709	ACTB_HUMAN	Actin, cytoplasmic 1 OS=Homo sapiens GN=ACTB PE=1 SV=1	1108.04	2	2214.07	0.0026	15857	DLYANTVLSGGTTMYPGIADR
P60709	ACTB_HUMAN	Actin, cytoplasmic 1 OS=Homo sapiens GN=ACTB PE=1 SV=1	1108.04	2	2214.07	0.0026	15857	DLYANTVLSGGTTMYPGIADR
P60709	ACTB_HUMAN	Actin, cytoplasmic 1 OS=Homo sapiens GN=ACTB PE=1 SV=1	1108.04	2	2214.07	0.0028	15857	DLYANTVLSGGTTMYPGIADR
P60709	ACTB_HUMAN	Actin, cytoplasmic 1 OS=Homo sapiens GN=ACTB PE=1 SV=1	1108.04	2	2214.07	0.0028	15857	DLYANTVLSGGTTMYPGIADR
P60709	ACTB_HUMAN	Actin, cytoplasmic 1 OS=Homo sapiens GN=ACTB PE=1 SV=1	1108.04	2	2214.07	0.0031	15857	DLYANTVLSGGTTMYPGIADR
P60709	ACTB_HUMAN	Actin, cytoplasmic 1 OS=Homo sapiens GN=ACTB PE=1 SV=1	1108.04	2	2214.07	0.0033	15857	DLYANTVLSGGTTMYPGIADR
P60709	ACTB_HUMAN	Actin, cytoplasmic 1 OS=Homo sapiens GN=ACTB PE=1 SV=1	1108.04	2	2214.07	0.0033	15857	DLYANTVLSGGTTMYPGIADR
P60709	ACTB_HUMAN	Actin, cytoplasmic 1 OS=Homo sapiens GN=ACTB PE=1 SV=1	1108.04	2	2214.07	0.0033	15857	DLYANTVLSGGTTMYPGIADR
P60709	ACTB_HUMAN	Actin, cytoplasmic 1 OS=Homo sapiens GN=ACTB PE=1 SV=1	1108.04	2	2214.07	0.0036	15857	DLYANTVLSGGTTMYPGIADR
P60709	ACTB_HUMAN	Actin, cytoplasmic 1 OS=Homo sapiens GN=ACTB PE=1 SV=1	1108.04	2	2214.07	0.0036	15857	DLYANTVLSGGTTMYPGIADR
P60709	ACTB_HUMAN	Actin, cytoplasmic 1 OS=Homo sapiens GN=ACTB PE=1 SV=1	1108.04	2	2214.07	0.0036	15857	DLYANTVLSGGTTMYPGIADR
P60709	ACTB_HUMAN	Actin, cytoplasmic 1 OS=Homo sapiens GN=ACTB PE=1 SV=1	1108.04	2	2214.07	0.0038	15857	DLYANTVLSGGTTMYPGIADR
P60709	ACTB_HUMAN	Actin, cytoplasmic 1 OS=Homo sapiens GN=ACTB PE=1 SV=1	1108.04	2	2214.07	0.0038	15857	DLYANTVLSGGTTMYPGIADR
P60709	ACTB_HUMAN	Actin, cytoplasmic 1 OS=Homo sapiens GN=ACTB PE=1 SV=1	1108.04	2	2214.07	0.0038	15857	DLYANTVLSGGTTMYPGIADR
P60709	ACTB_HUMAN	Actin, cytoplasmic 1 OS=Homo sapiens GN=ACTB PE=1 SV=1	1108.04	2	2214.07	0.0041	15857	DLYANTVLSGGTTMYPGIADR
P60709	ACTB_HUMAN	Actin, cytoplasmic 1 OS=Homo sapiens GN=ACTB PE=1 SV=1	1108.04	2	2214.07	0.0041	15857	DLYANTVLSGGTTMYPGIADR
P60709	ACTB_HUMAN	Actin, cytoplasmic 1 OS=Homo sapiens GN=ACTB PE=1 SV=1	1108.04	2	2214.07	0.0041	15857	DLYANTVLSGGTTMYPGIADR
P60709	ACTB_HUMAN	Actin, cytoplasmic 1 OS=Homo sapiens GN=ACTB PE=1 SV=1	1108.04	2	2214.07	0.0043	15857	DLYANTVLSGGTTMYPGIADR
P60709	ACTB_HUMAN	Actin, cytoplasmic 1 OS=Homo sapiens GN=ACTB PE=1 SV=1	1108.04	2	2214.07	0.0043	15857	DLYANTVLSGGTTMYPGIADR
P60709	ACTB_HUMAN	Actin, cytoplasmic 1 OS=Homo sapiens GN=ACTB PE=1 SV=1	1108.04	2	2214.07	0.005	15857	DLYANTVLSGGTTMYPGIADR
P60709	ACTB_HUMAN	Actin, cytoplasmic 1 OS=Homo sapiens GN=ACTB PE=1 SV=1	1108.04	2	2214.07	0.005	15857	DLYANTVLSGGTTMYPGIADR
P60709	ACTB_HUMAN	Actin, cytoplasmic 1 OS=Homo sapiens GN=ACTB PE=1 SV=1	1108.04	2	2214.07	0.0053	15857	DLYANTVLSGGTTMYPGIADR
P60709	ACTB_HUMAN	Actin, cytoplasmic 1 OS=Homo sapiens GN=ACTB PE=1 SV=1	1108.04	2	2214.07	0.0058	15857	DLYANTVLSGGTTMYPGIADR
P60709	ACTB_HUMAN	Actin, cytoplasmic 1 OS=Homo sapiens GN=ACTB PE=1 SV=1	1108.04	2	2214.07	0.0058	15857	DLYANTVLSGGTTMYPGIADR
P60709	ACTB_HUMAN	Actin, cytoplasmic 1 OS=Homo sapiens GN=ACTB PE=1 SV=1	1108.04	2	2214.07	0.0063	15857	DLYANTVLSGGTTMYPGIADR
P60709	ACTB_HUMAN	Actin, cytoplasmic 1 OS=Homo sapiens GN=ACTB PE=1 SV=1	1108.04	2	2214.07	0.0067	15857	DLYANTVLSGGTTMYPGIADR
P60709	ACTB_HUMAN	Actin, cytoplasmic 1 OS=Homo sapiens GN=ACTB PE=1 SV=1	1108.04	2	2214.07	0.0082	15857	DLYANTVLSGGTTMYPGIADR
P60709	ACTB_HUMAN	Actin, cytoplasmic 1 OS=Homo sapiens GN=ACTB PE=1 SV=1	1108.04	2	2214.07	0.0087	15857	DLYANTVLSGGTTMYPGIADR
P60709	ACTB_HUMAN	Actin, cytoplasmic 1 OS=Homo sapiens GN=ACTB PE=1 SV=1	1108.04	2	2214.07	0.0116	15857	DLYANTVLSGGTTMYPGIADR
P60709	ACTB_HUMAN	Actin, cytoplasmic 1 OS=Homo sapiens GN=ACTB PE=1 SV=1	1116.03	2	2230.05	-0.004	15857	DLYANTVLSGGTTMYPGIADR
P60709	ACTB_HUMAN	Actin, cytoplasmic 1 OS=Homo sapiens GN=ACTB PE=1 SV=1	1116.03	2	2230.05	-0.0033	15857	DLYANTVLSGGTTMYPGIADR
P60709	ACTB_HUMAN	Actin, cytoplasmic 1 OS=Homo sapiens GN=ACTB PE=1 SV=1	1116.04	2	2230.06	-0.0016	15857	DLYANTVLSGGTTMYPGIADR
P60709	ACTB_HUMAN	Actin, cytoplasmic 1 OS=Homo sapiens GN=ACTB PE=1 SV=1	1116.04	2	2230.06	-0.0001	15857	DLYANTVLSGGTTMYPGIADR
P60709	ACTB_HUMAN	Actin, cytoplasmic 1 OS=Homo sapiens GN=ACTB PE=1 SV=1	1116.04	2	2230.07	0.0106	15857	DLYANTVLSGGTTMYPGIADR
P60709	ACTB_HUMAN	Actin, cytoplasmic 1 OS=Homo sapiens GN=ACTB PE=1 SV=1	771.019	3	2310.03	0.011	15857	DLYANTVLSGGTTMYPGIADR
P60709	ACTB_HUMAN	Actin, cytoplasmic 1 OS=Homo sapiens GN=ACTB PE=1 SV=1	1172.09	2	2342.16	0.0068	15857	KDLYANTVLSGGTTMYPGIADR
P60709	ACTB_HUMAN	Actin, cytoplasmic 1 OS=Homo sapiens GN=ACTB PE=1 SV=1	1172.09	2	2342.16	0.007	15857	KDLYANTVLSGGTTMYPGIADR
P60709	ACTB_HUMAN	Actin, cytoplasmic 1 OS=Homo sapiens GN=ACTB PE=1 SV=1	1172.09	2	2342.17	0.0075	15857	KDLYANTVLSGGTTMYPGIADR
P60709	ACTB_HUMAN	Actin, cytoplasmic 1 OS=Homo sapiens GN=ACTB PE=1 SV=1	1172.09	2	2342.17	0.0082	15857	KDLYANTVLSGGTTMYPGIADR
P60709	ACTB_HUMAN	Actin, cytoplasmic 1 OS=Homo sapiens GN=ACTB PE=1 SV=1	1172.09	2	2342.17	0.0124	15857	KDLYANTVLSGGTTMYPGIADR
P60709	ACTB_HUMAN	Actin, cytoplasmic 1 OS=Homo sapiens GN=ACTB PE=1 SV=1	850.725	3	2549.15	-0.0136	15857	LCYVALDFEQEMATAASSSSLEK
P60709	ACTB_HUMAN	Actin, cytoplasmic 1 OS=Homo sapiens GN=ACTB PE=1 SV=1	850.725	3	2549.15	-0.0134	15857	LCYVALDFEQEMATAASSSSLEK
P60709	ACTB_HUMAN	Actin, cytoplasmic 1 OS=Homo sapiens GN=ACTB PE=1 SV=1	850.725	3	2549.15	-0.0134	15857	LCYVALDFEQEMATAASSSSLEK
P60709	ACTB_HUMAN	Actin, cytoplasmic 1 OS=Homo sapiens GN=ACTB PE=1 SV=1	850.725	3	2549.15	-0.0132	15857	LCYVALDFEQEMATAASSSSLEK
P60709	ACTB_HUMAN	Actin, cytoplasmic 1 OS=Homo sapiens GN=ACTB PE=1 SV=1	850.725	3	2549.15	-0.0127	15857	LCYVALDFEQEMATAASSSSLEK
P60709	ACTB_HUMAN	Actin, cytoplasmic 1 OS=Homo sapiens GN=ACTB PE=1 SV=1	850.725	3	2549.15	-0.0125	15857	LCYVALDFEQEMATAASSSSLEK
P60709	ACTB_HUMAN	Actin, cytoplasmic 1 OS=Homo sapiens GN=ACTB PE=1 SV=1	850.725	3	2549.15	-0.0125	15857	LCYVALDFEQEMATAASSSSLEK
P60709	ACTB_HUMAN	Actin, cytoplasmic 1 OS=Homo sapiens GN=ACTB PE=1 SV=1	850.725	3	2549.15	-0.0123	15857	LCYVALDFEQEMATAASSSSLEK
P60709	ACTB_HUMAN	Actin, cytoplasmic 1 OS=Homo sapiens GN=ACTB PE=1 SV=1	850.725	3	2549.15	-0.0121	15857	LCYVALDFEQEMATAASSSSLEK
P60709	ACTB_HUMAN	Actin, cytoplasmic 1 OS=Homo sapiens GN=ACTB PE=1 SV=1	850.725	3	2549.15	-0.0121	15857	LCYVALDFEQEMATAASSSSLEK
P60709	ACTB_HUMAN	Actin, cytoplasmic 1 OS=Homo sapiens GN=ACTB PE=1 SV=1	850.725	3	2549.15	-0.0121	15857	LCYVALDFEQEMATAASSSSLEK
P60709	ACTB_HUMAN	Actin, cytoplasmic 1 OS=Homo sapiens GN=ACTB PE=1 SV=1	850.726	3	2549.15	-0.012	15857	LCYVALDFEQEMATAASSSSLEK
P60709	ACTB_HUMAN	Actin, cytoplasmic 1 OS=Homo sapiens GN=ACTB PE=1 SV=1	1275.58	2	2549.16	-0.0114	15857	LCYVALDFEQEMATAASSSSLEK
P60709	ACTB_HUMAN	Actin, cytoplasmic 1 OS=Homo sapiens GN=ACTB PE=1 SV=1	1275.58	2	2549.16	-0.0114	15857	LCYVALDFEQEMATAASSSSLEK
P60709	ACTB_HUMAN	Actin, cytoplasmic 1 OS=Homo sapiens GN=ACTB PE=1 SV=1	850.726	3	2549.16	-0.0112	15857	LCYVALDFEQEMATAASSSSLEK
P60709	ACTB_HUMAN	Actin, cytoplasmic 1 OS=Homo sapiens GN=ACTB PE=1 SV=1	850.726	3	2549.16	-0.0112	15857	LCYVALDFEQEMATAASSSSLEK
P60709	ACTB_HUMAN	Actin, cytoplasmic 1 OS=Homo sapiens GN=ACTB PE=1 SV=1	850.726	3	2549.16	-0.011	15857	LCYVALDFEQEMATAASSSSLEK
P60709	ACTB_HUMAN	Actin, cytoplasmic 1 OS=Homo sapiens GN=ACTB PE=1 SV=1	850.726	3	2549.16	-0.0109	15857	LCYVALDFEQEMATAASSSSLEK
P60709	ACTB_HUMAN	Actin, cytoplasmic 1 OS=Homo sapiens GN=ACTB PE=1 SV=1	850.726	3	2549.16	-0.0109	15857	LCYVALDFEQEMATAASSSSLEK
P60709	ACTB_HUMAN	Actin, cytoplasmic 1 OS=Homo sapiens GN=ACTB PE=1 SV=1	850.726	3	2549.16	-0.0107	15857	LCYVALDFEQEMATAASSSSLEK
P60709	ACTB_HUMAN	Actin, cytoplasmic 1 OS=Homo sapiens GN=ACTB PE=1 SV=1	850.726	3	2549.16	-0.0105	15857	LCYVALDFEQEMATAASSSSLEK
P60709	ACTB_HUMAN	Actin, cytoplasmic 1 OS=Homo sapiens GN=ACTB PE=1 SV=1	850.726	3	2549.16	-0.0105	15857	LCYVALDFEQEMATAASSSSLEK
P60709	ACTB_HUMAN	Actin, cytoplasmic 1 OS=Homo sapiens GN=ACTB PE=1 SV=1	1275.59	2	2549.16	-0.0104	15857	LCYVALDFEQEMATAASSSSLEK
P60709	ACTB_HUMAN	Actin, cytoplasmic 1 OS=Homo sapiens GN=ACTB PE=1 SV=1	850.726	3	2549.16	-0.0103	15857	LCYVALDFEQEMATAASSSSLEK
P60709	ACTB_HUMAN	Actin, cytoplasmic 1 OS=Homo sapiens GN=ACTB PE=1 SV=1	850.726	3	2549.16	-0.0103	15857	LCYVALDFEQEMATAASSSSLEK
P60709	ACTB_HUMAN	Actin, cytoplasmic 1 OS=Homo sapiens GN=ACTB PE=1 SV=1	850.726	3	2549.16	-0.0103	15857	LCYVALDFEQEMATAASSSSLEK
P60709	ACTB_HUMAN	Actin, cytoplasmic 1 OS=Homo sapiens GN=ACTB PE=1 SV=1	1275.59	2	2549.16	-0.0102	15857	LCYVALDFEQEMATAASSSSLEK
P60709	ACTB_HUMAN	Actin, cytoplasmic 1 OS=Homo sapiens GN=ACTB PE=1 SV=1	1275.59	2	2549.16	-0.0102	15857	LCYVALDFEQEMATAASSSSLEK
P60709	ACTB_HUMAN	Actin, cytoplasmic 1 OS=Homo sapiens GN=ACTB PE=1 SV=1	850.726	3	2549.16	-0.0101	15857	LCYVALDFEQEMATAASSSSLEK
P60709	ACTB_HUMAN	Actin, cytoplasmic 1 OS=Homo sapiens GN=ACTB PE=1 SV=1	850.726	3	2549.16	-0.0101	15857	LCYVALDFEQEMATAASSSSLEK
P60709	ACTB_HUMAN	Actin, cytoplasmic 1 OS=Homo sapiens GN=ACTB PE=1 SV=1	850.726	3	2549.16	-0.0101	15857	LCYVALDFEQEMATAASSSSLEK
P60709	ACTB_HUMAN	Actin, cytoplasmic 1 OS=Homo sapiens GN=ACTB PE=1 SV=1	850.726	3	2549.16	-0.0099	15857	LCYVALDFEQEMATAASSSSLEK
P60709	ACTB_HUMAN	Actin, cytoplasmic 1 OS=Homo sapiens GN=ACTB PE=1 SV=1	850.726	3	2549.16	-0.0099	15857	LCYVALDFEQEMATAASSSSLEK
P60709	ACTB_HUMAN	Actin, cytoplasmic 1 OS=Homo sapiens GN=ACTB PE=1 SV=1	850.726	3	2549.16	-0.0097	15857	LCYVALDFEQEMATAASSSSLEK
P60709	ACTB_HUMAN	Actin, cytoplasmic 1 OS=Homo sapiens GN=ACTB PE=1 SV=1	850.726	3	2549.16	-0.0097	15857	LCYVALDFEQEMATAASSSSLEK
P60709	ACTB_HUMAN	Actin, cytoplasmic 1 OS=Homo sapiens GN=ACTB PE=1 SV=1	850.726	3	2549.16	-0.0097	15857	LCYVALDFEQEMATAASSSSLEK
P60709	ACTB_HUMAN	Actin, cytoplasmic 1 OS=Homo sapiens GN=ACTB PE=1 SV=1	850.726	3	2549.16	-0.0097	15857	LCYVALDFEQEMATAASSSSLEK
P60709	ACTB_HUMAN	Actin, cytoplasmic 1 OS=Homo sapiens GN=ACTB PE=1 SV=1	850.726	3	2549.16	-0.0097	15857	LCYVALDFEQEMATAASSSSLEK
P60709	ACTB_HUMAN	Actin, cytoplasmic 1 OS=Homo sapiens GN=ACTB PE=1 SV=1	1275.59	2	2549.16	-0.0097	15857	LCYVALDFEQEMATAASSSSLEK
P60709	ACTB_HUMAN	Actin, cytoplasmic 1 OS=Homo sapiens GN=ACTB PE=1 SV=1	850.726	3	2549.16	-0.0096	15857	LCYVALDFEQEMATAASSSSLEK
P60709	ACTB_HUMAN	Actin, cytoplasmic 1 OS=Homo sapiens GN=ACTB PE=1 SV=1	1275.59	2	2549.16	-0.0094	15857	LCYVALDFEQEMATAASSSSLEK
P60709	ACTB_HUMAN	Actin, cytoplasmic 1 OS=Homo sapiens GN=ACTB PE=1 SV=1	850.726	3	2549.16	-0.0094	15857	LCYVALDFEQEMATAASSSSLEK
P60709	ACTB_HUMAN	Actin, cytoplasmic 1 OS=Homo sapiens GN=ACTB PE=1 SV=1	850.726	3	2549.16	-0.0094	15857	LCYVALDFEQEMATAASSSSLEK
P60709	ACTB_HUMAN	Actin, cytoplasmic 1 OS=Homo sapiens GN=ACTB PE=1 SV=1	850.726	3	2549.16	-0.0094	15857	LCYVALDFEQEMATAASSSSLEK
P60709	ACTB_HUMAN	Actin, cytoplasmic 1 OS=Homo sapiens GN=ACTB PE=1 SV=1	850.726	3	2549.16	-0.0094	15857	LCYVALDFEQEMATAASSSSLEK
P60709	ACTB_HUMAN	Actin, cytoplasmic 1 OS=Homo sapiens GN=ACTB PE=1 SV=1	850.726	3	2549.16	-0.0094	15857	LCYVALDFEQEMATAASSSSLEK
P60709	ACTB_HUMAN	Actin, cytoplasmic 1 OS=Homo sapiens GN=ACTB PE=1 SV=1	850.726	3	2549.16	-0.0092	15857	LCYVALDFEQEMATAASSSSLEK
P60709	ACTB_HUMAN	Actin, cytoplasmic 1 OS=Homo sapiens GN=ACTB PE=1 SV=1	850.726	3	2549.16	-0.0092	15857	LCYVALDFEQEMATAASSSSLEK
P60709	ACTB_HUMAN	Actin, cytoplasmic 1 OS=Homo sapiens GN=ACTB PE=1 SV=1	850.726	3	2549.16	-0.009	15857	LCYVALDFEQEMATAASSSSLEK
P60709	ACTB_HUMAN	Actin, cytoplasmic 1 OS=Homo sapiens GN=ACTB PE=1 SV=1	850.726	3	2549.16	-0.009	15857	LCYVALDFEQEMATAASSSSLEK
P60709	ACTB_HUMAN	Actin, cytoplasmic 1 OS=Homo sapiens GN=ACTB PE=1 SV=1	850.726	3	2549.16	-0.009	15857	LCYVALDFEQEMATAASSSSLEK
P60709	ACTB_HUMAN	Actin, cytoplasmic 1 OS=Homo sapiens GN=ACTB PE=1 SV=1	1275.59	2	2549.16	-0.009	15857	LCYVALDFEQEMATAASSSSLEK
P60709	ACTB_HUMAN	Actin, cytoplasmic 1 OS=Homo sapiens GN=ACTB PE=1 SV=1	850.727	3	2549.16	-0.0087	15857	LCYVALDFEQEMATAASSSSLEK
P60709	ACTB_HUMAN	Actin, cytoplasmic 1 OS=Homo sapiens GN=ACTB PE=1 SV=1	850.727	3	2549.16	-0.0087	15857	LCYVALDFEQEMATAASSSSLEK
P60709	ACTB_HUMAN	Actin, cytoplasmic 1 OS=Homo sapiens GN=ACTB PE=1 SV=1	850.727	3	2549.16	-0.0085	15857	LCYVALDFEQEMATAASSSSLEK
P60709	ACTB_HUMAN	Actin, cytoplasmic 1 OS=Homo sapiens GN=ACTB PE=1 SV=1	850.727	3	2549.16	-0.0085	15857	LCYVALDFEQEMATAASSSSLEK
P60709	ACTB_HUMAN	Actin, cytoplasmic 1 OS=Homo sapiens GN=ACTB PE=1 SV=1	850.727	3	2549.16	-0.0085	15857	LCYVALDFEQEMATAASSSSLEK
P60709	ACTB_HUMAN	Actin, cytoplasmic 1 OS=Homo sapiens GN=ACTB PE=1 SV=1	850.727	3	2549.16	-0.0085	15857	LCYVALDFEQEMATAASSSSLEK
P60709	ACTB_HUMAN	Actin, cytoplasmic 1 OS=Homo sapiens GN=ACTB PE=1 SV=1	1275.59	2	2549.16	-0.0085	15857	LCYVALDFEQEMATAASSSSLEK
P60709	ACTB_HUMAN	Actin, cytoplasmic 1 OS=Homo sapiens GN=ACTB PE=1 SV=1	1275.59	2	2549.16	-0.0085	15857	LCYVALDFEQEMATAASSSSLEK
P60709	ACTB_HUMAN	Actin, cytoplasmic 1 OS=Homo sapiens GN=ACTB PE=1 SV=1	850.727	3	2549.16	-0.0083	15857	LCYVALDFEQEMATAASSSSLEK
P60709	ACTB_HUMAN	Actin, cytoplasmic 1 OS=Homo sapiens GN=ACTB PE=1 SV=1	850.727	3	2549.16	-0.0083	15857	LCYVALDFEQEMATAASSSSLEK
P60709	ACTB_HUMAN	Actin, cytoplasmic 1 OS=Homo sapiens GN=ACTB PE=1 SV=1	850.727	3	2549.16	-0.0083	15857	LCYVALDFEQEMATAASSSSLEK
P60709	ACTB_HUMAN	Actin, cytoplasmic 1 OS=Homo sapiens GN=ACTB PE=1 SV=1	850.727	3	2549.16	-0.0083	15857	LCYVALDFEQEMATAASSSSLEK
P60709	ACTB_HUMAN	Actin, cytoplasmic 1 OS=Homo sapiens GN=ACTB PE=1 SV=1	850.727	3	2549.16	-0.0083	15857	LCYVALDFEQEMATAASSSSLEK
P60709	ACTB_HUMAN	Actin, cytoplasmic 1 OS=Homo sapiens GN=ACTB PE=1 SV=1	850.727	3	2549.16	-0.0081	15857	LCYVALDFEQEMATAASSSSLEK
P60709	ACTB_HUMAN	Actin, cytoplasmic 1 OS=Homo sapiens GN=ACTB PE=1 SV=1	850.727	3	2549.16	-0.0081	15857	LCYVALDFEQEMATAASSSSLEK
P60709	ACTB_HUMAN	Actin, cytoplasmic 1 OS=Homo sapiens GN=ACTB PE=1 SV=1	850.727	3	2549.16	-0.0081	15857	LCYVALDFEQEMATAASSSSLEK
P60709	ACTB_HUMAN	Actin, cytoplasmic 1 OS=Homo sapiens GN=ACTB PE=1 SV=1	850.727	3	2549.16	-0.0081	15857	LCYVALDFEQEMATAASSSSLEK
P60709	ACTB_HUMAN	Actin, cytoplasmic 1 OS=Homo sapiens GN=ACTB PE=1 SV=1	1275.59	2	2549.16	-0.008	15857	LCYVALDFEQEMATAASSSSLEK
P60709	ACTB_HUMAN	Actin, cytoplasmic 1 OS=Homo sapiens GN=ACTB PE=1 SV=1	1275.59	2	2549.16	-0.008	15857	LCYVALDFEQEMATAASSSSLEK
P60709	ACTB_HUMAN	Actin, cytoplasmic 1 OS=Homo sapiens GN=ACTB PE=1 SV=1	850.727	3	2549.16	-0.0079	15857	LCYVALDFEQEMATAASSSSLEK
P60709	ACTB_HUMAN	Actin, cytoplasmic 1 OS=Homo sapiens GN=ACTB PE=1 SV=1	850.727	3	2549.16	-0.0077	15857	LCYVALDFEQEMATAASSSSLEK
P60709	ACTB_HUMAN	Actin, cytoplasmic 1 OS=Homo sapiens GN=ACTB PE=1 SV=1	850.727	3	2549.16	-0.0077	15857	LCYVALDFEQEMATAASSSSLEK
P60709	ACTB_HUMAN	Actin, cytoplasmic 1 OS=Homo sapiens GN=ACTB PE=1 SV=1	850.727	3	2549.16	-0.0077	15857	LCYVALDFEQEMATAASSSSLEK
P60709	ACTB_HUMAN	Actin, cytoplasmic 1 OS=Homo sapiens GN=ACTB PE=1 SV=1	850.727	3	2549.16	-0.0077	15857	LCYVALDFEQEMATAASSSSLEK
P60709	ACTB_HUMAN	Actin, cytoplasmic 1 OS=Homo sapiens GN=ACTB PE=1 SV=1	1275.59	2	2549.16	-0.0077	15857	LCYVALDFEQEMATAASSSSLEK
P60709	ACTB_HUMAN	Actin, cytoplasmic 1 OS=Homo sapiens GN=ACTB PE=1 SV=1	1275.59	2	2549.16	-0.0077	15857	LCYVALDFEQEMATAASSSSLEK
P60709	ACTB_HUMAN	Actin, cytoplasmic 1 OS=Homo sapiens GN=ACTB PE=1 SV=1	850.727	3	2549.16	-0.0076	15857	LCYVALDFEQEMATAASSSSLEK
P60709	ACTB_HUMAN	Actin, cytoplasmic 1 OS=Homo sapiens GN=ACTB PE=1 SV=1	850.727	3	2549.16	-0.0076	15857	LCYVALDFEQEMATAASSSSLEK
P60709	ACTB_HUMAN	Actin, cytoplasmic 1 OS=Homo sapiens GN=ACTB PE=1 SV=1	850.727	3	2549.16	-0.0076	15857	LCYVALDFEQEMATAASSSSLEK
P60709	ACTB_HUMAN	Actin, cytoplasmic 1 OS=Homo sapiens GN=ACTB PE=1 SV=1	850.727	3	2549.16	-0.0076	15857	LCYVALDFEQEMATAASSSSLEK
P60709	ACTB_HUMAN	Actin, cytoplasmic 1 OS=Homo sapiens GN=ACTB PE=1 SV=1	850.727	3	2549.16	-0.0074	15857	LCYVALDFEQEMATAASSSSLEK
P60709	ACTB_HUMAN	Actin, cytoplasmic 1 OS=Homo sapiens GN=ACTB PE=1 SV=1	850.727	3	2549.16	-0.0074	15857	LCYVALDFEQEMATAASSSSLEK
P60709	ACTB_HUMAN	Actin, cytoplasmic 1 OS=Homo sapiens GN=ACTB PE=1 SV=1	850.727	3	2549.16	-0.0074	15857	LCYVALDFEQEMATAASSSSLEK
P60709	ACTB_HUMAN	Actin, cytoplasmic 1 OS=Homo sapiens GN=ACTB PE=1 SV=1	850.727	3	2549.16	-0.0072	15857	LCYVALDFEQEMATAASSSSLEK
P60709	ACTB_HUMAN	Actin, cytoplasmic 1 OS=Homo sapiens GN=ACTB PE=1 SV=1	850.727	3	2549.16	-0.0072	15857	LCYVALDFEQEMATAASSSSLEK
P60709	ACTB_HUMAN	Actin, cytoplasmic 1 OS=Homo sapiens GN=ACTB PE=1 SV=1	850.727	3	2549.16	-0.0072	15857	LCYVALDFEQEMATAASSSSLEK
P60709	ACTB_HUMAN	Actin, cytoplasmic 1 OS=Homo sapiens GN=ACTB PE=1 SV=1	850.727	3	2549.16	-0.007	15857	LCYVALDFEQEMATAASSSSLEK
P60709	ACTB_HUMAN	Actin, cytoplasmic 1 OS=Homo sapiens GN=ACTB PE=1 SV=1	850.727	3	2549.16	-0.007	15857	LCYVALDFEQEMATAASSSSLEK
P60709	ACTB_HUMAN	Actin, cytoplasmic 1 OS=Homo sapiens GN=ACTB PE=1 SV=1	850.727	3	2549.16	-0.007	15857	LCYVALDFEQEMATAASSSSLEK
P60709	ACTB_HUMAN	Actin, cytoplasmic 1 OS=Homo sapiens GN=ACTB PE=1 SV=1	850.727	3	2549.16	-0.007	15857	LCYVALDFEQEMATAASSSSLEK
P60709	ACTB_HUMAN	Actin, cytoplasmic 1 OS=Homo sapiens GN=ACTB PE=1 SV=1	1275.59	2	2549.16	-0.007	15857	LCYVALDFEQEMATAASSSSLEK
P60709	ACTB_HUMAN	Actin, cytoplasmic 1 OS=Homo sapiens GN=ACTB PE=1 SV=1	1275.59	2	2549.16	-0.007	15857	LCYVALDFEQEMATAASSSSLEK
P60709	ACTB_HUMAN	Actin, cytoplasmic 1 OS=Homo sapiens GN=ACTB PE=1 SV=1	1275.59	2	2549.16	-0.007	15857	LCYVALDFEQEMATAASSSSLEK
P60709	ACTB_HUMAN	Actin, cytoplasmic 1 OS=Homo sapiens GN=ACTB PE=1 SV=1	850.727	3	2549.16	-0.0068	15857	LCYVALDFEQEMATAASSSSLEK
P60709	ACTB_HUMAN	Actin, cytoplasmic 1 OS=Homo sapiens GN=ACTB PE=1 SV=1	850.727	3	2549.16	-0.0068	15857	LCYVALDFEQEMATAASSSSLEK
P60709	ACTB_HUMAN	Actin, cytoplasmic 1 OS=Homo sapiens GN=ACTB PE=1 SV=1	850.727	3	2549.16	-0.0068	15857	LCYVALDFEQEMATAASSSSLEK
P60709	ACTB_HUMAN	Actin, cytoplasmic 1 OS=Homo sapiens GN=ACTB PE=1 SV=1	850.727	3	2549.16	-0.0068	15857	LCYVALDFEQEMATAASSSSLEK
P60709	ACTB_HUMAN	Actin, cytoplasmic 1 OS=Homo sapiens GN=ACTB PE=1 SV=1	850.727	3	2549.16	-0.0068	15857	LCYVALDFEQEMATAASSSSLEK
P60709	ACTB_HUMAN	Actin, cytoplasmic 1 OS=Homo sapiens GN=ACTB PE=1 SV=1	1275.59	2	2549.16	-0.0068	15857	LCYVALDFEQEMATAASSSSLEK
P60709	ACTB_HUMAN	Actin, cytoplasmic 1 OS=Homo sapiens GN=ACTB PE=1 SV=1	1275.59	2	2549.16	-0.0068	15857	LCYVALDFEQEMATAASSSSLEK
P60709	ACTB_HUMAN	Actin, cytoplasmic 1 OS=Homo sapiens GN=ACTB PE=1 SV=1	850.727	3	2549.16	-0.0067	15857	LCYVALDFEQEMATAASSSSLEK
P60709	ACTB_HUMAN	Actin, cytoplasmic 1 OS=Homo sapiens GN=ACTB PE=1 SV=1	850.727	3	2549.16	-0.0067	15857	LCYVALDFEQEMATAASSSSLEK
P60709	ACTB_HUMAN	Actin, cytoplasmic 1 OS=Homo sapiens GN=ACTB PE=1 SV=1	850.727	3	2549.16	-0.0067	15857	LCYVALDFEQEMATAASSSSLEK
P60709	ACTB_HUMAN	Actin, cytoplasmic 1 OS=Homo sapiens GN=ACTB PE=1 SV=1	850.727	3	2549.16	-0.0067	15857	LCYVALDFEQEMATAASSSSLEK
P60709	ACTB_HUMAN	Actin, cytoplasmic 1 OS=Homo sapiens GN=ACTB PE=1 SV=1	850.727	3	2549.16	-0.0067	15857	LCYVALDFEQEMATAASSSSLEK
P60709	ACTB_HUMAN	Actin, cytoplasmic 1 OS=Homo sapiens GN=ACTB PE=1 SV=1	850.727	3	2549.16	-0.0067	15857	LCYVALDFEQEMATAASSSSLEK
P60709	ACTB_HUMAN	Actin, cytoplasmic 1 OS=Homo sapiens GN=ACTB PE=1 SV=1	850.727	3	2549.16	-0.0067	15857	LCYVALDFEQEMATAASSSSLEK
P60709	ACTB_HUMAN	Actin, cytoplasmic 1 OS=Homo sapiens GN=ACTB PE=1 SV=1	850.727	3	2549.16	-0.0065	15857	LCYVALDFEQEMATAASSSSLEK
P60709	ACTB_HUMAN	Actin, cytoplasmic 1 OS=Homo sapiens GN=ACTB PE=1 SV=1	850.727	3	2549.16	-0.0065	15857	LCYVALDFEQEMATAASSSSLEK
P60709	ACTB_HUMAN	Actin, cytoplasmic 1 OS=Homo sapiens GN=ACTB PE=1 SV=1	850.727	3	2549.16	-0.0065	15857	LCYVALDFEQEMATAASSSSLEK
P60709	ACTB_HUMAN	Actin, cytoplasmic 1 OS=Homo sapiens GN=ACTB PE=1 SV=1	1275.59	2	2549.16	-0.0063	15857	LCYVALDFEQEMATAASSSSLEK
P60709	ACTB_HUMAN	Actin, cytoplasmic 1 OS=Homo sapiens GN=ACTB PE=1 SV=1	1275.59	2	2549.16	-0.0063	15857	LCYVALDFEQEMATAASSSSLEK
P60709	ACTB_HUMAN	Actin, cytoplasmic 1 OS=Homo sapiens GN=ACTB PE=1 SV=1	1275.59	2	2549.16	-0.0063	15857	LCYVALDFEQEMATAASSSSLEK
P60709	ACTB_HUMAN	Actin, cytoplasmic 1 OS=Homo sapiens GN=ACTB PE=1 SV=1	1275.59	2	2549.16	-0.0063	15857	LCYVALDFEQEMATAASSSSLEK
P60709	ACTB_HUMAN	Actin, cytoplasmic 1 OS=Homo sapiens GN=ACTB PE=1 SV=1	1275.59	2	2549.16	-0.0063	15857	LCYVALDFEQEMATAASSSSLEK
P60709	ACTB_HUMAN	Actin, cytoplasmic 1 OS=Homo sapiens GN=ACTB PE=1 SV=1	1275.59	2	2549.16	-0.0063	15857	LCYVALDFEQEMATAASSSSLEK
P60709	ACTB_HUMAN	Actin, cytoplasmic 1 OS=Homo sapiens GN=ACTB PE=1 SV=1	1275.59	2	2549.16	-0.0063	15857	LCYVALDFEQEMATAASSSSLEK
P60709	ACTB_HUMAN	Actin, cytoplasmic 1 OS=Homo sapiens GN=ACTB PE=1 SV=1	850.727	3	2549.16	-0.0063	15857	LCYVALDFEQEMATAASSSSLEK
P60709	ACTB_HUMAN	Actin, cytoplasmic 1 OS=Homo sapiens GN=ACTB PE=1 SV=1	850.727	3	2549.16	-0.0063	15857	LCYVALDFEQEMATAASSSSLEK
P60709	ACTB_HUMAN	Actin, cytoplasmic 1 OS=Homo sapiens GN=ACTB PE=1 SV=1	850.727	3	2549.16	-0.0063	15857	LCYVALDFEQEMATAASSSSLEK
P60709	ACTB_HUMAN	Actin, cytoplasmic 1 OS=Homo sapiens GN=ACTB PE=1 SV=1	850.727	3	2549.16	-0.0063	15857	LCYVALDFEQEMATAASSSSLEK
P60709	ACTB_HUMAN	Actin, cytoplasmic 1 OS=Homo sapiens GN=ACTB PE=1 SV=1	850.727	3	2549.16	-0.0063	15857	LCYVALDFEQEMATAASSSSLEK
P60709	ACTB_HUMAN	Actin, cytoplasmic 1 OS=Homo sapiens GN=ACTB PE=1 SV=1	850.727	3	2549.16	-0.0061	15857	LCYVALDFEQEMATAASSSSLEK
P60709	ACTB_HUMAN	Actin, cytoplasmic 1 OS=Homo sapiens GN=ACTB PE=1 SV=1	850.727	3	2549.16	-0.0061	15857	LCYVALDFEQEMATAASSSSLEK
P60709	ACTB_HUMAN	Actin, cytoplasmic 1 OS=Homo sapiens GN=ACTB PE=1 SV=1	850.727	3	2549.16	-0.0061	15857	LCYVALDFEQEMATAASSSSLEK
P60709	ACTB_HUMAN	Actin, cytoplasmic 1 OS=Homo sapiens GN=ACTB PE=1 SV=1	850.727	3	2549.16	-0.0061	15857	LCYVALDFEQEMATAASSSSLEK
P60709	ACTB_HUMAN	Actin, cytoplasmic 1 OS=Homo sapiens GN=ACTB PE=1 SV=1	850.727	3	2549.16	-0.0061	15857	LCYVALDFEQEMATAASSSSLEK
P60709	ACTB_HUMAN	Actin, cytoplasmic 1 OS=Homo sapiens GN=ACTB PE=1 SV=1	1275.59	2	2549.16	-0.006	15857	LCYVALDFEQEMATAASSSSLEK
P60709	ACTB_HUMAN	Actin, cytoplasmic 1 OS=Homo sapiens GN=ACTB PE=1 SV=1	1275.59	2	2549.16	-0.006	15857	LCYVALDFEQEMATAASSSSLEK
P60709	ACTB_HUMAN	Actin, cytoplasmic 1 OS=Homo sapiens GN=ACTB PE=1 SV=1	1275.59	2	2549.16	-0.006	15857	LCYVALDFEQEMATAASSSSLEK
P60709	ACTB_HUMAN	Actin, cytoplasmic 1 OS=Homo sapiens GN=ACTB PE=1 SV=1	1275.59	2	2549.16	-0.006	15857	LCYVALDFEQEMATAASSSSLEK
P60709	ACTB_HUMAN	Actin, cytoplasmic 1 OS=Homo sapiens GN=ACTB PE=1 SV=1	1275.59	2	2549.16	-0.006	15857	LCYVALDFEQEMATAASSSSLEK
P60709	ACTB_HUMAN	Actin, cytoplasmic 1 OS=Homo sapiens GN=ACTB PE=1 SV=1	850.727	3	2549.16	-0.0059	15857	LCYVALDFEQEMATAASSSSLEK
P60709	ACTB_HUMAN	Actin, cytoplasmic 1 OS=Homo sapiens GN=ACTB PE=1 SV=1	850.727	3	2549.16	-0.0059	15857	LCYVALDFEQEMATAASSSSLEK
P60709	ACTB_HUMAN	Actin, cytoplasmic 1 OS=Homo sapiens GN=ACTB PE=1 SV=1	1275.59	2	2549.16	-0.0058	15857	LCYVALDFEQEMATAASSSSLEK
P60709	ACTB_HUMAN	Actin, cytoplasmic 1 OS=Homo sapiens GN=ACTB PE=1 SV=1	1275.59	2	2549.16	-0.0058	15857	LCYVALDFEQEMATAASSSSLEK
P60709	ACTB_HUMAN	Actin, cytoplasmic 1 OS=Homo sapiens GN=ACTB PE=1 SV=1	1275.59	2	2549.16	-0.0058	15857	LCYVALDFEQEMATAASSSSLEK
P60709	ACTB_HUMAN	Actin, cytoplasmic 1 OS=Homo sapiens GN=ACTB PE=1 SV=1	1275.59	2	2549.16	-0.0058	15857	LCYVALDFEQEMATAASSSSLEK
P60709	ACTB_HUMAN	Actin, cytoplasmic 1 OS=Homo sapiens GN=ACTB PE=1 SV=1	1275.59	2	2549.16	-0.0058	15857	LCYVALDFEQEMATAASSSSLEK
P60709	ACTB_HUMAN	Actin, cytoplasmic 1 OS=Homo sapiens GN=ACTB PE=1 SV=1	850.727	3	2549.16	-0.0057	15857	LCYVALDFEQEMATAASSSSLEK
P60709	ACTB_HUMAN	Actin, cytoplasmic 1 OS=Homo sapiens GN=ACTB PE=1 SV=1	850.728	3	2549.16	-0.0055	15857	LCYVALDFEQEMATAASSSSLEK
P60709	ACTB_HUMAN	Actin, cytoplasmic 1 OS=Homo sapiens GN=ACTB PE=1 SV=1	850.728	3	2549.16	-0.0055	15857	LCYVALDFEQEMATAASSSSLEK
P60709	ACTB_HUMAN	Actin, cytoplasmic 1 OS=Homo sapiens GN=ACTB PE=1 SV=1	850.728	3	2549.16	-0.0055	15857	LCYVALDFEQEMATAASSSSLEK
P60709	ACTB_HUMAN	Actin, cytoplasmic 1 OS=Homo sapiens GN=ACTB PE=1 SV=1	850.728	3	2549.16	-0.0055	15857	LCYVALDFEQEMATAASSSSLEK
P60709	ACTB_HUMAN	Actin, cytoplasmic 1 OS=Homo sapiens GN=ACTB PE=1 SV=1	850.728	3	2549.16	-0.0055	15857	LCYVALDFEQEMATAASSSSLEK
P60709	ACTB_HUMAN	Actin, cytoplasmic 1 OS=Homo sapiens GN=ACTB PE=1 SV=1	850.728	3	2549.16	-0.0055	15857	LCYVALDFEQEMATAASSSSLEK
P60709	ACTB_HUMAN	Actin, cytoplasmic 1 OS=Homo sapiens GN=ACTB PE=1 SV=1	1275.59	2	2549.16	-0.0055	15857	LCYVALDFEQEMATAASSSSLEK
P60709	ACTB_HUMAN	Actin, cytoplasmic 1 OS=Homo sapiens GN=ACTB PE=1 SV=1	1275.59	2	2549.16	-0.0055	15857	LCYVALDFEQEMATAASSSSLEK
P60709	ACTB_HUMAN	Actin, cytoplasmic 1 OS=Homo sapiens GN=ACTB PE=1 SV=1	1275.59	2	2549.16	-0.0055	15857	LCYVALDFEQEMATAASSSSLEK
P60709	ACTB_HUMAN	Actin, cytoplasmic 1 OS=Homo sapiens GN=ACTB PE=1 SV=1	850.728	3	2549.16	-0.0054	15857	LCYVALDFEQEMATAASSSSLEK
P60709	ACTB_HUMAN	Actin, cytoplasmic 1 OS=Homo sapiens GN=ACTB PE=1 SV=1	850.728	3	2549.16	-0.0054	15857	LCYVALDFEQEMATAASSSSLEK
P60709	ACTB_HUMAN	Actin, cytoplasmic 1 OS=Homo sapiens GN=ACTB PE=1 SV=1	850.728	3	2549.16	-0.0054	15857	LCYVALDFEQEMATAASSSSLEK
P60709	ACTB_HUMAN	Actin, cytoplasmic 1 OS=Homo sapiens GN=ACTB PE=1 SV=1	1275.59	2	2549.16	-0.0053	15857	LCYVALDFEQEMATAASSSSLEK
P60709	ACTB_HUMAN	Actin, cytoplasmic 1 OS=Homo sapiens GN=ACTB PE=1 SV=1	1275.59	2	2549.16	-0.0053	15857	LCYVALDFEQEMATAASSSSLEK
P60709	ACTB_HUMAN	Actin, cytoplasmic 1 OS=Homo sapiens GN=ACTB PE=1 SV=1	1275.59	2	2549.16	-0.0053	15857	LCYVALDFEQEMATAASSSSLEK
P60709	ACTB_HUMAN	Actin, cytoplasmic 1 OS=Homo sapiens GN=ACTB PE=1 SV=1	1275.59	2	2549.16	-0.0053	15857	LCYVALDFEQEMATAASSSSLEK
P60709	ACTB_HUMAN	Actin, cytoplasmic 1 OS=Homo sapiens GN=ACTB PE=1 SV=1	1275.59	2	2549.16	-0.0053	15857	LCYVALDFEQEMATAASSSSLEK
P60709	ACTB_HUMAN	Actin, cytoplasmic 1 OS=Homo sapiens GN=ACTB PE=1 SV=1	850.728	3	2549.16	-0.0052	15857	LCYVALDFEQEMATAASSSSLEK
P60709	ACTB_HUMAN	Actin, cytoplasmic 1 OS=Homo sapiens GN=ACTB PE=1 SV=1	1275.59	2	2549.16	-0.0051	15857	LCYVALDFEQEMATAASSSSLEK
P60709	ACTB_HUMAN	Actin, cytoplasmic 1 OS=Homo sapiens GN=ACTB PE=1 SV=1	1275.59	2	2549.16	-0.0051	15857	LCYVALDFEQEMATAASSSSLEK
P60709	ACTB_HUMAN	Actin, cytoplasmic 1 OS=Homo sapiens GN=ACTB PE=1 SV=1	1275.59	2	2549.16	-0.0051	15857	LCYVALDFEQEMATAASSSSLEK
P60709	ACTB_HUMAN	Actin, cytoplasmic 1 OS=Homo sapiens GN=ACTB PE=1 SV=1	1275.59	2	2549.16	-0.0051	15857	LCYVALDFEQEMATAASSSSLEK
P60709	ACTB_HUMAN	Actin, cytoplasmic 1 OS=Homo sapiens GN=ACTB PE=1 SV=1	1275.59	2	2549.16	-0.0051	15857	LCYVALDFEQEMATAASSSSLEK
P60709	ACTB_HUMAN	Actin, cytoplasmic 1 OS=Homo sapiens GN=ACTB PE=1 SV=1	1275.59	2	2549.16	-0.0051	15857	LCYVALDFEQEMATAASSSSLEK
P60709	ACTB_HUMAN	Actin, cytoplasmic 1 OS=Homo sapiens GN=ACTB PE=1 SV=1	1275.59	2	2549.16	-0.0051	15857	LCYVALDFEQEMATAASSSSLEK
P60709	ACTB_HUMAN	Actin, cytoplasmic 1 OS=Homo sapiens GN=ACTB PE=1 SV=1	1275.59	2	2549.16	-0.0051	15857	LCYVALDFEQEMATAASSSSLEK
P60709	ACTB_HUMAN	Actin, cytoplasmic 1 OS=Homo sapiens GN=ACTB PE=1 SV=1	850.728	3	2549.16	-0.005	15857	LCYVALDFEQEMATAASSSSLEK
P60709	ACTB_HUMAN	Actin, cytoplasmic 1 OS=Homo sapiens GN=ACTB PE=1 SV=1	850.728	3	2549.16	-0.005	15857	LCYVALDFEQEMATAASSSSLEK
P60709	ACTB_HUMAN	Actin, cytoplasmic 1 OS=Homo sapiens GN=ACTB PE=1 SV=1	850.728	3	2549.16	-0.005	15857	LCYVALDFEQEMATAASSSSLEK
P60709	ACTB_HUMAN	Actin, cytoplasmic 1 OS=Homo sapiens GN=ACTB PE=1 SV=1	850.728	3	2549.16	-0.005	15857	LCYVALDFEQEMATAASSSSLEK
P60709	ACTB_HUMAN	Actin, cytoplasmic 1 OS=Homo sapiens GN=ACTB PE=1 SV=1	850.728	3	2549.16	-0.0048	15857	LCYVALDFEQEMATAASSSSLEK
P60709	ACTB_HUMAN	Actin, cytoplasmic 1 OS=Homo sapiens GN=ACTB PE=1 SV=1	1275.59	2	2549.16	-0.0048	15857	LCYVALDFEQEMATAASSSSLEK
P60709	ACTB_HUMAN	Actin, cytoplasmic 1 OS=Homo sapiens GN=ACTB PE=1 SV=1	1275.59	2	2549.16	-0.0048	15857	LCYVALDFEQEMATAASSSSLEK
P60709	ACTB_HUMAN	Actin, cytoplasmic 1 OS=Homo sapiens GN=ACTB PE=1 SV=1	1275.59	2	2549.16	-0.0048	15857	LCYVALDFEQEMATAASSSSLEK
P60709	ACTB_HUMAN	Actin, cytoplasmic 1 OS=Homo sapiens GN=ACTB PE=1 SV=1	1275.59	2	2549.16	-0.0048	15857	LCYVALDFEQEMATAASSSSLEK
P60709	ACTB_HUMAN	Actin, cytoplasmic 1 OS=Homo sapiens GN=ACTB PE=1 SV=1	1275.59	2	2549.16	-0.0048	15857	LCYVALDFEQEMATAASSSSLEK
P60709	ACTB_HUMAN	Actin, cytoplasmic 1 OS=Homo sapiens GN=ACTB PE=1 SV=1	1275.59	2	2549.16	-0.0048	15857	LCYVALDFEQEMATAASSSSLEK
P60709	ACTB_HUMAN	Actin, cytoplasmic 1 OS=Homo sapiens GN=ACTB PE=1 SV=1	1275.59	2	2549.16	-0.0048	15857	LCYVALDFEQEMATAASSSSLEK
P60709	ACTB_HUMAN	Actin, cytoplasmic 1 OS=Homo sapiens GN=ACTB PE=1 SV=1	1275.59	2	2549.16	-0.0048	15857	LCYVALDFEQEMATAASSSSLEK
P60709	ACTB_HUMAN	Actin, cytoplasmic 1 OS=Homo sapiens GN=ACTB PE=1 SV=1	1275.59	2	2549.16	-0.0048	15857	LCYVALDFEQEMATAASSSSLEK
P60709	ACTB_HUMAN	Actin, cytoplasmic 1 OS=Homo sapiens GN=ACTB PE=1 SV=1	850.728	3	2549.16	-0.0046	15857	LCYVALDFEQEMATAASSSSLEK
P60709	ACTB_HUMAN	Actin, cytoplasmic 1 OS=Homo sapiens GN=ACTB PE=1 SV=1	850.728	3	2549.16	-0.0046	15857	LCYVALDFEQEMATAASSSSLEK
P60709	ACTB_HUMAN	Actin, cytoplasmic 1 OS=Homo sapiens GN=ACTB PE=1 SV=1	850.728	3	2549.16	-0.0046	15857	LCYVALDFEQEMATAASSSSLEK
P60709	ACTB_HUMAN	Actin, cytoplasmic 1 OS=Homo sapiens GN=ACTB PE=1 SV=1	850.728	3	2549.16	-0.0046	15857	LCYVALDFEQEMATAASSSSLEK
P60709	ACTB_HUMAN	Actin, cytoplasmic 1 OS=Homo sapiens GN=ACTB PE=1 SV=1	850.728	3	2549.16	-0.0046	15857	LCYVALDFEQEMATAASSSSLEK
P60709	ACTB_HUMAN	Actin, cytoplasmic 1 OS=Homo sapiens GN=ACTB PE=1 SV=1	1275.59	2	2549.16	-0.0046	15857	LCYVALDFEQEMATAASSSSLEK
P60709	ACTB_HUMAN	Actin, cytoplasmic 1 OS=Homo sapiens GN=ACTB PE=1 SV=1	1275.59	2	2549.16	-0.0046	15857	LCYVALDFEQEMATAASSSSLEK
P60709	ACTB_HUMAN	Actin, cytoplasmic 1 OS=Homo sapiens GN=ACTB PE=1 SV=1	1275.59	2	2549.16	-0.0046	15857	LCYVALDFEQEMATAASSSSLEK
P60709	ACTB_HUMAN	Actin, cytoplasmic 1 OS=Homo sapiens GN=ACTB PE=1 SV=1	1275.59	2	2549.16	-0.0046	15857	LCYVALDFEQEMATAASSSSLEK
P60709	ACTB_HUMAN	Actin, cytoplasmic 1 OS=Homo sapiens GN=ACTB PE=1 SV=1	1275.59	2	2549.16	-0.0046	15857	LCYVALDFEQEMATAASSSSLEK
P60709	ACTB_HUMAN	Actin, cytoplasmic 1 OS=Homo sapiens GN=ACTB PE=1 SV=1	1275.59	2	2549.16	-0.0046	15857	LCYVALDFEQEMATAASSSSLEK
P60709	ACTB_HUMAN	Actin, cytoplasmic 1 OS=Homo sapiens GN=ACTB PE=1 SV=1	1275.59	2	2549.16	-0.0043	15857	LCYVALDFEQEMATAASSSSLEK
P60709	ACTB_HUMAN	Actin, cytoplasmic 1 OS=Homo sapiens GN=ACTB PE=1 SV=1	1275.59	2	2549.16	-0.0043	15857	LCYVALDFEQEMATAASSSSLEK
P60709	ACTB_HUMAN	Actin, cytoplasmic 1 OS=Homo sapiens GN=ACTB PE=1 SV=1	1275.59	2	2549.16	-0.0043	15857	LCYVALDFEQEMATAASSSSLEK
P60709	ACTB_HUMAN	Actin, cytoplasmic 1 OS=Homo sapiens GN=ACTB PE=1 SV=1	1275.59	2	2549.16	-0.0043	15857	LCYVALDFEQEMATAASSSSLEK
P60709	ACTB_HUMAN	Actin, cytoplasmic 1 OS=Homo sapiens GN=ACTB PE=1 SV=1	1275.59	2	2549.16	-0.0043	15857	LCYVALDFEQEMATAASSSSLEK
P60709	ACTB_HUMAN	Actin, cytoplasmic 1 OS=Homo sapiens GN=ACTB PE=1 SV=1	850.728	3	2549.16	-0.0043	15857	LCYVALDFEQEMATAASSSSLEK
P60709	ACTB_HUMAN	Actin, cytoplasmic 1 OS=Homo sapiens GN=ACTB PE=1 SV=1	850.728	3	2549.16	-0.0043	15857	LCYVALDFEQEMATAASSSSLEK
P60709	ACTB_HUMAN	Actin, cytoplasmic 1 OS=Homo sapiens GN=ACTB PE=1 SV=1	850.728	3	2549.16	-0.0043	15857	LCYVALDFEQEMATAASSSSLEK
P60709	ACTB_HUMAN	Actin, cytoplasmic 1 OS=Homo sapiens GN=ACTB PE=1 SV=1	850.728	3	2549.16	-0.0041	15857	LCYVALDFEQEMATAASSSSLEK
P60709	ACTB_HUMAN	Actin, cytoplasmic 1 OS=Homo sapiens GN=ACTB PE=1 SV=1	850.728	3	2549.16	-0.0041	15857	LCYVALDFEQEMATAASSSSLEK
P60709	ACTB_HUMAN	Actin, cytoplasmic 1 OS=Homo sapiens GN=ACTB PE=1 SV=1	850.728	3	2549.16	-0.0041	15857	LCYVALDFEQEMATAASSSSLEK
P60709	ACTB_HUMAN	Actin, cytoplasmic 1 OS=Homo sapiens GN=ACTB PE=1 SV=1	850.728	3	2549.16	-0.0041	15857	LCYVALDFEQEMATAASSSSLEK
P60709	ACTB_HUMAN	Actin, cytoplasmic 1 OS=Homo sapiens GN=ACTB PE=1 SV=1	850.728	3	2549.16	-0.0041	15857	LCYVALDFEQEMATAASSSSLEK
P60709	ACTB_HUMAN	Actin, cytoplasmic 1 OS=Homo sapiens GN=ACTB PE=1 SV=1	850.728	3	2549.16	-0.0041	15857	LCYVALDFEQEMATAASSSSLEK
P60709	ACTB_HUMAN	Actin, cytoplasmic 1 OS=Homo sapiens GN=ACTB PE=1 SV=1	1275.59	2	2549.16	-0.0041	15857	LCYVALDFEQEMATAASSSSLEK
P60709	ACTB_HUMAN	Actin, cytoplasmic 1 OS=Homo sapiens GN=ACTB PE=1 SV=1	1275.59	2	2549.16	-0.0041	15857	LCYVALDFEQEMATAASSSSLEK
P60709	ACTB_HUMAN	Actin, cytoplasmic 1 OS=Homo sapiens GN=ACTB PE=1 SV=1	1275.59	2	2549.16	-0.0041	15857	LCYVALDFEQEMATAASSSSLEK
P60709	ACTB_HUMAN	Actin, cytoplasmic 1 OS=Homo sapiens GN=ACTB PE=1 SV=1	1275.59	2	2549.16	-0.0041	15857	LCYVALDFEQEMATAASSSSLEK
P60709	ACTB_HUMAN	Actin, cytoplasmic 1 OS=Homo sapiens GN=ACTB PE=1 SV=1	850.728	3	2549.16	-0.0039	15857	LCYVALDFEQEMATAASSSSLEK
P60709	ACTB_HUMAN	Actin, cytoplasmic 1 OS=Homo sapiens GN=ACTB PE=1 SV=1	850.728	3	2549.16	-0.0039	15857	LCYVALDFEQEMATAASSSSLEK
P60709	ACTB_HUMAN	Actin, cytoplasmic 1 OS=Homo sapiens GN=ACTB PE=1 SV=1	850.728	3	2549.16	-0.0039	15857	LCYVALDFEQEMATAASSSSLEK
P60709	ACTB_HUMAN	Actin, cytoplasmic 1 OS=Homo sapiens GN=ACTB PE=1 SV=1	1275.59	2	2549.16	-0.0038	15857	LCYVALDFEQEMATAASSSSLEK
P60709	ACTB_HUMAN	Actin, cytoplasmic 1 OS=Homo sapiens GN=ACTB PE=1 SV=1	1275.59	2	2549.16	-0.0038	15857	LCYVALDFEQEMATAASSSSLEK
P60709	ACTB_HUMAN	Actin, cytoplasmic 1 OS=Homo sapiens GN=ACTB PE=1 SV=1	1275.59	2	2549.16	-0.0038	15857	LCYVALDFEQEMATAASSSSLEK
P60709	ACTB_HUMAN	Actin, cytoplasmic 1 OS=Homo sapiens GN=ACTB PE=1 SV=1	1275.59	2	2549.16	-0.0038	15857	LCYVALDFEQEMATAASSSSLEK
P60709	ACTB_HUMAN	Actin, cytoplasmic 1 OS=Homo sapiens GN=ACTB PE=1 SV=1	1275.59	2	2549.16	-0.0038	15857	LCYVALDFEQEMATAASSSSLEK
P60709	ACTB_HUMAN	Actin, cytoplasmic 1 OS=Homo sapiens GN=ACTB PE=1 SV=1	1275.59	2	2549.16	-0.0038	15857	LCYVALDFEQEMATAASSSSLEK
P60709	ACTB_HUMAN	Actin, cytoplasmic 1 OS=Homo sapiens GN=ACTB PE=1 SV=1	1275.59	2	2549.16	-0.0038	15857	LCYVALDFEQEMATAASSSSLEK
P60709	ACTB_HUMAN	Actin, cytoplasmic 1 OS=Homo sapiens GN=ACTB PE=1 SV=1	1275.59	2	2549.16	-0.0038	15857	LCYVALDFEQEMATAASSSSLEK
P60709	ACTB_HUMAN	Actin, cytoplasmic 1 OS=Homo sapiens GN=ACTB PE=1 SV=1	1275.59	2	2549.16	-0.0038	15857	LCYVALDFEQEMATAASSSSLEK
P60709	ACTB_HUMAN	Actin, cytoplasmic 1 OS=Homo sapiens GN=ACTB PE=1 SV=1	850.728	3	2549.16	-0.0037	15857	LCYVALDFEQEMATAASSSSLEK
P60709	ACTB_HUMAN	Actin, cytoplasmic 1 OS=Homo sapiens GN=ACTB PE=1 SV=1	850.728	3	2549.16	-0.0037	15857	LCYVALDFEQEMATAASSSSLEK
P60709	ACTB_HUMAN	Actin, cytoplasmic 1 OS=Homo sapiens GN=ACTB PE=1 SV=1	850.728	3	2549.16	-0.0037	15857	LCYVALDFEQEMATAASSSSLEK
P60709	ACTB_HUMAN	Actin, cytoplasmic 1 OS=Homo sapiens GN=ACTB PE=1 SV=1	850.728	3	2549.16	-0.0037	15857	LCYVALDFEQEMATAASSSSLEK
P60709	ACTB_HUMAN	Actin, cytoplasmic 1 OS=Homo sapiens GN=ACTB PE=1 SV=1	1275.59	2	2549.16	-0.0036	15857	LCYVALDFEQEMATAASSSSLEK
P60709	ACTB_HUMAN	Actin, cytoplasmic 1 OS=Homo sapiens GN=ACTB PE=1 SV=1	1275.59	2	2549.16	-0.0036	15857	LCYVALDFEQEMATAASSSSLEK
P60709	ACTB_HUMAN	Actin, cytoplasmic 1 OS=Homo sapiens GN=ACTB PE=1 SV=1	1275.59	2	2549.16	-0.0036	15857	LCYVALDFEQEMATAASSSSLEK
P60709	ACTB_HUMAN	Actin, cytoplasmic 1 OS=Homo sapiens GN=ACTB PE=1 SV=1	1275.59	2	2549.16	-0.0036	15857	LCYVALDFEQEMATAASSSSLEK
P60709	ACTB_HUMAN	Actin, cytoplasmic 1 OS=Homo sapiens GN=ACTB PE=1 SV=1	1275.59	2	2549.16	-0.0036	15857	LCYVALDFEQEMATAASSSSLEK
P60709	ACTB_HUMAN	Actin, cytoplasmic 1 OS=Homo sapiens GN=ACTB PE=1 SV=1	1275.59	2	2549.16	-0.0036	15857	LCYVALDFEQEMATAASSSSLEK
P60709	ACTB_HUMAN	Actin, cytoplasmic 1 OS=Homo sapiens GN=ACTB PE=1 SV=1	1275.59	2	2549.16	-0.0036	15857	LCYVALDFEQEMATAASSSSLEK
P60709	ACTB_HUMAN	Actin, cytoplasmic 1 OS=Homo sapiens GN=ACTB PE=1 SV=1	1275.59	2	2549.16	-0.0036	15857	LCYVALDFEQEMATAASSSSLEK
P60709	ACTB_HUMAN	Actin, cytoplasmic 1 OS=Homo sapiens GN=ACTB PE=1 SV=1	850.728	3	2549.16	-0.0035	15857	LCYVALDFEQEMATAASSSSLEK
P60709	ACTB_HUMAN	Actin, cytoplasmic 1 OS=Homo sapiens GN=ACTB PE=1 SV=1	850.728	3	2549.16	-0.0035	15857	LCYVALDFEQEMATAASSSSLEK
P60709	ACTB_HUMAN	Actin, cytoplasmic 1 OS=Homo sapiens GN=ACTB PE=1 SV=1	850.728	3	2549.16	-0.0035	15857	LCYVALDFEQEMATAASSSSLEK
P60709	ACTB_HUMAN	Actin, cytoplasmic 1 OS=Homo sapiens GN=ACTB PE=1 SV=1	850.728	3	2549.16	-0.0035	15857	LCYVALDFEQEMATAASSSSLEK
P60709	ACTB_HUMAN	Actin, cytoplasmic 1 OS=Homo sapiens GN=ACTB PE=1 SV=1	850.728	3	2549.16	-0.0035	15857	LCYVALDFEQEMATAASSSSLEK
P60709	ACTB_HUMAN	Actin, cytoplasmic 1 OS=Homo sapiens GN=ACTB PE=1 SV=1	850.728	3	2549.16	-0.0034	15857	LCYVALDFEQEMATAASSSSLEK
P60709	ACTB_HUMAN	Actin, cytoplasmic 1 OS=Homo sapiens GN=ACTB PE=1 SV=1	1275.59	2	2549.16	-0.0033	15857	LCYVALDFEQEMATAASSSSLEK
P60709	ACTB_HUMAN	Actin, cytoplasmic 1 OS=Homo sapiens GN=ACTB PE=1 SV=1	1275.59	2	2549.16	-0.0033	15857	LCYVALDFEQEMATAASSSSLEK
P60709	ACTB_HUMAN	Actin, cytoplasmic 1 OS=Homo sapiens GN=ACTB PE=1 SV=1	1275.59	2	2549.16	-0.0033	15857	LCYVALDFEQEMATAASSSSLEK
P60709	ACTB_HUMAN	Actin, cytoplasmic 1 OS=Homo sapiens GN=ACTB PE=1 SV=1	1275.59	2	2549.16	-0.0033	15857	LCYVALDFEQEMATAASSSSLEK
P60709	ACTB_HUMAN	Actin, cytoplasmic 1 OS=Homo sapiens GN=ACTB PE=1 SV=1	1275.59	2	2549.16	-0.0033	15857	LCYVALDFEQEMATAASSSSLEK
P60709	ACTB_HUMAN	Actin, cytoplasmic 1 OS=Homo sapiens GN=ACTB PE=1 SV=1	1275.59	2	2549.16	-0.0033	15857	LCYVALDFEQEMATAASSSSLEK
P60709	ACTB_HUMAN	Actin, cytoplasmic 1 OS=Homo sapiens GN=ACTB PE=1 SV=1	850.728	3	2549.16	-0.0032	15857	LCYVALDFEQEMATAASSSSLEK
P60709	ACTB_HUMAN	Actin, cytoplasmic 1 OS=Homo sapiens GN=ACTB PE=1 SV=1	1275.59	2	2549.16	-0.0031	15857	LCYVALDFEQEMATAASSSSLEK
P60709	ACTB_HUMAN	Actin, cytoplasmic 1 OS=Homo sapiens GN=ACTB PE=1 SV=1	1275.59	2	2549.16	-0.0031	15857	LCYVALDFEQEMATAASSSSLEK
P60709	ACTB_HUMAN	Actin, cytoplasmic 1 OS=Homo sapiens GN=ACTB PE=1 SV=1	1275.59	2	2549.16	-0.0031	15857	LCYVALDFEQEMATAASSSSLEK
P60709	ACTB_HUMAN	Actin, cytoplasmic 1 OS=Homo sapiens GN=ACTB PE=1 SV=1	1275.59	2	2549.16	-0.0031	15857	LCYVALDFEQEMATAASSSSLEK
P60709	ACTB_HUMAN	Actin, cytoplasmic 1 OS=Homo sapiens GN=ACTB PE=1 SV=1	1275.59	2	2549.16	-0.0031	15857	LCYVALDFEQEMATAASSSSLEK
P60709	ACTB_HUMAN	Actin, cytoplasmic 1 OS=Homo sapiens GN=ACTB PE=1 SV=1	1275.59	2	2549.16	-0.0031	15857	LCYVALDFEQEMATAASSSSLEK
P60709	ACTB_HUMAN	Actin, cytoplasmic 1 OS=Homo sapiens GN=ACTB PE=1 SV=1	1275.59	2	2549.16	-0.0031	15857	LCYVALDFEQEMATAASSSSLEK
P60709	ACTB_HUMAN	Actin, cytoplasmic 1 OS=Homo sapiens GN=ACTB PE=1 SV=1	1275.59	2	2549.16	-0.0031	15857	LCYVALDFEQEMATAASSSSLEK
P60709	ACTB_HUMAN	Actin, cytoplasmic 1 OS=Homo sapiens GN=ACTB PE=1 SV=1	1275.59	2	2549.16	-0.0031	15857	LCYVALDFEQEMATAASSSSLEK
P60709	ACTB_HUMAN	Actin, cytoplasmic 1 OS=Homo sapiens GN=ACTB PE=1 SV=1	1275.59	2	2549.16	-0.0031	15857	LCYVALDFEQEMATAASSSSLEK
P60709	ACTB_HUMAN	Actin, cytoplasmic 1 OS=Homo sapiens GN=ACTB PE=1 SV=1	1275.59	2	2549.16	-0.0031	15857	LCYVALDFEQEMATAASSSSLEK
P60709	ACTB_HUMAN	Actin, cytoplasmic 1 OS=Homo sapiens GN=ACTB PE=1 SV=1	1275.59	2	2549.16	-0.0031	15857	LCYVALDFEQEMATAASSSSLEK
P60709	ACTB_HUMAN	Actin, cytoplasmic 1 OS=Homo sapiens GN=ACTB PE=1 SV=1	850.728	3	2549.16	-0.003	15857	LCYVALDFEQEMATAASSSSLEK
P60709	ACTB_HUMAN	Actin, cytoplasmic 1 OS=Homo sapiens GN=ACTB PE=1 SV=1	850.728	3	2549.16	-0.003	15857	LCYVALDFEQEMATAASSSSLEK
P60709	ACTB_HUMAN	Actin, cytoplasmic 1 OS=Homo sapiens GN=ACTB PE=1 SV=1	850.728	3	2549.16	-0.003	15857	LCYVALDFEQEMATAASSSSLEK
P60709	ACTB_HUMAN	Actin, cytoplasmic 1 OS=Homo sapiens GN=ACTB PE=1 SV=1	1275.59	2	2549.16	-0.0029	15857	LCYVALDFEQEMATAASSSSLEK
P60709	ACTB_HUMAN	Actin, cytoplasmic 1 OS=Homo sapiens GN=ACTB PE=1 SV=1	1275.59	2	2549.16	-0.0029	15857	LCYVALDFEQEMATAASSSSLEK
P60709	ACTB_HUMAN	Actin, cytoplasmic 1 OS=Homo sapiens GN=ACTB PE=1 SV=1	1275.59	2	2549.16	-0.0029	15857	LCYVALDFEQEMATAASSSSLEK
P60709	ACTB_HUMAN	Actin, cytoplasmic 1 OS=Homo sapiens GN=ACTB PE=1 SV=1	1275.59	2	2549.16	-0.0029	15857	LCYVALDFEQEMATAASSSSLEK
P60709	ACTB_HUMAN	Actin, cytoplasmic 1 OS=Homo sapiens GN=ACTB PE=1 SV=1	1275.59	2	2549.16	-0.0029	15857	LCYVALDFEQEMATAASSSSLEK
P60709	ACTB_HUMAN	Actin, cytoplasmic 1 OS=Homo sapiens GN=ACTB PE=1 SV=1	1275.59	2	2549.16	-0.0029	15857	LCYVALDFEQEMATAASSSSLEK
P60709	ACTB_HUMAN	Actin, cytoplasmic 1 OS=Homo sapiens GN=ACTB PE=1 SV=1	1275.59	2	2549.16	-0.0029	15857	LCYVALDFEQEMATAASSSSLEK
P60709	ACTB_HUMAN	Actin, cytoplasmic 1 OS=Homo sapiens GN=ACTB PE=1 SV=1	1275.59	2	2549.16	-0.0029	15857	LCYVALDFEQEMATAASSSSLEK
P60709	ACTB_HUMAN	Actin, cytoplasmic 1 OS=Homo sapiens GN=ACTB PE=1 SV=1	1275.59	2	2549.16	-0.0029	15857	LCYVALDFEQEMATAASSSSLEK
P60709	ACTB_HUMAN	Actin, cytoplasmic 1 OS=Homo sapiens GN=ACTB PE=1 SV=1	1275.59	2	2549.16	-0.0029	15857	LCYVALDFEQEMATAASSSSLEK
P60709	ACTB_HUMAN	Actin, cytoplasmic 1 OS=Homo sapiens GN=ACTB PE=1 SV=1	1275.59	2	2549.16	-0.0026	15857	LCYVALDFEQEMATAASSSSLEK
P60709	ACTB_HUMAN	Actin, cytoplasmic 1 OS=Homo sapiens GN=ACTB PE=1 SV=1	1275.59	2	2549.16	-0.0026	15857	LCYVALDFEQEMATAASSSSLEK
P60709	ACTB_HUMAN	Actin, cytoplasmic 1 OS=Homo sapiens GN=ACTB PE=1 SV=1	1275.59	2	2549.16	-0.0026	15857	LCYVALDFEQEMATAASSSSLEK
P60709	ACTB_HUMAN	Actin, cytoplasmic 1 OS=Homo sapiens GN=ACTB PE=1 SV=1	1275.59	2	2549.16	-0.0026	15857	LCYVALDFEQEMATAASSSSLEK
P60709	ACTB_HUMAN	Actin, cytoplasmic 1 OS=Homo sapiens GN=ACTB PE=1 SV=1	1275.59	2	2549.16	-0.0026	15857	LCYVALDFEQEMATAASSSSLEK
P60709	ACTB_HUMAN	Actin, cytoplasmic 1 OS=Homo sapiens GN=ACTB PE=1 SV=1	1275.59	2	2549.16	-0.0026	15857	LCYVALDFEQEMATAASSSSLEK
P60709	ACTB_HUMAN	Actin, cytoplasmic 1 OS=Homo sapiens GN=ACTB PE=1 SV=1	1275.59	2	2549.16	-0.0026	15857	LCYVALDFEQEMATAASSSSLEK
P60709	ACTB_HUMAN	Actin, cytoplasmic 1 OS=Homo sapiens GN=ACTB PE=1 SV=1	1275.59	2	2549.16	-0.0026	15857	LCYVALDFEQEMATAASSSSLEK
P60709	ACTB_HUMAN	Actin, cytoplasmic 1 OS=Homo sapiens GN=ACTB PE=1 SV=1	1275.59	2	2549.16	-0.0026	15857	LCYVALDFEQEMATAASSSSLEK
P60709	ACTB_HUMAN	Actin, cytoplasmic 1 OS=Homo sapiens GN=ACTB PE=1 SV=1	1275.59	2	2549.16	-0.0026	15857	LCYVALDFEQEMATAASSSSLEK
P60709	ACTB_HUMAN	Actin, cytoplasmic 1 OS=Homo sapiens GN=ACTB PE=1 SV=1	1275.59	2	2549.16	-0.0026	15857	LCYVALDFEQEMATAASSSSLEK
P60709	ACTB_HUMAN	Actin, cytoplasmic 1 OS=Homo sapiens GN=ACTB PE=1 SV=1	1275.59	2	2549.16	-0.0026	15857	LCYVALDFEQEMATAASSSSLEK
P60709	ACTB_HUMAN	Actin, cytoplasmic 1 OS=Homo sapiens GN=ACTB PE=1 SV=1	850.729	3	2549.16	-0.0026	15857	LCYVALDFEQEMATAASSSSLEK
P60709	ACTB_HUMAN	Actin, cytoplasmic 1 OS=Homo sapiens GN=ACTB PE=1 SV=1	850.729	3	2549.16	-0.0024	15857	LCYVALDFEQEMATAASSSSLEK
P60709	ACTB_HUMAN	Actin, cytoplasmic 1 OS=Homo sapiens GN=ACTB PE=1 SV=1	1275.59	2	2549.16	-0.0024	15857	LCYVALDFEQEMATAASSSSLEK
P60709	ACTB_HUMAN	Actin, cytoplasmic 1 OS=Homo sapiens GN=ACTB PE=1 SV=1	1275.59	2	2549.16	-0.0024	15857	LCYVALDFEQEMATAASSSSLEK
P60709	ACTB_HUMAN	Actin, cytoplasmic 1 OS=Homo sapiens GN=ACTB PE=1 SV=1	1275.59	2	2549.16	-0.0024	15857	LCYVALDFEQEMATAASSSSLEK
P60709	ACTB_HUMAN	Actin, cytoplasmic 1 OS=Homo sapiens GN=ACTB PE=1 SV=1	1275.59	2	2549.16	-0.0024	15857	LCYVALDFEQEMATAASSSSLEK
P60709	ACTB_HUMAN	Actin, cytoplasmic 1 OS=Homo sapiens GN=ACTB PE=1 SV=1	1275.59	2	2549.16	-0.0024	15857	LCYVALDFEQEMATAASSSSLEK
P60709	ACTB_HUMAN	Actin, cytoplasmic 1 OS=Homo sapiens GN=ACTB PE=1 SV=1	1275.59	2	2549.16	-0.0024	15857	LCYVALDFEQEMATAASSSSLEK
P60709	ACTB_HUMAN	Actin, cytoplasmic 1 OS=Homo sapiens GN=ACTB PE=1 SV=1	1275.59	2	2549.16	-0.0024	15857	LCYVALDFEQEMATAASSSSLEK
P60709	ACTB_HUMAN	Actin, cytoplasmic 1 OS=Homo sapiens GN=ACTB PE=1 SV=1	1275.59	2	2549.16	-0.0024	15857	LCYVALDFEQEMATAASSSSLEK
P60709	ACTB_HUMAN	Actin, cytoplasmic 1 OS=Homo sapiens GN=ACTB PE=1 SV=1	1275.59	2	2549.16	-0.0024	15857	LCYVALDFEQEMATAASSSSLEK
P60709	ACTB_HUMAN	Actin, cytoplasmic 1 OS=Homo sapiens GN=ACTB PE=1 SV=1	1275.59	2	2549.16	-0.0024	15857	LCYVALDFEQEMATAASSSSLEK
P60709	ACTB_HUMAN	Actin, cytoplasmic 1 OS=Homo sapiens GN=ACTB PE=1 SV=1	1275.59	2	2549.16	-0.0024	15857	LCYVALDFEQEMATAASSSSLEK
P60709	ACTB_HUMAN	Actin, cytoplasmic 1 OS=Homo sapiens GN=ACTB PE=1 SV=1	1275.59	2	2549.16	-0.0024	15857	LCYVALDFEQEMATAASSSSLEK
P60709	ACTB_HUMAN	Actin, cytoplasmic 1 OS=Homo sapiens GN=ACTB PE=1 SV=1	1275.59	2	2549.16	-0.0024	15857	LCYVALDFEQEMATAASSSSLEK
P60709	ACTB_HUMAN	Actin, cytoplasmic 1 OS=Homo sapiens GN=ACTB PE=1 SV=1	1275.59	2	2549.16	-0.0024	15857	LCYVALDFEQEMATAASSSSLEK
P60709	ACTB_HUMAN	Actin, cytoplasmic 1 OS=Homo sapiens GN=ACTB PE=1 SV=1	1275.59	2	2549.16	-0.0024	15857	LCYVALDFEQEMATAASSSSLEK
P60709	ACTB_HUMAN	Actin, cytoplasmic 1 OS=Homo sapiens GN=ACTB PE=1 SV=1	1275.59	2	2549.16	-0.0024	15857	LCYVALDFEQEMATAASSSSLEK
P60709	ACTB_HUMAN	Actin, cytoplasmic 1 OS=Homo sapiens GN=ACTB PE=1 SV=1	1275.59	2	2549.16	-0.0024	15857	LCYVALDFEQEMATAASSSSLEK
P60709	ACTB_HUMAN	Actin, cytoplasmic 1 OS=Homo sapiens GN=ACTB PE=1 SV=1	1275.59	2	2549.16	-0.0024	15857	LCYVALDFEQEMATAASSSSLEK
P60709	ACTB_HUMAN	Actin, cytoplasmic 1 OS=Homo sapiens GN=ACTB PE=1 SV=1	1275.59	2	2549.16	-0.0024	15857	LCYVALDFEQEMATAASSSSLEK
P60709	ACTB_HUMAN	Actin, cytoplasmic 1 OS=Homo sapiens GN=ACTB PE=1 SV=1	1275.59	2	2549.16	-0.0021	15857	LCYVALDFEQEMATAASSSSLEK
P60709	ACTB_HUMAN	Actin, cytoplasmic 1 OS=Homo sapiens GN=ACTB PE=1 SV=1	1275.59	2	2549.16	-0.0021	15857	LCYVALDFEQEMATAASSSSLEK
P60709	ACTB_HUMAN	Actin, cytoplasmic 1 OS=Homo sapiens GN=ACTB PE=1 SV=1	1275.59	2	2549.16	-0.0021	15857	LCYVALDFEQEMATAASSSSLEK
P60709	ACTB_HUMAN	Actin, cytoplasmic 1 OS=Homo sapiens GN=ACTB PE=1 SV=1	1275.59	2	2549.16	-0.0021	15857	LCYVALDFEQEMATAASSSSLEK
P60709	ACTB_HUMAN	Actin, cytoplasmic 1 OS=Homo sapiens GN=ACTB PE=1 SV=1	1275.59	2	2549.16	-0.0021	15857	LCYVALDFEQEMATAASSSSLEK
P60709	ACTB_HUMAN	Actin, cytoplasmic 1 OS=Homo sapiens GN=ACTB PE=1 SV=1	1275.59	2	2549.16	-0.0021	15857	LCYVALDFEQEMATAASSSSLEK
P60709	ACTB_HUMAN	Actin, cytoplasmic 1 OS=Homo sapiens GN=ACTB PE=1 SV=1	1275.59	2	2549.16	-0.0021	15857	LCYVALDFEQEMATAASSSSLEK
P60709	ACTB_HUMAN	Actin, cytoplasmic 1 OS=Homo sapiens GN=ACTB PE=1 SV=1	1275.59	2	2549.16	-0.0021	15857	LCYVALDFEQEMATAASSSSLEK
P60709	ACTB_HUMAN	Actin, cytoplasmic 1 OS=Homo sapiens GN=ACTB PE=1 SV=1	1275.59	2	2549.16	-0.0021	15857	LCYVALDFEQEMATAASSSSLEK
P60709	ACTB_HUMAN	Actin, cytoplasmic 1 OS=Homo sapiens GN=ACTB PE=1 SV=1	1275.59	2	2549.16	-0.0021	15857	LCYVALDFEQEMATAASSSSLEK
P60709	ACTB_HUMAN	Actin, cytoplasmic 1 OS=Homo sapiens GN=ACTB PE=1 SV=1	1275.59	2	2549.16	-0.0021	15857	LCYVALDFEQEMATAASSSSLEK
P60709	ACTB_HUMAN	Actin, cytoplasmic 1 OS=Homo sapiens GN=ACTB PE=1 SV=1	850.729	3	2549.16	-0.0021	15857	LCYVALDFEQEMATAASSSSLEK
P60709	ACTB_HUMAN	Actin, cytoplasmic 1 OS=Homo sapiens GN=ACTB PE=1 SV=1	850.729	3	2549.16	-0.0019	15857	LCYVALDFEQEMATAASSSSLEK
P60709	ACTB_HUMAN	Actin, cytoplasmic 1 OS=Homo sapiens GN=ACTB PE=1 SV=1	850.729	3	2549.16	-0.0019	15857	LCYVALDFEQEMATAASSSSLEK
P60709	ACTB_HUMAN	Actin, cytoplasmic 1 OS=Homo sapiens GN=ACTB PE=1 SV=1	1275.59	2	2549.16	-0.0019	15857	LCYVALDFEQEMATAASSSSLEK
P60709	ACTB_HUMAN	Actin, cytoplasmic 1 OS=Homo sapiens GN=ACTB PE=1 SV=1	1275.59	2	2549.16	-0.0019	15857	LCYVALDFEQEMATAASSSSLEK
P60709	ACTB_HUMAN	Actin, cytoplasmic 1 OS=Homo sapiens GN=ACTB PE=1 SV=1	1275.59	2	2549.16	-0.0019	15857	LCYVALDFEQEMATAASSSSLEK
P60709	ACTB_HUMAN	Actin, cytoplasmic 1 OS=Homo sapiens GN=ACTB PE=1 SV=1	1275.59	2	2549.16	-0.0019	15857	LCYVALDFEQEMATAASSSSLEK
P60709	ACTB_HUMAN	Actin, cytoplasmic 1 OS=Homo sapiens GN=ACTB PE=1 SV=1	1275.59	2	2549.16	-0.0019	15857	LCYVALDFEQEMATAASSSSLEK
P60709	ACTB_HUMAN	Actin, cytoplasmic 1 OS=Homo sapiens GN=ACTB PE=1 SV=1	1275.59	2	2549.16	-0.0019	15857	LCYVALDFEQEMATAASSSSLEK
P60709	ACTB_HUMAN	Actin, cytoplasmic 1 OS=Homo sapiens GN=ACTB PE=1 SV=1	1275.59	2	2549.16	-0.0019	15857	LCYVALDFEQEMATAASSSSLEK
P60709	ACTB_HUMAN	Actin, cytoplasmic 1 OS=Homo sapiens GN=ACTB PE=1 SV=1	1275.59	2	2549.16	-0.0019	15857	LCYVALDFEQEMATAASSSSLEK
P60709	ACTB_HUMAN	Actin, cytoplasmic 1 OS=Homo sapiens GN=ACTB PE=1 SV=1	1275.59	2	2549.16	-0.0019	15857	LCYVALDFEQEMATAASSSSLEK
P60709	ACTB_HUMAN	Actin, cytoplasmic 1 OS=Homo sapiens GN=ACTB PE=1 SV=1	1275.59	2	2549.16	-0.0019	15857	LCYVALDFEQEMATAASSSSLEK
P60709	ACTB_HUMAN	Actin, cytoplasmic 1 OS=Homo sapiens GN=ACTB PE=1 SV=1	1275.59	2	2549.16	-0.0016	15857	LCYVALDFEQEMATAASSSSLEK
P60709	ACTB_HUMAN	Actin, cytoplasmic 1 OS=Homo sapiens GN=ACTB PE=1 SV=1	1275.59	2	2549.16	-0.0016	15857	LCYVALDFEQEMATAASSSSLEK
P60709	ACTB_HUMAN	Actin, cytoplasmic 1 OS=Homo sapiens GN=ACTB PE=1 SV=1	1275.59	2	2549.16	-0.0016	15857	LCYVALDFEQEMATAASSSSLEK
P60709	ACTB_HUMAN	Actin, cytoplasmic 1 OS=Homo sapiens GN=ACTB PE=1 SV=1	1275.59	2	2549.16	-0.0016	15857	LCYVALDFEQEMATAASSSSLEK
P60709	ACTB_HUMAN	Actin, cytoplasmic 1 OS=Homo sapiens GN=ACTB PE=1 SV=1	1275.59	2	2549.16	-0.0016	15857	LCYVALDFEQEMATAASSSSLEK
P60709	ACTB_HUMAN	Actin, cytoplasmic 1 OS=Homo sapiens GN=ACTB PE=1 SV=1	1275.59	2	2549.16	-0.0016	15857	LCYVALDFEQEMATAASSSSLEK
P60709	ACTB_HUMAN	Actin, cytoplasmic 1 OS=Homo sapiens GN=ACTB PE=1 SV=1	1275.59	2	2549.17	-0.0014	15857	LCYVALDFEQEMATAASSSSLEK
P60709	ACTB_HUMAN	Actin, cytoplasmic 1 OS=Homo sapiens GN=ACTB PE=1 SV=1	1275.59	2	2549.17	-0.0014	15857	LCYVALDFEQEMATAASSSSLEK
P60709	ACTB_HUMAN	Actin, cytoplasmic 1 OS=Homo sapiens GN=ACTB PE=1 SV=1	1275.59	2	2549.17	-0.0014	15857	LCYVALDFEQEMATAASSSSLEK
P60709	ACTB_HUMAN	Actin, cytoplasmic 1 OS=Homo sapiens GN=ACTB PE=1 SV=1	1275.59	2	2549.17	-0.0014	15857	LCYVALDFEQEMATAASSSSLEK
P60709	ACTB_HUMAN	Actin, cytoplasmic 1 OS=Homo sapiens GN=ACTB PE=1 SV=1	1275.59	2	2549.17	-0.0014	15857	LCYVALDFEQEMATAASSSSLEK
P60709	ACTB_HUMAN	Actin, cytoplasmic 1 OS=Homo sapiens GN=ACTB PE=1 SV=1	1275.59	2	2549.17	-0.0014	15857	LCYVALDFEQEMATAASSSSLEK
P60709	ACTB_HUMAN	Actin, cytoplasmic 1 OS=Homo sapiens GN=ACTB PE=1 SV=1	1275.59	2	2549.17	-0.0014	15857	LCYVALDFEQEMATAASSSSLEK
P60709	ACTB_HUMAN	Actin, cytoplasmic 1 OS=Homo sapiens GN=ACTB PE=1 SV=1	1275.59	2	2549.17	-0.0011	15857	LCYVALDFEQEMATAASSSSLEK
P60709	ACTB_HUMAN	Actin, cytoplasmic 1 OS=Homo sapiens GN=ACTB PE=1 SV=1	1275.59	2	2549.17	-0.0011	15857	LCYVALDFEQEMATAASSSSLEK
P60709	ACTB_HUMAN	Actin, cytoplasmic 1 OS=Homo sapiens GN=ACTB PE=1 SV=1	1275.59	2	2549.17	-0.0011	15857	LCYVALDFEQEMATAASSSSLEK
P60709	ACTB_HUMAN	Actin, cytoplasmic 1 OS=Homo sapiens GN=ACTB PE=1 SV=1	1275.59	2	2549.17	-0.0011	15857	LCYVALDFEQEMATAASSSSLEK
P60709	ACTB_HUMAN	Actin, cytoplasmic 1 OS=Homo sapiens GN=ACTB PE=1 SV=1	1275.59	2	2549.17	-0.0011	15857	LCYVALDFEQEMATAASSSSLEK
P60709	ACTB_HUMAN	Actin, cytoplasmic 1 OS=Homo sapiens GN=ACTB PE=1 SV=1	1275.59	2	2549.17	-0.0011	15857	LCYVALDFEQEMATAASSSSLEK
P60709	ACTB_HUMAN	Actin, cytoplasmic 1 OS=Homo sapiens GN=ACTB PE=1 SV=1	1275.59	2	2549.17	-0.0011	15857	LCYVALDFEQEMATAASSSSLEK
P60709	ACTB_HUMAN	Actin, cytoplasmic 1 OS=Homo sapiens GN=ACTB PE=1 SV=1	1275.59	2	2549.17	-0.0011	15857	LCYVALDFEQEMATAASSSSLEK
P60709	ACTB_HUMAN	Actin, cytoplasmic 1 OS=Homo sapiens GN=ACTB PE=1 SV=1	850.729	3	2549.17	-0.001	15857	LCYVALDFEQEMATAASSSSLEK
P60709	ACTB_HUMAN	Actin, cytoplasmic 1 OS=Homo sapiens GN=ACTB PE=1 SV=1	850.729	3	2549.17	-0.001	15857	LCYVALDFEQEMATAASSSSLEK
P60709	ACTB_HUMAN	Actin, cytoplasmic 1 OS=Homo sapiens GN=ACTB PE=1 SV=1	1275.59	2	2549.17	-0.0009	15857	LCYVALDFEQEMATAASSSSLEK
P60709	ACTB_HUMAN	Actin, cytoplasmic 1 OS=Homo sapiens GN=ACTB PE=1 SV=1	1275.59	2	2549.17	-0.0009	15857	LCYVALDFEQEMATAASSSSLEK
P60709	ACTB_HUMAN	Actin, cytoplasmic 1 OS=Homo sapiens GN=ACTB PE=1 SV=1	1275.59	2	2549.17	-0.0009	15857	LCYVALDFEQEMATAASSSSLEK
P60709	ACTB_HUMAN	Actin, cytoplasmic 1 OS=Homo sapiens GN=ACTB PE=1 SV=1	1275.59	2	2549.17	-0.0009	15857	LCYVALDFEQEMATAASSSSLEK
P60709	ACTB_HUMAN	Actin, cytoplasmic 1 OS=Homo sapiens GN=ACTB PE=1 SV=1	1275.59	2	2549.17	-0.0009	15857	LCYVALDFEQEMATAASSSSLEK
P60709	ACTB_HUMAN	Actin, cytoplasmic 1 OS=Homo sapiens GN=ACTB PE=1 SV=1	1275.59	2	2549.17	-0.0009	15857	LCYVALDFEQEMATAASSSSLEK
P60709	ACTB_HUMAN	Actin, cytoplasmic 1 OS=Homo sapiens GN=ACTB PE=1 SV=1	1275.59	2	2549.17	-0.0009	15857	LCYVALDFEQEMATAASSSSLEK
P60709	ACTB_HUMAN	Actin, cytoplasmic 1 OS=Homo sapiens GN=ACTB PE=1 SV=1	1275.59	2	2549.17	-0.0009	15857	LCYVALDFEQEMATAASSSSLEK
P60709	ACTB_HUMAN	Actin, cytoplasmic 1 OS=Homo sapiens GN=ACTB PE=1 SV=1	1275.59	2	2549.17	-0.0009	15857	LCYVALDFEQEMATAASSSSLEK
P60709	ACTB_HUMAN	Actin, cytoplasmic 1 OS=Homo sapiens GN=ACTB PE=1 SV=1	1275.59	2	2549.17	-0.0009	15857	LCYVALDFEQEMATAASSSSLEK
P60709	ACTB_HUMAN	Actin, cytoplasmic 1 OS=Homo sapiens GN=ACTB PE=1 SV=1	1275.59	2	2549.17	-0.0009	15857	LCYVALDFEQEMATAASSSSLEK
P60709	ACTB_HUMAN	Actin, cytoplasmic 1 OS=Homo sapiens GN=ACTB PE=1 SV=1	1275.59	2	2549.17	-0.0009	15857	LCYVALDFEQEMATAASSSSLEK
P60709	ACTB_HUMAN	Actin, cytoplasmic 1 OS=Homo sapiens GN=ACTB PE=1 SV=1	1275.59	2	2549.17	-0.0009	15857	LCYVALDFEQEMATAASSSSLEK
P60709	ACTB_HUMAN	Actin, cytoplasmic 1 OS=Homo sapiens GN=ACTB PE=1 SV=1	1275.59	2	2549.17	-0.0009	15857	LCYVALDFEQEMATAASSSSLEK
P60709	ACTB_HUMAN	Actin, cytoplasmic 1 OS=Homo sapiens GN=ACTB PE=1 SV=1	1275.59	2	2549.17	-0.0009	15857	LCYVALDFEQEMATAASSSSLEK
P60709	ACTB_HUMAN	Actin, cytoplasmic 1 OS=Homo sapiens GN=ACTB PE=1 SV=1	1275.59	2	2549.17	-0.0009	15857	LCYVALDFEQEMATAASSSSLEK
P60709	ACTB_HUMAN	Actin, cytoplasmic 1 OS=Homo sapiens GN=ACTB PE=1 SV=1	1275.59	2	2549.17	-0.0009	15857	LCYVALDFEQEMATAASSSSLEK
P60709	ACTB_HUMAN	Actin, cytoplasmic 1 OS=Homo sapiens GN=ACTB PE=1 SV=1	1275.59	2	2549.17	-0.0009	15857	LCYVALDFEQEMATAASSSSLEK
P60709	ACTB_HUMAN	Actin, cytoplasmic 1 OS=Homo sapiens GN=ACTB PE=1 SV=1	1275.59	2	2549.17	-0.0007	15857	LCYVALDFEQEMATAASSSSLEK
P60709	ACTB_HUMAN	Actin, cytoplasmic 1 OS=Homo sapiens GN=ACTB PE=1 SV=1	1275.59	2	2549.17	-0.0007	15857	LCYVALDFEQEMATAASSSSLEK
P60709	ACTB_HUMAN	Actin, cytoplasmic 1 OS=Homo sapiens GN=ACTB PE=1 SV=1	1275.59	2	2549.17	-0.0007	15857	LCYVALDFEQEMATAASSSSLEK
P60709	ACTB_HUMAN	Actin, cytoplasmic 1 OS=Homo sapiens GN=ACTB PE=1 SV=1	1275.59	2	2549.17	-0.0007	15857	LCYVALDFEQEMATAASSSSLEK
P60709	ACTB_HUMAN	Actin, cytoplasmic 1 OS=Homo sapiens GN=ACTB PE=1 SV=1	1275.59	2	2549.17	-0.0007	15857	LCYVALDFEQEMATAASSSSLEK
P60709	ACTB_HUMAN	Actin, cytoplasmic 1 OS=Homo sapiens GN=ACTB PE=1 SV=1	1275.59	2	2549.17	-0.0007	15857	LCYVALDFEQEMATAASSSSLEK
P60709	ACTB_HUMAN	Actin, cytoplasmic 1 OS=Homo sapiens GN=ACTB PE=1 SV=1	850.729	3	2549.17	-0.0004	15857	LCYVALDFEQEMATAASSSSLEK
P60709	ACTB_HUMAN	Actin, cytoplasmic 1 OS=Homo sapiens GN=ACTB PE=1 SV=1	1275.59	2	2549.17	-0.0004	15857	LCYVALDFEQEMATAASSSSLEK
P60709	ACTB_HUMAN	Actin, cytoplasmic 1 OS=Homo sapiens GN=ACTB PE=1 SV=1	1275.59	2	2549.17	-0.0004	15857	LCYVALDFEQEMATAASSSSLEK
P60709	ACTB_HUMAN	Actin, cytoplasmic 1 OS=Homo sapiens GN=ACTB PE=1 SV=1	1275.59	2	2549.17	-0.0004	15857	LCYVALDFEQEMATAASSSSLEK
P60709	ACTB_HUMAN	Actin, cytoplasmic 1 OS=Homo sapiens GN=ACTB PE=1 SV=1	1275.59	2	2549.17	-0.0004	15857	LCYVALDFEQEMATAASSSSLEK
P60709	ACTB_HUMAN	Actin, cytoplasmic 1 OS=Homo sapiens GN=ACTB PE=1 SV=1	1275.59	2	2549.17	-0.0004	15857	LCYVALDFEQEMATAASSSSLEK
P60709	ACTB_HUMAN	Actin, cytoplasmic 1 OS=Homo sapiens GN=ACTB PE=1 SV=1	1275.59	2	2549.17	-0.0004	15857	LCYVALDFEQEMATAASSSSLEK
P60709	ACTB_HUMAN	Actin, cytoplasmic 1 OS=Homo sapiens GN=ACTB PE=1 SV=1	1275.59	2	2549.17	-0.0004	15857	LCYVALDFEQEMATAASSSSLEK
P60709	ACTB_HUMAN	Actin, cytoplasmic 1 OS=Homo sapiens GN=ACTB PE=1 SV=1	1275.59	2	2549.17	-0.0004	15857	LCYVALDFEQEMATAASSSSLEK
P60709	ACTB_HUMAN	Actin, cytoplasmic 1 OS=Homo sapiens GN=ACTB PE=1 SV=1	1275.59	2	2549.17	-0.0004	15857	LCYVALDFEQEMATAASSSSLEK
P60709	ACTB_HUMAN	Actin, cytoplasmic 1 OS=Homo sapiens GN=ACTB PE=1 SV=1	1275.59	2	2549.17	-0.0004	15857	LCYVALDFEQEMATAASSSSLEK
P60709	ACTB_HUMAN	Actin, cytoplasmic 1 OS=Homo sapiens GN=ACTB PE=1 SV=1	1275.59	2	2549.17	-0.0004	15857	LCYVALDFEQEMATAASSSSLEK
P60709	ACTB_HUMAN	Actin, cytoplasmic 1 OS=Homo sapiens GN=ACTB PE=1 SV=1	1275.59	2	2549.17	-0.0004	15857	LCYVALDFEQEMATAASSSSLEK
P60709	ACTB_HUMAN	Actin, cytoplasmic 1 OS=Homo sapiens GN=ACTB PE=1 SV=1	1275.59	2	2549.17	-0.0004	15857	LCYVALDFEQEMATAASSSSLEK
P60709	ACTB_HUMAN	Actin, cytoplasmic 1 OS=Homo sapiens GN=ACTB PE=1 SV=1	850.729	3	2549.17	-0.0002	15857	LCYVALDFEQEMATAASSSSLEK
P60709	ACTB_HUMAN	Actin, cytoplasmic 1 OS=Homo sapiens GN=ACTB PE=1 SV=1	1275.59	2	2549.17	-0.0002	15857	LCYVALDFEQEMATAASSSSLEK
P60709	ACTB_HUMAN	Actin, cytoplasmic 1 OS=Homo sapiens GN=ACTB PE=1 SV=1	1275.59	2	2549.17	-0.0002	15857	LCYVALDFEQEMATAASSSSLEK
P60709	ACTB_HUMAN	Actin, cytoplasmic 1 OS=Homo sapiens GN=ACTB PE=1 SV=1	1275.59	2	2549.17	-0.0002	15857	LCYVALDFEQEMATAASSSSLEK
P60709	ACTB_HUMAN	Actin, cytoplasmic 1 OS=Homo sapiens GN=ACTB PE=1 SV=1	1275.59	2	2549.17	-0.0002	15857	LCYVALDFEQEMATAASSSSLEK
P60709	ACTB_HUMAN	Actin, cytoplasmic 1 OS=Homo sapiens GN=ACTB PE=1 SV=1	1275.59	2	2549.17	-0.0002	15857	LCYVALDFEQEMATAASSSSLEK
P60709	ACTB_HUMAN	Actin, cytoplasmic 1 OS=Homo sapiens GN=ACTB PE=1 SV=1	1275.59	2	2549.17	0.0001	15857	LCYVALDFEQEMATAASSSSLEK
P60709	ACTB_HUMAN	Actin, cytoplasmic 1 OS=Homo sapiens GN=ACTB PE=1 SV=1	1275.59	2	2549.17	0.0001	15857	LCYVALDFEQEMATAASSSSLEK
P60709	ACTB_HUMAN	Actin, cytoplasmic 1 OS=Homo sapiens GN=ACTB PE=1 SV=1	1275.59	2	2549.17	0.0001	15857	LCYVALDFEQEMATAASSSSLEK
P60709	ACTB_HUMAN	Actin, cytoplasmic 1 OS=Homo sapiens GN=ACTB PE=1 SV=1	850.73	3	2549.17	0.0001	15857	LCYVALDFEQEMATAASSSSLEK
P60709	ACTB_HUMAN	Actin, cytoplasmic 1 OS=Homo sapiens GN=ACTB PE=1 SV=1	850.73	3	2549.17	0.0003	15857	LCYVALDFEQEMATAASSSSLEK
P60709	ACTB_HUMAN	Actin, cytoplasmic 1 OS=Homo sapiens GN=ACTB PE=1 SV=1	1275.59	2	2549.17	0.0003	15857	LCYVALDFEQEMATAASSSSLEK
P60709	ACTB_HUMAN	Actin, cytoplasmic 1 OS=Homo sapiens GN=ACTB PE=1 SV=1	1275.59	2	2549.17	0.0003	15857	LCYVALDFEQEMATAASSSSLEK
P60709	ACTB_HUMAN	Actin, cytoplasmic 1 OS=Homo sapiens GN=ACTB PE=1 SV=1	1275.59	2	2549.17	0.0003	15857	LCYVALDFEQEMATAASSSSLEK
P60709	ACTB_HUMAN	Actin, cytoplasmic 1 OS=Homo sapiens GN=ACTB PE=1 SV=1	1275.59	2	2549.17	0.0006	15857	LCYVALDFEQEMATAASSSSLEK
P60709	ACTB_HUMAN	Actin, cytoplasmic 1 OS=Homo sapiens GN=ACTB PE=1 SV=1	1275.59	2	2549.17	0.0006	15857	LCYVALDFEQEMATAASSSSLEK
P60709	ACTB_HUMAN	Actin, cytoplasmic 1 OS=Homo sapiens GN=ACTB PE=1 SV=1	1275.59	2	2549.17	0.0006	15857	LCYVALDFEQEMATAASSSSLEK
P60709	ACTB_HUMAN	Actin, cytoplasmic 1 OS=Homo sapiens GN=ACTB PE=1 SV=1	1275.59	2	2549.17	0.0006	15857	LCYVALDFEQEMATAASSSSLEK
P60709	ACTB_HUMAN	Actin, cytoplasmic 1 OS=Homo sapiens GN=ACTB PE=1 SV=1	1275.59	2	2549.17	0.0006	15857	LCYVALDFEQEMATAASSSSLEK
P60709	ACTB_HUMAN	Actin, cytoplasmic 1 OS=Homo sapiens GN=ACTB PE=1 SV=1	1275.59	2	2549.17	0.0006	15857	LCYVALDFEQEMATAASSSSLEK
P60709	ACTB_HUMAN	Actin, cytoplasmic 1 OS=Homo sapiens GN=ACTB PE=1 SV=1	1275.59	2	2549.17	0.0008	15857	LCYVALDFEQEMATAASSSSLEK
P60709	ACTB_HUMAN	Actin, cytoplasmic 1 OS=Homo sapiens GN=ACTB PE=1 SV=1	1275.59	2	2549.17	0.0008	15857	LCYVALDFEQEMATAASSSSLEK
P60709	ACTB_HUMAN	Actin, cytoplasmic 1 OS=Homo sapiens GN=ACTB PE=1 SV=1	1275.59	2	2549.17	0.0008	15857	LCYVALDFEQEMATAASSSSLEK
P60709	ACTB_HUMAN	Actin, cytoplasmic 1 OS=Homo sapiens GN=ACTB PE=1 SV=1	1275.59	2	2549.17	0.0008	15857	LCYVALDFEQEMATAASSSSLEK
P60709	ACTB_HUMAN	Actin, cytoplasmic 1 OS=Homo sapiens GN=ACTB PE=1 SV=1	1275.59	2	2549.17	0.0008	15857	LCYVALDFEQEMATAASSSSLEK
P60709	ACTB_HUMAN	Actin, cytoplasmic 1 OS=Homo sapiens GN=ACTB PE=1 SV=1	1275.59	2	2549.17	0.0008	15857	LCYVALDFEQEMATAASSSSLEK
P60709	ACTB_HUMAN	Actin, cytoplasmic 1 OS=Homo sapiens GN=ACTB PE=1 SV=1	1275.59	2	2549.17	0.001	15857	LCYVALDFEQEMATAASSSSLEK
P60709	ACTB_HUMAN	Actin, cytoplasmic 1 OS=Homo sapiens GN=ACTB PE=1 SV=1	1275.59	2	2549.17	0.001	15857	LCYVALDFEQEMATAASSSSLEK
P60709	ACTB_HUMAN	Actin, cytoplasmic 1 OS=Homo sapiens GN=ACTB PE=1 SV=1	1275.59	2	2549.17	0.001	15857	LCYVALDFEQEMATAASSSSLEK
P60709	ACTB_HUMAN	Actin, cytoplasmic 1 OS=Homo sapiens GN=ACTB PE=1 SV=1	1275.59	2	2549.17	0.001	15857	LCYVALDFEQEMATAASSSSLEK
P60709	ACTB_HUMAN	Actin, cytoplasmic 1 OS=Homo sapiens GN=ACTB PE=1 SV=1	1275.59	2	2549.17	0.001	15857	LCYVALDFEQEMATAASSSSLEK
P60709	ACTB_HUMAN	Actin, cytoplasmic 1 OS=Homo sapiens GN=ACTB PE=1 SV=1	1275.59	2	2549.17	0.0013	15857	LCYVALDFEQEMATAASSSSLEK
P60709	ACTB_HUMAN	Actin, cytoplasmic 1 OS=Homo sapiens GN=ACTB PE=1 SV=1	1275.59	2	2549.17	0.0013	15857	LCYVALDFEQEMATAASSSSLEK
P60709	ACTB_HUMAN	Actin, cytoplasmic 1 OS=Homo sapiens GN=ACTB PE=1 SV=1	1275.59	2	2549.17	0.0013	15857	LCYVALDFEQEMATAASSSSLEK
P60709	ACTB_HUMAN	Actin, cytoplasmic 1 OS=Homo sapiens GN=ACTB PE=1 SV=1	1275.59	2	2549.17	0.0013	15857	LCYVALDFEQEMATAASSSSLEK
P60709	ACTB_HUMAN	Actin, cytoplasmic 1 OS=Homo sapiens GN=ACTB PE=1 SV=1	1275.59	2	2549.17	0.0013	15857	LCYVALDFEQEMATAASSSSLEK
P60709	ACTB_HUMAN	Actin, cytoplasmic 1 OS=Homo sapiens GN=ACTB PE=1 SV=1	850.73	3	2549.17	0.0014	15857	LCYVALDFEQEMATAASSSSLEK
P60709	ACTB_HUMAN	Actin, cytoplasmic 1 OS=Homo sapiens GN=ACTB PE=1 SV=1	1275.59	2	2549.17	0.0015	15857	LCYVALDFEQEMATAASSSSLEK
P60709	ACTB_HUMAN	Actin, cytoplasmic 1 OS=Homo sapiens GN=ACTB PE=1 SV=1	1275.59	2	2549.17	0.0015	15857	LCYVALDFEQEMATAASSSSLEK
P60709	ACTB_HUMAN	Actin, cytoplasmic 1 OS=Homo sapiens GN=ACTB PE=1 SV=1	1275.59	2	2549.17	0.0015	15857	LCYVALDFEQEMATAASSSSLEK
P60709	ACTB_HUMAN	Actin, cytoplasmic 1 OS=Homo sapiens GN=ACTB PE=1 SV=1	1275.59	2	2549.17	0.0018	15857	LCYVALDFEQEMATAASSSSLEK
P60709	ACTB_HUMAN	Actin, cytoplasmic 1 OS=Homo sapiens GN=ACTB PE=1 SV=1	1275.59	2	2549.17	0.0018	15857	LCYVALDFEQEMATAASSSSLEK
P60709	ACTB_HUMAN	Actin, cytoplasmic 1 OS=Homo sapiens GN=ACTB PE=1 SV=1	1275.59	2	2549.17	0.0018	15857	LCYVALDFEQEMATAASSSSLEK
P60709	ACTB_HUMAN	Actin, cytoplasmic 1 OS=Homo sapiens GN=ACTB PE=1 SV=1	1275.59	2	2549.17	0.0018	15857	LCYVALDFEQEMATAASSSSLEK
P60709	ACTB_HUMAN	Actin, cytoplasmic 1 OS=Homo sapiens GN=ACTB PE=1 SV=1	1275.59	2	2549.17	0.0018	15857	LCYVALDFEQEMATAASSSSLEK
P60709	ACTB_HUMAN	Actin, cytoplasmic 1 OS=Homo sapiens GN=ACTB PE=1 SV=1	1275.59	2	2549.17	0.002	15857	LCYVALDFEQEMATAASSSSLEK
P60709	ACTB_HUMAN	Actin, cytoplasmic 1 OS=Homo sapiens GN=ACTB PE=1 SV=1	1275.59	2	2549.17	0.002	15857	LCYVALDFEQEMATAASSSSLEK
P60709	ACTB_HUMAN	Actin, cytoplasmic 1 OS=Homo sapiens GN=ACTB PE=1 SV=1	1275.59	2	2549.17	0.002	15857	LCYVALDFEQEMATAASSSSLEK
P60709	ACTB_HUMAN	Actin, cytoplasmic 1 OS=Homo sapiens GN=ACTB PE=1 SV=1	1275.59	2	2549.17	0.002	15857	LCYVALDFEQEMATAASSSSLEK
P60709	ACTB_HUMAN	Actin, cytoplasmic 1 OS=Homo sapiens GN=ACTB PE=1 SV=1	1275.59	2	2549.17	0.0023	15857	LCYVALDFEQEMATAASSSSLEK
P60709	ACTB_HUMAN	Actin, cytoplasmic 1 OS=Homo sapiens GN=ACTB PE=1 SV=1	1275.59	2	2549.17	0.0023	15857	LCYVALDFEQEMATAASSSSLEK
P60709	ACTB_HUMAN	Actin, cytoplasmic 1 OS=Homo sapiens GN=ACTB PE=1 SV=1	1275.59	2	2549.17	0.0023	15857	LCYVALDFEQEMATAASSSSLEK
P60709	ACTB_HUMAN	Actin, cytoplasmic 1 OS=Homo sapiens GN=ACTB PE=1 SV=1	1275.59	2	2549.17	0.0023	15857	LCYVALDFEQEMATAASSSSLEK
P60709	ACTB_HUMAN	Actin, cytoplasmic 1 OS=Homo sapiens GN=ACTB PE=1 SV=1	1275.59	2	2549.17	0.0023	15857	LCYVALDFEQEMATAASSSSLEK
P60709	ACTB_HUMAN	Actin, cytoplasmic 1 OS=Homo sapiens GN=ACTB PE=1 SV=1	1275.59	2	2549.17	0.0025	15857	LCYVALDFEQEMATAASSSSLEK
P60709	ACTB_HUMAN	Actin, cytoplasmic 1 OS=Homo sapiens GN=ACTB PE=1 SV=1	1275.59	2	2549.17	0.0025	15857	LCYVALDFEQEMATAASSSSLEK
P60709	ACTB_HUMAN	Actin, cytoplasmic 1 OS=Homo sapiens GN=ACTB PE=1 SV=1	1275.59	2	2549.17	0.0025	15857	LCYVALDFEQEMATAASSSSLEK
P60709	ACTB_HUMAN	Actin, cytoplasmic 1 OS=Homo sapiens GN=ACTB PE=1 SV=1	1275.59	2	2549.17	0.0025	15857	LCYVALDFEQEMATAASSSSLEK
P60709	ACTB_HUMAN	Actin, cytoplasmic 1 OS=Homo sapiens GN=ACTB PE=1 SV=1	1275.59	2	2549.17	0.0028	15857	LCYVALDFEQEMATAASSSSLEK
P60709	ACTB_HUMAN	Actin, cytoplasmic 1 OS=Homo sapiens GN=ACTB PE=1 SV=1	1275.59	2	2549.17	0.0028	15857	LCYVALDFEQEMATAASSSSLEK
P60709	ACTB_HUMAN	Actin, cytoplasmic 1 OS=Homo sapiens GN=ACTB PE=1 SV=1	1275.59	2	2549.17	0.0028	15857	LCYVALDFEQEMATAASSSSLEK
P60709	ACTB_HUMAN	Actin, cytoplasmic 1 OS=Homo sapiens GN=ACTB PE=1 SV=1	1275.59	2	2549.17	0.0028	15857	LCYVALDFEQEMATAASSSSLEK
P60709	ACTB_HUMAN	Actin, cytoplasmic 1 OS=Homo sapiens GN=ACTB PE=1 SV=1	1275.59	2	2549.17	0.003	15857	LCYVALDFEQEMATAASSSSLEK
P60709	ACTB_HUMAN	Actin, cytoplasmic 1 OS=Homo sapiens GN=ACTB PE=1 SV=1	1275.59	2	2549.17	0.0032	15857	LCYVALDFEQEMATAASSSSLEK
P60709	ACTB_HUMAN	Actin, cytoplasmic 1 OS=Homo sapiens GN=ACTB PE=1 SV=1	1275.59	2	2549.17	0.0032	15857	LCYVALDFEQEMATAASSSSLEK
P60709	ACTB_HUMAN	Actin, cytoplasmic 1 OS=Homo sapiens GN=ACTB PE=1 SV=1	1275.59	2	2549.17	0.0037	15857	LCYVALDFEQEMATAASSSSLEK
P60709	ACTB_HUMAN	Actin, cytoplasmic 1 OS=Homo sapiens GN=ACTB PE=1 SV=1	1275.59	2	2549.17	0.0037	15857	LCYVALDFEQEMATAASSSSLEK
P60709	ACTB_HUMAN	Actin, cytoplasmic 1 OS=Homo sapiens GN=ACTB PE=1 SV=1	1275.59	2	2549.17	0.0037	15857	LCYVALDFEQEMATAASSSSLEK
P60709	ACTB_HUMAN	Actin, cytoplasmic 1 OS=Homo sapiens GN=ACTB PE=1 SV=1	1275.59	2	2549.17	0.004	15857	LCYVALDFEQEMATAASSSSLEK
P60709	ACTB_HUMAN	Actin, cytoplasmic 1 OS=Homo sapiens GN=ACTB PE=1 SV=1	1275.59	2	2549.17	0.0042	15857	LCYVALDFEQEMATAASSSSLEK
P60709	ACTB_HUMAN	Actin, cytoplasmic 1 OS=Homo sapiens GN=ACTB PE=1 SV=1	1275.59	2	2549.17	0.0045	15857	LCYVALDFEQEMATAASSSSLEK
P60709	ACTB_HUMAN	Actin, cytoplasmic 1 OS=Homo sapiens GN=ACTB PE=1 SV=1	1275.59	2	2549.17	0.0047	15857	LCYVALDFEQEMATAASSSSLEK
P60709	ACTB_HUMAN	Actin, cytoplasmic 1 OS=Homo sapiens GN=ACTB PE=1 SV=1	1275.59	2	2549.17	0.0047	15857	LCYVALDFEQEMATAASSSSLEK
P60709	ACTB_HUMAN	Actin, cytoplasmic 1 OS=Homo sapiens GN=ACTB PE=1 SV=1	1275.59	2	2549.17	0.0054	15857	LCYVALDFEQEMATAASSSSLEK
P60709	ACTB_HUMAN	Actin, cytoplasmic 1 OS=Homo sapiens GN=ACTB PE=1 SV=1	1275.59	2	2549.17	0.0054	15857	LCYVALDFEQEMATAASSSSLEK
P60709	ACTB_HUMAN	Actin, cytoplasmic 1 OS=Homo sapiens GN=ACTB PE=1 SV=1	1275.59	2	2549.17	0.0057	15857	LCYVALDFEQEMATAASSSSLEK
P60709	ACTB_HUMAN	Actin, cytoplasmic 1 OS=Homo sapiens GN=ACTB PE=1 SV=1	1275.59	2	2549.17	0.0062	15857	LCYVALDFEQEMATAASSSSLEK
P60709	ACTB_HUMAN	Actin, cytoplasmic 1 OS=Homo sapiens GN=ACTB PE=1 SV=1	894.769	3	2681.28	-0.0117	15857	YSVWIGGSILASLSTFQQMWISK
P60709	ACTB_HUMAN	Actin, cytoplasmic 1 OS=Homo sapiens GN=ACTB PE=1 SV=1	900.108	3	2697.3	0.0115	15857	YSVWIGGSILASLSTFQQMWISK
P60709	ACTB_HUMAN	Actin, cytoplasmic 1 OS=Homo sapiens GN=ACTB PE=1 SV=1	964.124	3	2889.35	-0.0071	15857	KYSVWIGGSILASLSTFQQMWISK
P60709	ACTB_HUMAN	Actin, cytoplasmic 1 OS=Homo sapiens GN=ACTB PE=1 SV=1	1061.87	3	3182.6	-0.009	15857	TTGIVMDSGDGVTHTVPIYEGYALPHAILR
P60709	ACTB_HUMAN	Actin, cytoplasmic 1 OS=Homo sapiens GN=ACTB PE=1 SV=1	1061.87	3	3182.6	-0.0083	15857	TTGIVMDSGDGVTHTVPIYEGYALPHAILR
P60709	ACTB_HUMAN	Actin, cytoplasmic 1 OS=Homo sapiens GN=ACTB PE=1 SV=1	1061.87	3	3182.6	-0.0061	15857	TTGIVMDSGDGVTHTVPIYEGYALPHAILR
P60709	ACTB_HUMAN	Actin, cytoplasmic 1 OS=Homo sapiens GN=ACTB PE=1 SV=1	1061.88	3	3182.61	-0.0013	15857	TTGIVMDSGDGVTHTVPIYEGYALPHAILR
P60709	ACTB_HUMAN	Actin, cytoplasmic 1 OS=Homo sapiens GN=ACTB PE=1 SV=1	1061.88	3	3182.61	0.0049	15857	TTGIVMDSGDGVTHTVPIYEGYALPHAILR
P60709	ACTB_HUMAN	Actin, cytoplasmic 1 OS=Homo sapiens GN=ACTB PE=1 SV=1	1077.82	3	3230.43	-0.0286	15857	CPEALFQPSFLGMESCGIHETTFNSIMK
P60709	ACTB_HUMAN	Actin, cytoplasmic 1 OS=Homo sapiens GN=ACTB PE=1 SV=1	1077.82	3	3230.44	-0.0191	15857	CPEALFQPSFLGMESCGIHETTFNSIMK
P60709	ACTB_HUMAN	Actin, cytoplasmic 1 OS=Homo sapiens GN=ACTB PE=1 SV=1	1077.82	3	3230.44	-0.015	15857	CPEALFQPSFLGMESCGIHETTFNSIMK
P60709	ACTB_HUMAN	Actin, cytoplasmic 1 OS=Homo sapiens GN=ACTB PE=1 SV=1	1077.82	3	3230.44	-0.0139	15857	CPEALFQPSFLGMESCGIHETTFNSIMK
P60709	ACTB_HUMAN	Actin, cytoplasmic 1 OS=Homo sapiens GN=ACTB PE=1 SV=1	1077.82	3	3230.44	-0.0128	15857	CPEALFQPSFLGMESCGIHETTFNSIMK
P60709	ACTB_HUMAN	Actin, cytoplasmic 1 OS=Homo sapiens GN=ACTB PE=1 SV=1	1077.82	3	3230.44	-0.0128	15857	CPEALFQPSFLGMESCGIHETTFNSIMK
P60709	ACTB_HUMAN	Actin, cytoplasmic 1 OS=Homo sapiens GN=ACTB PE=1 SV=1	1077.82	3	3230.44	-0.0125	15857	CPEALFQPSFLGMESCGIHETTFNSIMK
P60709	ACTB_HUMAN	Actin, cytoplasmic 1 OS=Homo sapiens GN=ACTB PE=1 SV=1	1077.82	3	3230.44	-0.011	15857	CPEALFQPSFLGMESCGIHETTFNSIMK
P60709	ACTB_HUMAN	Actin, cytoplasmic 1 OS=Homo sapiens GN=ACTB PE=1 SV=1	1077.82	3	3230.44	-0.0099	15857	CPEALFQPSFLGMESCGIHETTFNSIMK
P60709	ACTB_HUMAN	Actin, cytoplasmic 1 OS=Homo sapiens GN=ACTB PE=1 SV=1	1077.82	3	3230.45	-0.0088	15857	CPEALFQPSFLGMESCGIHETTFNSIMK
P60709	ACTB_HUMAN	Actin, cytoplasmic 1 OS=Homo sapiens GN=ACTB PE=1 SV=1	1077.82	3	3230.45	-0.0084	15857	CPEALFQPSFLGMESCGIHETTFNSIMK
P60709	ACTB_HUMAN	Actin, cytoplasmic 1 OS=Homo sapiens GN=ACTB PE=1 SV=1	1077.82	3	3230.45	-0.0073	15857	CPEALFQPSFLGMESCGIHETTFNSIMK
P60709	ACTB_HUMAN	Actin, cytoplasmic 1 OS=Homo sapiens GN=ACTB PE=1 SV=1	1077.82	3	3230.45	-0.007	15857	CPEALFQPSFLGMESCGIHETTFNSIMK
P60709	ACTB_HUMAN	Actin, cytoplasmic 1 OS=Homo sapiens GN=ACTB PE=1 SV=1	1616.23	2	3230.45	-0.0069	15857	CPEALFQPSFLGMESCGIHETTFNSIMK
P60709	ACTB_HUMAN	Actin, cytoplasmic 1 OS=Homo sapiens GN=ACTB PE=1 SV=1	1077.82	3	3230.45	-0.0066	15857	CPEALFQPSFLGMESCGIHETTFNSIMK
P60709	ACTB_HUMAN	Actin, cytoplasmic 1 OS=Homo sapiens GN=ACTB PE=1 SV=1	1077.82	3	3230.45	-0.0037	15857	CPEALFQPSFLGMESCGIHETTFNSIMK
P60709	ACTB_HUMAN	Actin, cytoplasmic 1 OS=Homo sapiens GN=ACTB PE=1 SV=1	1077.82	3	3230.45	-0.0037	15857	CPEALFQPSFLGMESCGIHETTFNSIMK
P60709	ACTB_HUMAN	Actin, cytoplasmic 1 OS=Homo sapiens GN=ACTB PE=1 SV=1	1077.82	3	3230.45	-0.0029	15857	CPEALFQPSFLGMESCGIHETTFNSIMK
P60709	ACTB_HUMAN	Actin, cytoplasmic 1 OS=Homo sapiens GN=ACTB PE=1 SV=1	1616.23	2	3230.45	-0.0027	15857	CPEALFQPSFLGMESCGIHETTFNSIMK
P60709	ACTB_HUMAN	Actin, cytoplasmic 1 OS=Homo sapiens GN=ACTB PE=1 SV=1	1077.83	3	3230.45	-0.0004	15857	CPEALFQPSFLGMESCGIHETTFNSIMK
P60709	ACTB_HUMAN	Actin, cytoplasmic 1 OS=Homo sapiens GN=ACTB PE=1 SV=1	1077.83	3	3230.46	0.0015	15857	CPEALFQPSFLGMESCGIHETTFNSIMK
P60709	ACTB_HUMAN	Actin, cytoplasmic 1 OS=Homo sapiens GN=ACTB PE=1 SV=1	1077.83	3	3230.46	0.0018	15857	CPEALFQPSFLGMESCGIHETTFNSIMK
P60709	ACTB_HUMAN	Actin, cytoplasmic 1 OS=Homo sapiens GN=ACTB PE=1 SV=1	1077.83	3	3230.46	0.0022	15857	CPEALFQPSFLGMESCGIHETTFNSIMK
P60709	ACTB_HUMAN	Actin, cytoplasmic 1 OS=Homo sapiens GN=ACTB PE=1 SV=1	1616.24	2	3230.46	0.0034	15857	CPEALFQPSFLGMESCGIHETTFNSIMK
P60709	ACTB_HUMAN	Actin, cytoplasmic 1 OS=Homo sapiens GN=ACTB PE=1 SV=1	1616.24	2	3230.46	0.0036	15857	CPEALFQPSFLGMESCGIHETTFNSIMK
P60709	ACTB_HUMAN	Actin, cytoplasmic 1 OS=Homo sapiens GN=ACTB PE=1 SV=1	1616.24	2	3230.46	0.0056	15857	CPEALFQPSFLGMESCGIHETTFNSIMK
P60709	ACTB_HUMAN	Actin, cytoplasmic 1 OS=Homo sapiens GN=ACTB PE=1 SV=1	1077.83	3	3230.46	0.0058	15857	CPEALFQPSFLGMESCGIHETTFNSIMK
P60709	ACTB_HUMAN	Actin, cytoplasmic 1 OS=Homo sapiens GN=ACTB PE=1 SV=1	1083.15	3	3246.44	-0.0065	15857	CPEALFQPSFLGMESCGIHETTFNSIMK
P60709	ACTB_HUMAN	Actin, cytoplasmic 1 OS=Homo sapiens GN=ACTB PE=1 SV=1	1083.15	3	3246.44	-0.0062	15857	CPEALFQPSFLGMESCGIHETTFNSIMK
P60709	ACTB_HUMAN	Actin, cytoplasmic 1 OS=Homo sapiens GN=ACTB PE=1 SV=1	1083.16	3	3246.45	0.0004	15857	CPEALFQPSFLGMESCGIHETTFNSIMK
P60709	ACTB_HUMAN	Actin, cytoplasmic 1 OS=Homo sapiens GN=ACTB PE=1 SV=1	1083.16	3	3246.46	0.0067	15857	CPEALFQPSFLGMESCGIHETTFNSIMK
P60709	ACTB_HUMAN	Actin, cytoplasmic 1 OS=Homo sapiens GN=ACTB PE=1 SV=1	1088.54	3	3262.6	0.0279	15857	TTGIVMDSGDGVTHTVPIYEGYALPHAILR
P60709	ACTB_HUMAN	Actin, cytoplasmic 1 OS=Homo sapiens GN=ACTB PE=1 SV=1	1120.52	3	3358.54	0.0029	15857	TTGIVMDSGDGVTHTVPIYEGYALPHAILR
P63261	ACTG_HUMAN	Actin, cytoplasmic 2 OS=Homo sapiens GN=ACTG1 PE=1 SV=1	398.237	2	794.459	-0.0063	15857	IIAPPER
P63261	ACTG_HUMAN	Actin, cytoplasmic 2 OS=Homo sapiens GN=ACTG1 PE=1 SV=1	398.237	2	794.46	-0.0051	15857	IIAPPER
P63261	ACTG_HUMAN	Actin, cytoplasmic 2 OS=Homo sapiens GN=ACTG1 PE=1 SV=1	398.237	2	794.46	-0.0048	15857	IIAPPER
P63261	ACTG_HUMAN	Actin, cytoplasmic 2 OS=Homo sapiens GN=ACTG1 PE=1 SV=1	398.238	2	794.461	-0.0043	15857	IIAPPER
P63261	ACTG_HUMAN	Actin, cytoplasmic 2 OS=Homo sapiens GN=ACTG1 PE=1 SV=1	398.238	2	794.461	-0.004	15857	IIAPPER
P63261	ACTG_HUMAN	Actin, cytoplasmic 2 OS=Homo sapiens GN=ACTG1 PE=1 SV=1	398.238	2	794.462	-0.0034	15857	IIAPPER
P63261	ACTG_HUMAN	Actin, cytoplasmic 2 OS=Homo sapiens GN=ACTG1 PE=1 SV=1	398.238	2	794.462	-0.0034	15857	IIAPPER
P63261	ACTG_HUMAN	Actin, cytoplasmic 2 OS=Homo sapiens GN=ACTG1 PE=1 SV=1	398.238	2	794.462	-0.0031	15857	IIAPPER
P63261	ACTG_HUMAN	Actin, cytoplasmic 2 OS=Homo sapiens GN=ACTG1 PE=1 SV=1	398.238	2	794.462	-0.0028	15857	IIAPPER
P63261	ACTG_HUMAN	Actin, cytoplasmic 2 OS=Homo sapiens GN=ACTG1 PE=1 SV=1	398.238	2	794.462	-0.0028	15857	IIAPPER
P63261	ACTG_HUMAN	Actin, cytoplasmic 2 OS=Homo sapiens GN=ACTG1 PE=1 SV=1	398.238	2	794.462	-0.0026	15857	IIAPPER
P63261	ACTG_HUMAN	Actin, cytoplasmic 2 OS=Homo sapiens GN=ACTG1 PE=1 SV=1	398.239	2	794.463	-0.0024	15857	IIAPPER
P63261	ACTG_HUMAN	Actin, cytoplasmic 2 OS=Homo sapiens GN=ACTG1 PE=1 SV=1	398.239	2	794.463	-0.0024	15857	IIAPPER
P63261	ACTG_HUMAN	Actin, cytoplasmic 2 OS=Homo sapiens GN=ACTG1 PE=1 SV=1	398.239	2	794.463	-0.0024	15857	IIAPPER
P63261	ACTG_HUMAN	Actin, cytoplasmic 2 OS=Homo sapiens GN=ACTG1 PE=1 SV=1	398.239	2	794.463	-0.0023	15857	IIAPPER
P63261	ACTG_HUMAN	Actin, cytoplasmic 2 OS=Homo sapiens GN=ACTG1 PE=1 SV=1	398.239	2	794.463	-0.0023	15857	IIAPPER
P63261	ACTG_HUMAN	Actin, cytoplasmic 2 OS=Homo sapiens GN=ACTG1 PE=1 SV=1	398.239	2	794.463	-0.0021	15857	IIAPPER
P63261	ACTG_HUMAN	Actin, cytoplasmic 2 OS=Homo sapiens GN=ACTG1 PE=1 SV=1	398.239	2	794.463	-0.0021	15857	IIAPPER
P63261	ACTG_HUMAN	Actin, cytoplasmic 2 OS=Homo sapiens GN=ACTG1 PE=1 SV=1	398.239	2	794.463	-0.0021	15857	IIAPPER
P63261	ACTG_HUMAN	Actin, cytoplasmic 2 OS=Homo sapiens GN=ACTG1 PE=1 SV=1	398.239	2	794.463	-0.0021	15857	IIAPPER
P63261	ACTG_HUMAN	Actin, cytoplasmic 2 OS=Homo sapiens GN=ACTG1 PE=1 SV=1	398.239	2	794.463	-0.0021	15857	IIAPPER
P63261	ACTG_HUMAN	Actin, cytoplasmic 2 OS=Homo sapiens GN=ACTG1 PE=1 SV=1	398.239	2	794.463	-0.002	15857	IIAPPER
P63261	ACTG_HUMAN	Actin, cytoplasmic 2 OS=Homo sapiens GN=ACTG1 PE=1 SV=1	398.239	2	794.463	-0.002	15857	IIAPPER
P63261	ACTG_HUMAN	Actin, cytoplasmic 2 OS=Homo sapiens GN=ACTG1 PE=1 SV=1	398.239	2	794.463	-0.0018	15857	IIAPPER
P63261	ACTG_HUMAN	Actin, cytoplasmic 2 OS=Homo sapiens GN=ACTG1 PE=1 SV=1	398.239	2	794.463	-0.0018	15857	IIAPPER
P63261	ACTG_HUMAN	Actin, cytoplasmic 2 OS=Homo sapiens GN=ACTG1 PE=1 SV=1	398.239	2	794.463	-0.0017	15857	IIAPPER
P63261	ACTG_HUMAN	Actin, cytoplasmic 2 OS=Homo sapiens GN=ACTG1 PE=1 SV=1	398.239	2	794.463	-0.0016	15857	IIAPPER
P63261	ACTG_HUMAN	Actin, cytoplasmic 2 OS=Homo sapiens GN=ACTG1 PE=1 SV=1	398.239	2	794.463	-0.0015	15857	IIAPPER
P63261	ACTG_HUMAN	Actin, cytoplasmic 2 OS=Homo sapiens GN=ACTG1 PE=1 SV=1	398.239	2	794.464	-0.0014	15857	IIAPPER
P63261	ACTG_HUMAN	Actin, cytoplasmic 2 OS=Homo sapiens GN=ACTG1 PE=1 SV=1	398.239	2	794.464	-0.0013	15857	IIAPPER
P63261	ACTG_HUMAN	Actin, cytoplasmic 2 OS=Homo sapiens GN=ACTG1 PE=1 SV=1	398.239	2	794.464	-0.0013	15857	IIAPPER
P63261	ACTG_HUMAN	Actin, cytoplasmic 2 OS=Homo sapiens GN=ACTG1 PE=1 SV=1	398.239	2	794.464	-0.0013	15857	IIAPPER
P63261	ACTG_HUMAN	Actin, cytoplasmic 2 OS=Homo sapiens GN=ACTG1 PE=1 SV=1	398.239	2	794.464	-0.0012	15857	IIAPPER
P63261	ACTG_HUMAN	Actin, cytoplasmic 2 OS=Homo sapiens GN=ACTG1 PE=1 SV=1	398.239	2	794.464	-0.0012	15857	IIAPPER
P63261	ACTG_HUMAN	Actin, cytoplasmic 2 OS=Homo sapiens GN=ACTG1 PE=1 SV=1	398.239	2	794.464	-0.0011	15857	IIAPPER
P63261	ACTG_HUMAN	Actin, cytoplasmic 2 OS=Homo sapiens GN=ACTG1 PE=1 SV=1	398.239	2	794.464	-0.001	15857	IIAPPER
P63261	ACTG_HUMAN	Actin, cytoplasmic 2 OS=Homo sapiens GN=ACTG1 PE=1 SV=1	398.239	2	794.464	-0.001	15857	IIAPPER
P63261	ACTG_HUMAN	Actin, cytoplasmic 2 OS=Homo sapiens GN=ACTG1 PE=1 SV=1	398.239	2	794.464	-0.0009	15857	IIAPPER
P63261	ACTG_HUMAN	Actin, cytoplasmic 2 OS=Homo sapiens GN=ACTG1 PE=1 SV=1	398.239	2	794.464	-0.0009	15857	IIAPPER
P63261	ACTG_HUMAN	Actin, cytoplasmic 2 OS=Homo sapiens GN=ACTG1 PE=1 SV=1	398.239	2	794.464	-0.0009	15857	IIAPPER
P63261	ACTG_HUMAN	Actin, cytoplasmic 2 OS=Homo sapiens GN=ACTG1 PE=1 SV=1	398.239	2	794.464	-0.0008	15857	IIAPPER
P63261	ACTG_HUMAN	Actin, cytoplasmic 2 OS=Homo sapiens GN=ACTG1 PE=1 SV=1	398.239	2	794.464	-0.0007	15857	IIAPPER
P63261	ACTG_HUMAN	Actin, cytoplasmic 2 OS=Homo sapiens GN=ACTG1 PE=1 SV=1	398.239	2	794.464	-0.0007	15857	IIAPPER
P63261	ACTG_HUMAN	Actin, cytoplasmic 2 OS=Homo sapiens GN=ACTG1 PE=1 SV=1	398.239	2	794.464	-0.0007	15857	IIAPPER
P63261	ACTG_HUMAN	Actin, cytoplasmic 2 OS=Homo sapiens GN=ACTG1 PE=1 SV=1	398.239	2	794.464	-0.0007	15857	IIAPPER
P63261	ACTG_HUMAN	Actin, cytoplasmic 2 OS=Homo sapiens GN=ACTG1 PE=1 SV=1	398.24	2	794.464	-0.0006	15857	IIAPPER
P63261	ACTG_HUMAN	Actin, cytoplasmic 2 OS=Homo sapiens GN=ACTG1 PE=1 SV=1	398.24	2	794.464	-0.0006	15857	IIAPPER
P63261	ACTG_HUMAN	Actin, cytoplasmic 2 OS=Homo sapiens GN=ACTG1 PE=1 SV=1	398.24	2	794.464	-0.0006	15857	IIAPPER
P63261	ACTG_HUMAN	Actin, cytoplasmic 2 OS=Homo sapiens GN=ACTG1 PE=1 SV=1	398.24	2	794.464	-0.0006	15857	IIAPPER
P63261	ACTG_HUMAN	Actin, cytoplasmic 2 OS=Homo sapiens GN=ACTG1 PE=1 SV=1	398.24	2	794.465	-0.0005	15857	IIAPPER
P63261	ACTG_HUMAN	Actin, cytoplasmic 2 OS=Homo sapiens GN=ACTG1 PE=1 SV=1	398.24	2	794.465	-0.0004	15857	IIAPPER
P63261	ACTG_HUMAN	Actin, cytoplasmic 2 OS=Homo sapiens GN=ACTG1 PE=1 SV=1	398.24	2	794.465	-0.0004	15857	IIAPPER
P63261	ACTG_HUMAN	Actin, cytoplasmic 2 OS=Homo sapiens GN=ACTG1 PE=1 SV=1	398.24	2	794.465	-0.0003	15857	IIAPPER
P63261	ACTG_HUMAN	Actin, cytoplasmic 2 OS=Homo sapiens GN=ACTG1 PE=1 SV=1	398.24	2	794.465	-0.0003	15857	IIAPPER
P63261	ACTG_HUMAN	Actin, cytoplasmic 2 OS=Homo sapiens GN=ACTG1 PE=1 SV=1	398.24	2	794.465	-0.0003	15857	IIAPPER
P63261	ACTG_HUMAN	Actin, cytoplasmic 2 OS=Homo sapiens GN=ACTG1 PE=1 SV=1	398.24	2	794.465	-0.0003	15857	IIAPPER
P63261	ACTG_HUMAN	Actin, cytoplasmic 2 OS=Homo sapiens GN=ACTG1 PE=1 SV=1	398.24	2	794.465	-0.0003	15857	IIAPPER
P63261	ACTG_HUMAN	Actin, cytoplasmic 2 OS=Homo sapiens GN=ACTG1 PE=1 SV=1	398.24	2	794.465	-0.0003	15857	IIAPPER
P63261	ACTG_HUMAN	Actin, cytoplasmic 2 OS=Homo sapiens GN=ACTG1 PE=1 SV=1	398.24	2	794.465	-0.0002	15857	IIAPPER
P63261	ACTG_HUMAN	Actin, cytoplasmic 2 OS=Homo sapiens GN=ACTG1 PE=1 SV=1	398.24	2	794.465	-0.0002	15857	IIAPPER
P63261	ACTG_HUMAN	Actin, cytoplasmic 2 OS=Homo sapiens GN=ACTG1 PE=1 SV=1	398.24	2	794.465	-0.0001	15857	IIAPPER
P63261	ACTG_HUMAN	Actin, cytoplasmic 2 OS=Homo sapiens GN=ACTG1 PE=1 SV=1	398.24	2	794.465	-0.0001	15857	IIAPPER
P63261	ACTG_HUMAN	Actin, cytoplasmic 2 OS=Homo sapiens GN=ACTG1 PE=1 SV=1	398.24	2	794.465	-0.0001	15857	IIAPPER
P63261	ACTG_HUMAN	Actin, cytoplasmic 2 OS=Homo sapiens GN=ACTG1 PE=1 SV=1	398.24	2	794.465	-0.0001	15857	IIAPPER
P63261	ACTG_HUMAN	Actin, cytoplasmic 2 OS=Homo sapiens GN=ACTG1 PE=1 SV=1	398.24	2	794.465	-0.0001	15857	IIAPPER
P63261	ACTG_HUMAN	Actin, cytoplasmic 2 OS=Homo sapiens GN=ACTG1 PE=1 SV=1	398.24	2	794.465	-0.0001	15857	IIAPPER
P63261	ACTG_HUMAN	Actin, cytoplasmic 2 OS=Homo sapiens GN=ACTG1 PE=1 SV=1	398.24	2	794.465	0	15857	IIAPPER
P63261	ACTG_HUMAN	Actin, cytoplasmic 2 OS=Homo sapiens GN=ACTG1 PE=1 SV=1	398.24	2	794.465	0.0001	15857	IIAPPER
P63261	ACTG_HUMAN	Actin, cytoplasmic 2 OS=Homo sapiens GN=ACTG1 PE=1 SV=1	398.24	2	794.465	0.0001	15857	IIAPPER
P63261	ACTG_HUMAN	Actin, cytoplasmic 2 OS=Homo sapiens GN=ACTG1 PE=1 SV=1	398.24	2	794.465	0.0001	15857	IIAPPER
P63261	ACTG_HUMAN	Actin, cytoplasmic 2 OS=Homo sapiens GN=ACTG1 PE=1 SV=1	398.24	2	794.465	0.0002	15857	IIAPPER
P63261	ACTG_HUMAN	Actin, cytoplasmic 2 OS=Homo sapiens GN=ACTG1 PE=1 SV=1	398.24	2	794.465	0.0002	15857	IIAPPER
P63261	ACTG_HUMAN	Actin, cytoplasmic 2 OS=Homo sapiens GN=ACTG1 PE=1 SV=1	398.24	2	794.465	0.0002	15857	IIAPPER
P63261	ACTG_HUMAN	Actin, cytoplasmic 2 OS=Homo sapiens GN=ACTG1 PE=1 SV=1	398.24	2	794.465	0.0002	15857	IIAPPER
P63261	ACTG_HUMAN	Actin, cytoplasmic 2 OS=Homo sapiens GN=ACTG1 PE=1 SV=1	398.24	2	794.465	0.0003	15857	IIAPPER
P63261	ACTG_HUMAN	Actin, cytoplasmic 2 OS=Homo sapiens GN=ACTG1 PE=1 SV=1	398.24	2	794.465	0.0004	15857	IIAPPER
P63261	ACTG_HUMAN	Actin, cytoplasmic 2 OS=Homo sapiens GN=ACTG1 PE=1 SV=1	398.24	2	794.465	0.0004	15857	IIAPPER
P63261	ACTG_HUMAN	Actin, cytoplasmic 2 OS=Homo sapiens GN=ACTG1 PE=1 SV=1	398.24	2	794.465	0.0004	15857	IIAPPER
P63261	ACTG_HUMAN	Actin, cytoplasmic 2 OS=Homo sapiens GN=ACTG1 PE=1 SV=1	398.24	2	794.465	0.0004	15857	IIAPPER
P63261	ACTG_HUMAN	Actin, cytoplasmic 2 OS=Homo sapiens GN=ACTG1 PE=1 SV=1	398.24	2	794.465	0.0004	15857	IIAPPER
P63261	ACTG_HUMAN	Actin, cytoplasmic 2 OS=Homo sapiens GN=ACTG1 PE=1 SV=1	398.24	2	794.466	0.0005	15857	IIAPPER
P63261	ACTG_HUMAN	Actin, cytoplasmic 2 OS=Homo sapiens GN=ACTG1 PE=1 SV=1	398.24	2	794.466	0.0005	15857	IIAPPER
P63261	ACTG_HUMAN	Actin, cytoplasmic 2 OS=Homo sapiens GN=ACTG1 PE=1 SV=1	398.24	2	794.466	0.0005	15857	IIAPPER
P63261	ACTG_HUMAN	Actin, cytoplasmic 2 OS=Homo sapiens GN=ACTG1 PE=1 SV=1	398.24	2	794.466	0.0005	15857	IIAPPER
P63261	ACTG_HUMAN	Actin, cytoplasmic 2 OS=Homo sapiens GN=ACTG1 PE=1 SV=1	398.24	2	794.466	0.0006	15857	IIAPPER
P63261	ACTG_HUMAN	Actin, cytoplasmic 2 OS=Homo sapiens GN=ACTG1 PE=1 SV=1	398.24	2	794.466	0.0006	15857	IIAPPER
P63261	ACTG_HUMAN	Actin, cytoplasmic 2 OS=Homo sapiens GN=ACTG1 PE=1 SV=1	398.24	2	794.466	0.0007	15857	IIAPPER
P63261	ACTG_HUMAN	Actin, cytoplasmic 2 OS=Homo sapiens GN=ACTG1 PE=1 SV=1	398.24	2	794.466	0.0007	15857	IIAPPER
P63261	ACTG_HUMAN	Actin, cytoplasmic 2 OS=Homo sapiens GN=ACTG1 PE=1 SV=1	398.24	2	794.466	0.0007	15857	IIAPPER
P63261	ACTG_HUMAN	Actin, cytoplasmic 2 OS=Homo sapiens GN=ACTG1 PE=1 SV=1	398.24	2	794.466	0.0007	15857	IIAPPER
P63261	ACTG_HUMAN	Actin, cytoplasmic 2 OS=Homo sapiens GN=ACTG1 PE=1 SV=1	398.24	2	794.466	0.0007	15857	IIAPPER
P63261	ACTG_HUMAN	Actin, cytoplasmic 2 OS=Homo sapiens GN=ACTG1 PE=1 SV=1	398.24	2	794.466	0.0007	15857	IIAPPER
P63261	ACTG_HUMAN	Actin, cytoplasmic 2 OS=Homo sapiens GN=ACTG1 PE=1 SV=1	398.24	2	794.466	0.0008	15857	IIAPPER
P63261	ACTG_HUMAN	Actin, cytoplasmic 2 OS=Homo sapiens GN=ACTG1 PE=1 SV=1	398.24	2	794.466	0.0008	15857	IIAPPER
P63261	ACTG_HUMAN	Actin, cytoplasmic 2 OS=Homo sapiens GN=ACTG1 PE=1 SV=1	398.24	2	794.466	0.0008	15857	IIAPPER
P63261	ACTG_HUMAN	Actin, cytoplasmic 2 OS=Homo sapiens GN=ACTG1 PE=1 SV=1	398.24	2	794.466	0.0008	15857	IIAPPER
P63261	ACTG_HUMAN	Actin, cytoplasmic 2 OS=Homo sapiens GN=ACTG1 PE=1 SV=1	398.24	2	794.466	0.0008	15857	IIAPPER
P63261	ACTG_HUMAN	Actin, cytoplasmic 2 OS=Homo sapiens GN=ACTG1 PE=1 SV=1	398.24	2	794.466	0.0008	15857	IIAPPER
P63261	ACTG_HUMAN	Actin, cytoplasmic 2 OS=Homo sapiens GN=ACTG1 PE=1 SV=1	398.24	2	794.466	0.0009	15857	IIAPPER
P63261	ACTG_HUMAN	Actin, cytoplasmic 2 OS=Homo sapiens GN=ACTG1 PE=1 SV=1	398.24	2	794.466	0.001	15857	IIAPPER
P63261	ACTG_HUMAN	Actin, cytoplasmic 2 OS=Homo sapiens GN=ACTG1 PE=1 SV=1	398.24	2	794.466	0.001	15857	IIAPPER
P63261	ACTG_HUMAN	Actin, cytoplasmic 2 OS=Homo sapiens GN=ACTG1 PE=1 SV=1	398.24	2	794.466	0.0011	15857	IIAPPER
P63261	ACTG_HUMAN	Actin, cytoplasmic 2 OS=Homo sapiens GN=ACTG1 PE=1 SV=1	398.24	2	794.466	0.0011	15857	IIAPPER
P63261	ACTG_HUMAN	Actin, cytoplasmic 2 OS=Homo sapiens GN=ACTG1 PE=1 SV=1	398.24	2	794.466	0.0011	15857	IIAPPER
P63261	ACTG_HUMAN	Actin, cytoplasmic 2 OS=Homo sapiens GN=ACTG1 PE=1 SV=1	398.24	2	794.466	0.0011	15857	IIAPPER
P63261	ACTG_HUMAN	Actin, cytoplasmic 2 OS=Homo sapiens GN=ACTG1 PE=1 SV=1	398.24	2	794.466	0.0012	15857	IIAPPER
P63261	ACTG_HUMAN	Actin, cytoplasmic 2 OS=Homo sapiens GN=ACTG1 PE=1 SV=1	398.24	2	794.466	0.0012	15857	IIAPPER
P63261	ACTG_HUMAN	Actin, cytoplasmic 2 OS=Homo sapiens GN=ACTG1 PE=1 SV=1	398.24	2	794.466	0.0012	15857	IIAPPER
P63261	ACTG_HUMAN	Actin, cytoplasmic 2 OS=Homo sapiens GN=ACTG1 PE=1 SV=1	398.24	2	794.466	0.0012	15857	IIAPPER
P63261	ACTG_HUMAN	Actin, cytoplasmic 2 OS=Homo sapiens GN=ACTG1 PE=1 SV=1	398.24	2	794.466	0.0013	15857	IIAPPER
P63261	ACTG_HUMAN	Actin, cytoplasmic 2 OS=Homo sapiens GN=ACTG1 PE=1 SV=1	398.24	2	794.466	0.0013	15857	IIAPPER
P63261	ACTG_HUMAN	Actin, cytoplasmic 2 OS=Homo sapiens GN=ACTG1 PE=1 SV=1	398.24	2	794.466	0.0013	15857	IIAPPER
P63261	ACTG_HUMAN	Actin, cytoplasmic 2 OS=Homo sapiens GN=ACTG1 PE=1 SV=1	398.24	2	794.466	0.0013	15857	IIAPPER
P63261	ACTG_HUMAN	Actin, cytoplasmic 2 OS=Homo sapiens GN=ACTG1 PE=1 SV=1	398.24	2	794.466	0.0015	15857	IIAPPER
P63261	ACTG_HUMAN	Actin, cytoplasmic 2 OS=Homo sapiens GN=ACTG1 PE=1 SV=1	398.24	2	794.466	0.0015	15857	IIAPPER
P63261	ACTG_HUMAN	Actin, cytoplasmic 2 OS=Homo sapiens GN=ACTG1 PE=1 SV=1	398.24	2	794.466	0.0015	15857	IIAPPER
P63261	ACTG_HUMAN	Actin, cytoplasmic 2 OS=Homo sapiens GN=ACTG1 PE=1 SV=1	398.24	2	794.466	0.0015	15857	IIAPPER
P63261	ACTG_HUMAN	Actin, cytoplasmic 2 OS=Homo sapiens GN=ACTG1 PE=1 SV=1	398.24	2	794.466	0.0015	15857	IIAPPER
P63261	ACTG_HUMAN	Actin, cytoplasmic 2 OS=Homo sapiens GN=ACTG1 PE=1 SV=1	398.24	2	794.466	0.0015	15857	IIAPPER
P63261	ACTG_HUMAN	Actin, cytoplasmic 2 OS=Homo sapiens GN=ACTG1 PE=1 SV=1	398.24	2	794.466	0.0015	15857	IIAPPER
P63261	ACTG_HUMAN	Actin, cytoplasmic 2 OS=Homo sapiens GN=ACTG1 PE=1 SV=1	398.24	2	794.466	0.0015	15857	IIAPPER
P63261	ACTG_HUMAN	Actin, cytoplasmic 2 OS=Homo sapiens GN=ACTG1 PE=1 SV=1	398.241	2	794.467	0.0016	15857	IIAPPER
P63261	ACTG_HUMAN	Actin, cytoplasmic 2 OS=Homo sapiens GN=ACTG1 PE=1 SV=1	398.241	2	794.467	0.0016	15857	IIAPPER
P63261	ACTG_HUMAN	Actin, cytoplasmic 2 OS=Homo sapiens GN=ACTG1 PE=1 SV=1	398.241	2	794.467	0.0016	15857	IIAPPER
P63261	ACTG_HUMAN	Actin, cytoplasmic 2 OS=Homo sapiens GN=ACTG1 PE=1 SV=1	398.241	2	794.467	0.0018	15857	IIAPPER
P63261	ACTG_HUMAN	Actin, cytoplasmic 2 OS=Homo sapiens GN=ACTG1 PE=1 SV=1	398.241	2	794.467	0.0018	15857	IIAPPER
P63261	ACTG_HUMAN	Actin, cytoplasmic 2 OS=Homo sapiens GN=ACTG1 PE=1 SV=1	398.241	2	794.467	0.0018	15857	IIAPPER
P63261	ACTG_HUMAN	Actin, cytoplasmic 2 OS=Homo sapiens GN=ACTG1 PE=1 SV=1	398.241	2	794.467	0.0018	15857	IIAPPER
P63261	ACTG_HUMAN	Actin, cytoplasmic 2 OS=Homo sapiens GN=ACTG1 PE=1 SV=1	398.241	2	794.467	0.0018	15857	IIAPPER
P63261	ACTG_HUMAN	Actin, cytoplasmic 2 OS=Homo sapiens GN=ACTG1 PE=1 SV=1	398.241	2	794.467	0.0018	15857	IIAPPER
P63261	ACTG_HUMAN	Actin, cytoplasmic 2 OS=Homo sapiens GN=ACTG1 PE=1 SV=1	398.241	2	794.467	0.0019	15857	IIAPPER
P63261	ACTG_HUMAN	Actin, cytoplasmic 2 OS=Homo sapiens GN=ACTG1 PE=1 SV=1	398.241	2	794.467	0.0019	15857	IIAPPER
P63261	ACTG_HUMAN	Actin, cytoplasmic 2 OS=Homo sapiens GN=ACTG1 PE=1 SV=1	398.241	2	794.467	0.0019	15857	IIAPPER
P63261	ACTG_HUMAN	Actin, cytoplasmic 2 OS=Homo sapiens GN=ACTG1 PE=1 SV=1	398.241	2	794.467	0.0021	15857	IIAPPER
P63261	ACTG_HUMAN	Actin, cytoplasmic 2 OS=Homo sapiens GN=ACTG1 PE=1 SV=1	398.241	2	794.467	0.0021	15857	IIAPPER
P63261	ACTG_HUMAN	Actin, cytoplasmic 2 OS=Homo sapiens GN=ACTG1 PE=1 SV=1	398.241	2	794.467	0.0021	15857	IIAPPER
P63261	ACTG_HUMAN	Actin, cytoplasmic 2 OS=Homo sapiens GN=ACTG1 PE=1 SV=1	398.241	2	794.467	0.0022	15857	IIAPPER
P63261	ACTG_HUMAN	Actin, cytoplasmic 2 OS=Homo sapiens GN=ACTG1 PE=1 SV=1	398.241	2	794.467	0.0022	15857	IIAPPER
P63261	ACTG_HUMAN	Actin, cytoplasmic 2 OS=Homo sapiens GN=ACTG1 PE=1 SV=1	398.241	2	794.467	0.0022	15857	IIAPPER
P63261	ACTG_HUMAN	Actin, cytoplasmic 2 OS=Homo sapiens GN=ACTG1 PE=1 SV=1	398.241	2	794.467	0.0023	15857	IIAPPER
P63261	ACTG_HUMAN	Actin, cytoplasmic 2 OS=Homo sapiens GN=ACTG1 PE=1 SV=1	398.241	2	794.467	0.0024	15857	IIAPPER
P63261	ACTG_HUMAN	Actin, cytoplasmic 2 OS=Homo sapiens GN=ACTG1 PE=1 SV=1	398.241	2	794.467	0.0024	15857	IIAPPER
P63261	ACTG_HUMAN	Actin, cytoplasmic 2 OS=Homo sapiens GN=ACTG1 PE=1 SV=1	398.241	2	794.467	0.0024	15857	IIAPPER
P63261	ACTG_HUMAN	Actin, cytoplasmic 2 OS=Homo sapiens GN=ACTG1 PE=1 SV=1	398.241	2	794.467	0.0024	15857	IIAPPER
P63261	ACTG_HUMAN	Actin, cytoplasmic 2 OS=Homo sapiens GN=ACTG1 PE=1 SV=1	398.241	2	794.467	0.0025	15857	IIAPPER
P63261	ACTG_HUMAN	Actin, cytoplasmic 2 OS=Homo sapiens GN=ACTG1 PE=1 SV=1	398.241	2	794.467	0.0025	15857	IIAPPER
P63261	ACTG_HUMAN	Actin, cytoplasmic 2 OS=Homo sapiens GN=ACTG1 PE=1 SV=1	398.241	2	794.468	0.0026	15857	IIAPPER
P63261	ACTG_HUMAN	Actin, cytoplasmic 2 OS=Homo sapiens GN=ACTG1 PE=1 SV=1	398.241	2	794.468	0.0027	15857	IIAPPER
P63261	ACTG_HUMAN	Actin, cytoplasmic 2 OS=Homo sapiens GN=ACTG1 PE=1 SV=1	398.241	2	794.468	0.0027	15857	IIAPPER
P63261	ACTG_HUMAN	Actin, cytoplasmic 2 OS=Homo sapiens GN=ACTG1 PE=1 SV=1	398.241	2	794.468	0.0027	15857	IIAPPER
P63261	ACTG_HUMAN	Actin, cytoplasmic 2 OS=Homo sapiens GN=ACTG1 PE=1 SV=1	398.241	2	794.468	0.0029	15857	IIAPPER
P63261	ACTG_HUMAN	Actin, cytoplasmic 2 OS=Homo sapiens GN=ACTG1 PE=1 SV=1	398.241	2	794.468	0.0029	15857	IIAPPER
P63261	ACTG_HUMAN	Actin, cytoplasmic 2 OS=Homo sapiens GN=ACTG1 PE=1 SV=1	398.241	2	794.468	0.003	15857	IIAPPER
P63261	ACTG_HUMAN	Actin, cytoplasmic 2 OS=Homo sapiens GN=ACTG1 PE=1 SV=1	398.241	2	794.468	0.003	15857	IIAPPER
P63261	ACTG_HUMAN	Actin, cytoplasmic 2 OS=Homo sapiens GN=ACTG1 PE=1 SV=1	398.241	2	794.468	0.0032	15857	IIAPPER
P63261	ACTG_HUMAN	Actin, cytoplasmic 2 OS=Homo sapiens GN=ACTG1 PE=1 SV=1	398.241	2	794.468	0.0032	15857	IIAPPER
P63261	ACTG_HUMAN	Actin, cytoplasmic 2 OS=Homo sapiens GN=ACTG1 PE=1 SV=1	398.241	2	794.468	0.0033	15857	IIAPPER
P63261	ACTG_HUMAN	Actin, cytoplasmic 2 OS=Homo sapiens GN=ACTG1 PE=1 SV=1	398.241	2	794.468	0.0035	15857	IIAPPER
P63261	ACTG_HUMAN	Actin, cytoplasmic 2 OS=Homo sapiens GN=ACTG1 PE=1 SV=1	398.242	2	794.468	0.0035	15857	IIAPPER
P63261	ACTG_HUMAN	Actin, cytoplasmic 2 OS=Homo sapiens GN=ACTG1 PE=1 SV=1	398.242	2	794.469	0.0037	15857	IIAPPER
P63261	ACTG_HUMAN	Actin, cytoplasmic 2 OS=Homo sapiens GN=ACTG1 PE=1 SV=1	398.242	2	794.469	0.0038	15857	IIAPPER
P63261	ACTG_HUMAN	Actin, cytoplasmic 2 OS=Homo sapiens GN=ACTG1 PE=1 SV=1	398.242	2	794.469	0.0039	15857	IIAPPER
P63261	ACTG_HUMAN	Actin, cytoplasmic 2 OS=Homo sapiens GN=ACTG1 PE=1 SV=1	398.242	2	794.469	0.0039	15857	IIAPPER
P63261	ACTG_HUMAN	Actin, cytoplasmic 2 OS=Homo sapiens GN=ACTG1 PE=1 SV=1	398.242	2	794.469	0.004	15857	IIAPPER
P63261	ACTG_HUMAN	Actin, cytoplasmic 2 OS=Homo sapiens GN=ACTG1 PE=1 SV=1	398.242	2	794.469	0.0041	15857	IIAPPER
P63261	ACTG_HUMAN	Actin, cytoplasmic 2 OS=Homo sapiens GN=ACTG1 PE=1 SV=1	398.242	2	794.469	0.0042	15857	IIAPPER
P63261	ACTG_HUMAN	Actin, cytoplasmic 2 OS=Homo sapiens GN=ACTG1 PE=1 SV=1	398.242	2	794.47	0.0046	15857	IIAPPER
P63261	ACTG_HUMAN	Actin, cytoplasmic 2 OS=Homo sapiens GN=ACTG1 PE=1 SV=1	398.242	2	794.47	0.0048	15857	IIAPPER
P63261	ACTG_HUMAN	Actin, cytoplasmic 2 OS=Homo sapiens GN=ACTG1 PE=1 SV=1	398.242	2	794.47	0.0048	15857	IIAPPER
P63261	ACTG_HUMAN	Actin, cytoplasmic 2 OS=Homo sapiens GN=ACTG1 PE=1 SV=1	398.243	2	794.471	0.0055	15857	IIAPPER
P63261	ACTG_HUMAN	Actin, cytoplasmic 2 OS=Homo sapiens GN=ACTG1 PE=1 SV=1	400.774	2	799.533	0.0046	15857	RGILTLK
P63261	ACTG_HUMAN	Actin, cytoplasmic 2 OS=Homo sapiens GN=ACTG1 PE=1 SV=1	488.725	2	975.435	-0.0059	15857	AGFAGDDAPR
P63261	ACTG_HUMAN	Actin, cytoplasmic 2 OS=Homo sapiens GN=ACTG1 PE=1 SV=1	488.725	2	975.436	-0.005	15857	AGFAGDDAPR
P63261	ACTG_HUMAN	Actin, cytoplasmic 2 OS=Homo sapiens GN=ACTG1 PE=1 SV=1	488.725	2	975.436	-0.0049	15857	AGFAGDDAPR
P63261	ACTG_HUMAN	Actin, cytoplasmic 2 OS=Homo sapiens GN=ACTG1 PE=1 SV=1	488.725	2	975.436	-0.0047	15857	AGFAGDDAPR
P63261	ACTG_HUMAN	Actin, cytoplasmic 2 OS=Homo sapiens GN=ACTG1 PE=1 SV=1	488.726	2	975.437	-0.0039	15857	AGFAGDDAPR
P63261	ACTG_HUMAN	Actin, cytoplasmic 2 OS=Homo sapiens GN=ACTG1 PE=1 SV=1	488.726	2	975.438	-0.0033	15857	AGFAGDDAPR
P63261	ACTG_HUMAN	Actin, cytoplasmic 2 OS=Homo sapiens GN=ACTG1 PE=1 SV=1	488.726	2	975.438	-0.003	15857	AGFAGDDAPR
P63261	ACTG_HUMAN	Actin, cytoplasmic 2 OS=Homo sapiens GN=ACTG1 PE=1 SV=1	488.726	2	975.438	-0.003	15857	AGFAGDDAPR
P63261	ACTG_HUMAN	Actin, cytoplasmic 2 OS=Homo sapiens GN=ACTG1 PE=1 SV=1	488.726	2	975.438	-0.0029	15857	AGFAGDDAPR
P63261	ACTG_HUMAN	Actin, cytoplasmic 2 OS=Homo sapiens GN=ACTG1 PE=1 SV=1	488.726	2	975.438	-0.0029	15857	AGFAGDDAPR
P63261	ACTG_HUMAN	Actin, cytoplasmic 2 OS=Homo sapiens GN=ACTG1 PE=1 SV=1	488.726	2	975.438	-0.0028	15857	AGFAGDDAPR
P63261	ACTG_HUMAN	Actin, cytoplasmic 2 OS=Homo sapiens GN=ACTG1 PE=1 SV=1	488.726	2	975.438	-0.0027	15857	AGFAGDDAPR
P63261	ACTG_HUMAN	Actin, cytoplasmic 2 OS=Homo sapiens GN=ACTG1 PE=1 SV=1	488.727	2	975.439	-0.0024	15857	AGFAGDDAPR
P63261	ACTG_HUMAN	Actin, cytoplasmic 2 OS=Homo sapiens GN=ACTG1 PE=1 SV=1	488.727	2	975.439	-0.0024	15857	AGFAGDDAPR
P63261	ACTG_HUMAN	Actin, cytoplasmic 2 OS=Homo sapiens GN=ACTG1 PE=1 SV=1	488.727	2	975.439	-0.0023	15857	AGFAGDDAPR
P63261	ACTG_HUMAN	Actin, cytoplasmic 2 OS=Homo sapiens GN=ACTG1 PE=1 SV=1	488.727	2	975.439	-0.0021	15857	AGFAGDDAPR
P63261	ACTG_HUMAN	Actin, cytoplasmic 2 OS=Homo sapiens GN=ACTG1 PE=1 SV=1	488.727	2	975.439	-0.0021	15857	AGFAGDDAPR
P63261	ACTG_HUMAN	Actin, cytoplasmic 2 OS=Homo sapiens GN=ACTG1 PE=1 SV=1	488.727	2	975.439	-0.0021	15857	AGFAGDDAPR
P63261	ACTG_HUMAN	Actin, cytoplasmic 2 OS=Homo sapiens GN=ACTG1 PE=1 SV=1	488.727	2	975.439	-0.002	15857	AGFAGDDAPR
P63261	ACTG_HUMAN	Actin, cytoplasmic 2 OS=Homo sapiens GN=ACTG1 PE=1 SV=1	488.727	2	975.439	-0.0019	15857	AGFAGDDAPR
P63261	ACTG_HUMAN	Actin, cytoplasmic 2 OS=Homo sapiens GN=ACTG1 PE=1 SV=1	488.727	2	975.439	-0.0019	15857	AGFAGDDAPR
P63261	ACTG_HUMAN	Actin, cytoplasmic 2 OS=Homo sapiens GN=ACTG1 PE=1 SV=1	488.727	2	975.439	-0.0019	15857	AGFAGDDAPR
P63261	ACTG_HUMAN	Actin, cytoplasmic 2 OS=Homo sapiens GN=ACTG1 PE=1 SV=1	488.727	2	975.439	-0.0019	15857	AGFAGDDAPR
P63261	ACTG_HUMAN	Actin, cytoplasmic 2 OS=Homo sapiens GN=ACTG1 PE=1 SV=1	488.727	2	975.439	-0.0019	15857	AGFAGDDAPR
P63261	ACTG_HUMAN	Actin, cytoplasmic 2 OS=Homo sapiens GN=ACTG1 PE=1 SV=1	488.727	2	975.439	-0.0019	15857	AGFAGDDAPR
P63261	ACTG_HUMAN	Actin, cytoplasmic 2 OS=Homo sapiens GN=ACTG1 PE=1 SV=1	488.727	2	975.439	-0.0019	15857	AGFAGDDAPR
P63261	ACTG_HUMAN	Actin, cytoplasmic 2 OS=Homo sapiens GN=ACTG1 PE=1 SV=1	488.727	2	975.439	-0.0018	15857	AGFAGDDAPR
P63261	ACTG_HUMAN	Actin, cytoplasmic 2 OS=Homo sapiens GN=ACTG1 PE=1 SV=1	488.727	2	975.439	-0.0018	15857	AGFAGDDAPR
P63261	ACTG_HUMAN	Actin, cytoplasmic 2 OS=Homo sapiens GN=ACTG1 PE=1 SV=1	488.727	2	975.439	-0.0018	15857	AGFAGDDAPR
P63261	ACTG_HUMAN	Actin, cytoplasmic 2 OS=Homo sapiens GN=ACTG1 PE=1 SV=1	488.727	2	975.439	-0.0016	15857	AGFAGDDAPR
P63261	ACTG_HUMAN	Actin, cytoplasmic 2 OS=Homo sapiens GN=ACTG1 PE=1 SV=1	488.727	2	975.439	-0.0016	15857	AGFAGDDAPR
P63261	ACTG_HUMAN	Actin, cytoplasmic 2 OS=Homo sapiens GN=ACTG1 PE=1 SV=1	488.727	2	975.439	-0.0016	15857	AGFAGDDAPR
P63261	ACTG_HUMAN	Actin, cytoplasmic 2 OS=Homo sapiens GN=ACTG1 PE=1 SV=1	488.727	2	975.439	-0.0016	15857	AGFAGDDAPR
P63261	ACTG_HUMAN	Actin, cytoplasmic 2 OS=Homo sapiens GN=ACTG1 PE=1 SV=1	488.727	2	975.439	-0.0016	15857	AGFAGDDAPR
P63261	ACTG_HUMAN	Actin, cytoplasmic 2 OS=Homo sapiens GN=ACTG1 PE=1 SV=1	488.727	2	975.439	-0.0015	15857	AGFAGDDAPR
P63261	ACTG_HUMAN	Actin, cytoplasmic 2 OS=Homo sapiens GN=ACTG1 PE=1 SV=1	488.727	2	975.439	-0.0015	15857	AGFAGDDAPR
P63261	ACTG_HUMAN	Actin, cytoplasmic 2 OS=Homo sapiens GN=ACTG1 PE=1 SV=1	488.727	2	975.439	-0.0015	15857	AGFAGDDAPR
P63261	ACTG_HUMAN	Actin, cytoplasmic 2 OS=Homo sapiens GN=ACTG1 PE=1 SV=1	488.727	2	975.439	-0.0015	15857	AGFAGDDAPR
P63261	ACTG_HUMAN	Actin, cytoplasmic 2 OS=Homo sapiens GN=ACTG1 PE=1 SV=1	488.727	2	975.439	-0.0015	15857	AGFAGDDAPR
P63261	ACTG_HUMAN	Actin, cytoplasmic 2 OS=Homo sapiens GN=ACTG1 PE=1 SV=1	488.727	2	975.44	-0.0014	15857	AGFAGDDAPR
P63261	ACTG_HUMAN	Actin, cytoplasmic 2 OS=Homo sapiens GN=ACTG1 PE=1 SV=1	488.727	2	975.44	-0.0013	15857	AGFAGDDAPR
P63261	ACTG_HUMAN	Actin, cytoplasmic 2 OS=Homo sapiens GN=ACTG1 PE=1 SV=1	488.727	2	975.44	-0.0013	15857	AGFAGDDAPR
P63261	ACTG_HUMAN	Actin, cytoplasmic 2 OS=Homo sapiens GN=ACTG1 PE=1 SV=1	488.727	2	975.44	-0.0013	15857	AGFAGDDAPR
P63261	ACTG_HUMAN	Actin, cytoplasmic 2 OS=Homo sapiens GN=ACTG1 PE=1 SV=1	488.727	2	975.44	-0.0013	15857	AGFAGDDAPR
P63261	ACTG_HUMAN	Actin, cytoplasmic 2 OS=Homo sapiens GN=ACTG1 PE=1 SV=1	488.727	2	975.44	-0.0012	15857	AGFAGDDAPR
P63261	ACTG_HUMAN	Actin, cytoplasmic 2 OS=Homo sapiens GN=ACTG1 PE=1 SV=1	488.727	2	975.44	-0.0012	15857	AGFAGDDAPR
P63261	ACTG_HUMAN	Actin, cytoplasmic 2 OS=Homo sapiens GN=ACTG1 PE=1 SV=1	488.727	2	975.44	-0.0012	15857	AGFAGDDAPR
P63261	ACTG_HUMAN	Actin, cytoplasmic 2 OS=Homo sapiens GN=ACTG1 PE=1 SV=1	488.727	2	975.44	-0.0012	15857	AGFAGDDAPR
P63261	ACTG_HUMAN	Actin, cytoplasmic 2 OS=Homo sapiens GN=ACTG1 PE=1 SV=1	488.727	2	975.44	-0.0012	15857	AGFAGDDAPR
P63261	ACTG_HUMAN	Actin, cytoplasmic 2 OS=Homo sapiens GN=ACTG1 PE=1 SV=1	488.727	2	975.44	-0.001	15857	AGFAGDDAPR
P63261	ACTG_HUMAN	Actin, cytoplasmic 2 OS=Homo sapiens GN=ACTG1 PE=1 SV=1	488.727	2	975.44	-0.001	15857	AGFAGDDAPR
P63261	ACTG_HUMAN	Actin, cytoplasmic 2 OS=Homo sapiens GN=ACTG1 PE=1 SV=1	488.727	2	975.44	-0.001	15857	AGFAGDDAPR
P63261	ACTG_HUMAN	Actin, cytoplasmic 2 OS=Homo sapiens GN=ACTG1 PE=1 SV=1	488.727	2	975.44	-0.001	15857	AGFAGDDAPR
P63261	ACTG_HUMAN	Actin, cytoplasmic 2 OS=Homo sapiens GN=ACTG1 PE=1 SV=1	488.727	2	975.44	-0.001	15857	AGFAGDDAPR
P63261	ACTG_HUMAN	Actin, cytoplasmic 2 OS=Homo sapiens GN=ACTG1 PE=1 SV=1	488.727	2	975.44	-0.001	15857	AGFAGDDAPR
P63261	ACTG_HUMAN	Actin, cytoplasmic 2 OS=Homo sapiens GN=ACTG1 PE=1 SV=1	488.727	2	975.44	-0.001	15857	AGFAGDDAPR
P63261	ACTG_HUMAN	Actin, cytoplasmic 2 OS=Homo sapiens GN=ACTG1 PE=1 SV=1	488.727	2	975.44	-0.0009	15857	AGFAGDDAPR
P63261	ACTG_HUMAN	Actin, cytoplasmic 2 OS=Homo sapiens GN=ACTG1 PE=1 SV=1	488.727	2	975.44	-0.0008	15857	AGFAGDDAPR
P63261	ACTG_HUMAN	Actin, cytoplasmic 2 OS=Homo sapiens GN=ACTG1 PE=1 SV=1	488.727	2	975.44	-0.0008	15857	AGFAGDDAPR
P63261	ACTG_HUMAN	Actin, cytoplasmic 2 OS=Homo sapiens GN=ACTG1 PE=1 SV=1	488.727	2	975.44	-0.0008	15857	AGFAGDDAPR
P63261	ACTG_HUMAN	Actin, cytoplasmic 2 OS=Homo sapiens GN=ACTG1 PE=1 SV=1	488.727	2	975.44	-0.0007	15857	AGFAGDDAPR
P63261	ACTG_HUMAN	Actin, cytoplasmic 2 OS=Homo sapiens GN=ACTG1 PE=1 SV=1	488.727	2	975.44	-0.0007	15857	AGFAGDDAPR
P63261	ACTG_HUMAN	Actin, cytoplasmic 2 OS=Homo sapiens GN=ACTG1 PE=1 SV=1	488.728	2	975.44	-0.0006	15857	AGFAGDDAPR
P63261	ACTG_HUMAN	Actin, cytoplasmic 2 OS=Homo sapiens GN=ACTG1 PE=1 SV=1	488.728	2	975.44	-0.0006	15857	AGFAGDDAPR
P63261	ACTG_HUMAN	Actin, cytoplasmic 2 OS=Homo sapiens GN=ACTG1 PE=1 SV=1	488.728	2	975.44	-0.0006	15857	AGFAGDDAPR
P63261	ACTG_HUMAN	Actin, cytoplasmic 2 OS=Homo sapiens GN=ACTG1 PE=1 SV=1	488.728	2	975.441	-0.0005	15857	AGFAGDDAPR
P63261	ACTG_HUMAN	Actin, cytoplasmic 2 OS=Homo sapiens GN=ACTG1 PE=1 SV=1	488.728	2	975.441	-0.0005	15857	AGFAGDDAPR
P63261	ACTG_HUMAN	Actin, cytoplasmic 2 OS=Homo sapiens GN=ACTG1 PE=1 SV=1	488.728	2	975.441	-0.0005	15857	AGFAGDDAPR
P63261	ACTG_HUMAN	Actin, cytoplasmic 2 OS=Homo sapiens GN=ACTG1 PE=1 SV=1	488.728	2	975.441	-0.0004	15857	AGFAGDDAPR
P63261	ACTG_HUMAN	Actin, cytoplasmic 2 OS=Homo sapiens GN=ACTG1 PE=1 SV=1	488.728	2	975.441	-0.0003	15857	AGFAGDDAPR
P63261	ACTG_HUMAN	Actin, cytoplasmic 2 OS=Homo sapiens GN=ACTG1 PE=1 SV=1	488.728	2	975.441	-0.0002	15857	AGFAGDDAPR
P63261	ACTG_HUMAN	Actin, cytoplasmic 2 OS=Homo sapiens GN=ACTG1 PE=1 SV=1	488.728	2	975.441	-0.0001	15857	AGFAGDDAPR
P63261	ACTG_HUMAN	Actin, cytoplasmic 2 OS=Homo sapiens GN=ACTG1 PE=1 SV=1	488.728	2	975.441	0	15857	AGFAGDDAPR
P63261	ACTG_HUMAN	Actin, cytoplasmic 2 OS=Homo sapiens GN=ACTG1 PE=1 SV=1	488.728	2	975.441	0.0001	15857	AGFAGDDAPR
P63261	ACTG_HUMAN	Actin, cytoplasmic 2 OS=Homo sapiens GN=ACTG1 PE=1 SV=1	488.728	2	975.441	0.0001	15857	AGFAGDDAPR
P63261	ACTG_HUMAN	Actin, cytoplasmic 2 OS=Homo sapiens GN=ACTG1 PE=1 SV=1	488.728	2	975.441	0.0001	15857	AGFAGDDAPR
P63261	ACTG_HUMAN	Actin, cytoplasmic 2 OS=Homo sapiens GN=ACTG1 PE=1 SV=1	488.728	2	975.441	0.0001	15857	AGFAGDDAPR
P63261	ACTG_HUMAN	Actin, cytoplasmic 2 OS=Homo sapiens GN=ACTG1 PE=1 SV=1	488.728	2	975.441	0.0001	15857	AGFAGDDAPR
P63261	ACTG_HUMAN	Actin, cytoplasmic 2 OS=Homo sapiens GN=ACTG1 PE=1 SV=1	488.728	2	975.441	0.0002	15857	AGFAGDDAPR
P63261	ACTG_HUMAN	Actin, cytoplasmic 2 OS=Homo sapiens GN=ACTG1 PE=1 SV=1	488.728	2	975.441	0.0002	15857	AGFAGDDAPR
P63261	ACTG_HUMAN	Actin, cytoplasmic 2 OS=Homo sapiens GN=ACTG1 PE=1 SV=1	488.728	2	975.441	0.0003	15857	AGFAGDDAPR
P63261	ACTG_HUMAN	Actin, cytoplasmic 2 OS=Homo sapiens GN=ACTG1 PE=1 SV=1	488.728	2	975.441	0.0003	15857	AGFAGDDAPR
P63261	ACTG_HUMAN	Actin, cytoplasmic 2 OS=Homo sapiens GN=ACTG1 PE=1 SV=1	488.728	2	975.441	0.0004	15857	AGFAGDDAPR
P63261	ACTG_HUMAN	Actin, cytoplasmic 2 OS=Homo sapiens GN=ACTG1 PE=1 SV=1	488.728	2	975.441	0.0004	15857	AGFAGDDAPR
P63261	ACTG_HUMAN	Actin, cytoplasmic 2 OS=Homo sapiens GN=ACTG1 PE=1 SV=1	488.728	2	975.441	0.0004	15857	AGFAGDDAPR
P63261	ACTG_HUMAN	Actin, cytoplasmic 2 OS=Homo sapiens GN=ACTG1 PE=1 SV=1	488.728	2	975.442	0.0006	15857	AGFAGDDAPR
P63261	ACTG_HUMAN	Actin, cytoplasmic 2 OS=Homo sapiens GN=ACTG1 PE=1 SV=1	488.728	2	975.442	0.0006	15857	AGFAGDDAPR
P63261	ACTG_HUMAN	Actin, cytoplasmic 2 OS=Homo sapiens GN=ACTG1 PE=1 SV=1	488.728	2	975.442	0.0007	15857	AGFAGDDAPR
P63261	ACTG_HUMAN	Actin, cytoplasmic 2 OS=Homo sapiens GN=ACTG1 PE=1 SV=1	488.728	2	975.442	0.0008	15857	AGFAGDDAPR
P63261	ACTG_HUMAN	Actin, cytoplasmic 2 OS=Homo sapiens GN=ACTG1 PE=1 SV=1	488.728	2	975.442	0.0009	15857	AGFAGDDAPR
P63261	ACTG_HUMAN	Actin, cytoplasmic 2 OS=Homo sapiens GN=ACTG1 PE=1 SV=1	488.728	2	975.442	0.0011	15857	AGFAGDDAPR
P63261	ACTG_HUMAN	Actin, cytoplasmic 2 OS=Homo sapiens GN=ACTG1 PE=1 SV=1	488.728	2	975.442	0.0012	15857	AGFAGDDAPR
P63261	ACTG_HUMAN	Actin, cytoplasmic 2 OS=Homo sapiens GN=ACTG1 PE=1 SV=1	488.728	2	975.442	0.0015	15857	AGFAGDDAPR
P63261	ACTG_HUMAN	Actin, cytoplasmic 2 OS=Homo sapiens GN=ACTG1 PE=1 SV=1	488.729	2	975.443	0.0017	15857	AGFAGDDAPR
P63261	ACTG_HUMAN	Actin, cytoplasmic 2 OS=Homo sapiens GN=ACTG1 PE=1 SV=1	488.729	2	975.443	0.0018	15857	AGFAGDDAPR
P63261	ACTG_HUMAN	Actin, cytoplasmic 2 OS=Homo sapiens GN=ACTG1 PE=1 SV=1	488.729	2	975.443	0.002	15857	AGFAGDDAPR
P63261	ACTG_HUMAN	Actin, cytoplasmic 2 OS=Homo sapiens GN=ACTG1 PE=1 SV=1	488.729	2	975.443	0.0021	15857	AGFAGDDAPR
P63261	ACTG_HUMAN	Actin, cytoplasmic 2 OS=Homo sapiens GN=ACTG1 PE=1 SV=1	488.729	2	975.443	0.0022	15857	AGFAGDDAPR
P63261	ACTG_HUMAN	Actin, cytoplasmic 2 OS=Homo sapiens GN=ACTG1 PE=1 SV=1	488.729	2	975.443	0.0024	15857	AGFAGDDAPR
P63261	ACTG_HUMAN	Actin, cytoplasmic 2 OS=Homo sapiens GN=ACTG1 PE=1 SV=1	488.729	2	975.444	0.0026	15857	AGFAGDDAPR
P63261	ACTG_HUMAN	Actin, cytoplasmic 2 OS=Homo sapiens GN=ACTG1 PE=1 SV=1	488.729	2	975.444	0.0026	15857	AGFAGDDAPR
P63261	ACTG_HUMAN	Actin, cytoplasmic 2 OS=Homo sapiens GN=ACTG1 PE=1 SV=1	488.729	2	975.444	0.0027	15857	AGFAGDDAPR
P63261	ACTG_HUMAN	Actin, cytoplasmic 2 OS=Homo sapiens GN=ACTG1 PE=1 SV=1	488.729	2	975.444	0.0028	15857	AGFAGDDAPR
P63261	ACTG_HUMAN	Actin, cytoplasmic 2 OS=Homo sapiens GN=ACTG1 PE=1 SV=1	488.729	2	975.444	0.003	15857	AGFAGDDAPR
P63261	ACTG_HUMAN	Actin, cytoplasmic 2 OS=Homo sapiens GN=ACTG1 PE=1 SV=1	488.73	2	975.444	0.0035	15857	AGFAGDDAPR
P63261	ACTG_HUMAN	Actin, cytoplasmic 2 OS=Homo sapiens GN=ACTG1 PE=1 SV=1	488.73	2	975.445	0.0039	15857	AGFAGDDAPR
P63261	ACTG_HUMAN	Actin, cytoplasmic 2 OS=Homo sapiens GN=ACTG1 PE=1 SV=1	488.73	2	975.446	0.0045	15857	AGFAGDDAPR
P63261	ACTG_HUMAN	Actin, cytoplasmic 2 OS=Homo sapiens GN=ACTG1 PE=1 SV=1	488.731	2	975.447	0.0058	15857	AGFAGDDAPR
P63261	ACTG_HUMAN	Actin, cytoplasmic 2 OS=Homo sapiens GN=ACTG1 PE=1 SV=1	488.731	2	975.448	0.0067	15857	AGFAGDDAPR
P63261	ACTG_HUMAN	Actin, cytoplasmic 2 OS=Homo sapiens GN=ACTG1 PE=1 SV=1	488.732	2	975.449	0.0076	15857	AGFAGDDAPR
P63261	ACTG_HUMAN	Actin, cytoplasmic 2 OS=Homo sapiens GN=ACTG1 PE=1 SV=1	488.732	2	975.449	0.0085	15857	AGFAGDDAPR
P63261	ACTG_HUMAN	Actin, cytoplasmic 2 OS=Homo sapiens GN=ACTG1 PE=1 SV=1	499.745	2	997.476	-0.0028	15857	DLTDYLMK
P63261	ACTG_HUMAN	Actin, cytoplasmic 2 OS=Homo sapiens GN=ACTG1 PE=1 SV=1	499.745	2	997.476	-0.0025	15857	DLTDYLMK
P63261	ACTG_HUMAN	Actin, cytoplasmic 2 OS=Homo sapiens GN=ACTG1 PE=1 SV=1	499.746	2	997.477	-0.0016	15857	DLTDYLMK
P63261	ACTG_HUMAN	Actin, cytoplasmic 2 OS=Homo sapiens GN=ACTG1 PE=1 SV=1	499.747	2	997.479	-0.0004	15857	DLTDYLMK
P63261	ACTG_HUMAN	Actin, cytoplasmic 2 OS=Homo sapiens GN=ACTG1 PE=1 SV=1	499.747	2	997.479	0	15857	DLTDYLMK
P63261	ACTG_HUMAN	Actin, cytoplasmic 2 OS=Homo sapiens GN=ACTG1 PE=1 SV=1	499.747	2	997.479	0.0001	15857	DLTDYLMK
P63261	ACTG_HUMAN	Actin, cytoplasmic 2 OS=Homo sapiens GN=ACTG1 PE=1 SV=1	499.747	2	997.479	0.0003	15857	DLTDYLMK
P63261	ACTG_HUMAN	Actin, cytoplasmic 2 OS=Homo sapiens GN=ACTG1 PE=1 SV=1	499.747	2	997.48	0.0006	15857	DLTDYLMK
P63261	ACTG_HUMAN	Actin, cytoplasmic 2 OS=Homo sapiens GN=ACTG1 PE=1 SV=1	499.747	2	997.48	0.0008	15857	DLTDYLMK
P63261	ACTG_HUMAN	Actin, cytoplasmic 2 OS=Homo sapiens GN=ACTG1 PE=1 SV=1	499.747	2	997.48	0.0011	15857	DLTDYLMK
P63261	ACTG_HUMAN	Actin, cytoplasmic 2 OS=Homo sapiens GN=ACTG1 PE=1 SV=1	499.748	2	997.48	0.0014	15857	DLTDYLMK
P63261	ACTG_HUMAN	Actin, cytoplasmic 2 OS=Homo sapiens GN=ACTG1 PE=1 SV=1	499.748	2	997.481	0.0017	15857	DLTDYLMK
P63261	ACTG_HUMAN	Actin, cytoplasmic 2 OS=Homo sapiens GN=ACTG1 PE=1 SV=1	499.748	2	997.481	0.002	15857	DLTDYLMK
P63261	ACTG_HUMAN	Actin, cytoplasmic 2 OS=Homo sapiens GN=ACTG1 PE=1 SV=1	566.764	2	1131.51	-0.0054	15857	GYSFTTTAER
P63261	ACTG_HUMAN	Actin, cytoplasmic 2 OS=Homo sapiens GN=ACTG1 PE=1 SV=1	566.765	2	1131.51	-0.005	15857	GYSFTTTAER
P63261	ACTG_HUMAN	Actin, cytoplasmic 2 OS=Homo sapiens GN=ACTG1 PE=1 SV=1	566.765	2	1131.52	-0.004	15857	GYSFTTTAER
P63261	ACTG_HUMAN	Actin, cytoplasmic 2 OS=Homo sapiens GN=ACTG1 PE=1 SV=1	566.765	2	1131.52	-0.0037	15857	GYSFTTTAER
P63261	ACTG_HUMAN	Actin, cytoplasmic 2 OS=Homo sapiens GN=ACTG1 PE=1 SV=1	566.765	2	1131.52	-0.0037	15857	GYSFTTTAER
P63261	ACTG_HUMAN	Actin, cytoplasmic 2 OS=Homo sapiens GN=ACTG1 PE=1 SV=1	566.765	2	1131.52	-0.0036	15857	GYSFTTTAER
P63261	ACTG_HUMAN	Actin, cytoplasmic 2 OS=Homo sapiens GN=ACTG1 PE=1 SV=1	566.765	2	1131.52	-0.0034	15857	GYSFTTTAER
P63261	ACTG_HUMAN	Actin, cytoplasmic 2 OS=Homo sapiens GN=ACTG1 PE=1 SV=1	566.765	2	1131.52	-0.0032	15857	GYSFTTTAER
P63261	ACTG_HUMAN	Actin, cytoplasmic 2 OS=Homo sapiens GN=ACTG1 PE=1 SV=1	566.765	2	1131.52	-0.0032	15857	GYSFTTTAER
P63261	ACTG_HUMAN	Actin, cytoplasmic 2 OS=Homo sapiens GN=ACTG1 PE=1 SV=1	566.766	2	1131.52	-0.0028	15857	GYSFTTTAER
P63261	ACTG_HUMAN	Actin, cytoplasmic 2 OS=Homo sapiens GN=ACTG1 PE=1 SV=1	566.766	2	1131.52	-0.0028	15857	GYSFTTTAER
P63261	ACTG_HUMAN	Actin, cytoplasmic 2 OS=Homo sapiens GN=ACTG1 PE=1 SV=1	566.766	2	1131.52	-0.0027	15857	GYSFTTTAER
P63261	ACTG_HUMAN	Actin, cytoplasmic 2 OS=Homo sapiens GN=ACTG1 PE=1 SV=1	566.766	2	1131.52	-0.0021	15857	GYSFTTTAER
P63261	ACTG_HUMAN	Actin, cytoplasmic 2 OS=Homo sapiens GN=ACTG1 PE=1 SV=1	566.766	2	1131.52	-0.0016	15857	GYSFTTTAER
P63261	ACTG_HUMAN	Actin, cytoplasmic 2 OS=Homo sapiens GN=ACTG1 PE=1 SV=1	566.766	2	1131.52	-0.0014	15857	GYSFTTTAER
P63261	ACTG_HUMAN	Actin, cytoplasmic 2 OS=Homo sapiens GN=ACTG1 PE=1 SV=1	566.767	2	1131.52	-0.001	15857	GYSFTTTAER
P63261	ACTG_HUMAN	Actin, cytoplasmic 2 OS=Homo sapiens GN=ACTG1 PE=1 SV=1	566.767	2	1131.52	-0.0006	15857	GYSFTTTAER
P63261	ACTG_HUMAN	Actin, cytoplasmic 2 OS=Homo sapiens GN=ACTG1 PE=1 SV=1	566.767	2	1131.52	-0.0006	15857	GYSFTTTAER
P63261	ACTG_HUMAN	Actin, cytoplasmic 2 OS=Homo sapiens GN=ACTG1 PE=1 SV=1	566.767	2	1131.52	-0.0005	15857	GYSFTTTAER
P63261	ACTG_HUMAN	Actin, cytoplasmic 2 OS=Homo sapiens GN=ACTG1 PE=1 SV=1	566.767	2	1131.52	-0.0005	15857	GYSFTTTAER
P63261	ACTG_HUMAN	Actin, cytoplasmic 2 OS=Homo sapiens GN=ACTG1 PE=1 SV=1	566.767	2	1131.52	-0.0003	15857	GYSFTTTAER
P63261	ACTG_HUMAN	Actin, cytoplasmic 2 OS=Homo sapiens GN=ACTG1 PE=1 SV=1	566.767	2	1131.52	-0.0003	15857	GYSFTTTAER
P63261	ACTG_HUMAN	Actin, cytoplasmic 2 OS=Homo sapiens GN=ACTG1 PE=1 SV=1	566.768	2	1131.52	0.0007	15857	GYSFTTTAER
P63261	ACTG_HUMAN	Actin, cytoplasmic 2 OS=Homo sapiens GN=ACTG1 PE=1 SV=1	566.768	2	1131.52	0.0011	15857	GYSFTTTAER
P63261	ACTG_HUMAN	Actin, cytoplasmic 2 OS=Homo sapiens GN=ACTG1 PE=1 SV=1	566.768	2	1131.52	0.0012	15857	GYSFTTTAER
P63261	ACTG_HUMAN	Actin, cytoplasmic 2 OS=Homo sapiens GN=ACTG1 PE=1 SV=1	566.769	2	1131.52	0.0033	15857	GYSFTTTAER
P63261	ACTG_HUMAN	Actin, cytoplasmic 2 OS=Homo sapiens GN=ACTG1 PE=1 SV=1	566.769	2	1131.52	0.0034	15857	GYSFTTTAER
P63261	ACTG_HUMAN	Actin, cytoplasmic 2 OS=Homo sapiens GN=ACTG1 PE=1 SV=1	566.769	2	1131.52	0.0035	15857	GYSFTTTAER
P63261	ACTG_HUMAN	Actin, cytoplasmic 2 OS=Homo sapiens GN=ACTG1 PE=1 SV=1	566.77	2	1131.52	0.005	15857	GYSFTTTAER
P63261	ACTG_HUMAN	Actin, cytoplasmic 2 OS=Homo sapiens GN=ACTG1 PE=1 SV=1	566.771	2	1131.53	0.0071	15857	GYSFTTTAER
P63261	ACTG_HUMAN	Actin, cytoplasmic 2 OS=Homo sapiens GN=ACTG1 PE=1 SV=1	566.771	2	1131.53	0.0073	15857	GYSFTTTAER
P63261	ACTG_HUMAN	Actin, cytoplasmic 2 OS=Homo sapiens GN=ACTG1 PE=1 SV=1	566.771	2	1131.53	0.0077	15857	GYSFTTTAER
P63261	ACTG_HUMAN	Actin, cytoplasmic 2 OS=Homo sapiens GN=ACTG1 PE=1 SV=1	566.771	2	1131.53	0.008	15857	GYSFTTTAER
P63261	ACTG_HUMAN	Actin, cytoplasmic 2 OS=Homo sapiens GN=ACTG1 PE=1 SV=1	566.771	2	1131.53	0.0084	15857	GYSFTTTAER
P63261	ACTG_HUMAN	Actin, cytoplasmic 2 OS=Homo sapiens GN=ACTG1 PE=1 SV=1	566.771	2	1131.53	0.0085	15857	GYSFTTTAER
P63261	ACTG_HUMAN	Actin, cytoplasmic 2 OS=Homo sapiens GN=ACTG1 PE=1 SV=1	566.771	2	1131.53	0.0088	15857	GYSFTTTAER
P63261	ACTG_HUMAN	Actin, cytoplasmic 2 OS=Homo sapiens GN=ACTG1 PE=1 SV=1	566.772	2	1131.53	0.0091	15857	GYSFTTTAER
P63261	ACTG_HUMAN	Actin, cytoplasmic 2 OS=Homo sapiens GN=ACTG1 PE=1 SV=1	566.772	2	1131.53	0.0094	15857	GYSFTTTAER
P63261	ACTG_HUMAN	Actin, cytoplasmic 2 OS=Homo sapiens GN=ACTG1 PE=1 SV=1	566.772	2	1131.53	0.0095	15857	GYSFTTTAER
P63261	ACTG_HUMAN	Actin, cytoplasmic 2 OS=Homo sapiens GN=ACTG1 PE=1 SV=1	566.772	2	1131.53	0.0095	15857	GYSFTTTAER
P63261	ACTG_HUMAN	Actin, cytoplasmic 2 OS=Homo sapiens GN=ACTG1 PE=1 SV=1	566.772	2	1131.53	0.0096	15857	GYSFTTTAER
P63261	ACTG_HUMAN	Actin, cytoplasmic 2 OS=Homo sapiens GN=ACTG1 PE=1 SV=1	566.772	2	1131.53	0.0102	15857	GYSFTTTAER
P63261	ACTG_HUMAN	Actin, cytoplasmic 2 OS=Homo sapiens GN=ACTG1 PE=1 SV=1	581.309	2	1160.6	-0.0074	15857	EITALAPSTMK
P63261	ACTG_HUMAN	Actin, cytoplasmic 2 OS=Homo sapiens GN=ACTG1 PE=1 SV=1	581.309	2	1160.6	-0.0067	15857	EITALAPSTMK
P63261	ACTG_HUMAN	Actin, cytoplasmic 2 OS=Homo sapiens GN=ACTG1 PE=1 SV=1	581.309	2	1160.6	-0.0067	15857	EITALAPSTMK
P63261	ACTG_HUMAN	Actin, cytoplasmic 2 OS=Homo sapiens GN=ACTG1 PE=1 SV=1	581.31	2	1160.6	-0.0063	15857	EITALAPSTMK
P63261	ACTG_HUMAN	Actin, cytoplasmic 2 OS=Homo sapiens GN=ACTG1 PE=1 SV=1	581.31	2	1160.6	-0.0061	15857	EITALAPSTMK
P63261	ACTG_HUMAN	Actin, cytoplasmic 2 OS=Homo sapiens GN=ACTG1 PE=1 SV=1	581.31	2	1160.61	-0.006	15857	EITALAPSTMK
P63261	ACTG_HUMAN	Actin, cytoplasmic 2 OS=Homo sapiens GN=ACTG1 PE=1 SV=1	581.31	2	1160.61	-0.0056	15857	EITALAPSTMK
P63261	ACTG_HUMAN	Actin, cytoplasmic 2 OS=Homo sapiens GN=ACTG1 PE=1 SV=1	581.31	2	1160.61	-0.0056	15857	EITALAPSTMK
P63261	ACTG_HUMAN	Actin, cytoplasmic 2 OS=Homo sapiens GN=ACTG1 PE=1 SV=1	581.31	2	1160.61	-0.0055	15857	EITALAPSTMK
P63261	ACTG_HUMAN	Actin, cytoplasmic 2 OS=Homo sapiens GN=ACTG1 PE=1 SV=1	581.31	2	1160.61	-0.0055	15857	EITALAPSTMK
P63261	ACTG_HUMAN	Actin, cytoplasmic 2 OS=Homo sapiens GN=ACTG1 PE=1 SV=1	581.31	2	1160.61	-0.0052	15857	EITALAPSTMK
P63261	ACTG_HUMAN	Actin, cytoplasmic 2 OS=Homo sapiens GN=ACTG1 PE=1 SV=1	581.31	2	1160.61	-0.005	15857	EITALAPSTMK
P63261	ACTG_HUMAN	Actin, cytoplasmic 2 OS=Homo sapiens GN=ACTG1 PE=1 SV=1	581.31	2	1160.61	-0.0049	15857	EITALAPSTMK
P63261	ACTG_HUMAN	Actin, cytoplasmic 2 OS=Homo sapiens GN=ACTG1 PE=1 SV=1	581.31	2	1160.61	-0.0048	15857	EITALAPSTMK
P63261	ACTG_HUMAN	Actin, cytoplasmic 2 OS=Homo sapiens GN=ACTG1 PE=1 SV=1	581.31	2	1160.61	-0.0048	15857	EITALAPSTMK
P63261	ACTG_HUMAN	Actin, cytoplasmic 2 OS=Homo sapiens GN=ACTG1 PE=1 SV=1	581.311	2	1160.61	-0.0047	15857	EITALAPSTMK
P63261	ACTG_HUMAN	Actin, cytoplasmic 2 OS=Homo sapiens GN=ACTG1 PE=1 SV=1	581.311	2	1160.61	-0.0047	15857	EITALAPSTMK
P63261	ACTG_HUMAN	Actin, cytoplasmic 2 OS=Homo sapiens GN=ACTG1 PE=1 SV=1	581.311	2	1160.61	-0.0047	15857	EITALAPSTMK
P63261	ACTG_HUMAN	Actin, cytoplasmic 2 OS=Homo sapiens GN=ACTG1 PE=1 SV=1	581.311	2	1160.61	-0.0047	15857	EITALAPSTMK
P63261	ACTG_HUMAN	Actin, cytoplasmic 2 OS=Homo sapiens GN=ACTG1 PE=1 SV=1	581.311	2	1160.61	-0.0047	15857	EITALAPSTMK
P63261	ACTG_HUMAN	Actin, cytoplasmic 2 OS=Homo sapiens GN=ACTG1 PE=1 SV=1	581.311	2	1160.61	-0.0045	15857	EITALAPSTMK
P63261	ACTG_HUMAN	Actin, cytoplasmic 2 OS=Homo sapiens GN=ACTG1 PE=1 SV=1	581.311	2	1160.61	-0.0045	15857	EITALAPSTMK
P63261	ACTG_HUMAN	Actin, cytoplasmic 2 OS=Homo sapiens GN=ACTG1 PE=1 SV=1	581.311	2	1160.61	-0.0044	15857	EITALAPSTMK
P63261	ACTG_HUMAN	Actin, cytoplasmic 2 OS=Homo sapiens GN=ACTG1 PE=1 SV=1	581.311	2	1160.61	-0.0043	15857	EITALAPSTMK
P63261	ACTG_HUMAN	Actin, cytoplasmic 2 OS=Homo sapiens GN=ACTG1 PE=1 SV=1	581.311	2	1160.61	-0.0043	15857	EITALAPSTMK
P63261	ACTG_HUMAN	Actin, cytoplasmic 2 OS=Homo sapiens GN=ACTG1 PE=1 SV=1	581.311	2	1160.61	-0.0038	15857	EITALAPSTMK
P63261	ACTG_HUMAN	Actin, cytoplasmic 2 OS=Homo sapiens GN=ACTG1 PE=1 SV=1	581.311	2	1160.61	-0.0038	15857	EITALAPSTMK
P63261	ACTG_HUMAN	Actin, cytoplasmic 2 OS=Homo sapiens GN=ACTG1 PE=1 SV=1	581.311	2	1160.61	-0.0038	15857	EITALAPSTMK
P63261	ACTG_HUMAN	Actin, cytoplasmic 2 OS=Homo sapiens GN=ACTG1 PE=1 SV=1	581.311	2	1160.61	-0.0038	15857	EITALAPSTMK
P63261	ACTG_HUMAN	Actin, cytoplasmic 2 OS=Homo sapiens GN=ACTG1 PE=1 SV=1	581.311	2	1160.61	-0.0037	15857	EITALAPSTMK
P63261	ACTG_HUMAN	Actin, cytoplasmic 2 OS=Homo sapiens GN=ACTG1 PE=1 SV=1	581.311	2	1160.61	-0.0037	15857	EITALAPSTMK
P63261	ACTG_HUMAN	Actin, cytoplasmic 2 OS=Homo sapiens GN=ACTG1 PE=1 SV=1	581.311	2	1160.61	-0.0036	15857	EITALAPSTMK
P63261	ACTG_HUMAN	Actin, cytoplasmic 2 OS=Homo sapiens GN=ACTG1 PE=1 SV=1	581.311	2	1160.61	-0.0036	15857	EITALAPSTMK
P63261	ACTG_HUMAN	Actin, cytoplasmic 2 OS=Homo sapiens GN=ACTG1 PE=1 SV=1	581.311	2	1160.61	-0.0034	15857	EITALAPSTMK
P63261	ACTG_HUMAN	Actin, cytoplasmic 2 OS=Homo sapiens GN=ACTG1 PE=1 SV=1	581.311	2	1160.61	-0.0034	15857	EITALAPSTMK
P63261	ACTG_HUMAN	Actin, cytoplasmic 2 OS=Homo sapiens GN=ACTG1 PE=1 SV=1	581.311	2	1160.61	-0.0034	15857	EITALAPSTMK
P63261	ACTG_HUMAN	Actin, cytoplasmic 2 OS=Homo sapiens GN=ACTG1 PE=1 SV=1	581.311	2	1160.61	-0.0033	15857	EITALAPSTMK
P63261	ACTG_HUMAN	Actin, cytoplasmic 2 OS=Homo sapiens GN=ACTG1 PE=1 SV=1	581.311	2	1160.61	-0.0033	15857	EITALAPSTMK
P63261	ACTG_HUMAN	Actin, cytoplasmic 2 OS=Homo sapiens GN=ACTG1 PE=1 SV=1	581.311	2	1160.61	-0.0032	15857	EITALAPSTMK
P63261	ACTG_HUMAN	Actin, cytoplasmic 2 OS=Homo sapiens GN=ACTG1 PE=1 SV=1	581.311	2	1160.61	-0.0031	15857	EITALAPSTMK
P63261	ACTG_HUMAN	Actin, cytoplasmic 2 OS=Homo sapiens GN=ACTG1 PE=1 SV=1	581.311	2	1160.61	-0.003	15857	EITALAPSTMK
P63261	ACTG_HUMAN	Actin, cytoplasmic 2 OS=Homo sapiens GN=ACTG1 PE=1 SV=1	581.311	2	1160.61	-0.0028	15857	EITALAPSTMK
P63261	ACTG_HUMAN	Actin, cytoplasmic 2 OS=Homo sapiens GN=ACTG1 PE=1 SV=1	581.312	2	1160.61	-0.0027	15857	EITALAPSTMK
P63261	ACTG_HUMAN	Actin, cytoplasmic 2 OS=Homo sapiens GN=ACTG1 PE=1 SV=1	581.312	2	1160.61	-0.0025	15857	EITALAPSTMK
P63261	ACTG_HUMAN	Actin, cytoplasmic 2 OS=Homo sapiens GN=ACTG1 PE=1 SV=1	581.312	2	1160.61	-0.0023	15857	EITALAPSTMK
P63261	ACTG_HUMAN	Actin, cytoplasmic 2 OS=Homo sapiens GN=ACTG1 PE=1 SV=1	581.312	2	1160.61	-0.0023	15857	EITALAPSTMK
P63261	ACTG_HUMAN	Actin, cytoplasmic 2 OS=Homo sapiens GN=ACTG1 PE=1 SV=1	581.312	2	1160.61	-0.0023	15857	EITALAPSTMK
P63261	ACTG_HUMAN	Actin, cytoplasmic 2 OS=Homo sapiens GN=ACTG1 PE=1 SV=1	581.312	2	1160.61	-0.0022	15857	EITALAPSTMK
P63261	ACTG_HUMAN	Actin, cytoplasmic 2 OS=Homo sapiens GN=ACTG1 PE=1 SV=1	581.312	2	1160.61	-0.0021	15857	EITALAPSTMK
P63261	ACTG_HUMAN	Actin, cytoplasmic 2 OS=Homo sapiens GN=ACTG1 PE=1 SV=1	581.312	2	1160.61	-0.0021	15857	EITALAPSTMK
P63261	ACTG_HUMAN	Actin, cytoplasmic 2 OS=Homo sapiens GN=ACTG1 PE=1 SV=1	581.312	2	1160.61	-0.002	15857	EITALAPSTMK
P63261	ACTG_HUMAN	Actin, cytoplasmic 2 OS=Homo sapiens GN=ACTG1 PE=1 SV=1	581.312	2	1160.61	-0.002	15857	EITALAPSTMK
P63261	ACTG_HUMAN	Actin, cytoplasmic 2 OS=Homo sapiens GN=ACTG1 PE=1 SV=1	581.312	2	1160.61	-0.002	15857	EITALAPSTMK
P63261	ACTG_HUMAN	Actin, cytoplasmic 2 OS=Homo sapiens GN=ACTG1 PE=1 SV=1	581.312	2	1160.61	-0.002	15857	EITALAPSTMK
P63261	ACTG_HUMAN	Actin, cytoplasmic 2 OS=Homo sapiens GN=ACTG1 PE=1 SV=1	581.312	2	1160.61	-0.002	15857	EITALAPSTMK
P63261	ACTG_HUMAN	Actin, cytoplasmic 2 OS=Homo sapiens GN=ACTG1 PE=1 SV=1	581.312	2	1160.61	-0.002	15857	EITALAPSTMK
P63261	ACTG_HUMAN	Actin, cytoplasmic 2 OS=Homo sapiens GN=ACTG1 PE=1 SV=1	581.312	2	1160.61	-0.002	15857	EITALAPSTMK
P63261	ACTG_HUMAN	Actin, cytoplasmic 2 OS=Homo sapiens GN=ACTG1 PE=1 SV=1	581.312	2	1160.61	-0.0019	15857	EITALAPSTMK
P63261	ACTG_HUMAN	Actin, cytoplasmic 2 OS=Homo sapiens GN=ACTG1 PE=1 SV=1	581.312	2	1160.61	-0.0019	15857	EITALAPSTMK
P63261	ACTG_HUMAN	Actin, cytoplasmic 2 OS=Homo sapiens GN=ACTG1 PE=1 SV=1	581.312	2	1160.61	-0.0019	15857	EITALAPSTMK
P63261	ACTG_HUMAN	Actin, cytoplasmic 2 OS=Homo sapiens GN=ACTG1 PE=1 SV=1	581.312	2	1160.61	-0.0017	15857	EITALAPSTMK
P63261	ACTG_HUMAN	Actin, cytoplasmic 2 OS=Homo sapiens GN=ACTG1 PE=1 SV=1	581.312	2	1160.61	-0.0015	15857	EITALAPSTMK
P63261	ACTG_HUMAN	Actin, cytoplasmic 2 OS=Homo sapiens GN=ACTG1 PE=1 SV=1	581.312	2	1160.61	-0.0014	15857	EITALAPSTMK
P63261	ACTG_HUMAN	Actin, cytoplasmic 2 OS=Homo sapiens GN=ACTG1 PE=1 SV=1	581.312	2	1160.61	-0.0014	15857	EITALAPSTMK
P63261	ACTG_HUMAN	Actin, cytoplasmic 2 OS=Homo sapiens GN=ACTG1 PE=1 SV=1	581.312	2	1160.61	-0.0013	15857	EITALAPSTMK
P63261	ACTG_HUMAN	Actin, cytoplasmic 2 OS=Homo sapiens GN=ACTG1 PE=1 SV=1	581.312	2	1160.61	-0.0013	15857	EITALAPSTMK
P63261	ACTG_HUMAN	Actin, cytoplasmic 2 OS=Homo sapiens GN=ACTG1 PE=1 SV=1	581.312	2	1160.61	-0.0011	15857	EITALAPSTMK
P63261	ACTG_HUMAN	Actin, cytoplasmic 2 OS=Homo sapiens GN=ACTG1 PE=1 SV=1	581.312	2	1160.61	-0.001	15857	EITALAPSTMK
P63261	ACTG_HUMAN	Actin, cytoplasmic 2 OS=Homo sapiens GN=ACTG1 PE=1 SV=1	581.312	2	1160.61	-0.0008	15857	EITALAPSTMK
P63261	ACTG_HUMAN	Actin, cytoplasmic 2 OS=Homo sapiens GN=ACTG1 PE=1 SV=1	581.312	2	1160.61	-0.0006	15857	EITALAPSTMK
P63261	ACTG_HUMAN	Actin, cytoplasmic 2 OS=Homo sapiens GN=ACTG1 PE=1 SV=1	581.313	2	1160.61	-0.0005	15857	EITALAPSTMK
P63261	ACTG_HUMAN	Actin, cytoplasmic 2 OS=Homo sapiens GN=ACTG1 PE=1 SV=1	581.313	2	1160.61	-0.0004	15857	EITALAPSTMK
P63261	ACTG_HUMAN	Actin, cytoplasmic 2 OS=Homo sapiens GN=ACTG1 PE=1 SV=1	581.313	2	1160.61	-0.0003	15857	EITALAPSTMK
P63261	ACTG_HUMAN	Actin, cytoplasmic 2 OS=Homo sapiens GN=ACTG1 PE=1 SV=1	581.313	2	1160.61	-0.0003	15857	EITALAPSTMK
P63261	ACTG_HUMAN	Actin, cytoplasmic 2 OS=Homo sapiens GN=ACTG1 PE=1 SV=1	581.313	2	1160.61	-0.0003	15857	EITALAPSTMK
P63261	ACTG_HUMAN	Actin, cytoplasmic 2 OS=Homo sapiens GN=ACTG1 PE=1 SV=1	581.313	2	1160.61	0.0002	15857	EITALAPSTMK
P63261	ACTG_HUMAN	Actin, cytoplasmic 2 OS=Homo sapiens GN=ACTG1 PE=1 SV=1	581.313	2	1160.61	0.0002	15857	EITALAPSTMK
P63261	ACTG_HUMAN	Actin, cytoplasmic 2 OS=Homo sapiens GN=ACTG1 PE=1 SV=1	581.313	2	1160.61	0.0006	15857	EITALAPSTMK
P63261	ACTG_HUMAN	Actin, cytoplasmic 2 OS=Homo sapiens GN=ACTG1 PE=1 SV=1	581.313	2	1160.61	0.0007	15857	EITALAPSTMK
P63261	ACTG_HUMAN	Actin, cytoplasmic 2 OS=Homo sapiens GN=ACTG1 PE=1 SV=1	581.313	2	1160.61	0.0007	15857	EITALAPSTMK
P63261	ACTG_HUMAN	Actin, cytoplasmic 2 OS=Homo sapiens GN=ACTG1 PE=1 SV=1	581.313	2	1160.61	0.0011	15857	EITALAPSTMK
P63261	ACTG_HUMAN	Actin, cytoplasmic 2 OS=Homo sapiens GN=ACTG1 PE=1 SV=1	581.313	2	1160.61	0.0014	15857	EITALAPSTMK
P63261	ACTG_HUMAN	Actin, cytoplasmic 2 OS=Homo sapiens GN=ACTG1 PE=1 SV=1	581.314	2	1160.61	0.0023	15857	EITALAPSTMK
P63261	ACTG_HUMAN	Actin, cytoplasmic 2 OS=Homo sapiens GN=ACTG1 PE=1 SV=1	581.314	2	1160.61	0.0034	15857	EITALAPSTMK
P63261	ACTG_HUMAN	Actin, cytoplasmic 2 OS=Homo sapiens GN=ACTG1 PE=1 SV=1	581.315	2	1160.61	0.0038	15857	EITALAPSTMK
P63261	ACTG_HUMAN	Actin, cytoplasmic 2 OS=Homo sapiens GN=ACTG1 PE=1 SV=1	581.315	2	1160.61	0.0038	15857	EITALAPSTMK
P63261	ACTG_HUMAN	Actin, cytoplasmic 2 OS=Homo sapiens GN=ACTG1 PE=1 SV=1	581.315	2	1160.62	0.0051	15857	EITALAPSTMK
P63261	ACTG_HUMAN	Actin, cytoplasmic 2 OS=Homo sapiens GN=ACTG1 PE=1 SV=1	581.316	2	1160.62	0.0058	15857	EITALAPSTMK
P63261	ACTG_HUMAN	Actin, cytoplasmic 2 OS=Homo sapiens GN=ACTG1 PE=1 SV=1	581.316	2	1160.62	0.0063	15857	EITALAPSTMK
P63261	ACTG_HUMAN	Actin, cytoplasmic 2 OS=Homo sapiens GN=ACTG1 PE=1 SV=1	581.317	2	1160.62	0.0073	15857	EITALAPSTMK
[truncated: 63,536 more rows]
