# Supplementary material for: Generation of novel patient-derived CIC-DUX4 sarcoma xenografts and cell lines
Source: Sci Rep. 2017 Jul 5;7:4712. doi: 10.1038/s41598-017-04967-0 (PMC5498486; doi:10.1038/s41598-017-04967-0)
Supplement: Supplementary file 7 — Dataset 6 [file 41598_2017_4967_MOESM7_ESM.xls]

## Sheet: Sheet1
Supplementary Dataset 6. Cell viability (%) 72 h after the treatment with various anti-cancer drugs
CAS#	Name	NCC-CDS1-X1-C1				NCC-CDS1-X2-C1
50-76-0	Actinomycin D	3.3	±	0.1		0	±	3.2
179324-69-7	Bortezomib	1.27561	±	0.673887		1.62298	±	0.185018
23541-50-6	Daunorubicin HCl	3.18082	±	0.217297		2.66098	±	0.321699
57852-57-0	Idarubicin HCl	7.74799	±	1.59019		3.37852	±	0.339793
119413-54-6	Topotecan HCl	6.14832	±	0.594358		8.058	±	0.453466
7689-03-4	Camptothecin	5.57544	±	1.28461		8.82053	±	3.60491
56390-09-1	Epirubicin Hydrochloride	14.2788	±	0.794969		9.00783	±	0.733998
25316-40-9	Doxorubicin	14.8982	±	1.13263		9.17458	±	1.61196
877399-52-5	Crizotinib	27.8	±	1.41812		21	±	0.442876
59-05-2	Methotrexate	36.3418	±	0.338213		28.4278	±	1.12246
943319-70-8	Ponatinib	45.8	±	0.21432		22.5	±	0.0417791
149647-78-9	Vorinostat	39.1706	±	2.81198		29.5232	±	0.0902436
50-91-9	Floxuridine	41.6169	±	0.129972		28.3724	±	0.729755
29767-20-2	Teniposide	41.2114	±	1.87696		31.4058	±	0.96496
9041-93-4	Bleomycin sulfate	29.554	±	3.93362		45.5625	±	3.68176
61825-94-3	Oxaliplatin	36.4849	±	2.57334		41.3862	±	1.87621
475207-59-1	Sorafenib	44.4	±	2.81524		43.2671	±	0.76707
134-58-7	Azaguanine-8	43.6404	±	0.402846		48.4235	±	1.08216
97682-44-5	Irinotecan	45.355	±	0.70613		48.8933	±	0.587891
755037-03-7	Regorafenib	39.5	±	8.47356		57.9911	±	5.36309
123318-82-1	Clofarabine	45.4592	±	11.8362		55.0103	±	2.3747
61422-45-5	Carmofur	64.9847	±	3.34904		44.9334	±	5.27178
50-44-2	Mercaptopurine	57.1743	±	2.5813		57.9015	±	1.18834
4291-63-8	Cladribine	59.3505	±	3.4092		59.2933	±	3.84974
75607-67-9	Fludarabine Phosphate	62.6741	±	3.24543		61.7379	±	0.215582
33419-42-0	Etoposide	73.7084	±	3.23676		60.7883	±	0.320704
51-21-8	Adrucil	71.4789	±	2.84429		66.8752	±	2.40467
849217-68-1	Cabozantinib	69.0684	±	2.60187		69.8176	±	1.21791
71610-00-9	Cephalomannine	70.2633	±	1.22068		70.2191	±	2.32843
84625-61-6	Itraconazole	58.849	±	4.24583		84.2588	±	4.59784
941678-49-5	Ruxolitinib	72.6236	±	16.8599		75.3315	±	2.31874
635702-64-6	Pazopanib HCl	60.8085	±	0.114175		88.3759	±	3.97766
641571-10-0	Nilotinib	80.8173	±	12.8953		68.6	±	17.1914
380843-75-4	Bosutinib	74.9716	±	1.60787		79.7598	±	4.1053
540737-29-9	Tofacitinib citrate	83.2595	±	0.99667		72.8756	±	7.07116
159351-69-6	Everolimus	85.6853	±	3.74408		71.9594	±	4.7571
114977-28-5	Docetaxel	76.4171	±	0.973104		82.264	±	0.797941
21679-14-1	Fludarabine	79.2943	±	1.86637		81.2182	±	2.74906
439081-18-2	Afatinib	95.3537	±	1.94481		65.9393	±	3.84348
33069-62-4	Paclitaxel	77.0787	±	0.489519		88.3573	±	4.41731
362-07-2	2-Methoxyestradiol	84.5388	±	17.0775		82.4672	±	6.94694
162635-04-3	Temsirolimus	96.3431	±	3.0338		71.004	±	3.02316
319460-85-0	Axitinib	85.5292	±	3.62362		83.6591	±	0.471271
2068-78-2	Vincristine	80.4696	±	0.220677		89.5257	±	7.51563
811803-05-1	Apatinib	86.8533	±	3.4581		85.2091	±	4.8698
302962-49-8	Dasatinib	92.2769	±	0.94285		84.1478	±	1.0368
496775-61-2	Eltrombopag	79.612	±	3.54086		98.3523	±	3.03708
1004316-88-4	Cobicistat	93.3735	±	3.6181		84.8503	±	5.13826
32981-86-5	10-DAB	91.4585	±	1.31612		89.7594	±	6.02114
13311-84-7	Flutamide	86.8302	±	3.98822		98.7427	±	5.59824
50-41-9	Clomifene citrate	92.9256	±	3.62108		93.9586	±	7.17792
104987-11-3	FK-506	95.2584	±	0.29542		91.8271	±	4.68416
183320-51-6	Desmethyl Erlotinib	97.3884	±	4.47244		90.7132	±	0.137379
122320-73-4	Rosiglitazone	98.8046	±	2.85636		89.4325	±	3.16227
104227-87-4	Famciclovir	96.9144	±	5.53165		91.3916	±	0.498069
13010-47-4	Lomustine	104.028	±	1.9456		85.006	±	6.69221
357-08-4	Naloxone HCl	95.4817	±	0.68163		93.7171	±	3.40026
220127-57-1	Imatinib Mesylate	100.398	±	2.25415		89.7226	±	1.45084
912-60-7	Noscapine HCl	97.8694	±	6.06954		92.5421	±	1.00012
51-42-3	Epinephrine bitartrate	99.5686	±	1.65662		90.9018	±	6.88047
918504-65-1	Vemurafenib	93.8736	±	0.160206		97.8524	±	1.29809
50-33-9	Phenylbutazone	93.5526	±	0.395433		98.5189	±	1.18716
915087-33-1	MDV3100	81.7377	±	12.4286		110.374	±	4.09234
38194-50-2	Sulindac	100.489	±	0.316368		92.9386	±	2.79006
859-18-7	Lincomycin hydrochloride	93.4277	±	0.155945		100.022	±	5.73894
320-67-2	Azacitidine	99.3942	±	4.89085		94.6048	±	5.28189
127-07-1	Hydroxyurea	90.9258	±	3.5024		103.772	±	5.11276
64-77-7	Tolbutamide	99.8568	±	0.217735		94.9227	±	3.39727
3543-75-7	Bendamustine HCL	97.1964	±	3.16852		98.6847	±	3.55065
208255-80-5	DAPT	97.0792	±	2.6499		99.6624	±	2.70441
668270-12-0	Linagliptin	100.688	±	2.73854		96.3631	±	1.02359
30484-77-6	Flunarizine 2HCl	103.287	±	0.704639		93.8602	±	2.87002
161796-78-7	Esomeprazole sodium	96.6719	±	3.80687		100.496	±	1.40334
223673-61-8	Mirabegron	101.729	±	1.00375		95.5982	±	5.07093
2922-28-3	Adenine hydrochloride	104.176	±	1.10441		94.7902	±	2.57965
111025-46-8	Pioglitazone	99.1703	±	1.8317		100.211	±	1.38773
83905-01-5	Azithromycin	104.572	±	3.3481		94.8158	±	3.75827
27741-01-1	Geniposidic acid	98.9741	±	1.56534		101.442	±	3.59799
446-72-0	Genistein	96.185	±	1.20325		104.963	±	1.22888
4342-03-4	Dacarbazine	97.8035	±	1.56638		103.36	±	5.77385
18883-66-4	Streptozotocin	97.8204	±	1.08179		103.62	±	7.3733
901-47-3	TAME	105.598	±	0.336943		96.0308	±	1.98632
2398-96-1	Tolnaftate	101.524	±	2.47918		100.139	±	1.45605
484-20-8	Bergapten	100.737	±	0.247676		100.965	±	4.28177
879085-55-9	Vismodegib	98.7273	±	9.20888		103.003	±	2.29456
50-04-4	Cortisone acetate	107.727	±	5.33489		95.0991	±	4.37853
6055-19-2	Cyclophosphamide monohydrate	101.904	±	0.419907		100.972	±	2.33978
75530-68-6	Nilvadipine	98.4751	±	2.72639		104.518	±	4.60184
137071-32-0	Pimecrolimus	99.057	±	1.25927		104.286	±	0.281284
23180-57-6	Paeoniflorin	98.2275	±	1.80782		105.299	±	1.04016
3160-91-6	Moroxydine	100.225	±	1.45647		103.33	±	6.80942
130641-38-2	Bindarit	97.961	±	0.14288		106.19	±	7.52441
85622-93-1	Methazolastone	102.049	±	0.303064		102.598	±	2.89549
129453-61-8	Fulvestrant	96.9222	±	0.183594		107.887	±	3.84215
19767-45-4	Mesna	106.935	±	2.71548		98.031	±	0.386765
51460-26-5	Carbazochrome sodium sulfonate	102.519	±	5.74229		103.564	±	3.81071
3963-95-9	Methacycline hydrochloride	94.9637	±	2.0434		111.414	±	0.725633
60200-06-8	Clorsulon	103.236	±	3.11026		103.76	±	7.20184
645-05-6	Altretamine	97.9648	±	2.28145		109.783	±	2.07312
84057-84-1	Lamotrigine	99.4315	±	0.595334		108.554	±	1.49151
388082-77-7	Lapatinib Ditosylate	114.239	±	2.46619		95.7586	±	7.33403
443913-73-3	Vandetanib	111.842	±	1.69306		99.5453	±	0.985737
3778-73-2	Ifosfamide	102.728	±	0.456413		108.873	±	6.61963
341031-54-7	Sunitinib Malate	114.546	±	0.384934		97.2129	±	13.9808
50-78-2	Aspirin	100.777	±	0.744168		111.358	±	0.618331
229975-97-7	Atazanavir sulfate	104.167	±	1.93186		109.227	±	10.0103
183319-69-9	Erlotinib HCl	105.131	±	1.43644		109.366	±	0.617889
121032-29-9	Nelarabine	102.93	±	0.862689		111.987	±	4.94958
53-19-0	Mitotane	98.5068	±	0.593149		116.47	±	2.87498
184475-35-2	Gefitinib	114.102	±	1.86595		100.986	±	0.406096
71963-77-4	Artemether	93.4414	±	0.475859		122.178	±	0.338617
15663-27-1	Cisplatin	111.238	±	2.6293		105.678	±	3.45355
190786-44-8	Bepotastine Besilate	102.009	±	1.19662		117.132	±	12.1494
17902-23-7	Ftorafur	104.342	±	0.305283		115.317	±	0.191411
110221-44-8	Temocapril HCl	103.423	±	0.442916		118.339	±	3.1688
154361-50-9	Capecitabine	115.45	±	0.473012		107.098	±	4.84539
56-53-1	Diethylstilbestrol	106.198	±	1.95455		121.198	±	0.543034
19171-19-8	Pomalidomide	110.463	±	3.89944		120.662	±	2.78667
302-79-4	Tretinoin	102.932	±	2.70877		132.836	±	4.49961
Various anti-cancer compounds were added and cell viabilities were analyzed after 72 hrs.
